# Supplementary material for: Molecular pathway analysis towards understanding tissue vulnerability in spinocerebellar ataxia type 1
Source: eLife. 2018 Dec 3;7:e39981. doi: 10.7554/eLife.39981 (PMC6292693; doi:10.7554/eLife.39981)
Supplement: Figure 2—source data 1. [file elife-39981-fig2-data1.xlsx]

## Sheet: Figure 2 - source data 1
Figure 2 - source data 1. 5 week old Atxn1 154Q/2Q KI inferior olive functional annotation clustering enrichment analysis.
Annotation Cluster 1	Enrichment Score: 2.620274403862742
Category	Term	PValue	FDR	Genes
GOTERM_BP_FAT	GO:0010033~response to organic substance	8.44808e-07	0.00153664	WFIKKN2, RBP4, RBP1, IFITM3, LEPR, AQP1, TRH, CD24A, MIR22, B2M, USP18, ACE, WNT4, EZR, DGCR8, ADH1, FOLR1, PPP1R1B, SOSTDC1, KRT8, TRPV4, COL6A1, IIGP1, LBP, XAF1, KL, FBN1, IGF2, GAL, PRKCD, PBLD1, HBA-A1, IFI27, KRT18, PRLR, SULF1, CLDN1, CRH, NPPC, HSPB1, COL1A1, IGFBP2, GH, TPH2
GOTERM_BP_FAT	GO:0009719~response to endogenous stimulus	0.000156473	0.284231	WFIKKN2, RBP4, KL, LEPR, FBN1, IGF2, GAL, AQP1, TRH, PRKCD, MIR22, PBLD1, WNT4, EZR, PRLR, PPP1R1B, ADH1, FOLR1, SOSTDC1, SULF1, CRH, TRPV4, COL6A1, COL1A1, IGFBP2, GH, TPH2
GOTERM_BP_FAT	GO:0070887~cellular response to chemical stimulus	0.000211923	0.384771	WFIKKN2, ENPP2, IFITM3, LEPR, CXCR2, TRH, AQP1, MIR22, B2M, WNT4, EZR, DGCR8, FOLR1, SOSTDC1, KRT8, IIGP1, KCNE2, COL6A1, TRPV4, LBP, SLC31A1, KL, FBN1, IGF2, PRKCD, PBLD1, KRT18, PRLR, SULF1, CRH, HSPB1, COL1A1, IGFBP2, GH, TPH2
GOTERM_BP_FAT	GO:0007166~cell surface receptor signaling pathway	0.000390542	0.707991	WFIKKN2, LEPR, IFITM3, CXCR2, CDH3, GPR88, CD24A, WNT4, EZR, FOLR1, SOSTDC1, ITGB6, KRT8, IIGP1, LBP, MDFI, KL, FBN1, IGF2, PRKCD, PBLD1, KRT18, PRLR, CD300A, CNIH3, SULF1, CRH, NPPC, HSPB1, COL1A1, GH, IQUB
GOTERM_BP_FAT	GO:0071495~cellular response to endogenous stimulus	0.00065096	1.17745	WFIKKN2, KL, LEPR, FBN1, IGF2, TRH, AQP1, PRKCD, MIR22, PBLD1, WNT4, EZR, PRLR, FOLR1, SOSTDC1, SULF1, CRH, COL6A1, COL1A1, IGFBP2, GH
GOTERM_BP_FAT	GO:0071310~cellular response to organic substance	0.000724055	1.30884	WFIKKN2, LEPR, IFITM3, TRH, AQP1, MIR22, B2M, WNT4, EZR, DGCR8, FOLR1, SOSTDC1, KRT8, IIGP1, COL6A1, LBP, KL, FBN1, IGF2, PRKCD, PBLD1, KRT18, PRLR, SULF1, CRH, HSPB1, COL1A1, IGFBP2, GH
GOTERM_BP_FAT	GO:1901700~response to oxygen-containing compound	0.00138317	2.48621	RBP4, KL, LEPR, IGF2, TRH, GAL, AQP1, PRKCD, MIR22, B2M, IFI27, ACE, EZR, FOLR1, ADH1, KRT8, CRH, NPPC, COL6A1, TRPV4, LBP, COL1A1, IGFBP2, GH
GOTERM_BP_FAT	GO:0009725~response to hormone	0.00170369	3.05394	RBP4, KL, LEPR, IGF2, GAL, AQP1, TRH, PRKCD, PRLR, ADH1, CRH, TRPV4, COL1A1, IGFBP2, GH, TPH2
GOTERM_BP_FAT	GO:0071417~cellular response to organonitrogen compound	0.00408097	7.1683	EZR, KL, FOLR1, CRH, COL6A1, IGF2, COL1A1, AQP1, PRKCD, MIR22, GH
GOTERM_BP_FAT	GO:1901699~cellular response to nitrogen compound	0.00470995	8.22894	EZR, DGCR8, KL, FOLR1, CRH, COL6A1, IGF2, COL1A1, AQP1, PRKCD, MIR22, GH
GOTERM_BP_FAT	GO:0010243~response to organonitrogen compound	0.00518739	9.02639	RBP4, KL, IGF2, GAL, AQP1, PRKCD, MIR22, EZR, PPP1R1B, FOLR1, CRH, COL6A1, TRPV4, COL1A1, GH
GOTERM_BP_FAT	GO:1901698~response to nitrogen compound	0.00598514	10.3442	RBP4, KL, IGF2, GAL, AQP1, PRKCD, MIR22, EZR, DGCR8, PPP1R1B, FOLR1, CRH, COL6A1, TRPV4, COL1A1, GH
GOTERM_BP_FAT	GO:0032870~cellular response to hormone stimulus	0.0303363	42.8985	PRLR, KL, LEPR, CRH, IGF2, AQP1, IGFBP2, TRH, PRKCD, GH
GOTERM_BP_FAT	GO:1901701~cellular response to oxygen-containing compound	0.0324545	45.1253	KL, LEPR, IGF2, AQP1, PRKCD, MIR22, B2M, EZR, FOLR1, CRH, COL6A1, LBP, COL1A1, GH
GOTERM_BP_FAT	GO:0010646~regulation of cell communication	0.0465661	57.9942	RBP4, LEPR, TRH, POMC, CDH3, CD24A, WNT4, KCNQ4, EZR, FOLR1, MDFIC, SOSTDC1, KCNE2, TRPV4, LBP, MDFI, KL, FBN1, IGF2, GAL, PRKCD, PBLD1, CD300A, VAMP8, CNIH3, SULF1, CRH, HSPB1, COL1A1, IGFBP2, GH
GOTERM_BP_FAT	GO:0023051~regulation of signaling	0.0515066	61.7818	RBP4, LEPR, TRH, POMC, CDH3, CD24A, WNT4, KCNQ4, EZR, FOLR1, MDFIC, SOSTDC1, KCNE2, TRPV4, LBP, MDFI, KL, FBN1, IGF2, GAL, PRKCD, PBLD1, CD300A, VAMP8, CNIH3, SULF1, CRH, HSPB1, COL1A1, IGFBP2, GH
GOTERM_BP_FAT	GO:0009966~regulation of signal transduction	0.16662	96.3676	LEPR, CDH3, CD24A, WNT4, EZR, FOLR1, MDFIC, SOSTDC1, KCNE2, TRPV4, LBP, MDFI, KL, FBN1, IGF2, PRKCD, PBLD1, CD300A, CNIH3, SULF1, CRH, HSPB1, COL1A1, IGFBP2, GH
Annotation Cluster 2	Enrichment Score: 2.383840335436601
Category	Term	PValue	FDR	Genes
GOTERM_BP_FAT	GO:0042445~hormone metabolic process	1.55644e-05	0.0283069	RBP4, TTR, ACE, WNT4, RBP1, ADH1, IGF2, GAL, GH
GOTERM_BP_FAT	GO:0042572~retinol metabolic process	0.00025116	0.455858	RBP4, TTR, RBP1, ADH1
GOTERM_BP_FAT	GO:0016101~diterpenoid metabolic process	0.000335668	0.608798	RBP4, TTR, RBP1, ADH1, CRH
GOTERM_BP_FAT	GO:0006721~terpenoid metabolic process	0.000631948	1.14325	RBP4, TTR, RBP1, ADH1, CRH
GOTERM_BP_FAT	GO:0034308~primary alcohol metabolic process	0.00126737	2.28032	RBP4, TTR, RBP1, ADH1
GOTERM_BP_FAT	GO:0034754~cellular hormone metabolic process	0.00183456	3.28484	RBP4, TTR, WNT4, RBP1, ADH1
GOTERM_BP_FAT	GO:0001523~retinoid metabolic process	0.00232214	4.14057	RBP4, TTR, RBP1, ADH1
GOTERM_BP_FAT	GO:0006720~isoprenoid metabolic process	0.00326481	5.77474	RBP4, TTR, RBP1, ADH1, CRH
GOTERM_BP_FAT	GO:1901615~organic hydroxy compound metabolic process	0.00619156	10.6823	RBP4, TTR, WNT4, RBP1, ADH1, KL, LEPR, CDH3, TPH2
GOTERM_MF_FAT	GO:0043178~alcohol binding	0.0886951	73.7394	RBP4, RBP1, ADH1
GOTERM_BP_FAT	GO:0006066~alcohol metabolic process	0.112787	88.6587	RBP4, TTR, RBP1, ADH1, LEPR
GOTERM_BP_FAT	GO:0006629~lipid metabolic process	0.162113	95.9933	RBP4, RBP1, ENPP2, LEPR, IGF2, GAL, PRKCD, TTR, WNT4, ADH1, CRH, PAFAH1B3, GH
GOTERM_BP_FAT	GO:0044255~cellular lipid metabolic process	0.697332	100	RBP4, TTR, RBP1, ADH1, ENPP2, CRH, PRKCD
Annotation Cluster 3	Enrichment Score: 2.221542065511623
Category	Term	PValue	FDR	Genes
GOTERM_MF_FAT	GO:0005184~neuropeptide hormone activity	1.87871e-06	0.00270463	CCK, NPPC, CRH, GAL, TRH, POMC
GOTERM_BP_FAT	GO:2000849~regulation of glucocorticoid secretion	0.00414713	7.2804	CRH, GAL, POMC
GOTERM_BP_FAT	GO:0006869~lipid transport	0.00422345	7.40957	RBP4, ACE, CRH, LBP, GAL, POMC, ABCA4, PRKCD
GOTERM_BP_FAT	GO:0035933~glucocorticoid secretion	0.00503605	8.77431	CRH, GAL, POMC
GOTERM_BP_FAT	GO:0050886~endocrine process	0.0050517	8.80042	ACE, CRH, AQP1, GAL, POMC
GOTERM_BP_FAT	GO:2000846~regulation of corticosteroid hormone secretion	0.00705037	12.0758	CRH, GAL, POMC
GOTERM_BP_FAT	GO:0010876~lipid localization	0.00799921	13.5916	RBP4, ACE, CRH, LBP, GAL, POMC, ABCA4, PRKCD
GOTERM_BP_FAT	GO:2000831~regulation of steroid hormone secretion	0.00817254	13.8658	CRH, GAL, POMC
GOTERM_BP_FAT	GO:0060986~endocrine hormone secretion	0.00818571	13.8866	CRH, AQP1, GAL, POMC
GOTERM_BP_FAT	GO:0035930~corticosteroid hormone secretion	0.00936926	15.7367	CRH, GAL, POMC
GOTERM_MF_FAT	GO:0001664~G-protein coupled receptor binding	0.0113	15.0923	ACE, WNT4, PPP1R1B, CLIC6, CRH, GAL, POMC
GOTERM_BP_FAT	GO:0035929~steroid hormone secretion	0.0133913	21.7471	CRH, GAL, POMC
GOTERM_MF_FAT	GO:0071855~neuropeptide receptor binding	0.0192647	24.4252	CRH, GAL, POMC
GOTERM_BP_FAT	GO:0046883~regulation of hormone secretion	0.0198827	30.6009	RBP4, VAMP8, LEPR, CRH, GAL, TRH, POMC
GOTERM_BP_FAT	GO:0032368~regulation of lipid transport	0.0356045	48.2855	CRH, GAL, POMC, PRKCD
GOTERM_BP_FAT	GO:0044060~regulation of endocrine process	0.0467201	58.1174	CRH, GAL, POMC
Annotation Cluster 4	Enrichment Score: 1.6041638603108717
Category	Term	PValue	FDR	Genes
GOTERM_BP_FAT	GO:0006811~ion transport	4.59693e-05	0.0835819	CCK, GABRA6, TRH, GAL, AQP1, PRKCD, KCNJ14, B2M, SLC16A2, KCNQ4, ACE, STAC, CNIH3, SLC37A2, CLIC6, CRH, KCNE2, ANO2, TRPV4, SLC5A7, SLC13A4, SLC31A1, STEAP1, KCNG1, SLC4A5
GOTERM_BP_FAT	GO:0034220~ion transmembrane transport	0.000243252	0.441535	GAL, AQP1, KCNJ14, SLC16A2, KCNQ4, STAC, CNIH3, SLC37A2, CLIC6, CRH, KCNE2, TRPV4, SLC13A4, SLC31A1, KCNG1, SLC4A5
GOTERM_BP_FAT	GO:0043269~regulation of ion transport	0.00179602	3.2169	CCK, TRH, GAL, KCNJ14, B2M, ACE, KCNQ4, STAC, CNIH3, CLIC6, CRH, KCNE2, KCNG1
GOTERM_BP_FAT	GO:0030001~metal ion transport	0.00212553	3.79637	GAL, AQP1, KCNJ14, B2M, KCNQ4, ACE, STAC, CRH, KCNE2, TRPV4, SLC13A4, SLC5A7, STEAP1, SLC31A1, KCNG1
GOTERM_MF_FAT	GO:0022836~gated channel activity	0.00246878	3.49597	KCNQ4, GABRA6, CLIC6, KCNE2, ANO2, TRPV4, AQP1, KCNJ14, KCNG1
GOTERM_BP_FAT	GO:0055085~transmembrane transport	0.00390111	6.86287	GAL, AQP1, KCNJ14, SLC16A2, KCNQ4, STAC, CNIH3, SLC37A2, CLIC6, CRH, KCNE2, TRPV4, SLC5A7, SLC13A4, SLC31A1, KCNG1, SLC4A5
GOTERM_BP_FAT	GO:0006812~cation transport	0.0076166	12.9834	GAL, AQP1, KCNJ14, B2M, KCNQ4, ACE, STAC, CRH, KCNE2, TRPV4, SLC13A4, SLC5A7, STEAP1, SLC31A1, KCNG1
GOTERM_MF_FAT	GO:0046873~metal ion transmembrane transporter activity	0.00892123	12.1035	KCNQ4, KCNE2, TRPV4, SLC5A7, SLC13A4, AQP1, SLC31A1, KCNJ14, KCNG1
GOTERM_BP_FAT	GO:0098660~inorganic ion transmembrane transport	0.00956749	16.0429	KCNQ4, STAC, CLIC6, SLC37A2, KCNE2, TRPV4, SLC13A4, GAL, SLC31A1, KCNJ14, KCNG1
GOTERM_MF_FAT	GO:0005216~ion channel activity	0.00980431	13.2242	KCNQ4, GABRA6, CLIC6, KCNE2, ANO2, TRPV4, AQP1, KCNJ14, KCNG1
GOTERM_BP_FAT	GO:0032409~regulation of transporter activity	0.0101051	16.868	STAC, CNIH3, CRH, KCNE2, GAL, PRKCD, KCNG1
GOTERM_MF_FAT	GO:0022838~substrate-specific channel activity	0.0107511	14.4112	KCNQ4, GABRA6, CLIC6, KCNE2, ANO2, TRPV4, AQP1, KCNJ14, KCNG1
GOTERM_BP_FAT	GO:0034765~regulation of ion transmembrane transport	0.0117897	19.4039	KCNQ4, STAC, CNIH3, CLIC6, CRH, KCNE2, GAL, KCNJ14, KCNG1
GOTERM_MF_FAT	GO:0005267~potassium channel activity	0.0139431	18.3022	KCNQ4, KCNE2, AQP1, KCNJ14, KCNG1
GOTERM_MF_FAT	GO:0015267~channel activity	0.0154834	20.1203	KCNQ4, GABRA6, CLIC6, KCNE2, ANO2, TRPV4, AQP1, KCNJ14, KCNG1
GOTERM_MF_FAT	GO:0022803~passive transmembrane transporter activity	0.0154834	20.1203	KCNQ4, GABRA6, CLIC6, KCNE2, ANO2, TRPV4, AQP1, KCNJ14, KCNG1
GOTERM_BP_FAT	GO:0034762~regulation of transmembrane transport	0.0155647	24.824	KCNQ4, STAC, CNIH3, CLIC6, CRH, KCNE2, GAL, KCNJ14, KCNG1
GOTERM_BP_FAT	GO:0098655~cation transmembrane transport	0.0198076	30.5041	KCNQ4, STAC, KCNE2, TRPV4, SLC13A4, AQP1, GAL, SLC31A1, KCNJ14, KCNG1
GOTERM_BP_FAT	GO:0006813~potassium ion transport	0.0238998	35.5963	KCNQ4, KCNE2, AQP1, GAL, KCNJ14, KCNG1
GOTERM_BP_FAT	GO:0032412~regulation of ion transmembrane transporter activity	0.0244534	36.2576	STAC, CNIH3, CRH, KCNE2, GAL, KCNG1
GOTERM_MF_FAT	GO:0022890~inorganic cation transmembrane transporter activity	0.0272477	32.8144	KCNQ4, KCNE2, TRPV4, SLC5A7, SLC13A4, AQP1, SLC31A1, KCNJ14, KCNG1
GOTERM_MF_FAT	GO:0005251~delayed rectifier potassium channel activity	0.0283627	33.9146	KCNQ4, KCNE2, KCNG1
GOTERM_MF_FAT	GO:0015079~potassium ion transmembrane transporter activity	0.0283809	33.9324	KCNQ4, KCNE2, AQP1, KCNJ14, KCNG1
GOTERM_BP_FAT	GO:0022898~regulation of transmembrane transporter activity	0.0285612	40.9669	STAC, CNIH3, CRH, KCNE2, GAL, KCNG1
GOTERM_MF_FAT	GO:0015077~monovalent inorganic cation transmembrane transporter activity	0.0296713	35.1844	KCNQ4, KCNE2, SLC5A7, SLC13A4, AQP1, KCNJ14, KCNG1
GOTERM_MF_FAT	GO:0005249~voltage-gated potassium channel activity	0.03217	37.5462	KCNQ4, KCNE2, KCNJ14, KCNG1
GOTERM_BP_FAT	GO:0071805~potassium ion transmembrane transport	0.0336538	46.3493	KCNQ4, KCNE2, GAL, KCNJ14, KCNG1
GOTERM_BP_FAT	GO:0071804~cellular potassium ion transport	0.0345188	47.2162	KCNQ4, KCNE2, GAL, KCNJ14, KCNG1
GOTERM_BP_FAT	GO:0031349~positive regulation of defense response	0.0358576	48.5318	ACE, VAMP8, CRH, TRPV4, LBP, CD24A
GOTERM_BP_FAT	GO:0098662~inorganic cation transmembrane transport	0.0380887	50.6556	KCNQ4, STAC, KCNE2, TRPV4, SLC13A4, GAL, SLC31A1, KCNJ14, KCNG1
GOTERM_BP_FAT	GO:0015672~monovalent inorganic cation transport	0.0383961	50.9416	KCNQ4, KCNE2, SLC5A7, SLC13A4, AQP1, GAL, KCNJ14, KCNG1
GOTERM_BP_FAT	GO:2001257~regulation of cation channel activity	0.0434022	55.385	STAC, KCNE2, GAL, KCNG1
GOTERM_BP_FAT	GO:1901016~regulation of potassium ion transmembrane transporter activity	0.0443308	56.1663	KCNE2, GAL, KCNG1
GOTERM_MF_FAT	GO:0005244~voltage-gated ion channel activity	0.0547736	55.5568	KCNQ4, CLIC6, KCNE2, KCNJ14, KCNG1
GOTERM_MF_FAT	GO:0022832~voltage-gated channel activity	0.0547736	55.5568	KCNQ4, CLIC6, KCNE2, KCNJ14, KCNG1
GOTERM_MF_FAT	GO:0008324~cation transmembrane transporter activity	0.0601758	59.0768	KCNQ4, KCNE2, TRPV4, SLC5A7, SLC13A4, AQP1, SLC31A1, KCNJ14, KCNG1
GOTERM_BP_FAT	GO:0010959~regulation of metal ion transport	0.0626936	69.2004	ACE, STAC, CRH, KCNE2, GAL, KCNG1, B2M
GOTERM_MF_FAT	GO:0005261~cation channel activity	0.0644504	61.6763	KCNQ4, KCNE2, TRPV4, AQP1, KCNJ14, KCNG1
GOTERM_MF_FAT	GO:0015276~ligand-gated ion channel activity	0.0710588	65.3944	GABRA6, KCNE2, AQP1, KCNJ14
GOTERM_MF_FAT	GO:0022834~ligand-gated channel activity	0.0710588	65.3944	GABRA6, KCNE2, AQP1, KCNJ14
GOTERM_MF_FAT	GO:0022843~voltage-gated cation channel activity	0.0909798	74.6715	KCNQ4, KCNE2, KCNJ14, KCNG1
GOTERM_BP_FAT	GO:1901379~regulation of potassium ion transmembrane transport	0.0935485	83.2457	KCNE2, GAL, KCNG1
GOTERM_BP_FAT	GO:0043266~regulation of potassium ion transport	0.162782	96.051	KCNE2, GAL, KCNG1
GOTERM_BP_FAT	GO:0070838~divalent metal ion transport	0.21412	98.7509	ACE, STAC, CRH, KCNE2, TRPV4, B2M
GOTERM_BP_FAT	GO:0072511~divalent inorganic cation transport	0.215898	98.8013	ACE, STAC, CRH, KCNE2, TRPV4, B2M
GOTERM_BP_FAT	GO:0051924~regulation of calcium ion transport	0.250196	99.4686	ACE, STAC, CRH, KCNE2
GOTERM_BP_FAT	GO:1904062~regulation of cation transmembrane transport	0.271553	99.6859	STAC, KCNE2, GAL, KCNG1
GOTERM_BP_FAT	GO:0006816~calcium ion transport	0.293891	99.8217	ACE, STAC, CRH, KCNE2, TRPV4
GOTERM_BP_FAT	GO:0070509~calcium ion import	0.372901	99.9794	ACE, CRH, TRPV4
Annotation Cluster 5	Enrichment Score: 1.5982532504395506
Category	Term	PValue	FDR	Genes
GOTERM_MF_FAT	GO:0004865~protein serine/threonine phosphatase inhibitor activity	0.00255256	3.61259	PPP1R1C, PPP1R1B, PPP1R17
GOTERM_MF_FAT	GO:0019888~protein phosphatase regulator activity	0.019893	25.1193	PPP1R3B, PPP1R1C, PPP1R1B, PPP1R17
GOTERM_MF_FAT	GO:0004864~protein phosphatase inhibitor activity	0.0264278	31.9945	PPP1R1C, PPP1R1B, PPP1R17
GOTERM_MF_FAT	GO:0019208~phosphatase regulator activity	0.0299029	35.4068	PPP1R3B, PPP1R1C, PPP1R1B, PPP1R17
GOTERM_MF_FAT	GO:0019212~phosphatase inhibitor activity	0.0323965	37.7563	PPP1R1C, PPP1R1B, PPP1R17
GOTERM_MF_FAT	GO:0004857~enzyme inhibitor activity	0.19794	95.8224	WFIKKN2, PPP1R1C, PPP1R1B, HSPB1, PPP1R17
Annotation Cluster 6	Enrichment Score: 1.4995112974252174
Category	Term	PValue	FDR	Genes
GOTERM_BP_FAT	GO:0090031~positive regulation of steroid hormone biosynthetic process	0.00261406	4.64947	WNT4, IGF2, GH
GOTERM_BP_FAT	GO:0032350~regulation of hormone metabolic process	0.00285952	5.0754	WNT4, IGF2, GAL, GH
GOTERM_BP_FAT	GO:0046886~positive regulation of hormone biosynthetic process	0.00705037	12.0758	WNT4, IGF2, GH
GOTERM_BP_FAT	GO:0090030~regulation of steroid hormone biosynthetic process	0.00936926	15.7367	WNT4, IGF2, GH
GOTERM_BP_FAT	GO:0032352~positive regulation of hormone metabolic process	0.010639	17.6797	WNT4, IGF2, GH
GOTERM_BP_FAT	GO:0010893~positive regulation of steroid biosynthetic process	0.0180295	28.1749	WNT4, IGF2, GH
GOTERM_BP_FAT	GO:0046885~regulation of hormone biosynthetic process	0.0197057	30.3726	WNT4, IGF2, GH
GOTERM_BP_FAT	GO:0046889~positive regulation of lipid biosynthetic process	0.023396	34.9891	WNT4, IGF2, PRKCD, GH
GOTERM_BP_FAT	GO:0008202~steroid metabolic process	0.0250153	36.9221	WNT4, LEPR, CRH, IGF2, GAL, GH
GOTERM_BP_FAT	GO:0045940~positive regulation of steroid metabolic process	0.027024	39.2444	WNT4, IGF2, GH
GOTERM_BP_FAT	GO:0019218~regulation of steroid metabolic process	0.0308496	43.4458	WNT4, IGF2, GAL, GH
GOTERM_BP_FAT	GO:0042446~hormone biosynthetic process	0.0516366	61.877	WNT4, IGF2, GH
GOTERM_BP_FAT	GO:0007565~female pregnancy	0.0534095	63.1527	WNT4, IFI27, CRH, IGFBP2, GH
GOTERM_BP_FAT	GO:0006694~steroid biosynthetic process	0.0662542	71.2604	WNT4, CRH, IGF2, GH
GOTERM_BP_FAT	GO:0044706~multi-multicellular organism process	0.071589	74.1049	WNT4, IFI27, CRH, IGFBP2, GH
GOTERM_BP_FAT	GO:0050810~regulation of steroid biosynthetic process	0.0875115	81.0956	WNT4, IGF2, GH
GOTERM_BP_FAT	GO:0045834~positive regulation of lipid metabolic process	0.105541	86.8503	WNT4, IGF2, PRKCD, GH
GOTERM_BP_FAT	GO:0046890~regulation of lipid biosynthetic process	0.107601	87.3903	WNT4, IGF2, PRKCD, GH
GOTERM_BP_FAT	GO:0019216~regulation of lipid metabolic process	0.220221	98.916	WNT4, IGF2, GAL, PRKCD, GH
GOTERM_BP_FAT	GO:0008610~lipid biosynthetic process	0.39231	99.9884	WNT4, RBP1, CRH, IGF2, PRKCD, GH
Annotation Cluster 7	Enrichment Score: 1.4645011453557712
Category	Term	PValue	FDR	Genes
GOTERM_MF_FAT	GO:0015103~inorganic anion transmembrane transporter activity	0.00143653	2.0483	GABRA6, CLIC6, SLC37A2, ANO2, SLC13A4, SLC4A5
GOTERM_BP_FAT	GO:0006820~anion transport	0.00310832	5.50528	ACE, CCK, GABRA6, CLIC6, SLC37A2, ANO2, SLC13A4, TRH, PRKCD, SLC4A5
GOTERM_BP_FAT	GO:0015698~inorganic anion transport	0.00996536	16.6542	GABRA6, CLIC6, SLC37A2, ANO2, SLC13A4
GOTERM_MF_FAT	GO:0008509~anion transmembrane transporter activity	0.0100425	13.5242	GABRA6, CLIC6, SLC37A2, ANO2, SLC13A4, SLC4A5
GOTERM_BP_FAT	GO:0098656~anion transmembrane transport	0.0434022	55.385	CLIC6, SLC37A2, SLC13A4, SLC4A5
GOTERM_BP_FAT	GO:0098661~inorganic anion transmembrane transport	0.0646794	70.366	CLIC6, SLC37A2, SLC13A4
GOTERM_MF_FAT	GO:0015291~secondary active transmembrane transporter activity	0.0742574	67.0708	SLC16A2, SLC37A2, SLC5A7, SLC13A4, SLC4A5
GOTERM_MF_FAT	GO:0005254~chloride channel activity	0.106994	80.3897	GABRA6, CLIC6, ANO2
GOTERM_MF_FAT	GO:0022804~active transmembrane transporter activity	0.117924	83.5757	SLC16A2, SLC37A2, SLC5A7, SLC13A4, ABCA4, SLC4A5
GOTERM_MF_FAT	GO:0015108~chloride transmembrane transporter activity	0.129472	86.4141	GABRA6, CLIC6, ANO2
GOTERM_BP_FAT	GO:0006821~chloride transport	0.131997	92.3838	GABRA6, CLIC6, ANO2
GOTERM_MF_FAT	GO:0005253~anion channel activity	0.132769	87.1362	GABRA6, CLIC6, ANO2
Annotation Cluster 8	Enrichment Score: 1.4408340297222078
Category	Term	PValue	FDR	Genes
GOTERM_BP_FAT	GO:0065009~regulation of molecular function	0.00019049	0.345921	WFIKKN2, BTAF1, MYL4, CCK, LEPR, 1500015O10RIK, HSPA1B, AQP1, CDH3, CD24A, B2M, ACE, WNT4, PPP1R1C, STAC, MDFIC, PPP1R1B, KCNE2, KCNG1, TBC1D2, MDFI, FBN1, IGF2, GAL, PRKCD, PPP1R17, ENO1B, TNNT2, PRLR, CCND2, CD300A, CNIH3, CRH, HSPB1
GOTERM_BP_FAT	GO:0001932~regulation of protein phosphorylation	0.00106476	1.9191	MDFI, CCK, KL, ENPP2, LEPR, FBN1, 1500015O10RIK, IGF2, PRKCD, CD24A, PBLD1, ACE, EZR, PRLR, PPP1R1C, PPP1R1B, CCND2, MDFIC, CD300A, CRH, HSPB1, TRPV4
GOTERM_BP_FAT	GO:0007267~cell-cell signaling	0.00129421	2.32807	MDFI, RBP4, LEPR, GABRA6, TRH, POMC, CDH3, GAL, AQP1, CD24A, KCNQ4, WNT4, FOLR1, VAMP8, CNIH3, SOSTDC1, SULF1, CRH, TRPV4, SLC5A7, COL1A1, HTR5B
GOTERM_BP_FAT	GO:0044092~negative regulation of molecular function	0.00179322	3.21196	MDFI, BTAF1, WFIKKN2, LEPR, 1500015O10RIK, HSPA1B, AQP1, PRKCD, PPP1R17, B2M, TNNT2, ACE, PPP1R1C, PPP1R1B, CD300A, KCNE2, HSPB1
GOTERM_BP_FAT	GO:0050790~regulation of catalytic activity	0.00229045	4.08517	MDFI, WFIKKN2, MYL4, CCK, LEPR, FBN1, 1500015O10RIK, IGF2, HSPA1B, CDH3, AQP1, CD24A, PRKCD, PPP1R17, TNNT2, WNT4, ACE, PPP1R1C, PRLR, CCND2, CD300A, MDFIC, PPP1R1B, HSPB1, TBC1D2
GOTERM_BP_FAT	GO:0042325~regulation of phosphorylation	0.002777	4.93241	MDFI, CCK, KL, ENPP2, LEPR, FBN1, 1500015O10RIK, IGF2, PRKCD, CD24A, PBLD1, ACE, EZR, PRLR, PPP1R1C, PPP1R1B, CCND2, MDFIC, CD300A, CRH, HSPB1, TRPV4
GOTERM_BP_FAT	GO:0001934~positive regulation of protein phosphorylation	0.0031279	5.53903	MDFI, CCK, KL, ENPP2, LEPR, FBN1, IGF2, PRKCD, CD24A, ACE, PRLR, CCND2, CD300A, MDFIC, CRH, TRPV4
GOTERM_BP_FAT	GO:0019220~regulation of phosphate metabolic process	0.00360142	6.35187	MDFI, CCK, ENPP2, KL, LEPR, FBN1, 1500015O10RIK, IGF2, PRKCD, CD24A, PPP1R17, PBLD1, ACE, EZR, PRLR, PPP1R1C, PPP1R1B, CCND2, MDFIC, CD300A, CRH, NPPC, HSPB1, TRPV4
GOTERM_BP_FAT	GO:0051174~regulation of phosphorus metabolic process	0.00363653	6.41186	MDFI, CCK, ENPP2, KL, LEPR, FBN1, 1500015O10RIK, IGF2, PRKCD, CD24A, PPP1R17, PBLD1, ACE, EZR, PRLR, PPP1R1C, PPP1R1B, CCND2, MDFIC, CD300A, CRH, NPPC, HSPB1, TRPV4
GOTERM_BP_FAT	GO:0045859~regulation of protein kinase activity	0.00462268	8.08246	MDFI, FBN1, 1500015O10RIK, PRKCD, CD24A, ACE, PPP1R1C, PRLR, PPP1R1B, CD300A, MDFIC, CCND2, HSPB1
GOTERM_BP_FAT	GO:0042327~positive regulation of phosphorylation	0.00484075	8.44807	MDFI, CCK, KL, ENPP2, LEPR, FBN1, IGF2, PRKCD, CD24A, ACE, PRLR, CCND2, CD300A, MDFIC, CRH, TRPV4
GOTERM_BP_FAT	GO:0010562~positive regulation of phosphorus metabolic process	0.00609846	10.53	MDFI, CCK, KL, ENPP2, LEPR, FBN1, IGF2, PRKCD, CD24A, ACE, PRLR, CCND2, CD300A, MDFIC, CRH, NPPC, TRPV4
GOTERM_BP_FAT	GO:0045937~positive regulation of phosphate metabolic process	0.00609846	10.53	MDFI, CCK, KL, ENPP2, LEPR, FBN1, IGF2, PRKCD, CD24A, ACE, PRLR, CCND2, CD300A, MDFIC, CRH, NPPC, TRPV4
GOTERM_BP_FAT	GO:0044093~positive regulation of molecular function	0.00743551	12.6941	MDFI, MYL4, CCK, FBN1, IGF2, CDH3, GAL, PRKCD, CD24A, B2M, ENO1B, TNNT2, WNT4, ACE, PRLR, CCND2, CD300A, MDFIC, KCNE2, TBC1D2
GOTERM_BP_FAT	GO:0043549~regulation of kinase activity	0.00935555	15.7155	MDFI, FBN1, 1500015O10RIK, PRKCD, CD24A, ACE, PPP1R1C, PRLR, PPP1R1B, CD300A, MDFIC, CCND2, HSPB1
GOTERM_BP_FAT	GO:0043086~negative regulation of catalytic activity	0.00957793	16.059	TNNT2, WFIKKN2, PPP1R1C, PPP1R1B, CD300A, LEPR, 1500015O10RIK, HSPB1, HSPA1B, AQP1, PRKCD, PPP1R17
GOTERM_BP_FAT	GO:0051338~regulation of transferase activity	0.010297	17.1606	MDFI, FBN1, 1500015O10RIK, IGF2, PRKCD, CD24A, ACE, PPP1R1C, PRLR, PPP1R1B, CD300A, MDFIC, CCND2, HSPB1
GOTERM_BP_FAT	GO:0043085~positive regulation of catalytic activity	0.0115125	18.9917	MDFI, MYL4, CCK, FBN1, IGF2, CDH3, PRKCD, CD24A, TNNT2, WNT4, ACE, PRLR, CCND2, CD300A, MDFIC, TBC1D2
GOTERM_BP_FAT	GO:0045860~positive regulation of protein kinase activity	0.0145482	23.3994	MDFI, ACE, PRLR, CD300A, CCND2, MDFIC, FBN1, CD24A, PRKCD
GOTERM_BP_FAT	GO:0031399~regulation of protein modification process	0.015682	24.9867	MDFI, CCK, KL, ENPP2, LEPR, FBN1, 1500015O10RIK, IGF2, PRKCD, CD24A, PBLD1, ACE, EZR, PRLR, PPP1R1C, PPP1R1B, CCND2, MDFIC, CD300A, CRH, HSPB1, TRPV4
GOTERM_BP_FAT	GO:0051247~positive regulation of protein metabolic process	0.0175906	27.5888	MDFI, CCK, KL, ENPP2, LEPR, FBN1, IGF2, PRKCD, CD24A, ACE, EZR, PRLR, CCND2, CD300A, MDFIC, CRH, KCNE2, HSPB1, TRPV4, LBP
GOTERM_BP_FAT	GO:0051347~positive regulation of transferase activity	0.0203739	31.2308	MDFI, ACE, PRLR, CD300A, CCND2, MDFIC, FBN1, IGF2, CD24A, PRKCD
GOTERM_BP_FAT	GO:0031401~positive regulation of protein modification process	0.0212519	32.3433	MDFI, CCK, KL, ENPP2, LEPR, FBN1, IGF2, PRKCD, CD24A, ACE, PRLR, CCND2, CD300A, MDFIC, CRH, TRPV4
GOTERM_BP_FAT	GO:0033674~positive regulation of kinase activity	0.0231196	34.6536	MDFI, ACE, PRLR, CD300A, CCND2, MDFIC, FBN1, CD24A, PRKCD
GOTERM_BP_FAT	GO:0032268~regulation of cellular protein metabolic process	0.0258838	37.9363	WFIKKN2, CCK, ENPP2, LEPR, 1500015O10RIK, HSPA1B, AQP1, CD24A, ACE, EZR, DGCR8, PPP1R1C, PPP1R1B, MDFIC, KCNE2, TRPV4, MDFI, KL, FBN1, IGF2, PRKCD, PBLD1, PRLR, CCND2, CD300A, CRH, HSPB1
GOTERM_BP_FAT	GO:0032147~activation of protein kinase activity	0.0261639	38.2601	MDFI, PRLR, CD300A, MDFIC, FBN1, PRKCD
GOTERM_BP_FAT	GO:0006468~protein phosphorylation	0.0281437	40.5037	MDFI, CCK, KL, ENPP2, LEPR, FBN1, 1500015O10RIK, IGF2, PRKCD, CD24A, PBLD1, ACE, EZR, PRLR, PPP1R1C, PPP1R1B, CCND2, MDFIC, CD300A, CRH, HSPB1, TRPV4
GOTERM_BP_FAT	GO:0032270~positive regulation of cellular protein metabolic process	0.0347822	47.4775	MDFI, CCK, KL, ENPP2, LEPR, FBN1, IGF2, PRKCD, CD24A, ACE, EZR, PRLR, CCND2, CD300A, MDFIC, CRH, KCNE2, TRPV4
GOTERM_BP_FAT	GO:0051246~regulation of protein metabolic process	0.0374125	50.0209	WFIKKN2, CCK, ENPP2, LEPR, 1500015O10RIK, HSPA1B, AQP1, CD24A, ACE, EZR, DGCR8, PPP1R1C, PPP1R1B, MDFIC, KCNE2, TRPV4, LBP, MDFI, KL, FBN1, IGF2, PRKCD, PBLD1, PRLR, CCND2, CD300A, CRH, HSPB1
GOTERM_BP_FAT	GO:0010647~positive regulation of cell communication	0.0415288	53.7687	MDFI, RBP4, KL, LEPR, IGF2, TRH, CDH3, GAL, PRKCD, CD24A, WNT4, MDFIC, VAMP8, CD300A, SULF1, CRH, TRPV4, LBP, COL1A1
GOTERM_BP_FAT	GO:0023056~positive regulation of signaling	0.0436103	55.5612	MDFI, RBP4, KL, LEPR, IGF2, TRH, CDH3, GAL, PRKCD, CD24A, WNT4, MDFIC, VAMP8, CD300A, SULF1, CRH, TRPV4, LBP, COL1A1
GOTERM_BP_FAT	GO:0010646~regulation of cell communication	0.0465661	57.9942	RBP4, LEPR, TRH, POMC, CDH3, CD24A, WNT4, KCNQ4, EZR, FOLR1, MDFIC, SOSTDC1, KCNE2, TRPV4, LBP, MDFI, KL, FBN1, IGF2, GAL, PRKCD, PBLD1, CD300A, VAMP8, CNIH3, SULF1, CRH, HSPB1, COL1A1, IGFBP2, GH
GOTERM_BP_FAT	GO:0048584~positive regulation of response to stimulus	0.0501532	60.7776	MDFI, KL, LEPR, IGF2, CXCR2, CDH3, PRKCD, CD24A, B2M, ACE, WNT4, EZR, MDFIC, VAMP8, CD300A, SULF1, CRH, HSPB1, TRPV4, LBP, COL1A1
GOTERM_BP_FAT	GO:0023051~regulation of signaling	0.0515066	61.7818	RBP4, LEPR, TRH, POMC, CDH3, CD24A, WNT4, KCNQ4, EZR, FOLR1, MDFIC, SOSTDC1, KCNE2, TRPV4, LBP, MDFI, KL, FBN1, IGF2, GAL, PRKCD, PBLD1, CD300A, VAMP8, CNIH3, SULF1, CRH, HSPB1, COL1A1, IGFBP2, GH
GOTERM_BP_FAT	GO:0031325~positive regulation of cellular metabolic process	0.0568095	65.4871	CHURC1, CCK, ENPP2, LEPR, POMC, CDH3, CD24A, ACE, WNT4, EZR, MDFIC, KCNE2, TRPV4, POU4F1, LBP, MDFI, KL, FBN1, OTX2, IGF2, GAL, PRKCD, PRLR, CCND2, CD300A, CRH, NPPC, HSPB1, COL1A1, GH
GOTERM_BP_FAT	GO:0043410~positive regulation of MAPK cascade	0.0717399	74.1814	MDFI, KL, MDFIC, LEPR, TRPV4, IGF2, CD24A, PRKCD
GOTERM_BP_FAT	GO:0009893~positive regulation of metabolic process	0.0800699	78.0858	CHURC1, CCK, ENPP2, LEPR, POMC, CDH3, CD24A, ACE, WNT4, EZR, MDFIC, KCNE2, TRPV4, POU4F1, LBP, MDFI, KL, ACTA2, FBN1, OTX2, IGF2, GAL, PRKCD, PRLR, CCND2, CD300A, CRH, NPPC, HSPB1, COL1A1, GH
GOTERM_BP_FAT	GO:0010605~negative regulation of macromolecule metabolic process	0.0830726	79.351	MDFI, WFIKKN2, BHLHE22, IFITM3, 1500015O10RIK, HSPA1B, AQP1, PRKCD, PBLD1, IFI27, ACE, WNT4, EZR, DGCR8, PPP1R1C, PPP1R1B, MDFIC, CD300A, CRH, NPPC, HSPB1, TRPV4, POU4F1, MSX1OS
GOTERM_BP_FAT	GO:0043408~regulation of MAPK cascade	0.0830937	79.3597	MDFI, EZR, CD300A, KL, MDFIC, LEPR, TRPV4, IGF2, CD24A, PRKCD
GOTERM_BP_FAT	GO:0016310~phosphorylation	0.0898821	81.9692	MDFI, CCK, ENPP2, KL, LEPR, FBN1, 1500015O10RIK, IGF2, PRKCD, CD24A, PBLD1, ENO1B, ACE, EZR, PRLR, PPP1R1C, PPP1R1B, CCND2, MDFIC, CD300A, CRH, HSPB1, TRPV4
GOTERM_BP_FAT	GO:0010604~positive regulation of macromolecule metabolic process	0.0935823	83.257	CHURC1, CCK, ENPP2, LEPR, POMC, CDH3, CD24A, ACE, WNT4, EZR, MDFIC, KCNE2, TRPV4, POU4F1, LBP, MDFI, KL, ACTA2, FBN1, OTX2, IGF2, GAL, PRKCD, PRLR, CCND2, CD300A, CRH, HSPB1, COL1A1
GOTERM_BP_FAT	GO:0000165~MAPK cascade	0.0995555	85.1542	MDFI, EZR, CD300A, KL, MDFIC, LEPR, TRPV4, IGF2, CD24A, PRKCD
GOTERM_BP_FAT	GO:0023014~signal transduction by protein phosphorylation	0.102893	86.1237	MDFI, EZR, CD300A, KL, MDFIC, LEPR, TRPV4, IGF2, CD24A, PRKCD
GOTERM_BP_FAT	GO:0032269~negative regulation of cellular protein metabolic process	0.103356	86.2537	WFIKKN2, EZR, DGCR8, PPP1R1C, PPP1R1B, CD300A, 1500015O10RIK, HSPB1, HSPA1B, AQP1, PRKCD, PBLD1
GOTERM_BP_FAT	GO:0009892~negative regulation of metabolic process	0.119477	90.1175	WFIKKN2, IFITM3, LEPR, 1500015O10RIK, HSPA1B, AQP1, WNT4, ACE, EZR, PPP1R1C, DGCR8, PPP1R1B, MDFIC, TRPV4, POU4F1, MSX1OS, MDFI, BHLHE22, PRKCD, PBLD1, IFI27, CD300A, NPPC, CRH, HSPB1
GOTERM_BP_FAT	GO:0071900~regulation of protein serine/threonine kinase activity	0.123405	90.8893	MDFI, CD300A, CCND2, MDFIC, 1500015O10RIK, CD24A, PRKCD
GOTERM_BP_FAT	GO:0051248~negative regulation of protein metabolic process	0.147865	94.555	WFIKKN2, EZR, DGCR8, PPP1R1C, PPP1R1B, CD300A, 1500015O10RIK, HSPB1, HSPA1B, AQP1, PRKCD, PBLD1
GOTERM_BP_FAT	GO:0071902~positive regulation of protein serine/threonine kinase activity	0.162249	96.005	MDFI, CCND2, MDFIC, CD24A, PRKCD
GOTERM_BP_FAT	GO:0009966~regulation of signal transduction	0.16662	96.3676	LEPR, CDH3, CD24A, WNT4, EZR, FOLR1, MDFIC, SOSTDC1, KCNE2, TRPV4, LBP, MDFI, KL, FBN1, IGF2, PRKCD, PBLD1, CD300A, CNIH3, SULF1, CRH, HSPB1, COL1A1, IGFBP2, GH
GOTERM_BP_FAT	GO:0043406~positive regulation of MAP kinase activity	0.188184	97.7453	MDFI, MDFIC, CD24A, PRKCD
GOTERM_BP_FAT	GO:0043405~regulation of MAP kinase activity	0.205718	98.4843	MDFI, CD300A, MDFIC, CD24A, PRKCD
GOTERM_BP_FAT	GO:0080134~regulation of response to stress	0.206355	98.5063	MDFI, ACE, WNT4, EZR, MDFIC, VAMP8, CRH, TRPV4, HSPB1, IGF2, LBP, CD24A, PRKCD
GOTERM_BP_FAT	GO:0031324~negative regulation of cellular metabolic process	0.215544	98.7914	MDFI, WFIKKN2, BHLHE22, LEPR, IFITM3, 1500015O10RIK, HSPA1B, AQP1, PRKCD, PBLD1, IFI27, WNT4, EZR, DGCR8, PPP1R1C, PPP1R1B, MDFIC, CD300A, NPPC, HSPB1, TRPV4, POU4F1
GOTERM_BP_FAT	GO:0009967~positive regulation of signal transduction	0.235887	99.2506	MDFI, KL, LEPR, IGF2, CDH3, PRKCD, CD24A, WNT4, CD300A, MDFIC, SULF1, TRPV4, LBP, COL1A1
GOTERM_BP_FAT	GO:0006796~phosphate-containing compound metabolic process	0.26078	99.5897	CCK, ENPP2, LEPR, 1500015O10RIK, AQP1, CD24A, ACE, EZR, PPP1R1C, MDFIC, PPP1R1B, TRPV4, MDFI, KL, FBN1, IGF2, PRKCD, PPP1R17, ENO1B, PBLD1, PRLR, CCND2, CD300A, SLC37A2, CRH, NPPC, HSPB1
GOTERM_BP_FAT	GO:0006793~phosphorus metabolic process	0.262316	99.6049	CCK, ENPP2, LEPR, 1500015O10RIK, AQP1, CD24A, ACE, EZR, PPP1R1C, MDFIC, PPP1R1B, TRPV4, MDFI, KL, FBN1, IGF2, PRKCD, PPP1R17, ENO1B, PBLD1, PRLR, CCND2, CD300A, SLC37A2, CRH, NPPC, HSPB1
GOTERM_BP_FAT	GO:1902533~positive regulation of intracellular signal transduction	0.388245	99.9869	MDFI, CD300A, KL, MDFIC, LEPR, TRPV4, IGF2, CD24A, PRKCD
GOTERM_BP_FAT	GO:0080135~regulation of cellular response to stress	0.52541	99.9999	MDFI, EZR, MDFIC, TRPV4, HSPB1, PRKCD
GOTERM_BP_FAT	GO:0035556~intracellular signal transduction	0.657067	100	MDFI, KL, LEPR, FBN1, IGF2, GAL, PRKCD, CD24A, EZR, STAC, PRLR, PPP1R1C, PPP1R1B, CD300A, MDFIC, CAR8, HSPB1, TRPV4, GH
GOTERM_BP_FAT	GO:1902531~regulation of intracellular signal transduction	0.790504	100	MDFI, EZR, CD300A, KL, MDFIC, LEPR, TRPV4, HSPB1, IGF2, CD24A, PRKCD
GOTERM_BP_FAT	GO:0036211~protein modification process	0.874577	100	MDFI, CCK, KL, ENPP2, LEPR, FBN1, 1500015O10RIK, UBE2L6, IGF2, PRKCD, CD24A, PBLD1, USP18, ACE, EZR, PRLR, PPP1R1C, PPP1R1B, CCND2, MDFIC, CD300A, CRH, HSPB1, TRPV4
GOTERM_BP_FAT	GO:0006464~cellular protein modification process	0.874577	100	MDFI, CCK, KL, ENPP2, LEPR, FBN1, 1500015O10RIK, UBE2L6, IGF2, PRKCD, CD24A, PBLD1, USP18, ACE, EZR, PRLR, PPP1R1C, PPP1R1B, CCND2, MDFIC, CD300A, CRH, HSPB1, TRPV4
Annotation Cluster 9	Enrichment Score: 1.410311803283048
Category	Term	PValue	FDR	Genes
GOTERM_BP_FAT	GO:0048592~eye morphogenesis	0.0102552	17.0969	RBP4, BHLHE22, OTX2, AQP1, COL8A1, COL8A2
GOTERM_BP_FAT	GO:0048593~camera-type eye morphogenesis	0.0202573	31.0818	RBP4, BHLHE22, AQP1, COL8A1, COL8A2
GOTERM_BP_FAT	GO:0090596~sensory organ morphogenesis	0.0224163	33.7925	RBP4, KCNQ4, BHLHE22, OTX2, AQP1, COL8A1, COL8A2
GOTERM_BP_FAT	GO:0001654~eye development	0.0762201	76.3563	RBP4, BHLHE22, OTX2, AQP1, COL8A1, COL8A2, SLC4A5
GOTERM_BP_FAT	GO:0007423~sensory organ development	0.0785209	77.4048	RBP4, KCNQ4, BHLHE22, OTX2, KCNE2, AQP1, COL8A1, COL8A2, SLC4A5
GOTERM_BP_FAT	GO:0043010~camera-type eye development	0.123876	90.9779	RBP4, BHLHE22, AQP1, COL8A1, COL8A2, SLC4A5
Annotation Cluster 10	Enrichment Score: 1.3367607983051988
Category	Term	PValue	FDR	Genes
GOTERM_BP_FAT	GO:0031960~response to corticosteroid	0.0112211	18.5563	CRH, COL1A1, AQP1, IGFBP2, TRH, TPH2
GOTERM_BP_FAT	GO:0032526~response to retinoic acid	0.0112214	18.5568	RBP4, ADH1, COL1A1, AQP1, IGFBP2
GOTERM_BP_FAT	GO:0033993~response to lipid	0.0201589	30.9557	RBP4, RBP1, TRH, AQP1, B2M, ACE, IFI27, ADH1, CRH, TRPV4, COL1A1, LBP, IGFBP2, TPH2
GOTERM_BP_FAT	GO:0051384~response to glucocorticoid	0.0336538	46.3493	CRH, AQP1, IGFBP2, TRH, TPH2
GOTERM_BP_FAT	GO:0014070~response to organic cyclic compound	0.0451264	56.8253	IGF2, AQP1, TRH, HBA-A1, IFI27, USP18, EZR, DGCR8, FOLR1, ADH1, CRH, COL1A1, IGFBP2, TPH2
GOTERM_BP_FAT	GO:0048545~response to steroid hormone	0.0752702	75.9102	ADH1, CRH, COL1A1, AQP1, IGFBP2, TRH, TPH2
GOTERM_BP_FAT	GO:0010035~response to inorganic substance	0.124915	91.1706	TNNT2, KRT8, COL1A1, AQP1, IGFBP2, PRKCD, B2M, TPH2
GOTERM_BP_FAT	GO:0009612~response to mechanical stimulus	0.558035	100	COL1A1, AQP1, IGFBP2
Annotation Cluster 11	Enrichment Score: 1.313330274139144
Category	Term	PValue	FDR	Genes
GOTERM_MF_FAT	GO:0004872~receptor activity	0.001583	2.25494	ENPP2, LEPR, GABRA6, CXCR2, GAL, AQP1, GPR88, KCNJ14, TRIM12C, LGALS3BP, PRLR, CD300A, FOLR1, ITGB6, KCNE2, TRPV4, HTR5B
GOTERM_MF_FAT	GO:0060089~molecular transducer activity	0.001583	2.25494	ENPP2, LEPR, GABRA6, CXCR2, GAL, AQP1, GPR88, KCNJ14, TRIM12C, LGALS3BP, PRLR, CD300A, FOLR1, ITGB6, KCNE2, TRPV4, HTR5B
GOTERM_MF_FAT	GO:0099600~transmembrane receptor activity	0.035881	40.9066	PRLR, GABRA6, LEPR, KCNE2, TRPV4, CXCR2, AQP1, GAL, GPR88, KCNJ14, HTR5B
GOTERM_MF_FAT	GO:0038023~signaling receptor activity	0.112146	81.9571	PRLR, CD300A, GABRA6, LEPR, TRPV4, CXCR2, GAL, GPR88, TRIM12C, HTR5B
GOTERM_BP_FAT	GO:0007186~G-protein coupled receptor signaling pathway	0.214465	98.7608	CCK, EZR, GABRA6, CXCR2, GAL, POMC, GPR88, HTR5B
GOTERM_MF_FAT	GO:0004888~transmembrane signaling receptor activity	0.222919	97.3508	PRLR, GABRA6, LEPR, TRPV4, CXCR2, GAL, GPR88, HTR5B
GOTERM_MF_FAT	GO:0004930~G-protein coupled receptor activity	0.239177	98.046	LEPR, CXCR2, GAL, GPR88, HTR5B
GOTERM_MF_FAT	GO:0004871~signal transducer activity	0.2701	98.9248	PRLR, CD300A, KL, GABRA6, LEPR, TRPV4, CXCR2, GAL, GPR88, TRIM12C, HTR5B
