# Supplementary material for: Molecular pathway analysis towards understanding tissue vulnerability in spinocerebellar ataxia type 1
Source: eLife. 2018 Dec 3;7:e39981. doi: 10.7554/eLife.39981 (PMC6292693; doi:10.7554/eLife.39981)
Supplement: Figure 2—source data 2. [file elife-39981-fig2-data2.xlsx]

## Sheet: Figure 2 - source data 2
Figure 2 - source data 2. Functional annotation enrichment analysis for the 12 week old Atxn1 154Q/2Q KI inferior olive.
Annotation Cluster 1	Enrichment Score: 6.234984489283896
Category	Term	PValue	FDR	Genes
GOTERM_BP_FAT	GO:0006952~defense response	1.38014e-14	2.53575e-11	IFIH1, CCK, IFITM3, H2-D1, SLFN8, RSAD2, GJA1, AQP4, IL33, CD24A, B2M, EDNRB, TRIM30A, ACE, ISG15, CHIL1, PTK2B, HTRA1, OASL2, SEMA7A, AGT, TRPV4, IIGP1, LBP, MX2, H2-K1, COCH, GBP7, GBP6, IRGM1, BST2, KL, TRIM25, GAL, STAT1, PRKCD, DDX58, IFIT3, IFIT1, IRF7, F3, OAS1B, CRH, NGFR, OAS1A, GPAM, GBP3
GOTERM_BP_FAT	GO:0098542~defense response to other organism	5.73444e-12	1.05644e-08	IFIH1, IFITM3, SLFN8, RSAD2, IL33, B2M, ISG15, HTRA1, OASL2, IIGP1, LBP, MX2, COCH, H2-K1, GBP7, GBP6, BST2, TRIM25, PRKCD, IFIT3, DDX58, IFIT1, OAS1B, OAS1A, GPAM, GBP3
GOTERM_BP_FAT	GO:0051707~response to other organism	6.21238e-11	1.1445e-07	IFIH1, IFITM3, SLFN8, RSAD2, IL33, CD24A, B2M, EDNRB, ACE, ISG15, HTRA1, OASL2, KRT8, IIGP1, TRPV4, LBP, MX2, H2-K1, COCH, GBP7, GBP6, BST2, TRIM25, STAT1, PRKCD, DDX58, IFIT3, IFIT1, OAS1B, OAS1A, NGFR, GBP3, GPAM
GOTERM_BP_FAT	GO:0043207~response to external biotic stimulus	6.21238e-11	1.1445e-07	IFIH1, IFITM3, SLFN8, RSAD2, IL33, CD24A, B2M, EDNRB, ACE, ISG15, HTRA1, OASL2, KRT8, IIGP1, TRPV4, LBP, MX2, H2-K1, COCH, GBP7, GBP6, BST2, TRIM25, STAT1, PRKCD, DDX58, IFIT3, IFIT1, OAS1B, OAS1A, NGFR, GBP3, GPAM
GOTERM_BP_FAT	GO:0045087~innate immune response	2.40407e-10	4.42898e-07	IFIH1, IFITM3, AQP4, RSAD2, B2M, TRIM30A, ISG15, PTK2B, OASL2, IIGP1, LBP, MX2, COCH, GBP7, IRGM1, GBP6, BST2, TRIM25, STAT1, IFIT3, DDX58, IFIT1, IRF7, OAS1B, OAS1A, GBP3
GOTERM_BP_FAT	GO:0009607~response to biotic stimulus	3.07494e-10	5.66491e-07	IFIH1, IFITM3, SLFN8, RSAD2, IL33, CD24A, B2M, EDNRB, ACE, ISG15, HTRA1, OASL2, KRT8, IIGP1, TRPV4, LBP, MX2, H2-K1, COCH, GBP7, GBP6, BST2, TRIM25, STAT1, PRKCD, DDX58, IFIT3, IFIT1, OAS1B, OAS1A, NGFR, GBP3, GPAM
GOTERM_BP_FAT	GO:0002252~immune effector process	2.18279e-09	4.02132e-06	IFIH1, IFITM3, H2-D1, SLFN8, RSAD2, IL33, CD24A, B2M, ACE, ISG15, PTK2B, HTRA1, SEMA7A, OASL2, LBP, MX2, H2-K1, BST2, TRIM25, DBH, PRKCD, IFIT3, DDX58, IFIT1, IRF7, OAS1B, OAS1A, GPAM
GOTERM_BP_FAT	GO:0006955~immune response	4.36661e-09	8.04454e-06	IFIH1, ENPP2, IFITM3, H2-D1, RSAD2, AQP4, IL33, CD24A, B2M, TRIM30A, ISG15, PTK2B, OASL2, SEMA7A, IIGP1, LBP, MX2, COCH, H2-K1, GBP7, IRGM1, GBP6, BST2, TRIM25, STAT1, PRKCD, DDX58, IFIT3, IFIT1, IRF7, OAS1B, OAS1A, NGFR, GBP3
GOTERM_BP_FAT	GO:0009605~response to external stimulus	9.40908e-09	1.73342e-05	SLC6A4, SLFN8, GJA1, AQP1, B2M, EDNRB, S1PR1, ISG15, HTRA1, OASL2, SEMA7A, TRPV4, SEMA3B, LBP, MX2, PRLH, H2-K1, COCH, GBP7, GBP6, BST2, OTX2, PRKCD, OAS1B, CARTPT, OAS1A, NGFR, GBP3, GPAM, TPH2, IFIH1, CCK, RBP1, ENPP2, IFITM3, RSAD2, IL33, CD24A, ACE, CHIL1, PTK2B, FOLR1, AGT, KRT8, IIGP1, TRIM25, LMX1A, STAT1, DDX58, IFIT3, IFIT1, ID2
GOTERM_BP_FAT	GO:0051607~defense response to virus	5.5128e-08	0.000101561	IFIH1, BST2, IFITM3, SLFN8, RSAD2, TRIM25, IL33, DDX58, IFIT3, IFIT1, ISG15, HTRA1, OASL2, OAS1B, OAS1A, GPAM, MX2
GOTERM_BP_FAT	GO:0044403~symbiosis, encompassing mutualism through parasitism	3.82087e-07	0.000703911	GBP7, GBP6, IFIH1, BST2, IFITM3, SLFN8, RSAD2, TRIM25, IL33, STAT1, AQP1, DDX58, IFIT3, TRIM30A, IFIT1, ISG15, HTRA1, OASL2, OAS1B, LBP, OAS1A, GBP3, GPAM, MX2
GOTERM_BP_FAT	GO:0044419~interspecies interaction between organisms	3.82087e-07	0.000703911	GBP7, GBP6, IFIH1, BST2, IFITM3, SLFN8, RSAD2, TRIM25, IL33, STAT1, AQP1, DDX58, IFIT3, TRIM30A, IFIT1, ISG15, HTRA1, OASL2, OAS1B, LBP, OAS1A, GBP3, GPAM, MX2
GOTERM_BP_FAT	GO:0043901~negative regulation of multi-organism process	7.28554e-07	0.0013422	BST2, ISG15, HTRA1, IFITM3, OAS1B, NPPC, RSAD2, TRIM25, OAS1A, LBP, STAT1, MX2
GOTERM_BP_FAT	GO:0009615~response to virus	1.07979e-06	0.00198926	IFIH1, BST2, IFITM3, SLFN8, RSAD2, TRIM25, IL33, DDX58, IFIT3, IFIT1, ISG15, HTRA1, OASL2, OAS1B, OAS1A, GPAM, MX2
GOTERM_BP_FAT	GO:0048525~negative regulation of viral process	2.35114e-06	0.00433138	BST2, ISG15, HTRA1, IFITM3, OAS1B, RSAD2, TRIM25, OAS1A, STAT1, MX2
GOTERM_BP_FAT	GO:0016032~viral process	7.55446e-05	0.139083	IFIH1, BST2, IFITM3, SLFN8, RSAD2, TRIM25, IL33, STAT1, DDX58, IFIT3, TRIM30A, IFIT1, ISG15, HTRA1, OASL2, OAS1B, OAS1A, GPAM, MX2
GOTERM_BP_FAT	GO:0044764~multi-organism cellular process	8.23117e-05	0.151533	IFIH1, BST2, IFITM3, SLFN8, RSAD2, TRIM25, IL33, STAT1, DDX58, IFIT3, TRIM30A, IFIT1, ISG15, HTRA1, OASL2, OAS1B, OAS1A, GPAM, MX2
GOTERM_BP_FAT	GO:0043903~regulation of symbiosis, encompassing mutualism through parasitism	0.0001038	0.191057	BST2, IFITM3, RSAD2, TRIM25, STAT1, DDX58, TRIM30A, IFIT1, ISG15, HTRA1, OAS1B, LBP, OAS1A, MX2
GOTERM_BP_FAT	GO:0043900~regulation of multi-organism process	0.000108169	0.19909	BST2, IFITM3, RSAD2, TRIM25, STAT1, DDX58, EDNRB, TRIM30A, IFIT1, ISG15, HTRA1, OAS1B, NPPC, LBP, OAS1A, MX2
GOTERM_BP_FAT	GO:0045071~negative regulation of viral genome replication	0.000134817	0.248081	BST2, ISG15, IFITM3, OAS1B, RSAD2, MX2
KEGG_PATHWAY	mmu05164:Influenza A	0.000168606	0.194241	DDX58, IFIH1, IRF7, OAS1B, RSAD2, TRIM25, OAS1A, IL33, STAT1, MX2
GOTERM_BP_FAT	GO:0050792~regulation of viral process	0.000208243	0.382947	DDX58, TRIM30A, IFIT1, BST2, ISG15, HTRA1, IFITM3, OAS1B, RSAD2, TRIM25, OAS1A, STAT1, MX2
GOTERM_BP_FAT	GO:1903901~negative regulation of viral life cycle	0.000284268	0.522408	BST2, ISG15, IFITM3, OAS1B, RSAD2, TRIM25, MX2
GOTERM_BP_FAT	GO:1903900~regulation of viral life cycle	0.00150931	2.74432	TRIM30A, BST2, ISG15, IFITM3, OAS1B, RSAD2, TRIM25, MX2
GOTERM_BP_FAT	GO:0045069~regulation of viral genome replication	0.00157363	2.85967	BST2, ISG15, IFITM3, OAS1B, RSAD2, MX2
GOTERM_BP_FAT	GO:0019079~viral genome replication	0.0037853	6.74834	BST2, ISG15, IFITM3, OAS1B, RSAD2, MX2
GOTERM_BP_FAT	GO:0019058~viral life cycle	0.0177649	28.1236	TRIM30A, BST2, ISG15, IFITM3, OAS1B, RSAD2, TRIM25, MX2
Annotation Cluster 2	Enrichment Score: 4.1221243950056285
Category	Term	PValue	FDR	Genes
GOTERM_BP_FAT	GO:0050877~neurological system process	3.82179e-08	7.04083e-05	CCK, RTP4, SLC6A4, AQP4, LRIG1, KCNJ10, HOXD1, AQP1, ABCA4, GPR88, CALB1, EDNRB, ACE, KCNQ4, S1PR1, HRH3, PPP1R1B, NPTX2, AGT, POU4F1, COCH, PHOX2B, LMX1A, DBH, GPR179, GRM4, C1QL1, CRH, CARTPT, NRGN, NGFR
GOTERM_BP_FAT	GO:0007610~behavior	7.29314e-07	0.0013436	CCK, SLC6A4, NPY4R, GJA1, KCNJ10, TRH, CALB1, GPR88, ACE, HRH3, PPP1R1B, NPTX2, AGT, LGI4, POU4F1, VWA1, PRLH, LMX1A, DBH, GAL, GRM4, ID2, C1QL1, CRH, CARTPT, NRGN
GOTERM_BP_FAT	GO:0044708~single-organism behavior	1.10957e-05	0.0204395	CCK, SLC6A4, GJA1, KCNJ10, LMX1A, DBH, TRH, GPR88, CALB1, GRM4, ID2, HRH3, PPP1R1B, NPTX2, C1QL1, CRH, CARTPT, LGI4, NRGN, VWA1
GOTERM_BP_FAT	GO:0007611~learning or memory	0.000741028	1.35641	GRM4, HRH3, PPP1R1B, NPTX2, SLC6A4, C1QL1, CRH, LMX1A, NRGN, DBH, GPR88, CALB1
GOTERM_BP_FAT	GO:0007612~learning	0.00124263	2.26467	GRM4, HRH3, PPP1R1B, NPTX2, C1QL1, CRH, NRGN, DBH, GPR88
GOTERM_BP_FAT	GO:0050890~cognition	0.00159869	2.90458	GRM4, HRH3, PPP1R1B, NPTX2, SLC6A4, C1QL1, CRH, LMX1A, NRGN, DBH, GPR88, CALB1
GOTERM_BP_FAT	GO:0008306~associative learning	0.0306797	43.6766	PPP1R1B, NPTX2, CRH, NRGN, DBH
Annotation Cluster 3	Enrichment Score: 2.9000353880040866
Category	Term	PValue	FDR	Genes
GOTERM_MF_FAT	GO:0060089~molecular transducer activity	2.83969e-05	0.0419128	FGFR3, ERBB3, ENPP2, PAQR6, NPY4R, KCNJ10, AQP1, GPR88, KCNJ14, EDNRB, LGALS3BP, S1PR1, HRH3, PTK2B, FOLR1, KCNE2, TRPV4, HTR5B, NPR3, GAL, TMPRSS5, NTSR2, GPR179, GRM4, IGSF1, F3, NGFR
GOTERM_MF_FAT	GO:0004872~receptor activity	2.83969e-05	0.0419128	FGFR3, ERBB3, ENPP2, PAQR6, NPY4R, KCNJ10, AQP1, GPR88, KCNJ14, EDNRB, LGALS3BP, S1PR1, HRH3, PTK2B, FOLR1, KCNE2, TRPV4, HTR5B, NPR3, GAL, TMPRSS5, NTSR2, GPR179, GRM4, IGSF1, F3, NGFR
GOTERM_MF_FAT	GO:0099600~transmembrane receptor activity	0.000196591	0.289824	FGFR3, ERBB3, NPY4R, KCNJ10, NPR3, GAL, AQP1, GPR88, NTSR2, KCNJ14, GPR179, GRM4, EDNRB, S1PR1, HRH3, PTK2B, F3, KCNE2, TRPV4, NGFR, HTR5B
GOTERM_BP_FAT	GO:0007186~G-protein coupled receptor signaling pathway	0.00119024	2.17017	CCK, NPY4R, NPR3, GAL, GPR88, NTSR2, TAC2, GPR179, GRM4, EDNRB, S1PR1, HRH3, AGT, CARTPT, ENTPD2, CAR2, PRLH, HTR5B
GOTERM_MF_FAT	GO:0038023~signaling receptor activity	0.00315764	4.56153	FGFR3, ERBB3, PAQR6, NPY4R, NPR3, GAL, GPR88, NTSR2, GPR179, GRM4, EDNRB, S1PR1, HRH3, PTK2B, IGSF1, F3, TRPV4, NGFR, HTR5B
GOTERM_MF_FAT	GO:0004888~transmembrane signaling receptor activity	0.00463195	6.6242	FGFR3, ERBB3, NPY4R, NPR3, GAL, GPR88, NTSR2, GPR179, GRM4, EDNRB, S1PR1, HRH3, PTK2B, F3, TRPV4, NGFR, HTR5B
GOTERM_MF_FAT	GO:0004871~signal transducer activity	0.00531076	7.55986	FGFR3, BST2, KL, ERBB3, PAQR6, GJA1, NPY4R, NPR3, STAT1, GAL, GPR88, NTSR2, GPR179, GRM4, EDNRB, S1PR1, HRH3, PTK2B, IGSF1, F3, TRPV4, NGFR, HTR5B
GOTERM_MF_FAT	GO:0004930~G-protein coupled receptor activity	0.00600709	8.5106	GRM4, EDNRB, S1PR1, HRH3, NPY4R, NPR3, GAL, GPR88, NTSR2, GPR179, HTR5B
KEGG_PATHWAY	mmu04080:Neuroactive ligand-receptor interaction	0.0901559	66.3594	GRM4, EDNRB, S1PR1, HRH3, NPY4R, NTSR2, HTR5B
Annotation Cluster 4	Enrichment Score: 2.6365423344529058
Category	Term	PValue	FDR	Genes
GOTERM_BP_FAT	GO:0007267~cell-cell signaling	1.42299e-05	0.0262123	FGFR3, SLC6A4, NNAT, GJA1, KCNJ10, TRH, AQP1, CALB1, CD24A, KCNQ4, HRH3, PTK2B, FOLR1, SOSTDC1, AGT, TRPV4, NDRG2, CAR2, MYOC, HTR5B, MDFI, SLC6A11, LMX1A, GAL, GRM4, CNIH3, CRH, FJX1, CARTPT, WIF1, MAFA, NRGN, NGFR, SST
GOTERM_BP_FAT	GO:0098916~anterograde trans-synaptic signaling	0.00173786	3.15363	SLC6A11, SLC6A4, KCNJ10, CD24A, CALB1, GRM4, KCNQ4, HRH3, PTK2B, CNIH3, AGT, CRH, CARTPT, NGFR, NRGN, CAR2, HTR5B
GOTERM_BP_FAT	GO:0099536~synaptic signaling	0.00173786	3.15363	SLC6A11, SLC6A4, KCNJ10, CD24A, CALB1, GRM4, KCNQ4, HRH3, PTK2B, CNIH3, AGT, CRH, CARTPT, NGFR, NRGN, CAR2, HTR5B
GOTERM_BP_FAT	GO:0007268~chemical synaptic transmission	0.00173786	3.15363	SLC6A11, SLC6A4, KCNJ10, CD24A, CALB1, GRM4, KCNQ4, HRH3, PTK2B, CNIH3, AGT, CRH, CARTPT, NGFR, NRGN, CAR2, HTR5B
GOTERM_BP_FAT	GO:0099537~trans-synaptic signaling	0.00173786	3.15363	SLC6A11, SLC6A4, KCNJ10, CD24A, CALB1, GRM4, KCNQ4, HRH3, PTK2B, CNIH3, AGT, CRH, CARTPT, NGFR, NRGN, CAR2, HTR5B
GOTERM_BP_FAT	GO:0007270~neuron-neuron synaptic transmission	0.00637156	11.1089	KCNQ4, PTK2B, CNIH3, SLC6A4, CRH, NGFR, CAR2
GOTERM_BP_FAT	GO:0050804~modulation of synaptic transmission	0.0114527	19.1204	GRM4, KCNQ4, PTK2B, AGT, SLC6A4, CRH, KCNJ10, NGFR, NRGN, CALB1, CAR2
GOTERM_BP_FAT	GO:0048167~regulation of synaptic plasticity	0.0853584	80.6744	PTK2B, AGT, CRH, KCNJ10, NRGN, CALB1
Annotation Cluster 5	Enrichment Score: 2.499088166511945
Category	Term	PValue	FDR	Genes
GOTERM_BP_FAT	GO:0048878~chemical homeostasis	1.54091e-06	0.00283876	CCK, AQP4, GJA1, KCNJ10, AQP1, CALB1, CD24A, SFXN5, CALB2, B2M, EDNRB, S1PR1, HRH3, PTK2B, AGT, TRPV4, SLC4A4, CAR2, MYOC, SLC4A5, KL, CAR12, DBH, STAT1, CLDN1, CRH, CARTPT, NGFR, STEAP1, GPAM, IGFBP5
GOTERM_BP_FAT	GO:0050801~ion homeostasis	1.17829e-05	0.0217052	CCK, KL, CAR12, GJA1, KCNJ10, CALB1, CD24A, SFXN5, CALB2, B2M, EDNRB, S1PR1, HRH3, PTK2B, AGT, CRH, TRPV4, NGFR, SLC4A4, STEAP1, CAR2, MYOC, SLC4A5
GOTERM_BP_FAT	GO:0032844~regulation of homeostatic process	0.000137054	0.252191	CCK, GJA1, CD24A, B2M, EDNRB, S1PR1, ID2, ISG15, PTK2B, AGT, CRH, CARTPT, TRPV4, NGFR, GPAM, CAR2, MYOC
GOTERM_BP_FAT	GO:0042592~homeostatic process	0.000169035	0.310953	CCK, GJA1, AQP4, KCNJ10, ABCA4, AQP1, CALB1, CD24A, SFXN5, CALB2, B2M, EDNRB, S1PR1, HRH3, ISG15, PTK2B, AGT, TRPV4, SLC4A4, MYOC, CAR2, PRLH, SLC4A5, KL, CAR12, DBH, STAT1, HBA-A1, ID2, CLDN1, CRH, CARTPT, NGFR, STEAP1, GPAM, IGFBP5
GOTERM_BP_FAT	GO:0055080~cation homeostasis	0.000353872	0.649928	KL, CAR12, GJA1, KCNJ10, CD24A, CALB1, SFXN5, CALB2, B2M, EDNRB, S1PR1, HRH3, PTK2B, AGT, TRPV4, SLC4A4, STEAP1, CAR2, SLC4A5
GOTERM_BP_FAT	GO:0098771~inorganic ion homeostasis	0.000447413	0.821057	KL, CAR12, GJA1, KCNJ10, CD24A, CALB1, SFXN5, CALB2, B2M, EDNRB, S1PR1, HRH3, PTK2B, AGT, TRPV4, SLC4A4, STEAP1, CAR2, SLC4A5
GOTERM_BP_FAT	GO:0055065~metal ion homeostasis	0.00480458	8.4905	KL, GJA1, KCNJ10, CD24A, CALB1, CALB2, SFXN5, B2M, EDNRB, S1PR1, HRH3, PTK2B, AGT, TRPV4, STEAP1
GOTERM_BP_FAT	GO:0051480~regulation of cytosolic calcium ion concentration	0.00667726	11.6114	EDNRB, S1PR1, HRH3, PTK2B, AGT, TRPV4, GJA1, CD24A, CALB1, CALB2
GOTERM_BP_FAT	GO:0055082~cellular chemical homeostasis	0.00726699	12.5731	AQP4, GJA1, AQP1, CD24A, CALB1, CALB2, EDNRB, S1PR1, HRH3, PTK2B, AGT, CRH, CARTPT, TRPV4, SLC4A4, CAR2, SLC4A5
GOTERM_BP_FAT	GO:0055074~calcium ion homeostasis	0.0180061	28.4481	EDNRB, S1PR1, HRH3, PTK2B, KL, AGT, TRPV4, GJA1, CD24A, CALB1, CALB2
GOTERM_BP_FAT	GO:0019725~cellular homeostasis	0.0262842	38.7807	AQP4, GJA1, AQP1, CD24A, CALB1, CALB2, EDNRB, S1PR1, HRH3, PTK2B, AGT, CRH, CARTPT, TRPV4, SLC4A4, CAR2, SLC4A5
GOTERM_BP_FAT	GO:0030003~cellular cation homeostasis	0.0268483	39.4308	EDNRB, S1PR1, HRH3, PTK2B, AGT, TRPV4, GJA1, SLC4A4, CD24A, CALB1, CAR2, CALB2, SLC4A5
GOTERM_BP_FAT	GO:0007204~positive regulation of cytosolic calcium ion concentration	0.0284814	41.2762	EDNRB, S1PR1, HRH3, PTK2B, AGT, TRPV4, GJA1, CD24A
GOTERM_BP_FAT	GO:0072507~divalent inorganic cation homeostasis	0.0294158	42.3081	EDNRB, S1PR1, HRH3, PTK2B, KL, AGT, TRPV4, GJA1, CD24A, CALB1, CALB2
GOTERM_BP_FAT	GO:0006873~cellular ion homeostasis	0.0302519	43.2169	EDNRB, S1PR1, HRH3, PTK2B, AGT, TRPV4, GJA1, SLC4A4, CD24A, CALB1, CAR2, CALB2, SLC4A5
GOTERM_BP_FAT	GO:0006874~cellular calcium ion homeostasis	0.0376798	50.7167	EDNRB, S1PR1, HRH3, PTK2B, AGT, TRPV4, GJA1, CD24A, CALB1, CALB2
GOTERM_BP_FAT	GO:0072503~cellular divalent inorganic cation homeostasis	0.0505573	61.5488	EDNRB, S1PR1, HRH3, PTK2B, AGT, TRPV4, GJA1, CD24A, CALB1, CALB2
GOTERM_BP_FAT	GO:0006875~cellular metal ion homeostasis	0.109027	88.0776	EDNRB, S1PR1, HRH3, PTK2B, AGT, TRPV4, GJA1, CD24A, CALB1, CALB2
Annotation Cluster 6	Enrichment Score: 2.381455966683642
Category	Term	PValue	FDR	Genes
GOTERM_BP_FAT	GO:0051240~positive regulation of multicellular organismal process	4.8369e-05	0.0890719	IFIH1, FGFR3, ENPP2, ERBB3, RSAD2, GJA1, IL33, AQP1, CD24A, B2M, EDNRB, ACE, CHIL1, ISG15, PTK2B, PCP4, AGT, SEMA7A, TRPV4, LBP, CAR2, PHOX2B, CPNE9, KL, OTX2, DBH, GAL, DDX58, CBLN1, ID2, IRF7, F3, CRH, NPPC, CARTPT, NGFR, GPAM
GOTERM_BP_FAT	GO:0048584~positive regulation of response to stimulus	0.000747459	1.3681	IFIH1, FGFR3, ERBB3, H2-D1, RSAD2, GJA1, IL33, CD24A, B2M, TRIM30A, ACE, S1PR1, CHIL1, PTK2B, AGT, SEMA7A, TRPV4, LBP, MYOC, MDFI, COCH, H2-K1, BST2, KL, TRIM25, LMX1A, NTSR2, PRKCD, DDX58, GRM4, IRF7, F3, CRH, CARTPT, NGFR, IGFBP5
GOTERM_BP_FAT	GO:2000026~regulation of multicellular organismal development	0.000869242	1.58932	FGFR3, RBP1, ENPP2, ERBB3, SLC6A4, H2-D1, GJA1, PRDM16, AQP1, CD24A, B2M, EDNRB, ACE, S1PR1, ISG15, CHIL1, PTK2B, PCP4, SEMA7A, AGT, TRPV4, SEMA3B, POU4F1, CAR2, H2-K1, MAF, PHOX2B, CPNE9, KL, OTX2, LMX1A, STAT1, GAL, CBLN1, ID2, F3, CARTPT, NGFR
GOTERM_BP_FAT	GO:0051247~positive regulation of protein metabolic process	0.01452	23.6208	CCK, FGFR3, ERBB3, ENPP2, GJA1, IL33, CD24A, TRIM30A, EDNRB, ACE, CHIL1, PTK2B, AGT, SEMA7A, KCNE2, TRPV4, LBP, MDFI, KL, STAT1, NTSR2, PRKCD, GRM4, F3, CRH, CARTPT, NGFR
GOTERM_BP_FAT	GO:0009893~positive regulation of metabolic process	0.0278492	40.5682	FGFR3, CCK, ENPP2, ERBB3, SLC6A4, GJA1, IL33, PRDM16, CD24A, POLR2A, EDNRB, TRIM30A, ACE, S1PR1, CHIL1, PTK2B, SEMA7A, AGT, TRPV4, KCNE2, POU4F1, LBP, MDFI, MAF, PHOX2B, KL, OTX2, BANP, LMX1A, NPR3, GAL, DDN, STAT1, NTSR2, PRKCD, DDX58, GRM4, ID2, IRF7, F3, CRH, NPPC, CARTPT, MAFA, NGFR, GPAM
GOTERM_BP_FAT	GO:0010604~positive regulation of macromolecule metabolic process	0.033937	47.0632	FGFR3, CCK, ENPP2, ERBB3, SLC6A4, GJA1, IL33, PRDM16, CD24A, POLR2A, EDNRB, TRIM30A, ACE, S1PR1, CHIL1, PTK2B, SEMA7A, AGT, TRPV4, KCNE2, POU4F1, LBP, MDFI, MAF, PHOX2B, KL, OTX2, BANP, LMX1A, GAL, DDN, STAT1, NTSR2, PRKCD, DDX58, GRM4, ID2, IRF7, F3, CRH, CARTPT, MAFA, NGFR
GOTERM_BP_FAT	GO:0031325~positive regulation of cellular metabolic process	0.049552	60.7918	FGFR3, CCK, ENPP2, ERBB3, IL33, PRDM16, CD24A, POLR2A, EDNRB, ACE, S1PR1, CHIL1, PTK2B, SEMA7A, AGT, TRPV4, KCNE2, POU4F1, LBP, MDFI, MAF, PHOX2B, KL, OTX2, BANP, LMX1A, GAL, DDN, STAT1, NTSR2, PRKCD, DDX58, GRM4, ID2, IRF7, F3, CRH, NPPC, CARTPT, MAFA, NGFR, GPAM
Annotation Cluster 7	Enrichment Score: 2.3544404145785536
Category	Term	PValue	FDR	Genes
GOTERM_BP_FAT	GO:0015850~organic hydroxy compound transport	0.000190904	0.351116	HRH3, SLC6A2, PCP4, AGT, SLC6A4, CRH, SLCO1C1, CARTPT, AQP1, GAL
GOTERM_BP_FAT	GO:0015844~monoamine transport	0.000680227	1.24577	HRH3, SLC6A2, PCP4, AGT, SLC6A4, CRH, CARTPT
GOTERM_BP_FAT	GO:0051937~catecholamine transport	0.00169695	3.08048	HRH3, SLC6A2, PCP4, AGT, CRH, CARTPT
GOTERM_BP_FAT	GO:0051952~regulation of amine transport	0.00226204	4.08622	HRH3, PCP4, AGT, CRH, CARTPT, TRH
GOTERM_BP_FAT	GO:0015837~amine transport	0.00295317	5.30285	HRH3, PCP4, AGT, CRH, CARTPT, TRH
GOTERM_BP_FAT	GO:0050433~regulation of catecholamine secretion	0.00496651	8.76443	HRH3, PCP4, AGT, CRH, CARTPT
GOTERM_BP_FAT	GO:1903532~positive regulation of secretion by cell	0.00531474	9.35087	CCK, PCP4, AGT, NNAT, SLC6A4, CRH, TRPV4, CARTPT, GJA1, IL33, GAL, TRH
GOTERM_BP_FAT	GO:0050432~catecholamine secretion	0.00616928	10.7749	HRH3, PCP4, AGT, CRH, CARTPT
GOTERM_BP_FAT	GO:0014061~regulation of norepinephrine secretion	0.0217467	33.3061	HRH3, AGT, CRH
GOTERM_BP_FAT	GO:1903530~regulation of secretion by cell	0.0283674	41.1492	CCK, NNAT, SLC6A4, GJA1, RSAD2, IL33, GAL, TRH, HRH3, PCP4, AGT, CRH, CARTPT, TRPV4, GPAM
GOTERM_BP_FAT	GO:1903531~negative regulation of secretion by cell	0.0853584	80.6744	HRH3, CRH, RSAD2, CARTPT, IL33, TRH
Annotation Cluster 8	Enrichment Score: 2.3531877235034457
Category	Term	PValue	FDR	Genes
GOTERM_BP_FAT	GO:0006811~ion transport	1.51271e-06	0.00278681	KCNC1, CCK, GJA1, AQP4, KCNJ10, TRH, AQP1, KCNIP2, KCNJ14, SFXN5, B2M, ACE, KCNQ4, HRH3, STAC, PTK2B, AGT, TTYH1, SLCO1C1, ANO2, KCNE2, TRPV4, SLC4A4, KCNG1, OCA2, CAR2, SLC4A5, SLC6A11, GAL, PRKCD, SLC7A11, CNIH3, CLIC6, SLC37A2, CRH, STEAP1
GOTERM_BP_FAT	GO:0043269~regulation of ion transport	3.63113e-06	0.00668937	KCNC1, CCK, GJA1, KCNJ10, KCNIP2, GAL, TRH, KCNJ14, B2M, KCNQ4, ACE, STAC, HRH3, PTK2B, CNIH3, AGT, TTYH1, CLIC6, CRH, KCNE2, CAR2, KCNG1
GOTERM_BP_FAT	GO:0034220~ion transmembrane transport	1.39794e-05	0.0257509	KCNC1, GJA1, AQP4, KCNJ10, KCNIP2, GAL, AQP1, SLC7A11, KCNJ14, KCNQ4, STAC, PTK2B, CNIH3, TTYH1, SLC37A2, CLIC6, CRH, KCNE2, TRPV4, SLC4A4, KCNG1, OCA2, SLC4A5
GOTERM_BP_FAT	GO:0055085~transmembrane transport	6.73753e-05	0.124052	KCNC1, AQP4, GJA1, KCNJ10, AQP1, KCNIP2, KCNJ14, SFXN5, KCNQ4, STAC, PTK2B, TTYH1, KCNE2, TRPV4, SLC4A4, CAR2, KCNG1, OCA2, SLC4A5, GAL, SLC7A11, CNIH3, SLC37A2, CLIC6, CRH, SLC14A1, SLC25A18
GOTERM_MF_FAT	GO:0015267~channel activity	0.000140891	0.207788	KCNC1, AQP4, GJA1, KCNJ10, KCNIP2, AQP1, KCNJ14, KCNQ4, PTK2B, TTYH1, CLIC6, KCNE2, ANO2, TRPV4, SLC14A1, KCNG1
GOTERM_MF_FAT	GO:0022803~passive transmembrane transporter activity	0.000140891	0.207788	KCNC1, AQP4, GJA1, KCNJ10, KCNIP2, AQP1, KCNJ14, KCNQ4, PTK2B, TTYH1, CLIC6, KCNE2, ANO2, TRPV4, SLC14A1, KCNG1
GOTERM_MF_FAT	GO:0015077~monovalent inorganic cation transmembrane transporter activity	0.00023345	0.344078	KCNC1, KCNQ4, COX7A1, SLC6A2, SLC6A11, SLC6A4, KCNE2, KCNJ10, AQP1, SLC4A4, KCNIP2, KCNJ14, KCNG1
GOTERM_MF_FAT	GO:0022838~substrate-specific channel activity	0.000258034	0.380247	KCNC1, AQP4, KCNJ10, KCNIP2, AQP1, KCNJ14, KCNQ4, PTK2B, TTYH1, CLIC6, KCNE2, ANO2, TRPV4, SLC14A1, KCNG1
GOTERM_BP_FAT	GO:0034762~regulation of transmembrane transport	0.000321061	0.589834	KCNC1, GJA1, KCNJ10, KCNIP2, GAL, KCNJ14, KCNQ4, STAC, PTK2B, CNIH3, CLIC6, CRH, KCNE2, KCNG1, CAR2
GOTERM_MF_FAT	GO:0005267~potassium channel activity	0.000571314	0.840094	KCNC1, KCNQ4, KCNE2, KCNJ10, AQP1, KCNIP2, KCNJ14, KCNG1
GOTERM_BP_FAT	GO:0034765~regulation of ion transmembrane transport	0.000682783	1.25043	KCNC1, GJA1, KCNJ10, KCNIP2, GAL, KCNJ14, KCNQ4, STAC, PTK2B, CNIH3, CLIC6, CRH, KCNE2, KCNG1
GOTERM_MF_FAT	GO:0005249~voltage-gated potassium channel activity	0.000728347	1.06985	KCNC1, KCNQ4, KCNE2, KCNJ10, KCNIP2, KCNJ14, KCNG1
GOTERM_BP_FAT	GO:0006813~potassium ion transport	0.000794409	1.45344	KCNC1, KCNQ4, PTK2B, KCNE2, KCNJ10, AQP1, GAL, KCNIP2, KCNJ14, KCNG1
GOTERM_MF_FAT	GO:0022836~gated channel activity	0.001073	1.57237	KCNC1, KCNQ4, PTK2B, CLIC6, KCNE2, ANO2, TRPV4, KCNJ10, AQP1, KCNIP2, KCNJ14, KCNG1
GOTERM_MF_FAT	GO:0046873~metal ion transmembrane transporter activity	0.00193464	2.81831	KCNC1, SLC6A11, SLC6A2, SLC6A4, KCNJ10, KCNIP2, AQP1, KCNJ14, KCNQ4, KCNE2, TRPV4, SLC4A4, KCNG1
GOTERM_MF_FAT	GO:0015079~potassium ion transmembrane transporter activity	0.00206657	3.00777	KCNC1, KCNQ4, KCNE2, KCNJ10, AQP1, KCNIP2, KCNJ14, KCNG1
GOTERM_MF_FAT	GO:0005216~ion channel activity	0.00221086	3.2146	KCNC1, KCNJ10, AQP1, KCNIP2, KCNJ14, KCNQ4, PTK2B, TTYH1, CLIC6, TRPV4, ANO2, KCNE2, KCNG1
GOTERM_BP_FAT	GO:0071805~potassium ion transmembrane transport	0.00252154	4.54475	KCNC1, KCNQ4, KCNE2, KCNJ10, GAL, KCNIP2, KCNJ14, KCNG1
GOTERM_BP_FAT	GO:0071804~cellular potassium ion transport	0.00263451	4.74371	KCNC1, KCNQ4, KCNE2, KCNJ10, GAL, KCNIP2, KCNJ14, KCNG1
GOTERM_BP_FAT	GO:0030001~metal ion transport	0.00313166	5.61468	KCNC1, GJA1, KCNJ10, KCNIP2, GAL, AQP1, KCNJ14, B2M, KCNQ4, ACE, STAC, PTK2B, AGT, CRH, KCNE2, TRPV4, SLC4A4, STEAP1, KCNG1
GOTERM_MF_FAT	GO:0022890~inorganic cation transmembrane transporter activity	0.00333786	4.81593	KCNC1, COX7A1, SLC6A11, SLC6A2, SLC6A4, KCNJ10, KCNIP2, AQP1, KCNJ14, KCNQ4, KCNE2, TRPV4, SLC4A4, KCNG1
GOTERM_BP_FAT	GO:0010959~regulation of metal ion transport	0.00348661	6.2319	KCNC1, ACE, STAC, PTK2B, AGT, CRH, KCNE2, GJA1, GAL, KCNIP2, KCNG1, B2M
GOTERM_BP_FAT	GO:0043266~regulation of potassium ion transport	0.00451094	7.99179	KCNC1, PTK2B, KCNE2, GAL, KCNIP2, KCNG1
GOTERM_MF_FAT	GO:0022843~voltage-gated cation channel activity	0.00623663	8.82199	KCNC1, KCNQ4, KCNE2, KCNJ10, KCNIP2, KCNJ14, KCNG1
GOTERM_MF_FAT	GO:0005244~voltage-gated ion channel activity	0.00640691	9.05236	KCNC1, KCNQ4, CLIC6, KCNE2, KCNJ10, KCNIP2, KCNJ14, KCNG1
GOTERM_MF_FAT	GO:0022832~voltage-gated channel activity	0.00640691	9.05236	KCNC1, KCNQ4, CLIC6, KCNE2, KCNJ10, KCNIP2, KCNJ14, KCNG1
GOTERM_BP_FAT	GO:1901379~regulation of potassium ion transmembrane transport	0.00755155	13.0337	KCNC1, KCNE2, GAL, KCNIP2, KCNG1
GOTERM_MF_FAT	GO:0005251~delayed rectifier potassium channel activity	0.00769738	10.7806	KCNC1, KCNQ4, KCNE2, KCNG1
GOTERM_BP_FAT	GO:0098660~inorganic ion transmembrane transport	0.0112951	18.8825	KCNC1, KCNJ10, KCNIP2, GAL, KCNJ14, KCNQ4, STAC, PTK2B, TTYH1, SLC37A2, CLIC6, KCNE2, TRPV4, KCNG1
GOTERM_MF_FAT	GO:0008324~cation transmembrane transporter activity	0.0120353	16.3684	KCNC1, COX7A1, SLC6A11, SLC6A2, SLC6A4, KCNJ10, KCNIP2, AQP1, KCNJ14, KCNQ4, KCNE2, TRPV4, SLC4A4, KCNG1
GOTERM_BP_FAT	GO:0006812~cation transport	0.0124508	20.6117	KCNC1, GJA1, KCNJ10, KCNIP2, GAL, AQP1, KCNJ14, B2M, KCNQ4, ACE, STAC, PTK2B, AGT, CRH, KCNE2, TRPV4, SLC4A4, STEAP1, KCNG1
GOTERM_MF_FAT	GO:0005261~cation channel activity	0.0184073	23.9874	KCNC1, KCNQ4, KCNE2, TRPV4, KCNJ10, AQP1, KCNIP2, KCNJ14, KCNG1
GOTERM_BP_FAT	GO:0032409~regulation of transporter activity	0.0187008	29.3749	STAC, PTK2B, CNIH3, CRH, KCNE2, GAL, PRKCD, KCNG1
GOTERM_BP_FAT	GO:0015672~monovalent inorganic cation transport	0.0190787	29.8742	KCNC1, KCNQ4, PTK2B, KCNE2, KCNJ10, SLC4A4, AQP1, GAL, KCNIP2, KCNJ14, KCNG1
GOTERM_MF_FAT	GO:0005242~inward rectifier potassium channel activity	0.0250453	31.2326	KCNE2, KCNJ10, KCNJ14
GOTERM_BP_FAT	GO:0010107~potassium ion import	0.0331642	46.2776	KCNE2, KCNJ10, KCNJ14
GOTERM_BP_FAT	GO:0032412~regulation of ion transmembrane transporter activity	0.0348697	47.9969	STAC, PTK2B, CNIH3, CRH, KCNE2, GAL, KCNG1
GOTERM_BP_FAT	GO:0022898~regulation of transmembrane transporter activity	0.0412402	53.9699	STAC, PTK2B, CNIH3, CRH, KCNE2, GAL, KCNG1
GOTERM_BP_FAT	GO:0098655~cation transmembrane transport	0.0421184	54.7404	KCNC1, KCNQ4, STAC, PTK2B, KCNE2, TRPV4, KCNJ10, AQP1, GAL, KCNIP2, KCNJ14, KCNG1
GOTERM_BP_FAT	GO:1904062~regulation of cation transmembrane transport	0.056068	65.4589	KCNC1, STAC, PTK2B, KCNE2, GAL, KCNIP2, KCNG1
GOTERM_BP_FAT	GO:0098662~inorganic cation transmembrane transport	0.0642928	70.6021	KCNC1, KCNQ4, STAC, PTK2B, KCNE2, TRPV4, KCNJ10, GAL, KCNIP2, KCNJ14, KCNG1
GOTERM_MF_FAT	GO:0015276~ligand-gated ion channel activity	0.0660563	63.5364	PTK2B, KCNE2, KCNJ10, AQP1, KCNJ14
GOTERM_MF_FAT	GO:0022834~ligand-gated channel activity	0.0660563	63.5364	PTK2B, KCNE2, KCNJ10, AQP1, KCNJ14
GOTERM_BP_FAT	GO:1901016~regulation of potassium ion transmembrane transporter activity	0.0903703	82.535	KCNE2, GAL, KCNG1
GOTERM_BP_FAT	GO:2001257~regulation of cation channel activity	0.111871	88.7596	STAC, KCNE2, GAL, KCNG1
GOTERM_MF_FAT	GO:0044325~ion channel binding	0.210086	96.9237	KCNC1, ID2, KCNE2, KCNIP2
GOTERM_BP_FAT	GO:0034764~positive regulation of transmembrane transport	0.219516	98.96	KCNC1, KCNE2, GAL, CAR2
GOTERM_BP_FAT	GO:1904064~positive regulation of cation transmembrane transport	0.38408	99.9867	KCNC1, KCNE2, GAL
GOTERM_BP_FAT	GO:0034767~positive regulation of ion transmembrane transport	0.453966	99.9986	KCNC1, KCNE2, GAL
Annotation Cluster 9	Enrichment Score: 2.196810160810311
Category	Term	PValue	FDR	Genes
GOTERM_BP_FAT	GO:0007423~sensory organ development	0.000368687	0.67705	MAF, H2-K1, PHOX2B, FGFR3, OTX2, LRIG1, GJA1, PRDM16, AQP1, CALB1, SLC7A11, KCNQ4, FJX1, KCNE2, COL8A1, CRYBA2, COL8A2, SLC4A5
GOTERM_BP_FAT	GO:0001654~eye development	0.00482828	8.53065	MAF, FGFR3, OTX2, FJX1, GJA1, AQP1, CRYBA2, COL8A1, COL8A2, CALB1, SLC7A11, SLC4A5
GOTERM_BP_FAT	GO:0043010~camera-type eye development	0.00624324	10.8971	MAF, FGFR3, FJX1, GJA1, AQP1, CRYBA2, COL8A1, COL8A2, CALB1, SLC7A11, SLC4A5
GOTERM_BP_FAT	GO:0048592~eye morphogenesis	0.0153595	24.8107	FGFR3, OTX2, FJX1, AQP1, COL8A1, COL8A2, CALB1
GOTERM_BP_FAT	GO:0090596~sensory organ morphogenesis	0.0180155	28.4606	KCNQ4, FGFR3, OTX2, FJX1, LRIG1, AQP1, COL8A1, COL8A2, CALB1
GOTERM_BP_FAT	GO:0048593~camera-type eye morphogenesis	0.0214415	32.9218	FGFR3, FJX1, AQP1, COL8A1, COL8A2, CALB1
Annotation Cluster 10	Enrichment Score: 2.0475501676454355
Category	Term	PValue	FDR	Genes
GOTERM_BP_FAT	GO:0042755~eating behavior	0.0017189	3.11973	ACE, CCK, HRH3, TRH, PRLH
GOTERM_BP_FAT	GO:0046942~carboxylic acid transport	0.0017387	3.15513	ACE, CCK, HRH3, SLC6A11, SLCO1C1, KCNJ10, TRH, PRKCD, SLC7A11, SFXN5
GOTERM_BP_FAT	GO:0006835~dicarboxylic acid transport	0.00574895	10.0771	CCK, HRH3, TRH, PRKCD, SLC7A11
GOTERM_BP_FAT	GO:0044070~regulation of anion transport	0.0158516	25.5	CCK, HRH3, TTYH1, TRH, CAR2
GOTERM_BP_FAT	GO:0014048~regulation of glutamate secretion	0.0331642	46.2776	CCK, HRH3, TRH
GOTERM_BP_FAT	GO:0014047~glutamate secretion	0.0573975	66.3443	CCK, HRH3, TRH
Annotation Cluster 11	Enrichment Score: 2.046831344141717
Category	Term	PValue	FDR	Genes
GOTERM_BP_FAT	GO:0001816~cytokine production	5.36814e-06	0.00988919	MAF, IFIH1, BST2, AQP4, RSAD2, IL33, DBH, PRKCD, CD24A, B2M, DDX58, TRIM30A, CHIL1, ISG15, AGT, IRF7, SEMA7A, TRPV4, LBP, NDRG2, GPAM
GOTERM_BP_FAT	GO:0031349~positive regulation of defense response	2.04737e-05	0.0377116	COCH, IFIH1, GJA1, RSAD2, IL33, CD24A, DDX58, TRIM30A, ACE, IRF7, CRH, TRPV4, LBP
GOTERM_BP_FAT	GO:0002682~regulation of immune system process	9.2656e-05	0.170561	IFIH1, FGFR3, RBP1, H2-D1, RSAD2, IL33, PRDM16, CD24A, B2M, TRIM30A, ACE, ISG15, PTK2B, HTRA1, SEMA7A, TRPV4, LBP, CAR2, COCH, H2-K1, BST2, GAL, DDX58, IFIT1, ID2, IRF7, CARTPT, GPAM
GOTERM_BP_FAT	GO:0031347~regulation of defense response	0.000192425	0.353908	COCH, IFIH1, GJA1, RSAD2, IL33, CD24A, DDX58, EDNRB, TRIM30A, IFIT1, ACE, HTRA1, AGT, IRF7, SEMA7A, CRH, TRPV4, LBP
GOTERM_BP_FAT	GO:0001817~regulation of cytokine production	0.00024433	0.44917	IFIH1, BST2, AQP4, RSAD2, IL33, CD24A, B2M, DDX58, TRIM30A, ISG15, AGT, SEMA7A, IRF7, TRPV4, LBP, NDRG2, GPAM
GOTERM_BP_FAT	GO:0002684~positive regulation of immune system process	0.000501744	0.920326	H2-K1, COCH, IFIH1, H2-D1, RSAD2, IL33, CD24A, B2M, DDX58, TRIM30A, ID2, ISG15, PTK2B, IRF7, SEMA7A, TRPV4, LBP, GPAM, CAR2
GOTERM_BP_FAT	GO:0050778~positive regulation of immune response	0.00160415	2.91436	H2-K1, COCH, IFIH1, H2-D1, RSAD2, IL33, CD24A, B2M, DDX58, TRIM30A, IRF7, SEMA7A, LBP
GOTERM_BP_FAT	GO:0002699~positive regulation of immune effector process	0.00174643	3.16893	H2-K1, SEMA7A, H2-D1, RSAD2, LBP, IL33, CD24A, B2M
GOTERM_BP_FAT	GO:0002819~regulation of adaptive immune response	0.00306236	5.49372	H2-K1, IRF7, H2-D1, RSAD2, IL33, CD24A, B2M
GOTERM_BP_FAT	GO:0002697~regulation of immune effector process	0.00348661	6.2319	DDX58, H2-K1, IFIT1, BST2, HTRA1, SEMA7A, H2-D1, RSAD2, LBP, IL33, CD24A, B2M
KEGG_PATHWAY	mmu05162:Measles	0.00497622	5.5899	DDX58, IFIH1, IRF7, OAS1B, OAS1A, STAT1, MX2
GOTERM_BP_FAT	GO:0050776~regulation of immune response	0.00583954	10.2279	H2-K1, COCH, IFIH1, BST2, H2-D1, RSAD2, IL33, CD24A, B2M, DDX58, TRIM30A, SEMA7A, IRF7, LBP
GOTERM_BP_FAT	GO:0001818~negative regulation of cytokine production	0.00718679	12.4429	DDX58, TRIM30A, BST2, AQP4, LBP, NDRG2, IL33, CD24A
GOTERM_BP_FAT	GO:0002221~pattern recognition receptor signaling pathway	0.00727648	12.5885	DDX58, TRIM30A, IFIH1, IRF7, RSAD2, LBP
KEGG_PATHWAY	mmu04622:RIG-I-like receptor signaling pathway	0.00768448	8.51078	DDX58, IFIH1, ISG15, IRF7, TRIM25
GOTERM_BP_FAT	GO:0002250~adaptive immune response	0.00872581	14.9099	H2-K1, PTK2B, IRF7, H2-D1, RSAD2, IL33, CD24A, PRKCD, B2M
GOTERM_BP_FAT	GO:0032635~interleukin-6 production	0.00923868	15.7173	DDX58, TRIM30A, AQP4, TRPV4, LBP, IL33
GOTERM_BP_FAT	GO:0032675~regulation of interleukin-6 production	0.00923868	15.7173	DDX58, TRIM30A, AQP4, TRPV4, LBP, IL33
GOTERM_BP_FAT	GO:0002758~innate immune response-activating signal transduction	0.00923868	15.7173	DDX58, TRIM30A, IFIH1, IRF7, RSAD2, LBP
GOTERM_BP_FAT	GO:0045089~positive regulation of innate immune response	0.0101713	17.167	COCH, DDX58, TRIM30A, IFIH1, IRF7, RSAD2, LBP
GOTERM_BP_FAT	GO:0002218~activation of innate immune response	0.0120413	20.0031	DDX58, TRIM30A, IFIH1, IRF7, RSAD2, LBP
GOTERM_BP_FAT	GO:0001819~positive regulation of cytokine production	0.0140531	22.9514	DDX58, IFIH1, AGT, SEMA7A, IRF7, RSAD2, TRPV4, LBP, IL33, B2M
GOTERM_BP_FAT	GO:0034121~regulation of toll-like receptor signaling pathway	0.0160083	25.7182	TRIM30A, IRF7, RSAD2, LBP
GOTERM_BP_FAT	GO:0032727~positive regulation of interferon-alpha production	0.0168047	26.8181	DDX58, IFIH1, IRF7
GOTERM_BP_FAT	GO:0032647~regulation of interferon-alpha production	0.0244158	36.58	DDX58, IFIH1, IRF7
GOTERM_BP_FAT	GO:0032607~interferon-alpha production	0.0272111	39.8454	DDX58, IFIH1, IRF7
GOTERM_BP_FAT	GO:0045088~regulation of innate immune response	0.0291729	42.0415	COCH, DDX58, TRIM30A, IFIH1, IRF7, RSAD2, LBP
GOTERM_BP_FAT	GO:0080134~regulation of response to stress	0.0558601	65.3184	COCH, MDFI, IFIH1, RSAD2, GJA1, IL33, PRKCD, CD24A, DDX58, TRIM30A, EDNRB, IFIT1, ACE, PTK2B, HTRA1, AGT, IRF7, SEMA7A, CRH, TRPV4, LBP
GOTERM_BP_FAT	GO:0032728~positive regulation of interferon-beta production	0.0573975	66.3443	DDX58, IFIH1, IRF7
GOTERM_BP_FAT	GO:0002224~toll-like receptor signaling pathway	0.0601582	68.1146	TRIM30A, IRF7, RSAD2, LBP
GOTERM_BP_FAT	GO:0032481~positive regulation of type I interferon production	0.103877	86.742	DDX58, IFIH1, IRF7
GOTERM_BP_FAT	GO:0002757~immune response-activating signal transduction	0.107649	87.7333	DDX58, TRIM30A, IFIH1, IRF7, RSAD2, LBP
GOTERM_BP_FAT	GO:0032608~interferon-beta production	0.108495	87.9458	DDX58, IFIH1, IRF7
GOTERM_BP_FAT	GO:0032648~regulation of interferon-beta production	0.113167	89.058	DDX58, IFIH1, IRF7
KEGG_PATHWAY	mmu05161:Hepatitis B	0.122161	77.7392	DDX58, IFIH1, PTK2B, IRF7, STAT1
GOTERM_BP_FAT	GO:0002764~immune response-regulating signaling pathway	0.127356	91.8707	DDX58, TRIM30A, IFIH1, IRF7, RSAD2, LBP
GOTERM_BP_FAT	GO:0002253~activation of immune response	0.172726	96.9601	DDX58, TRIM30A, IFIH1, IRF7, RSAD2, LBP
GOTERM_BP_FAT	GO:0032479~regulation of type I interferon production	0.193367	98.0915	DDX58, IFIH1, IRF7
GOTERM_BP_FAT	GO:0032606~type I interferon production	0.209167	98.6744	DDX58, IFIH1, IRF7
Annotation Cluster 12	Enrichment Score: 1.932709584868655
Category	Term	PValue	FDR	Genes
GOTERM_MF_FAT	GO:0008509~anion transmembrane transporter activity	0.000982353	1.44044	CLIC6, SLC37A2, TTYH1, ANO2, SLCO1C1, SLC4A4, SLC7A11, SFXN5, SLC4A5
GOTERM_BP_FAT	GO:0098656~anion transmembrane transport	0.00124591	2.27058	CLIC6, SLC37A2, TTYH1, SLC4A4, SLC7A11, OCA2, SLC4A5
GOTERM_MF_FAT	GO:0015103~inorganic anion transmembrane transporter activity	0.00975031	13.4671	CLIC6, SLC37A2, TTYH1, ANO2, SLC4A4, SLC4A5
GOTERM_BP_FAT	GO:0098661~inorganic anion transmembrane transport	0.132343	92.6853	CLIC6, SLC37A2, TTYH1
GOTERM_BP_FAT	GO:0015698~inorganic anion transport	0.137397	93.4317	CLIC6, SLC37A2, TTYH1, ANO2
Annotation Cluster 13	Enrichment Score: 1.8372769824294195
Category	Term	PValue	FDR	Genes
GOTERM_BP_FAT	GO:0030278~regulation of ossification	0.000183822	0.338111	FGFR3, S1PR1, ISG15, ID2, PTK2B, KL, NPPC, RSAD2, GJA1, ID3, IGFBP5
GOTERM_BP_FAT	GO:0001503~ossification	0.00271316	4.88202	FGFR3, S1PR1, ISG15, ID2, PTK2B, KL, SEMA7A, NPPC, RSAD2, GJA1, ID3, MYOC, IGFBP5
GOTERM_BP_FAT	GO:0001649~osteoblast differentiation	0.0536885	63.819	ID2, SEMA7A, NPPC, GJA1, ID3, MYOC, IGFBP5
GOTERM_BP_FAT	GO:0030279~negative regulation of ossification	0.0555599	65.1148	ID2, PTK2B, ID3, IGFBP5
GOTERM_BP_FAT	GO:0045667~regulation of osteoblast differentiation	0.0671367	72.2054	ID2, NPPC, GJA1, ID3, IGFBP5
GOTERM_BP_FAT	GO:0045668~negative regulation of osteoblast differentiation	0.0948118	84.041	ID2, ID3, IGFBP5
Annotation Cluster 14	Enrichment Score: 1.8172323304338531
Category	Term	PValue	FDR	Genes
GOTERM_BP_FAT	GO:0040011~locomotion	0.00258769	4.66131	CCK, ENPP2, GJA1, IL33, AQP1, CD24A, EDNRB, ACE, S1PR1, PTK2B, SPINT2, FOLR1, AGT, SEMA7A, TRPV4, SEMA3B, POU4F1, LBP, MYOC, PHOX2B, BST2, OTX2, LMX1A, DBH, PRKCD, DDX58, ID2, F3, NGFR, SST, IGFBP5
GOTERM_BP_FAT	GO:0032101~regulation of response to external stimulus	0.00372397	6.64253	CCK, GJA1, IL33, PRKCD, CD24A, DDX58, EDNRB, IFIT1, ACE, S1PR1, PTK2B, HTRA1, AGT, SEMA7A, CARTPT, TRPV4, SEMA3B, LBP
GOTERM_BP_FAT	GO:0048870~cell motility	0.00591899	10.36	CCK, ENPP2, GJA1, IL33, AQP1, CD24A, EDNRB, ACE, S1PR1, PTK2B, SPINT2, FOLR1, AGT, SEMA7A, TRPV4, SEMA3B, POU4F1, LBP, MYOC, PHOX2B, BST2, DBH, PRKCD, DDX58, F3, SST, IGFBP5
GOTERM_BP_FAT	GO:0051674~localization of cell	0.00591899	10.36	CCK, ENPP2, GJA1, IL33, AQP1, CD24A, EDNRB, ACE, S1PR1, PTK2B, SPINT2, FOLR1, AGT, SEMA7A, TRPV4, SEMA3B, POU4F1, LBP, MYOC, PHOX2B, BST2, DBH, PRKCD, DDX58, F3, SST, IGFBP5
GOTERM_BP_FAT	GO:2000145~regulation of cell motility	0.0120146	19.9633	BST2, ENPP2, IL33, AQP1, DDX58, ACE, S1PR1, PTK2B, SPINT2, AGT, SEMA7A, F3, TRPV4, SEMA3B, LBP, SST, MYOC, IGFBP5
GOTERM_BP_FAT	GO:0016477~cell migration	0.0122414	20.3009	PHOX2B, CCK, BST2, ENPP2, GJA1, IL33, DBH, AQP1, PRKCD, CD24A, EDNRB, ACE, S1PR1, PTK2B, FOLR1, AGT, F3, SEMA7A, TRPV4, SEMA3B, POU4F1, LBP, MYOC, IGFBP5
GOTERM_BP_FAT	GO:0006928~movement of cell or subcellular component	0.0154864	24.9891	CCK, ENPP2, GJA1, IL33, AQP1, CD24A, EDNRB, ACE, S1PR1, PTK2B, SPINT2, FOLR1, AGT, SEMA7A, KCNE2, TRPV4, SEMA3B, POU4F1, LBP, MYOC, PHOX2B, BST2, OTX2, LMX1A, DBH, PRKCD, DDX58, F3, NGFR, SST, IGFBP5
GOTERM_BP_FAT	GO:0030334~regulation of cell migration	0.0173266	27.5304	BST2, ENPP2, IL33, AQP1, DDX58, ACE, S1PR1, PTK2B, AGT, SEMA7A, F3, TRPV4, SEMA3B, LBP, SST, MYOC, IGFBP5
GOTERM_BP_FAT	GO:0040012~regulation of locomotion	0.0180466	28.5024	BST2, ENPP2, IL33, AQP1, DDX58, ACE, S1PR1, PTK2B, SPINT2, AGT, SEMA7A, F3, TRPV4, SEMA3B, LBP, SST, MYOC, IGFBP5
GOTERM_BP_FAT	GO:0051270~regulation of cellular component movement	0.0243818	36.5392	BST2, ENPP2, IL33, AQP1, DDX58, ACE, S1PR1, PTK2B, SPINT2, AGT, SEMA7A, F3, TRPV4, SEMA3B, LBP, SST, MYOC, IGFBP5
GOTERM_BP_FAT	GO:0030335~positive regulation of cell migration	0.0432306	55.6988	S1PR1, PTK2B, ENPP2, AGT, SEMA7A, F3, TRPV4, SEMA3B, LBP, AQP1, MYOC
GOTERM_BP_FAT	GO:2000147~positive regulation of cell motility	0.0472793	59.0281	S1PR1, PTK2B, ENPP2, AGT, SEMA7A, F3, TRPV4, SEMA3B, LBP, AQP1, MYOC
GOTERM_BP_FAT	GO:0040017~positive regulation of locomotion	0.0545838	64.4445	S1PR1, PTK2B, ENPP2, AGT, SEMA7A, F3, TRPV4, SEMA3B, LBP, AQP1, MYOC
GOTERM_BP_FAT	GO:0051272~positive regulation of cellular component movement	0.0553532	64.9738	S1PR1, PTK2B, ENPP2, AGT, SEMA7A, F3, TRPV4, SEMA3B, LBP, AQP1, MYOC
Annotation Cluster 15	Enrichment Score: 1.7455538671847524
Category	Term	PValue	FDR	Genes
GOTERM_BP_FAT	GO:0007399~nervous system development	2.90923e-06	0.0053595	SLC6A4, H2-D1, GJA1, KCNJ10, HOXD1, KCNIP2, AQP1, B2M, EDNRB, S1PR1, SPINT2, PCP4, SEMA7A, LGI4, TRPV4, SEMA3B, POU4F1, CABLES1, PRLH, H2-K1, PHOX2B, OTX2, GAL, SLC7A11, CBLN1, C1QL1, CLDN1, NRGN, NGFR, CCK, FGFR3, ENPP2, ERBB3, NNAT, LRIG1, CLDN11, IL33, PRDM16, CD24A, ACE, PTK2B, FOLR1, AGT, NDRG2, MYOC, CPNE9, SLC6A11, LMX1A, AK4, E130012A19RIK, ID2, CRH, ID3
GOTERM_BP_FAT	GO:0051241~negative regulation of multicellular organismal process	3.88189e-06	0.00715131	FGFR3, SLC6A4, H2-D1, GJA1, AQP4, IL33, PRDM16, CD24A, B2M, TRIM30A, EDNRB, PTK2B, AGT, TRPV4, SEMA3B, LBP, NDRG2, H2-K1, PHOX2B, BST2, LMX1A, STAT1, GAL, PRKCD, DDX58, ID2, CRH, NPPC, CARTPT, ID3, NGFR, IGFBP5
GOTERM_BP_FAT	GO:0045596~negative regulation of cell differentiation	5.57544e-05	0.102666	H2-K1, PHOX2B, FGFR3, SLC6A4, H2-D1, LMX1A, STAT1, GAL, PRDM16, CD24A, B2M, EDNRB, ID2, PTK2B, SOSTDC1, NPPC, CARTPT, TRPV4, SEMA3B, ID3, NGFR, IGFBP5
GOTERM_BP_FAT	GO:0010721~negative regulation of cell development	5.63452e-05	0.103753	H2-K1, PHOX2B, FGFR3, SLC6A4, H2-D1, LMX1A, STAT1, GAL, CD24A, B2M, EDNRB, ID2, NPPC, TRPV4, SEMA3B, NGFR
GOTERM_BP_FAT	GO:0022008~neurogenesis	0.000223173	0.410351	FGFR3, CCK, ENPP2, ERBB3, SLC6A4, H2-D1, GJA1, KCNJ10, HOXD1, IL33, PRDM16, KCNIP2, CD24A, B2M, EDNRB, ACE, S1PR1, PTK2B, FOLR1, PCP4, SEMA7A, AGT, LGI4, TRPV4, POU4F1, SEMA3B, MYOC, H2-K1, PHOX2B, CPNE9, OTX2, LMX1A, E130012A19RIK, CBLN1, ID2, C1QL1, ID3, NGFR
GOTERM_BP_FAT	GO:0045665~negative regulation of neuron differentiation	0.000271913	0.499757	H2-K1, PHOX2B, EDNRB, ID2, SLC6A4, H2-D1, TRPV4, SEMA3B, NGFR, LMX1A, CD24A, B2M
GOTERM_BP_FAT	GO:0051093~negative regulation of developmental process	0.000297918	0.547427	H2-K1, PHOX2B, FGFR3, SLC6A4, H2-D1, GJA1, LMX1A, STAT1, GAL, PRDM16, CD24A, B2M, EDNRB, ID2, PTK2B, AGT, NPPC, CARTPT, TRPV4, SEMA3B, ID3, NGFR, IGFBP5
GOTERM_BP_FAT	GO:0050768~negative regulation of neurogenesis	0.000524522	0.961916	H2-K1, PHOX2B, FGFR3, SLC6A4, H2-D1, LMX1A, CD24A, B2M, EDNRB, ID2, TRPV4, SEMA3B, NGFR
GOTERM_BP_FAT	GO:2000026~regulation of multicellular organismal development	0.000869242	1.58932	FGFR3, RBP1, ENPP2, ERBB3, SLC6A4, H2-D1, GJA1, PRDM16, AQP1, CD24A, B2M, EDNRB, ACE, S1PR1, ISG15, CHIL1, PTK2B, PCP4, SEMA7A, AGT, TRPV4, SEMA3B, POU4F1, CAR2, H2-K1, MAF, PHOX2B, CPNE9, KL, OTX2, LMX1A, STAT1, GAL, CBLN1, ID2, F3, CARTPT, NGFR
GOTERM_BP_FAT	GO:0051961~negative regulation of nervous system development	0.000984624	1.79848	H2-K1, PHOX2B, FGFR3, SLC6A4, H2-D1, LMX1A, CD24A, B2M, EDNRB, ID2, TRPV4, SEMA3B, NGFR
GOTERM_BP_FAT	GO:0045595~regulation of cell differentiation	0.00158387	2.87802	FGFR3, RBP1, ENPP2, SLC6A4, H2-D1, GJA1, PRDM16, CD24A, B2M, EDNRB, ACE, ISG15, PTK2B, PCP4, SOSTDC1, SEMA7A, TRPV4, SEMA3B, POU4F1, MYOC, CAR2, H2-K1, MAF, PHOX2B, CPNE9, LMX1A, STAT1, GAL, ID2, NPPC, CARTPT, WIF1, ID3, NGFR, IGFBP5
GOTERM_BP_FAT	GO:0030182~neuron differentiation	0.00161648	2.93646	FGFR3, CCK, SLC6A4, H2-D1, GJA1, HOXD1, KCNIP2, CD24A, B2M, EDNRB, S1PR1, PTK2B, FOLR1, PCP4, SEMA7A, LGI4, TRPV4, SEMA3B, POU4F1, MYOC, H2-K1, PHOX2B, CPNE9, OTX2, LMX1A, E130012A19RIK, CBLN1, ID2, C1QL1, ID3, NGFR
GOTERM_BP_FAT	GO:0048699~generation of neurons	0.00202971	3.67392	FGFR3, CCK, ENPP2, SLC6A4, H2-D1, GJA1, HOXD1, KCNIP2, CD24A, B2M, EDNRB, ACE, S1PR1, PTK2B, FOLR1, PCP4, SEMA7A, LGI4, TRPV4, POU4F1, SEMA3B, MYOC, H2-K1, PHOX2B, CPNE9, OTX2, LMX1A, E130012A19RIK, CBLN1, ID2, C1QL1, ID3, NGFR
GOTERM_BP_FAT	GO:0048468~cell development	0.00321594	5.76158	FGFR3, CCK, ENPP2, XLR3A, SLC6A4, H2-D1, GJA1, KCNJ10, KCNIP2, CD24A, B2M, EDNRB, ACE, PTK2B, FOLR1, SPINT2, PCP4, SEMA7A, AGT, KRT8, TRPV4, LGI4, POU4F1, SEMA3B, MYOC, OCA2, SLC4A5, H2-K1, MAF, PHOX2B, CPNE9, OTX2, LMX1A, GAL, STAT1, HBA-A1, ID2, CLDN1, C1QL1, NPPC, NGFR
GOTERM_BP_FAT	GO:0060284~regulation of cell development	0.00345674	6.18012	H2-K1, PHOX2B, CPNE9, FGFR3, ENPP2, SLC6A4, H2-D1, LMX1A, STAT1, GAL, CD24A, B2M, EDNRB, ACE, ID2, PTK2B, PCP4, SEMA7A, NPPC, TRPV4, SEMA3B, POU4F1, NGFR, MYOC
GOTERM_BP_FAT	GO:0048666~neuron development	0.00612948	10.709	CCK, FGFR3, H2-D1, GJA1, KCNIP2, CD24A, B2M, EDNRB, PCP4, FOLR1, PTK2B, SEMA7A, TRPV4, LGI4, POU4F1, SEMA3B, MYOC, H2-K1, PHOX2B, CPNE9, OTX2, LMX1A, ID2, C1QL1, NGFR
GOTERM_BP_FAT	GO:0050767~regulation of neurogenesis	0.00864962	14.7894	H2-K1, PHOX2B, CPNE9, FGFR3, ENPP2, SLC6A4, H2-D1, LMX1A, CD24A, B2M, EDNRB, ACE, ID2, PTK2B, PCP4, SEMA7A, TRPV4, SEMA3B, POU4F1, NGFR
GOTERM_BP_FAT	GO:0051094~positive regulation of developmental process	0.0120447	20.0081	FGFR3, ERBB3, ENPP2, GJA1, AQP1, CD24A, ACE, ISG15, CHIL1, PCP4, PTK2B, SEMA7A, AGT, MYOC, CAR2, PHOX2B, CPNE9, KL, OTX2, GAL, CBLN1, ID2, F3, NGFR, GPAM
GOTERM_BP_FAT	GO:0051960~regulation of nervous system development	0.0138044	22.5927	H2-K1, PHOX2B, CPNE9, FGFR3, ENPP2, SLC6A4, H2-D1, LMX1A, CD24A, B2M, EDNRB, CBLN1, ACE, ID2, PTK2B, PCP4, SEMA7A, TRPV4, SEMA3B, POU4F1, NGFR
GOTERM_BP_FAT	GO:0045664~regulation of neuron differentiation	0.0297328	42.6543	H2-K1, PHOX2B, CPNE9, SLC6A4, H2-D1, LMX1A, CD24A, B2M, EDNRB, ID2, PTK2B, PCP4, SEMA7A, TRPV4, SEMA3B, NGFR
GOTERM_BP_FAT	GO:0031175~neuron projection development	0.0324468	45.5384	H2-K1, PHOX2B, CPNE9, FGFR3, CCK, OTX2, H2-D1, GJA1, LMX1A, CD24A, B2M, PTK2B, FOLR1, PCP4, SEMA7A, TRPV4, SEMA3B, POU4F1, NGFR, MYOC
GOTERM_BP_FAT	GO:0031345~negative regulation of cell projection organization	0.0375154	50.5614	H2-K1, H2-D1, TRPV4, SEMA3B, NGFR, PRKCD, B2M
GOTERM_BP_FAT	GO:0010977~negative regulation of neuron projection development	0.0602244	68.156	H2-K1, H2-D1, TRPV4, SEMA3B, NGFR, B2M
GOTERM_BP_FAT	GO:0045597~positive regulation of cell differentiation	0.0804069	78.6534	PHOX2B, CPNE9, FGFR3, ENPP2, GJA1, PRDM16, CD24A, ACE, ID2, ISG15, PTK2B, PCP4, SEMA7A, NPPC, WIF1, NGFR, CAR2, MYOC
GOTERM_BP_FAT	GO:0030030~cell projection organization	0.0853353	80.6655	CCK, FGFR3, ENPP2, H2-D1, GJA1, AQP1, CD24A, B2M, S1PR1, PCP4, FOLR1, PTK2B, SEMA7A, TTYH1, TRPV4, POU4F1, SEMA3B, MYOC, H2-K1, PHOX2B, CPNE9, OTX2, LMX1A, PRKCD, NGFR
GOTERM_BP_FAT	GO:0031344~regulation of cell projection organization	0.0899629	82.3903	H2-K1, CPNE9, ENPP2, H2-D1, AQP1, PRKCD, CD24A, B2M, PTK2B, PCP4, SEMA7A, TRPV4, SEMA3B, NGFR
GOTERM_BP_FAT	GO:0000904~cell morphogenesis involved in differentiation	0.0943343	83.8851	PHOX2B, CCK, FGFR3, ENPP2, OTX2, GJA1, LMX1A, STAT1, CD24A, ID2, SPINT2, SEMA7A, KRT8, SEMA3B, NGFR, MYOC
GOTERM_BP_FAT	GO:0061564~axon development	0.146222	94.5652	PHOX2B, FGFR3, CCK, FOLR1, SEMA7A, OTX2, SEMA3B, NGFR, LMX1A, CD24A
GOTERM_BP_FAT	GO:0010975~regulation of neuron projection development	0.146296	94.574	H2-K1, CPNE9, PTK2B, PCP4, SEMA7A, H2-D1, TRPV4, SEMA3B, NGFR, CD24A, B2M
GOTERM_BP_FAT	GO:0051129~negative regulation of cellular component organization	0.151576	95.16	H2-K1, TRIM30A, ACE, FGFR3, S1PR1, H2-D1, TRPV4, SEMA3B, NGFR, STAT1, PRKCD, MYOC, B2M
GOTERM_BP_FAT	GO:0050769~positive regulation of neurogenesis	0.17095	96.8375	PHOX2B, CPNE9, ACE, ID2, PTK2B, PCP4, ENPP2, SEMA7A, NGFR, CD24A
GOTERM_BP_FAT	GO:0051962~positive regulation of nervous system development	0.175408	97.1366	PHOX2B, CPNE9, ACE, CBLN1, ID2, PTK2B, PCP4, ENPP2, SEMA7A, NGFR, CD24A
GOTERM_BP_FAT	GO:0007409~axonogenesis	0.18748	97.8179	PHOX2B, FGFR3, CCK, SEMA7A, OTX2, SEMA3B, NGFR, LMX1A, CD24A
GOTERM_BP_FAT	GO:0010720~positive regulation of cell development	0.210329	98.7098	PHOX2B, CPNE9, ACE, ID2, PTK2B, PCP4, ENPP2, SEMA7A, NGFR, CD24A, MYOC
GOTERM_BP_FAT	GO:0048812~neuron projection morphogenesis	0.222017	99.0197	PHOX2B, CPNE9, FGFR3, CCK, SEMA7A, OTX2, GJA1, SEMA3B, NGFR, LMX1A, CD24A
GOTERM_BP_FAT	GO:0031346~positive regulation of cell projection organization	0.241903	99.3916	CPNE9, PTK2B, PCP4, ENPP2, SEMA7A, NGFR, AQP1, CD24A
GOTERM_BP_FAT	GO:0048667~cell morphogenesis involved in neuron differentiation	0.261029	99.62	PHOX2B, FGFR3, CCK, ID2, SEMA7A, OTX2, SEMA3B, NGFR, LMX1A, CD24A
GOTERM_BP_FAT	GO:0007411~axon guidance	0.290871	99.8222	OTX2, SEMA3B, NGFR, LMX1A, CD24A
GOTERM_BP_FAT	GO:0097485~neuron projection guidance	0.295723	99.8433	OTX2, SEMA3B, NGFR, LMX1A, CD24A
GOTERM_BP_FAT	GO:0051128~regulation of cellular component organization	0.350807	99.9651	FGFR3, CCK, ENPP2, H2-D1, GJA1, AQP1, CD24A, B2M, TRIM30A, ACE, S1PR1, PPP1R1C, PTK2B, HTRA1, PCP4, AGT, SEMA7A, TRPV4, SEMA3B, LBP, MYOC, COCH, H2-K1, CPNE9, BST2, LMX1A, STAT1, GAL, PRKCD, CBLN1, CLDN1, NGFR, IGFBP5
GOTERM_BP_FAT	GO:0000902~cell morphogenesis	0.355051	99.969	COCH, PHOX2B, CPNE9, FGFR3, CCK, ENPP2, OTX2, GJA1, LMX1A, STAT1, CD24A, ID2, PTK2B, SPINT2, SEMA7A, KRT8, SEMA3B, NGFR, MYOC
GOTERM_BP_FAT	GO:0010976~positive regulation of neuron projection development	0.36751	99.9784	CPNE9, PTK2B, PCP4, SEMA7A, NGFR, CD24A
GOTERM_BP_FAT	GO:0045666~positive regulation of neuron differentiation	0.385099	99.9871	PHOX2B, CPNE9, PTK2B, PCP4, SEMA7A, NGFR, CD24A
GOTERM_BP_FAT	GO:0032989~cellular component morphogenesis	0.447112	99.9982	COCH, PHOX2B, CPNE9, FGFR3, CCK, ENPP2, OTX2, GJA1, LMX1A, STAT1, CD24A, ID2, PTK2B, SPINT2, SEMA7A, KRT8, SEMA3B, NGFR, MYOC
GOTERM_BP_FAT	GO:0051130~positive regulation of cellular component organization	0.477367	99.9994	CPNE9, CCK, ENPP2, AQP1, PRKCD, CD24A, B2M, CBLN1, PTK2B, PCP4, AGT, SEMA7A, CLDN1, TRPV4, LBP, NGFR, MYOC
GOTERM_BP_FAT	GO:0048858~cell projection morphogenesis	0.511475	99.9998	PHOX2B, CPNE9, FGFR3, CCK, ENPP2, SEMA7A, OTX2, GJA1, SEMA3B, NGFR, LMX1A, CD24A
GOTERM_BP_FAT	GO:0032990~cell part morphogenesis	0.54947	100	PHOX2B, CPNE9, FGFR3, CCK, ENPP2, SEMA7A, OTX2, GJA1, SEMA3B, NGFR, LMX1A, CD24A
Annotation Cluster 16	Enrichment Score: 1.7390858891868142
Category	Term	PValue	FDR	Genes
GOTERM_BP_FAT	GO:1901698~response to nitrogen compound	0.000390515	0.716998	KL, SLC6A4, GJA1, STAT1, DBH, GAL, AQP1, PRKCD, SLC7A11, DDX58, IFIT1, HRH3, PPP1R1B, PTK2B, FOLR1, AGT, CRH, TRPV4, NGFR, SST, GPAM, CAR2, PRLH, IGFBP5
GOTERM_BP_FAT	GO:1901700~response to oxygen-containing compound	0.000489208	0.897431	SLC6A4, NNAT, GJA1, AQP4, TRH, AQP1, B2M, EDNRB, ACE, HRH3, PTK2B, FOLR1, AGT, KRT8, TRPV4, LBP, CAR2, PRLH, GBP6, KL, TRIM25, DBH, STAT1, GAL, PRKCD, CRH, NPPC, MAFA, ID3, NGFR, SST, GPAM, IGFBP5
GOTERM_BP_FAT	GO:0010243~response to organonitrogen compound	0.00116324	2.12144	KL, SLC6A4, GJA1, STAT1, DBH, GAL, AQP1, PRKCD, SLC7A11, PPP1R1B, PTK2B, FOLR1, AGT, CRH, TRPV4, NGFR, SST, GPAM, CAR2, PRLH, IGFBP5
GOTERM_BP_FAT	GO:0043434~response to peptide hormone	0.00386276	6.88183	KL, AGT, TRPV4, GJA1, NGFR, STAT1, GAL, GPAM, PRKCD, CAR2, PRLH, IGFBP5
GOTERM_BP_FAT	GO:0009719~response to endogenous stimulus	0.00597243	10.4487	FGFR3, SLC6A4, PAQR6, GJA1, TRH, AQP1, PRDM16, PTK2B, HTRA1, SPINT2, FOLR1, PPP1R1B, SOSTDC1, AGT, TRPV4, CAR2, PRLH, PHOX2B, KL, DBH, STAT1, GAL, PRKCD, SLC7A11, CRH, NGFR, SST, GPAM, IGFBP5, TPH2
GOTERM_BP_FAT	GO:0009725~response to hormone	0.00603816	10.5578	KL, PAQR6, GJA1, STAT1, GAL, AQP1, TRH, PRKCD, PTK2B, AGT, CRH, TRPV4, NGFR, SST, GPAM, CAR2, PRLH, IGFBP5, TPH2
GOTERM_BP_FAT	GO:0032868~response to insulin	0.00799266	13.743	KL, AGT, TRPV4, NGFR, STAT1, GAL, GPAM, PRKCD, PRLH
GOTERM_BP_FAT	GO:1901652~response to peptide	0.00835836	14.327	KL, AGT, TRPV4, GJA1, NGFR, STAT1, GAL, GPAM, PRKCD, CAR2, PRLH, IGFBP5
GOTERM_BP_FAT	GO:1901701~cellular response to oxygen-containing compound	0.0113497	18.965	GBP6, KL, SLC6A4, AQP4, STAT1, AQP1, PRKCD, B2M, EDNRB, HRH3, PTK2B, FOLR1, AGT, CRH, LBP, ID3, NGFR, GPAM, CAR2, IGFBP5
GOTERM_BP_FAT	GO:1901699~cellular response to nitrogen compound	0.0136502	22.3693	KL, SLC6A4, STAT1, AQP1, PRKCD, IFIT1, HRH3, FOLR1, AGT, CRH, NGFR, GPAM, CAR2, IGFBP5
GOTERM_BP_FAT	GO:0071417~cellular response to organonitrogen compound	0.0204026	31.5975	KL, FOLR1, AGT, SLC6A4, CRH, NGFR, AQP1, STAT1, GPAM, PRKCD, CAR2, IGFBP5
GOTERM_BP_FAT	GO:0032869~cellular response to insulin stimulus	0.0728651	75.187	KL, AGT, NGFR, STAT1, GPAM, PRKCD
GOTERM_BP_FAT	GO:0071375~cellular response to peptide hormone stimulus	0.0752205	76.323	KL, AGT, NGFR, STAT1, GPAM, PRKCD, CAR2
GOTERM_BP_FAT	GO:0045834~positive regulation of lipid metabolic process	0.0955103	84.2663	FGFR3, PTK2B, AGT, GPAM, PRKCD
GOTERM_BP_FAT	GO:1901653~cellular response to peptide	0.100644	85.8326	KL, AGT, NGFR, STAT1, GPAM, PRKCD, CAR2
GOTERM_BP_FAT	GO:0071495~cellular response to endogenous stimulus	0.113746	89.1888	PHOX2B, FGFR3, KL, SLC6A4, STAT1, PRDM16, AQP1, TRH, PRKCD, FOLR1, HTRA1, SPINT2, AGT, SOSTDC1, CRH, NGFR, GPAM, CAR2, IGFBP5
GOTERM_BP_FAT	GO:0032870~cellular response to hormone stimulus	0.192393	98.0486	KL, AGT, CRH, NGFR, AQP1, STAT1, TRH, GPAM, PRKCD, CAR2
GOTERM_BP_FAT	GO:0046889~positive regulation of lipid biosynthetic process	0.235763	99.2941	AGT, GPAM, PRKCD
GOTERM_BP_FAT	GO:0046890~regulation of lipid biosynthetic process	0.510153	99.9998	AGT, GPAM, PRKCD
Annotation Cluster 17	Enrichment Score: 1.5793246022090235
Category	Term	PValue	FDR	Genes
GOTERM_BP_FAT	GO:0001755~neural crest cell migration	0.00574895	10.0771	PHOX2B, EDNRB, FOLR1, SEMA7A, SEMA3B
GOTERM_BP_FAT	GO:0014032~neural crest cell development	0.0166577	26.6162	PHOX2B, EDNRB, FOLR1, SEMA7A, SEMA3B
GOTERM_BP_FAT	GO:0014033~neural crest cell differentiation	0.0220322	33.6638	PHOX2B, EDNRB, FOLR1, SEMA7A, SEMA3B
GOTERM_BP_FAT	GO:0060485~mesenchyme development	0.0313411	44.3804	PHOX2B, EDNRB, ERBB3, FOLR1, SEMA7A, GJA1, SEMA3B, STAT1
GOTERM_BP_FAT	GO:0048762~mesenchymal cell differentiation	0.0315337	44.5837	PHOX2B, EDNRB, FOLR1, SEMA7A, GJA1, SEMA3B, STAT1
GOTERM_BP_FAT	GO:0001667~ameboidal-type cell migration	0.0610478	68.6661	PHOX2B, EDNRB, PTK2B, FOLR1, ENPP2, AGT, SEMA7A, SEMA3B, AQP1
GOTERM_BP_FAT	GO:0014031~mesenchymal cell development	0.0691682	73.2995	PHOX2B, EDNRB, FOLR1, SEMA7A, GJA1, SEMA3B
Annotation Cluster 18	Enrichment Score: 1.5660673426121818
Category	Term	PValue	FDR	Genes
GOTERM_BP_FAT	GO:0034103~regulation of tissue remodeling	0.000133387	0.245452	FGFR3, S1PR1, AGT, CARTPT, GJA1, CD24A, CAR2
GOTERM_BP_FAT	GO:0045637~regulation of myeloid cell differentiation	0.00141562	2.57606	FGFR3, RBP1, ISG15, ID2, PTK2B, CARTPT, PRDM16, CAR2, B2M
GOTERM_BP_FAT	GO:0046850~regulation of bone remodeling	0.00255023	4.59532	FGFR3, S1PR1, CARTPT, GJA1, CAR2
GOTERM_BP_FAT	GO:1903706~regulation of hemopoiesis	0.00535971	9.42633	ACE, FGFR3, RBP1, ISG15, ID2, PTK2B, CARTPT, PRDM16, CD24A, CAR2, B2M
GOTERM_BP_FAT	GO:0002761~regulation of myeloid leukocyte differentiation	0.00841471	14.4166	FGFR3, RBP1, ID2, CARTPT, PRDM16, CAR2
GOTERM_BP_FAT	GO:0030099~myeloid cell differentiation	0.0242876	36.4263	HBA-A1, FGFR3, RBP1, ISG15, ID2, PTK2B, CARTPT, PRDM16, CAR2, B2M
GOTERM_BP_FAT	GO:1902105~regulation of leukocyte differentiation	0.0615281	68.9601	FGFR3, RBP1, ID2, CARTPT, PRDM16, CD24A, CAR2
GOTERM_BP_FAT	GO:0002573~myeloid leukocyte differentiation	0.0706344	74.0638	FGFR3, RBP1, ID2, CARTPT, PRDM16, CAR2
GOTERM_BP_FAT	GO:0002521~leukocyte differentiation	0.0810522	78.9277	FGFR3, RBP1, ID2, PTK2B, RSAD2, CARTPT, PRDM16, CD24A, CAR2, B2M
GOTERM_BP_FAT	GO:0030097~hemopoiesis	0.108773	88.015	HBA-A1, ACE, FGFR3, RBP1, ISG15, ID2, PTK2B, RSAD2, CARTPT, RBM47, PRDM16, CD24A, CAR2, B2M
GOTERM_BP_FAT	GO:0045670~regulation of osteoclast differentiation	0.142192	94.0727	FGFR3, CARTPT, CAR2
GOTERM_BP_FAT	GO:0048534~hematopoietic or lymphoid organ development	0.143408	94.2256	HBA-A1, ACE, FGFR3, RBP1, ISG15, ID2, PTK2B, RSAD2, CARTPT, RBM47, PRDM16, CD24A, CAR2, B2M
GOTERM_BP_FAT	GO:0002520~immune system development	0.182061	97.5336	HBA-A1, ACE, FGFR3, RBP1, ISG15, ID2, PTK2B, RSAD2, CARTPT, RBM47, PRDM16, CD24A, CAR2, B2M
GOTERM_BP_FAT	GO:1903707~negative regulation of hemopoiesis	0.182502	97.5579	ID2, PTK2B, CARTPT, PRDM16
GOTERM_BP_FAT	GO:1902106~negative regulation of leukocyte differentiation	0.235763	99.2941	ID2, CARTPT, PRDM16
Annotation Cluster 19	Enrichment Score: 1.5597528925535749
Category	Term	PValue	FDR	Genes
GOTERM_BP_FAT	GO:0003254~regulation of membrane depolarization	0.00190582	3.45337	CCK, GJA1, NGFR, MYOC, B2M
GOTERM_BP_FAT	GO:0051882~mitochondrial depolarization	0.0217467	33.3061	CCK, NGFR, MYOC
GOTERM_BP_FAT	GO:0051900~regulation of mitochondrial depolarization	0.0272111	39.8454	CCK, NGFR, MYOC
GOTERM_BP_FAT	GO:0051899~membrane depolarization	0.0673784	72.3377	CCK, GJA1, NGFR, MYOC
GOTERM_BP_FAT	GO:0051881~regulation of mitochondrial membrane potential	0.209167	98.6744	CCK, NGFR, MYOC
Annotation Cluster 20	Enrichment Score: 1.5497740261866402
Category	Term	PValue	FDR	Genes
GOTERM_MF_FAT	GO:0004930~G-protein coupled receptor activity	0.00600709	8.5106	GRM4, EDNRB, S1PR1, HRH3, NPY4R, NPR3, GAL, GPR88, NTSR2, GPR179, HTR5B
GOTERM_BP_FAT	GO:0007193~adenylate cyclase-inhibiting G-protein coupled receptor signaling pathway	0.00755155	13.0337	GRM4, S1PR1, HRH3, NPR3, HTR5B
GOTERM_BP_FAT	GO:0007200~phospholipase C-activating G-protein coupled receptor signaling pathway	0.0210715	32.4529	EDNRB, S1PR1, HRH3, NPR3, NTSR2
GOTERM_BP_FAT	GO:0007188~adenylate cyclase-modulating G-protein coupled receptor signaling pathway	0.0671367	72.2054	GRM4, S1PR1, HRH3, NPR3, HTR5B
GOTERM_BP_FAT	GO:0007187~G-protein coupled receptor signaling pathway, coupled to cyclic nucleotide second messenger	0.0868973	81.2648	GRM4, S1PR1, HRH3, NPR3, HTR5B
KEGG_PATHWAY	mmu04080:Neuroactive ligand-receptor interaction	0.0901559	66.3594	GRM4, EDNRB, S1PR1, HRH3, NPY4R, NTSR2, HTR5B
Annotation Cluster 21	Enrichment Score: 1.5318957771614947
Category	Term	PValue	FDR	Genes
GOTERM_BP_FAT	GO:0050878~regulation of body fluid levels	0.000120902	0.222502	AQP4, GJA1, NPR3, AQP1, PRKCD, SLC7A11, EDNRB, F5, F3, CLDN1, TRPV4, ENTPD2, CABLES1, SLC4A5
GOTERM_BP_FAT	GO:0009611~response to wounding	0.0386305	51.6061	FGFR3, F5, FOLR1, F3, GJA1, NGFR, ID3, AQP1, ENTPD2, PRKCD, SLC7A11, CABLES1
GOTERM_BP_FAT	GO:0007596~blood coagulation	0.0507713	61.7081	F5, F3, ENTPD2, PRKCD, SLC7A11, CABLES1
GOTERM_BP_FAT	GO:0007599~hemostasis	0.0660669	71.6122	F5, F3, ENTPD2, PRKCD, SLC7A11, CABLES1
GOTERM_BP_FAT	GO:0050817~coagulation	0.0675709	72.4427	F5, F3, ENTPD2, PRKCD, SLC7A11, CABLES1
GOTERM_BP_FAT	GO:0030168~platelet activation	0.105803	87.2573	F5, ENTPD2, PRKCD, SLC7A11
GOTERM_BP_FAT	GO:0042060~wound healing	0.168852	96.6868	F5, F3, GJA1, AQP1, ENTPD2, PRKCD, SLC7A11, CABLES1
Annotation Cluster 22	Enrichment Score: 1.5055892421058856
Category	Term	PValue	FDR	Genes
GOTERM_BP_FAT	GO:0048584~positive regulation of response to stimulus	0.000747459	1.3681	IFIH1, FGFR3, ERBB3, H2-D1, RSAD2, GJA1, IL33, CD24A, B2M, TRIM30A, ACE, S1PR1, CHIL1, PTK2B, AGT, SEMA7A, TRPV4, LBP, MYOC, MDFI, COCH, H2-K1, BST2, KL, TRIM25, LMX1A, NTSR2, PRKCD, DDX58, GRM4, IRF7, F3, CRH, CARTPT, NGFR, IGFBP5
GOTERM_BP_FAT	GO:0010647~positive regulation of cell communication	0.00172561	3.13173	FGFR3, ERBB3, NNAT, RSAD2, GJA1, TRH, CD24A, CHIL1, PTK2B, AGT, SEMA7A, TRPV4, LBP, CAR2, MYOC, MDFI, BST2, KL, TRIM25, LMX1A, GAL, NTSR2, PRKCD, GRM4, IRF7, F3, CRH, CARTPT, NRGN, NGFR, IGFBP5
GOTERM_BP_FAT	GO:0023056~positive regulation of signaling	0.00188912	3.42362	FGFR3, ERBB3, NNAT, RSAD2, GJA1, TRH, CD24A, CHIL1, PTK2B, AGT, SEMA7A, TRPV4, LBP, CAR2, MYOC, MDFI, BST2, KL, TRIM25, LMX1A, GAL, NTSR2, PRKCD, GRM4, IRF7, F3, CRH, CARTPT, NRGN, NGFR, IGFBP5
GOTERM_BP_FAT	GO:0050731~positive regulation of peptidyl-tyrosine phosphorylation	0.00230683	4.1655	ACE, FGFR3, CCK, PTK2B, ERBB3, ENPP2, AGT, CD24A
GOTERM_BP_FAT	GO:0043410~positive regulation of MAPK cascade	0.00273288	4.91665	MDFI, FGFR3, KL, PRKCD, CD24A, NTSR2, GRM4, CHIL1, PTK2B, SEMA7A, AGT, CARTPT, TRPV4, NGFR
GOTERM_BP_FAT	GO:1902533~positive regulation of intracellular signal transduction	0.00301206	5.40585	MDFI, FGFR3, BST2, KL, ERBB3, GJA1, TRIM25, PRKCD, CD24A, NTSR2, GRM4, CHIL1, PTK2B, AGT, F3, SEMA7A, CARTPT, TRPV4, NGFR, MYOC, IGFBP5
GOTERM_BP_FAT	GO:0001932~regulation of protein phosphorylation	0.00393456	7.00541	CCK, FGFR3, ERBB3, ENPP2, 1500015O10RIK, CD24A, EDNRB, ACE, PPP1R1C, CHIL1, PTK2B, PCP4, PPP1R1B, AGT, SEMA7A, TRPV4, NDRG2, RNF149, MYOC, MDFI, KL, NTSR2, PRKCD, GRM4, CRH, CARTPT, NGFR
GOTERM_BP_FAT	GO:0050730~regulation of peptidyl-tyrosine phosphorylation	0.00398639	7.09451	ACE, FGFR3, CCK, PTK2B, ERBB3, ENPP2, AGT, CD24A, PRKCD
GOTERM_BP_FAT	GO:0001934~positive regulation of protein phosphorylation	0.00510837	9.00375	MDFI, FGFR3, CCK, ENPP2, KL, ERBB3, NTSR2, PRKCD, CD24A, GRM4, EDNRB, ACE, CHIL1, PTK2B, AGT, SEMA7A, CRH, CARTPT, TRPV4, NGFR
GOTERM_BP_FAT	GO:0043408~regulation of MAPK cascade	0.00518168	9.12721	MDFI, FGFR3, KL, PRKCD, CD24A, NTSR2, GRM4, CHIL1, PTK2B, AGT, SEMA7A, CARTPT, TRPV4, NDRG2, NGFR, RNF149, MYOC
GOTERM_BP_FAT	GO:0019220~regulation of phosphate metabolic process	0.00700601	12.1487	FGFR3, CCK, ENPP2, ERBB3, 1500015O10RIK, CD24A, EDNRB, ACE, PPP1R1C, CHIL1, HRH3, PTK2B, PPP1R1B, PCP4, AGT, SEMA7A, TRPV4, RNF149, NDRG2, MYOC, MDFI, KL, NPR3, NTSR2, PRKCD, GRM4, CRH, NPPC, HSD11B1, CARTPT, NGFR
GOTERM_BP_FAT	GO:0051174~regulation of phosphorus metabolic process	0.00708071	12.2704	FGFR3, CCK, ENPP2, ERBB3, 1500015O10RIK, CD24A, EDNRB, ACE, PPP1R1C, CHIL1, HRH3, PTK2B, PPP1R1B, PCP4, AGT, SEMA7A, TRPV4, RNF149, NDRG2, MYOC, MDFI, KL, NPR3, NTSR2, PRKCD, GRM4, CRH, NPPC, HSD11B1, CARTPT, NGFR
GOTERM_BP_FAT	GO:0010646~regulation of cell communication	0.00853755	14.6117	FGFR3, ERBB3, SLC6A4, NNAT, RSAD2, GJA1, KCNJ10, PRDM16, TRH, CALB1, CD24A, TRIM30A, KCNQ4, CHIL1, PTK2B, HTRA1, FOLR1, SOSTDC1, SEMA7A, AGT, KCNE2, TRPV4, LBP, RNF149, NDRG2, MYOC, CAR2, MDFI, BST2, KL, TRIM25, LMX1A, DBH, GAL, STAT1, NTSR2, PRKCD, GRM4, CNIH3, IRF7, F3, CRH, CARTPT, WIF1, NRGN, NGFR, IGFBP5
GOTERM_BP_FAT	GO:0042327~positive regulation of phosphorylation	0.00864962	14.7894	MDFI, FGFR3, CCK, ENPP2, KL, ERBB3, NTSR2, PRKCD, CD24A, GRM4, EDNRB, ACE, CHIL1, PTK2B, AGT, SEMA7A, CRH, CARTPT, TRPV4, NGFR
GOTERM_BP_FAT	GO:0023051~regulation of signaling	0.0100822	17.0296	FGFR3, ERBB3, SLC6A4, NNAT, RSAD2, GJA1, KCNJ10, PRDM16, TRH, CALB1, CD24A, TRIM30A, KCNQ4, CHIL1, PTK2B, HTRA1, FOLR1, SOSTDC1, SEMA7A, AGT, KCNE2, TRPV4, LBP, RNF149, NDRG2, MYOC, CAR2, MDFI, BST2, KL, TRIM25, LMX1A, DBH, GAL, STAT1, NTSR2, PRKCD, GRM4, CNIH3, IRF7, F3, CRH, CARTPT, WIF1, NRGN, NGFR, IGFBP5
GOTERM_BP_FAT	GO:0042325~regulation of phosphorylation	0.0110548	18.5186	CCK, FGFR3, ERBB3, ENPP2, 1500015O10RIK, CD24A, EDNRB, ACE, PPP1R1C, CHIL1, PTK2B, PCP4, PPP1R1B, AGT, SEMA7A, TRPV4, NDRG2, RNF149, MYOC, MDFI, KL, NTSR2, PRKCD, GRM4, CRH, CARTPT, NGFR
GOTERM_BP_FAT	GO:0051246~regulation of protein metabolic process	0.0111959	18.7325	FGFR3, CCK, ENPP2, ERBB3, SERPINB1A, 1500015O10RIK, GJA1, IL33, AQP1, CD24A, TRIM30A, EDNRB, ACE, PPP1R1C, ISG15, CHIL1, PTK2B, SPINT2, PPP1R1B, PCP4, SEMA7A, AGT, TRPV4, KCNE2, LBP, RNF149, ITIH3, NDRG2, MYOC, MDFI, KL, BANP, STAT1, NTSR2, PRKCD, GRM4, F3, CRH, CARTPT, NGFR, IGFBP5
GOTERM_BP_FAT	GO:0018108~peptidyl-tyrosine phosphorylation	0.0124069	20.5466	ACE, FGFR3, CCK, PTK2B, ERBB3, ENPP2, AGT, CD24A, PRKCD
GOTERM_BP_FAT	GO:0018212~peptidyl-tyrosine modification	0.0130532	21.4991	ACE, FGFR3, CCK, PTK2B, ERBB3, ENPP2, AGT, CD24A, PRKCD
GOTERM_BP_FAT	GO:0010562~positive regulation of phosphorus metabolic process	0.0144955	23.5859	MDFI, FGFR3, CCK, ENPP2, KL, ERBB3, NTSR2, PRKCD, CD24A, GRM4, EDNRB, ACE, CHIL1, PTK2B, AGT, SEMA7A, CRH, NPPC, CARTPT, TRPV4, NGFR
GOTERM_BP_FAT	GO:0045937~positive regulation of phosphate metabolic process	0.0144955	23.5859	MDFI, FGFR3, CCK, ENPP2, KL, ERBB3, NTSR2, PRKCD, CD24A, GRM4, EDNRB, ACE, CHIL1, PTK2B, AGT, SEMA7A, CRH, NPPC, CARTPT, TRPV4, NGFR
GOTERM_BP_FAT	GO:0051247~positive regulation of protein metabolic process	0.01452	23.6208	CCK, FGFR3, ERBB3, ENPP2, GJA1, IL33, CD24A, TRIM30A, EDNRB, ACE, CHIL1, PTK2B, AGT, SEMA7A, KCNE2, TRPV4, LBP, MDFI, KL, STAT1, NTSR2, PRKCD, GRM4, F3, CRH, CARTPT, NGFR
GOTERM_BP_FAT	GO:0000165~MAPK cascade	0.0154772	24.9761	MDFI, FGFR3, KL, PRKCD, CD24A, NTSR2, GRM4, CHIL1, PTK2B, AGT, SEMA7A, CARTPT, TRPV4, NDRG2, NGFR, RNF149
GOTERM_BP_FAT	GO:0023014~signal transduction by protein phosphorylation	0.0164081	26.2723	MDFI, FGFR3, KL, PRKCD, CD24A, NTSR2, GRM4, CHIL1, PTK2B, AGT, SEMA7A, CARTPT, TRPV4, NDRG2, NGFR, RNF149
GOTERM_BP_FAT	GO:0009967~positive regulation of signal transduction	0.0175476	27.8301	MDFI, FGFR3, BST2, KL, ERBB3, RSAD2, GJA1, TRIM25, LMX1A, PRKCD, CD24A, NTSR2, GRM4, CHIL1, PTK2B, AGT, IRF7, F3, SEMA7A, CARTPT, TRPV4, LBP, NGFR, MYOC, IGFBP5
GOTERM_BP_FAT	GO:0070371~ERK1 and ERK2 cascade	0.0207471	32.0394	FGFR3, CHIL1, PTK2B, AGT, SEMA7A, TRPV4, NDRG2, NTSR2
GOTERM_BP_FAT	GO:0032268~regulation of cellular protein metabolic process	0.0238665	35.9189	FGFR3, CCK, ENPP2, ERBB3, SERPINB1A, 1500015O10RIK, IL33, AQP1, CD24A, EDNRB, ACE, PPP1R1C, ISG15, CHIL1, PTK2B, SPINT2, PPP1R1B, PCP4, SEMA7A, AGT, KCNE2, TRPV4, RNF149, ITIH3, NDRG2, MYOC, MDFI, KL, STAT1, NTSR2, PRKCD, GRM4, F3, CRH, CARTPT, NGFR, IGFBP5
GOTERM_BP_FAT	GO:0033674~positive regulation of kinase activity	0.0319915	45.0644	MDFI, GRM4, ACE, FGFR3, CHIL1, PTK2B, ERBB3, AGT, CARTPT, CD24A, PRKCD
GOTERM_BP_FAT	GO:0010604~positive regulation of macromolecule metabolic process	0.033937	47.0632	FGFR3, CCK, ENPP2, ERBB3, SLC6A4, GJA1, IL33, PRDM16, CD24A, POLR2A, EDNRB, TRIM30A, ACE, S1PR1, CHIL1, PTK2B, SEMA7A, AGT, TRPV4, KCNE2, POU4F1, LBP, MDFI, MAF, PHOX2B, KL, OTX2, BANP, LMX1A, GAL, DDN, STAT1, NTSR2, PRKCD, DDX58, GRM4, ID2, IRF7, F3, CRH, CARTPT, MAFA, NGFR
GOTERM_BP_FAT	GO:0031399~regulation of protein modification process	0.0345391	47.6678	FGFR3, CCK, ERBB3, ENPP2, 1500015O10RIK, CD24A, EDNRB, ACE, PPP1R1C, CHIL1, ISG15, PTK2B, PCP4, PPP1R1B, AGT, SEMA7A, TRPV4, NDRG2, RNF149, MYOC, MDFI, KL, NTSR2, PRKCD, GRM4, CRH, CARTPT, NGFR
GOTERM_BP_FAT	GO:0032147~activation of protein kinase activity	0.0357392	48.8533	MDFI, GRM4, CHIL1, PTK2B, AGT, CARTPT, PRKCD
GOTERM_BP_FAT	GO:0043549~regulation of kinase activity	0.0358114	48.9238	MDFI, FGFR3, ERBB3, 1500015O10RIK, PRKCD, CD24A, GRM4, ACE, PPP1R1C, CHIL1, PPP1R1B, PTK2B, PCP4, AGT, CARTPT
GOTERM_BP_FAT	GO:0045859~regulation of protein kinase activity	0.036045	49.1513	MDFI, ERBB3, 1500015O10RIK, PRKCD, CD24A, GRM4, ACE, PPP1R1C, CHIL1, PPP1R1B, PCP4, PTK2B, AGT, CARTPT
GOTERM_BP_FAT	GO:0032270~positive regulation of cellular protein metabolic process	0.0367502	49.8323	MDFI, FGFR3, CCK, ENPP2, KL, ERBB3, IL33, STAT1, NTSR2, PRKCD, CD24A, GRM4, EDNRB, ACE, CHIL1, PTK2B, AGT, F3, SEMA7A, CRH, KCNE2, CARTPT, TRPV4, NGFR
GOTERM_BP_FAT	GO:0065009~regulation of molecular function	0.039277	52.2021	FGFR3, CCK, ERBB3, SERPINB1A, 1500015O10RIK, AQP1, CD24A, B2M, ACE, S1PR1, PPP1R1C, HRH3, CHIL1, STAC, PTK2B, SPINT2, PPP1R1B, PCP4, AGT, KCNE2, ITIH3, KCNG1, MDFI, TRIM25, NPR3, GAL, STAT1, PRKCD, GRM4, ID2, CNIH3, F3, CRH, CARTPT, ID3, NGFR
GOTERM_BP_FAT	GO:0031401~positive regulation of protein modification process	0.0401977	53.0389	MDFI, FGFR3, CCK, ENPP2, KL, ERBB3, NTSR2, PRKCD, CD24A, GRM4, EDNRB, ACE, CHIL1, PTK2B, AGT, SEMA7A, CRH, CARTPT, TRPV4, NGFR
GOTERM_BP_FAT	GO:0070374~positive regulation of ERK1 and ERK2 cascade	0.0434152	55.856	FGFR3, CHIL1, PTK2B, SEMA7A, TRPV4, NTSR2
GOTERM_BP_FAT	GO:0045860~positive regulation of protein kinase activity	0.0438	56.182	MDFI, GRM4, ACE, CHIL1, PTK2B, ERBB3, AGT, CARTPT, CD24A, PRKCD
GOTERM_BP_FAT	GO:0006468~protein phosphorylation	0.0647985	70.8935	FGFR3, CCK, ERBB3, ENPP2, 1500015O10RIK, CD24A, CAMKV, EDNRB, ACE, PPP1R1C, CHIL1, PTK2B, PPP1R1B, PCP4, AGT, SEMA7A, TRPV4, NDRG2, RNF149, MYOC, MDFI, KL, NTSR2, PRKCD, GRM4, CRH, CARTPT, NGFR
GOTERM_BP_FAT	GO:0009966~regulation of signal transduction	0.0651469	71.0926	FGFR3, ERBB3, RSAD2, GJA1, PRDM16, CD24A, TRIM30A, CHIL1, PTK2B, HTRA1, FOLR1, SOSTDC1, AGT, SEMA7A, KCNE2, TRPV4, LBP, RNF149, NDRG2, MYOC, MDFI, BST2, KL, TRIM25, LMX1A, DBH, STAT1, NTSR2, PRKCD, GRM4, CNIH3, IRF7, F3, CRH, CARTPT, WIF1, NGFR, IGFBP5
GOTERM_BP_FAT	GO:0070372~regulation of ERK1 and ERK2 cascade	0.0723753	74.9444	FGFR3, CHIL1, PTK2B, SEMA7A, TRPV4, NDRG2, NTSR2
GOTERM_BP_FAT	GO:0051347~positive regulation of transferase activity	0.0769545	77.1277	MDFI, GRM4, ACE, FGFR3, CHIL1, PTK2B, ERBB3, AGT, CARTPT, CD24A, PRKCD
GOTERM_BP_FAT	GO:0051338~regulation of transferase activity	0.0845106	80.3418	MDFI, FGFR3, ERBB3, 1500015O10RIK, PRKCD, CD24A, GRM4, ACE, PPP1R1C, CHIL1, PPP1R1B, PTK2B, PCP4, AGT, CARTPT
GOTERM_BP_FAT	GO:0071902~positive regulation of protein serine/threonine kinase activity	0.0881264	81.724	MDFI, GRM4, CHIL1, PTK2B, AGT, CD24A, PRKCD
GOTERM_BP_FAT	GO:0050790~regulation of catalytic activity	0.107725	87.7525	CCK, FGFR3, ERBB3, SERPINB1A, 1500015O10RIK, AQP1, CD24A, ACE, S1PR1, PPP1R1C, CHIL1, HRH3, PTK2B, SPINT2, PPP1R1B, PCP4, AGT, ITIH3, MDFI, NPR3, STAT1, PRKCD, GRM4, F3, CARTPT, NGFR
GOTERM_BP_FAT	GO:0043085~positive regulation of catalytic activity	0.118695	90.2486	MDFI, CCK, FGFR3, ERBB3, NPR3, STAT1, PRKCD, CD24A, GRM4, ACE, S1PR1, CHIL1, PTK2B, AGT, F3, CARTPT, NGFR
GOTERM_BP_FAT	GO:0071900~regulation of protein serine/threonine kinase activity	0.123426	91.1692	MDFI, GRM4, CHIL1, PTK2B, AGT, 1500015O10RIK, CARTPT, CD24A, PRKCD
GOTERM_BP_FAT	GO:1902531~regulation of intracellular signal transduction	0.132649	92.7327	MDFI, FGFR3, BST2, KL, ERBB3, GJA1, TRIM25, STAT1, PRKCD, CD24A, NTSR2, GRM4, CHIL1, PTK2B, AGT, F3, SEMA7A, CARTPT, TRPV4, NDRG2, NGFR, RNF149, MYOC, IGFBP5
GOTERM_BP_FAT	GO:0044093~positive regulation of molecular function	0.136608	93.3201	MDFI, CCK, FGFR3, ERBB3, TRIM25, NPR3, STAT1, GAL, PRKCD, CD24A, B2M, GRM4, ACE, S1PR1, CHIL1, PTK2B, AGT, F3, KCNE2, CARTPT, NGFR
GOTERM_BP_FAT	GO:0035556~intracellular signal transduction	0.140172	93.8102	IFIH1, FGFR3, ERBB3, GJA1, CD24A, EDNRB, PPP1R1C, CHIL1, STAC, PTK2B, PPP1R1B, AGT, SEMA7A, TRPV4, RNF149, NDRG2, MYOC, MDFI, BST2, KL, TRIM25, NPR3, STAT1, GAL, NTSR2, PRKCD, DDX58, GRM4, F3, CAR8, CARTPT, MAFA, NRGN, NGFR, IGFBP5
GOTERM_BP_FAT	GO:0043406~positive regulation of MAP kinase activity	0.174277	97.0633	MDFI, GRM4, PTK2B, CD24A, PRKCD
GOTERM_BP_FAT	GO:0016310~phosphorylation	0.225985	99.1078	FGFR3, CCK, ERBB3, ENPP2, 1500015O10RIK, CD24A, CAMKV, EDNRB, ACE, PPP1R1C, CHIL1, PTK2B, PPP1R1B, PCP4, AGT, SEMA7A, TRPV4, NDRG2, RNF149, MYOC, MDFI, KL, AK4, NTSR2, PRKCD, GRM4, CRH, CARTPT, NGFR
GOTERM_BP_FAT	GO:0006796~phosphate-containing compound metabolic process	0.228522	99.1602	FGFR3, CCK, ENPP2, ERBB3, 1500015O10RIK, AQP1, CD24A, CAMKV, EDNRB, ACE, PPP1R1C, HRH3, CHIL1, PTK2B, PPP1R1B, PCP4, OASL2, SEMA7A, AGT, TRPV4, RNF149, NDRG2, ENTPD2, MYOC, MDFI, KL, AK4, NPR3, NTSR2, PRKCD, GRM4, SLC37A2, CRH, NPPC, HSD11B1, CARTPT, OAS1A, NGFR, GPAM
GOTERM_BP_FAT	GO:0006793~phosphorus metabolic process	0.230242	99.194	FGFR3, CCK, ENPP2, ERBB3, 1500015O10RIK, AQP1, CD24A, CAMKV, EDNRB, ACE, PPP1R1C, HRH3, CHIL1, PTK2B, PPP1R1B, PCP4, OASL2, SEMA7A, AGT, TRPV4, RNF149, NDRG2, ENTPD2, MYOC, MDFI, KL, AK4, NPR3, NTSR2, PRKCD, GRM4, SLC37A2, CRH, NPPC, HSD11B1, CARTPT, OAS1A, NGFR, GPAM
GOTERM_BP_FAT	GO:0043405~regulation of MAP kinase activity	0.260167	99.6118	MDFI, GRM4, PTK2B, CARTPT, CD24A, PRKCD
GOTERM_BP_FAT	GO:0051403~stress-activated MAPK cascade	0.300468	99.8617	MDFI, FGFR3, PTK2B, AGT, TRPV4
GOTERM_BP_FAT	GO:0031098~stress-activated protein kinase signaling cascade	0.344748	99.9585	MDFI, FGFR3, PTK2B, AGT, TRPV4
GOTERM_BP_FAT	GO:0018193~peptidyl-amino acid modification	0.745373	100	ACE, IFIH1, FGFR3, CCK, CHIL1, PTK2B, ERBB3, ENPP2, AGT, CD24A, PRKCD
GOTERM_BP_FAT	GO:0006464~cellular protein modification process	0.930203	100	IFIH1, FGFR3, CCK, ENPP2, ERBB3, 1500015O10RIK, CD24A, CAMKV, TRIM30A, EDNRB, USP18, ACE, PPP1R1C, CHIL1, ISG15, PTK2B, PPP1R1B, PCP4, AGT, SEMA7A, TRPV4, NEURL1B, RNF149, NDRG2, MYOC, MDFI, KL, TRIM25, NTSR2, PRKCD, GRM4, CRH, CARTPT, NGFR
GOTERM_BP_FAT	GO:0036211~protein modification process	0.930203	100	IFIH1, FGFR3, CCK, ENPP2, ERBB3, 1500015O10RIK, CD24A, CAMKV, TRIM30A, EDNRB, USP18, ACE, PPP1R1C, CHIL1, ISG15, PTK2B, PPP1R1B, PCP4, AGT, SEMA7A, TRPV4, NEURL1B, RNF149, NDRG2, MYOC, MDFI, KL, TRIM25, NTSR2, PRKCD, GRM4, CRH, CARTPT, NGFR
Annotation Cluster 23	Enrichment Score: 1.453216219629138
Category	Term	PValue	FDR	Genes
GOTERM_BP_FAT	GO:0071705~nitrogen compound transport	5.57544e-05	0.102666	SLC6A2, SLC6A11, NNAT, SLC6A4, GJA1, KCNJ10, TRH, AQP1, PRKCD, SLC7A11, TST, TTR, HRH3, FOLR1, PCP4, AGT, CRH, CARTPT, TRPV4, MAFA, SLC14A1, CAR2
GOTERM_BP_FAT	GO:0051047~positive regulation of secretion	0.0011039	2.01426	CCK, NNAT, SLC6A4, GJA1, IL33, GAL, AQP1, TRH, EDNRB, PCP4, AGT, CRH, CARTPT, TRPV4
GOTERM_BP_FAT	GO:0046903~secretion	0.00113612	2.07247	CCK, ERBB3, NNAT, SLC6A4, RSAD2, GJA1, IL33, NPR3, TRH, GAL, AQP1, EDNRB, ACE, CBLN1, CHIL1, HRH3, PCP4, AGT, CRH, CARTPT, TRPV4, MAFA, GPAM, CAR2, SLC4A5
GOTERM_BP_FAT	GO:0009749~response to glucose	0.0016758	3.04264	PTK2B, NNAT, CRH, AQP4, GJA1, MAFA, TRH, GPAM, PRLH
GOTERM_BP_FAT	GO:0009746~response to hexose	0.00181944	3.29932	PTK2B, NNAT, CRH, AQP4, GJA1, MAFA, TRH, GPAM, PRLH
GOTERM_BP_FAT	GO:0034284~response to monosaccharide	0.00222165	4.01465	PTK2B, NNAT, CRH, AQP4, GJA1, MAFA, TRH, GPAM, PRLH
GOTERM_BP_FAT	GO:0051952~regulation of amine transport	0.00226204	4.08622	HRH3, PCP4, AGT, CRH, CARTPT, TRH
GOTERM_BP_FAT	GO:0042886~amide transport	0.0029251	5.25373	FOLR1, NNAT, CRH, TRPV4, CARTPT, GJA1, MAFA, AQP1, TRH, SLC14A1, CAR2
GOTERM_BP_FAT	GO:0015837~amine transport	0.00295317	5.30285	HRH3, PCP4, AGT, CRH, CARTPT, TRH
GOTERM_BP_FAT	GO:0009743~response to carbohydrate	0.0042676	7.57656	PTK2B, NNAT, CRH, AQP4, GJA1, MAFA, TRH, GPAM, PRLH
GOTERM_BP_FAT	GO:0051046~regulation of secretion	0.00507268	8.94361	CCK, ERBB3, NNAT, SLC6A4, RSAD2, GJA1, IL33, GAL, AQP1, TRH, EDNRB, HRH3, PCP4, AGT, CRH, CARTPT, TRPV4, GPAM
GOTERM_BP_FAT	GO:1903532~positive regulation of secretion by cell	0.00531474	9.35087	CCK, PCP4, AGT, NNAT, SLC6A4, CRH, TRPV4, CARTPT, GJA1, IL33, GAL, TRH
GOTERM_BP_FAT	GO:0051050~positive regulation of transport	0.00655908	11.4174	KCNC1, CCK, ERBB3, NNAT, SLC6A4, GJA1, IL33, GAL, AQP1, TRH, PRKCD, B2M, DDX58, EDNRB, PCP4, AGT, CRH, KCNE2, CARTPT, TRPV4, LBP, CAR2
GOTERM_BP_FAT	GO:0010817~regulation of hormone levels	0.0076825	13.2448	TTR, ACE, RBP1, AGT, NNAT, CRH, TRPV4, CARTPT, GJA1, MAFA, AQP1, GAL, TRH
GOTERM_BP_FAT	GO:0009306~protein secretion	0.0105315	17.7206	CBLN1, CHIL1, AGT, NNAT, CRH, RSAD2, TRPV4, CARTPT, GJA1, IL33, MAFA, TRH, GPAM
GOTERM_BP_FAT	GO:0009914~hormone transport	0.0175129	27.7832	TTR, NNAT, CRH, TRPV4, CARTPT, GJA1, MAFA, AQP1, GAL, TRH
GOTERM_BP_FAT	GO:0015833~peptide transport	0.0192499	30.0994	NNAT, CRH, TRPV4, CARTPT, GJA1, MAFA, AQP1, TRH, CAR2
GOTERM_BP_FAT	GO:0032940~secretion by cell	0.02311	34.9978	CCK, NNAT, SLC6A4, RSAD2, GJA1, IL33, GAL, AQP1, TRH, CBLN1, CHIL1, HRH3, PCP4, AGT, CRH, CARTPT, TRPV4, MAFA, GPAM
GOTERM_BP_FAT	GO:0046887~positive regulation of hormone secretion	0.024577	36.7728	NNAT, CRH, CARTPT, GJA1, GAL, TRH
GOTERM_BP_FAT	GO:1903530~regulation of secretion by cell	0.0283674	41.1492	CCK, NNAT, SLC6A4, GJA1, RSAD2, IL33, GAL, TRH, HRH3, PCP4, AGT, CRH, CARTPT, TRPV4, GPAM
GOTERM_BP_FAT	GO:0030072~peptide hormone secretion	0.0365873	49.6758	NNAT, CRH, TRPV4, CARTPT, GJA1, MAFA, AQP1, TRH
GOTERM_BP_FAT	GO:0046879~hormone secretion	0.040484	53.2963	NNAT, CRH, TRPV4, CARTPT, GJA1, MAFA, AQP1, GAL, TRH
GOTERM_BP_FAT	GO:0002790~peptide secretion	0.0411271	53.8697	NNAT, CRH, TRPV4, CARTPT, GJA1, MAFA, AQP1, TRH
GOTERM_BP_FAT	GO:0050708~regulation of protein secretion	0.0438	56.182	AGT, NNAT, CRH, RSAD2, TRPV4, CARTPT, GJA1, IL33, TRH, GPAM
GOTERM_BP_FAT	GO:0050714~positive regulation of protein secretion	0.0441748	56.4973	AGT, NNAT, CRH, TRPV4, GJA1, IL33, TRH
GOTERM_BP_FAT	GO:0051048~negative regulation of secretion	0.0464217	58.3433	HRH3, ERBB3, CRH, RSAD2, CARTPT, IL33, TRH
GOTERM_BP_FAT	GO:0032024~positive regulation of insulin secretion	0.0649293	70.9684	NNAT, CRH, GJA1, TRH
GOTERM_BP_FAT	GO:1903531~negative regulation of secretion by cell	0.0853584	80.6744	HRH3, CRH, RSAD2, CARTPT, IL33, TRH
GOTERM_BP_FAT	GO:0090277~positive regulation of peptide hormone secretion	0.124393	91.347	NNAT, CRH, GJA1, TRH
GOTERM_BP_FAT	GO:0090087~regulation of peptide transport	0.125115	91.4775	NNAT, CRH, CARTPT, GJA1, TRH, CAR2
GOTERM_BP_FAT	GO:0002793~positive regulation of peptide secretion	0.137397	93.4317	NNAT, CRH, GJA1, TRH
GOTERM_BP_FAT	GO:0023061~signal release	0.146511	94.5991	NNAT, CRH, TRPV4, CARTPT, GJA1, MAFA, AQP1, GAL, TRH
GOTERM_BP_FAT	GO:0050796~regulation of insulin secretion	0.163012	96.2307	NNAT, CRH, CARTPT, GJA1, TRH
GOTERM_BP_FAT	GO:0030073~insulin secretion	0.16858	96.6668	NNAT, CRH, GJA1, MAFA, TRH
GOTERM_BP_FAT	GO:0051222~positive regulation of protein transport	0.20964	98.6889	DDX58, AGT, NNAT, CRH, TRPV4, GJA1, IL33, TRH, PRKCD
GOTERM_BP_FAT	GO:0046883~regulation of hormone secretion	0.220513	98.9842	NNAT, CRH, CARTPT, GJA1, GAL, TRH
GOTERM_BP_FAT	GO:0050795~regulation of behavior	0.246459	99.4556	CRH, GJA1, TRH
GOTERM_BP_FAT	GO:0090276~regulation of peptide hormone secretion	0.255091	99.5597	NNAT, CRH, CARTPT, GJA1, TRH
GOTERM_BP_FAT	GO:0002791~regulation of peptide secretion	0.268556	99.6854	NNAT, CRH, CARTPT, GJA1, TRH
GOTERM_BP_FAT	GO:1904951~positive regulation of establishment of protein localization	0.273195	99.7201	DDX58, AGT, NNAT, CRH, TRPV4, GJA1, IL33, TRH, PRKCD
GOTERM_BP_FAT	GO:0051223~regulation of protein transport	0.316833	99.9106	DDX58, AGT, NNAT, CRH, RSAD2, TRPV4, CARTPT, GJA1, IL33, TRH, GPAM, PRKCD
GOTERM_BP_FAT	GO:0070201~regulation of establishment of protein localization	0.409114	99.9938	DDX58, AGT, NNAT, CRH, RSAD2, TRPV4, CARTPT, GJA1, IL33, TRH, GPAM, PRKCD
GOTERM_BP_FAT	GO:0032880~regulation of protein localization	0.54204	99.9999	DDX58, AGT, NNAT, CRH, RSAD2, GJA1, TRPV4, CARTPT, IL33, NGFR, TRH, GPAM, PRKCD
GOTERM_BP_FAT	GO:0015031~protein transport	0.675164	100	RTP4, NNAT, RSAD2, GJA1, IL33, TRH, PRKCD, CD24A, DDX58, CBLN1, KRT18, CHIL1, FOLR1, AGT, CRH, CARTPT, TRPV4, NEURL1B, NGFR, MAFA, GPAM
GOTERM_BP_FAT	GO:0045184~establishment of protein localization	0.814127	100	RTP4, NNAT, RSAD2, GJA1, IL33, TRH, PRKCD, CD24A, DDX58, CBLN1, KRT18, CHIL1, FOLR1, AGT, CRH, CARTPT, TRPV4, NEURL1B, NGFR, MAFA, GPAM
GOTERM_BP_FAT	GO:0033036~macromolecule localization	0.818155	100	RTP4, NNAT, RSAD2, GJA1, IL33, TRH, ABCA4, CD24A, ACE, CHIL1, FOLR1, AGT, KCNE2, TRPV4, SLCO1C1, NEURL1B, LBP, BANP, GAL, PRKCD, GPR179, TST, DDX58, CBLN1, KRT18, CRH, CARTPT, MAFA, NGFR, GPAM
GOTERM_BP_FAT	GO:0008104~protein localization	0.925732	100	RTP4, NNAT, RSAD2, GJA1, BANP, IL33, TRH, PRKCD, CD24A, GPR179, DDX58, CBLN1, KRT18, CHIL1, FOLR1, AGT, CRH, KCNE2, CARTPT, TRPV4, NEURL1B, MAFA, NGFR, GPAM
Annotation Cluster 24	Enrichment Score: 1.4186550206600186
Category	Term	PValue	FDR	Genes
GOTERM_MF_FAT	GO:0015291~secondary active transmembrane transporter activity	0.00313435	4.52861	SLC6A11, SLC6A2, SLC37A2, SLC6A4, SLCO1C1, SLC4A4, SLC7A11, SLC25A18, SLC4A5
GOTERM_MF_FAT	GO:0022804~active transmembrane transporter activity	0.0169643	22.3209	SLC6A11, SLC6A2, SLC37A2, SLC6A4, SLCO1C1, SLC4A4, ABCA4, SLC7A11, SLC25A18, SLC4A5
GOTERM_MF_FAT	GO:0005328~neurotransmitter:sodium symporter activity	0.0172445	22.6471	SLC6A11, SLC6A2, SLC6A4
GOTERM_MF_FAT	GO:0005326~neurotransmitter transporter activity	0.0197084	25.4613	SLC6A11, SLC6A2, SLC6A4
GOTERM_MF_FAT	GO:0015294~solute:cation symporter activity	0.0484873	51.9885	SLC6A11, SLC6A2, SLC6A4, SLC4A4
GOTERM_MF_FAT	GO:0015293~symporter activity	0.058854	59.1575	SLC6A11, SLC6A2, SLC6A4, SLC4A4, SLC25A18
GOTERM_MF_FAT	GO:0015370~solute:sodium symporter activity	0.066755	63.937	SLC6A11, SLC6A2, SLC6A4
GOTERM_MF_FAT	GO:0015081~sodium ion transmembrane transporter activity	0.124883	86.0444	SLC6A11, SLC6A2, SLC6A4, SLC4A4
GOTERM_BP_FAT	GO:0006836~neurotransmitter transport	0.396942	99.991	SLC6A11, SLC6A2, SLC6A4, KCNJ10
Annotation Cluster 25	Enrichment Score: 1.4156527147877154
Category	Term	PValue	FDR	Genes
GOTERM_BP_FAT	GO:0055067~monovalent inorganic cation homeostasis	0.00429354	7.62091	EDNRB, AGT, CAR12, KCNJ10, SLC4A4, CAR2, SLC4A5
KEGG_PATHWAY	mmu04976:Bile secretion	0.00825193	9.11222	AQP4, SLC4A4, AQP1, CAR2, SLC4A5
GOTERM_BP_FAT	GO:0006885~regulation of pH	0.0192286	30.0714	EDNRB, CAR12, SLC4A4, CAR2, SLC4A5
GOTERM_BP_FAT	GO:0030004~cellular monovalent inorganic cation homeostasis	0.0998702	85.6064	AGT, SLC4A4, CAR2, SLC4A5
GOTERM_BP_FAT	GO:0051453~regulation of intracellular pH	0.214464	98.8287	SLC4A4, CAR2, SLC4A5
GOTERM_BP_FAT	GO:0030641~regulation of cellular pH	0.219773	98.9663	SLC4A4, CAR2, SLC4A5
Annotation Cluster 26	Enrichment Score: 1.390574540049301
Category	Term	PValue	FDR	Genes
GOTERM_BP_FAT	GO:0002711~positive regulation of T cell mediated immunity	0.00074963	1.37205	H2-K1, H2-D1, RSAD2, CD24A, B2M
GOTERM_BP_FAT	GO:0050778~positive regulation of immune response	0.00160415	2.91436	H2-K1, COCH, IFIH1, H2-D1, RSAD2, IL33, CD24A, B2M, DDX58, TRIM30A, IRF7, SEMA7A, LBP
GOTERM_BP_FAT	GO:0002699~positive regulation of immune effector process	0.00174643	3.16893	H2-K1, SEMA7A, H2-D1, RSAD2, LBP, IL33, CD24A, B2M
GOTERM_BP_FAT	GO:0002443~leukocyte mediated immunity	0.00186251	3.37617	H2-K1, ACE, BST2, IRF7, H2-D1, RSAD2, DBH, CD24A, PRKCD, B2M
GOTERM_BP_FAT	GO:0002709~regulation of T cell mediated immunity	0.00210635	3.8101	H2-K1, H2-D1, RSAD2, CD24A, B2M
GOTERM_BP_FAT	GO:0002819~regulation of adaptive immune response	0.00306236	5.49372	H2-K1, IRF7, H2-D1, RSAD2, IL33, CD24A, B2M
GOTERM_BP_FAT	GO:0002697~regulation of immune effector process	0.00348661	6.2319	DDX58, H2-K1, IFIT1, BST2, HTRA1, SEMA7A, H2-D1, RSAD2, LBP, IL33, CD24A, B2M
GOTERM_BP_FAT	GO:0050776~regulation of immune response	0.00583954	10.2279	H2-K1, COCH, IFIH1, BST2, H2-D1, RSAD2, IL33, CD24A, B2M, DDX58, TRIM30A, SEMA7A, IRF7, LBP
GOTERM_BP_FAT	GO:0002460~adaptive immune response based on somatic recombination of immune receptors built from immunoglobulin superfamily domains	0.00625279	10.9129	H2-K1, IRF7, H2-D1, RSAD2, IL33, CD24A, PRKCD, B2M
GOTERM_BP_FAT	GO:0002456~T cell mediated immunity	0.00707019	12.2533	H2-K1, H2-D1, RSAD2, CD24A, B2M
GOTERM_BP_FAT	GO:0002708~positive regulation of lymphocyte mediated immunity	0.00857792	14.6757	H2-K1, H2-D1, RSAD2, CD24A, B2M
GOTERM_BP_FAT	GO:0002250~adaptive immune response	0.00872581	14.9099	H2-K1, PTK2B, IRF7, H2-D1, RSAD2, IL33, CD24A, PRKCD, B2M
GOTERM_BP_FAT	GO:0002822~regulation of adaptive immune response based on somatic recombination of immune receptors built from immunoglobulin superfamily domains	0.00882004	15.0588	H2-K1, H2-D1, RSAD2, IL33, CD24A, B2M
GOTERM_BP_FAT	GO:0019885~antigen processing and presentation of endogenous peptide antigen via MHC class I	0.0104486	17.5934	H2-K1, H2-D1, B2M
GOTERM_BP_FAT	GO:0002824~positive regulation of adaptive immune response based on somatic recombination of immune receptors built from immunoglobulin superfamily domains	0.0115315	19.2391	H2-K1, H2-D1, RSAD2, CD24A, B2M
GOTERM_BP_FAT	GO:0001819~positive regulation of cytokine production	0.0140531	22.9514	DDX58, IFIH1, AGT, SEMA7A, IRF7, RSAD2, TRPV4, LBP, IL33, B2M
GOTERM_BP_FAT	GO:0002483~antigen processing and presentation of endogenous peptide antigen	0.0145406	23.6503	H2-K1, H2-D1, B2M
GOTERM_BP_FAT	GO:0002449~lymphocyte mediated immunity	0.0148687	24.1173	H2-K1, IRF7, H2-D1, RSAD2, CD24A, PRKCD, B2M
GOTERM_BP_FAT	GO:0002821~positive regulation of adaptive immune response	0.0158516	25.5	H2-K1, H2-D1, RSAD2, CD24A, B2M
GOTERM_BP_FAT	GO:0002705~positive regulation of leukocyte mediated immunity	0.0166577	26.6162	H2-K1, H2-D1, RSAD2, CD24A, B2M
GOTERM_BP_FAT	GO:0019883~antigen processing and presentation of endogenous antigen	0.0192083	30.0447	H2-K1, H2-D1, B2M
GOTERM_BP_FAT	GO:0002700~regulation of production of molecular mediator of immune response	0.020137	31.2551	BST2, SEMA7A, RSAD2, IL33, B2M
GOTERM_BP_FAT	GO:0002718~regulation of cytokine production involved in immune response	0.021065	32.4447	BST2, SEMA7A, RSAD2, B2M
GOTERM_BP_FAT	GO:0001916~positive regulation of T cell mediated cytotoxicity	0.0217467	33.3061	H2-K1, H2-D1, B2M
GOTERM_BP_FAT	GO:0002703~regulation of leukocyte mediated immunity	0.0254045	37.7537	H2-K1, BST2, H2-D1, RSAD2, CD24A, B2M
GOTERM_BP_FAT	GO:0002702~positive regulation of production of molecular mediator of immune response	0.0268981	39.4878	SEMA7A, RSAD2, IL33, B2M
GOTERM_BP_FAT	GO:0001914~regulation of T cell mediated cytotoxicity	0.0272111	39.8454	H2-K1, H2-D1, B2M
GOTERM_BP_FAT	GO:0002706~regulation of lymphocyte mediated immunity	0.0318826	44.9504	H2-K1, H2-D1, RSAD2, CD24A, B2M
GOTERM_BP_FAT	GO:0002367~cytokine production involved in immune response	0.0352768	48.3995	BST2, SEMA7A, RSAD2, B2M
GOTERM_BP_FAT	GO:0031345~negative regulation of cell projection organization	0.0375154	50.5614	H2-K1, H2-D1, TRPV4, SEMA3B, NGFR, PRKCD, B2M
GOTERM_BP_FAT	GO:0002720~positive regulation of cytokine production involved in immune response	0.0395739	52.4735	SEMA7A, RSAD2, B2M
GOTERM_BP_FAT	GO:0001913~T cell mediated cytotoxicity	0.0429403	55.4505	H2-K1, H2-D1, B2M
GOTERM_BP_FAT	GO:0002479~antigen processing and presentation of exogenous peptide antigen via MHC class I, TAP-dependent	0.0464095	58.3334	H2-K1, H2-D1, B2M
GOTERM_BP_FAT	GO:0001912~positive regulation of leukocyte mediated cytotoxicity	0.0536416	63.786	H2-K1, H2-D1, B2M
GOTERM_BP_FAT	GO:0010977~negative regulation of neuron projection development	0.0602244	68.156	H2-K1, H2-D1, TRPV4, SEMA3B, NGFR, B2M
GOTERM_BP_FAT	GO:0042590~antigen processing and presentation of exogenous peptide antigen via MHC class I	0.0651722	71.107	H2-K1, H2-D1, B2M
GOTERM_BP_FAT	GO:0002440~production of molecular mediator of immune response	0.0766942	77.0085	BST2, SEMA7A, RSAD2, IL33, B2M
GOTERM_BP_FAT	GO:0031343~positive regulation of cell killing	0.0774429	77.3496	H2-K1, H2-D1, B2M
GOTERM_BP_FAT	GO:0001910~regulation of leukocyte mediated cytotoxicity	0.0993148	85.4419	H2-K1, H2-D1, B2M
GOTERM_BP_FAT	GO:0031341~regulation of cell killing	0.132343	92.6853	H2-K1, H2-D1, B2M
GOTERM_BP_FAT	GO:0002478~antigen processing and presentation of exogenous peptide antigen	0.142192	94.0727	H2-K1, H2-D1, B2M
GOTERM_BP_FAT	GO:0002474~antigen processing and presentation of peptide antigen via MHC class I	0.162322	96.173	H2-K1, H2-D1, B2M
GOTERM_BP_FAT	GO:0001909~leukocyte mediated cytotoxicity	0.167434	96.5811	H2-K1, H2-D1, B2M
GOTERM_BP_FAT	GO:0019884~antigen processing and presentation of exogenous antigen	0.167434	96.5811	H2-K1, H2-D1, B2M
KEGG_PATHWAY	mmu04612:Antigen processing and presentation	0.180984	89.9953	H2-K1, H2-D1, B2M
GOTERM_BP_FAT	GO:0001906~cell killing	0.225094	99.0887	H2-K1, H2-D1, B2M
GOTERM_BP_FAT	GO:0048002~antigen processing and presentation of peptide antigen	0.230424	99.1975	H2-K1, H2-D1, B2M
GOTERM_BP_FAT	GO:0045321~leukocyte activation	0.319991	99.9179	ID2, PTK2B, RSAD2, LBP, IL33, GAL, CD24A, GPAM, PRKCD, B2M
GOTERM_BP_FAT	GO:0098602~single organism cell adhesion	0.321461	99.9211	SPINT2, ENPP2, TTYH1, RSAD2, TRPV4, CD24A, GPAM, PRKCD, SLC7A11, MYOC, B2M
GOTERM_BP_FAT	GO:0019882~antigen processing and presentation	0.394314	99.9903	H2-K1, H2-D1, B2M
GOTERM_BP_FAT	GO:0046649~lymphocyte activation	0.429526	99.9968	ID2, PTK2B, RSAD2, GAL, CD24A, GPAM, PRKCD, B2M
GOTERM_BP_FAT	GO:0030098~lymphocyte differentiation	0.434434	99.9972	ID2, PTK2B, RSAD2, CD24A, B2M
GOTERM_BP_FAT	GO:0016337~single organismal cell-cell adhesion	0.486495	99.9995	SPINT2, TTYH1, RSAD2, TRPV4, CD24A, GPAM, PRKCD, SLC7A11, B2M
GOTERM_BP_FAT	GO:0042110~T cell activation	0.811871	100	RSAD2, CD24A, GPAM, B2M
GOTERM_BP_FAT	GO:0070489~T cell aggregation	0.811871	100	RSAD2, CD24A, GPAM, B2M
GOTERM_BP_FAT	GO:0071593~lymphocyte aggregation	0.813649	100	RSAD2, CD24A, GPAM, B2M
GOTERM_BP_FAT	GO:0070486~leukocyte aggregation	0.824025	100	RSAD2, CD24A, GPAM, B2M
GOTERM_BP_FAT	GO:0007159~leukocyte cell-cell adhesion	0.860755	100	RSAD2, CD24A, GPAM, B2M
Annotation Cluster 27	Enrichment Score: 1.32854003541837
Category	Term	PValue	FDR	Genes
GOTERM_MF_FAT	GO:0004089~carbonate dehydratase activity	0.0149229	19.9052	CAR12, CAR8, CAR2
KEGG_PATHWAY	mmu00910:Nitrogen metabolism	0.0206381	21.3734	CAR12, CAR8, CAR2
GOTERM_MF_FAT	GO:0016835~carbon-oxygen lyase activity	0.0670634	64.1126	ETNPPL, CAR12, CAR8, CAR2
GOTERM_BP_FAT	GO:0006730~one-carbon metabolic process	0.0732757	75.3887	CAR12, CAR8, CAR2
GOTERM_MF_FAT	GO:0016836~hydro-lyase activity	0.150429	90.9882	CAR12, CAR8, CAR2
Annotation Cluster 28	Enrichment Score: 1.3219635091908153
Category	Term	PValue	FDR	Genes
GOTERM_BP_FAT	GO:0030278~regulation of ossification	0.000183822	0.338111	FGFR3, S1PR1, ISG15, ID2, PTK2B, KL, NPPC, RSAD2, GJA1, ID3, IGFBP5
GOTERM_BP_FAT	GO:0030500~regulation of bone mineralization	0.00145702	2.65045	FGFR3, S1PR1, ISG15, PTK2B, KL, GJA1
GOTERM_BP_FAT	GO:0070167~regulation of biomineral tissue development	0.00210954	3.81577	FGFR3, S1PR1, ISG15, PTK2B, KL, GJA1
GOTERM_BP_FAT	GO:0001503~ossification	0.00271316	4.88202	FGFR3, S1PR1, ISG15, ID2, PTK2B, KL, SEMA7A, NPPC, RSAD2, GJA1, ID3, MYOC, IGFBP5
GOTERM_BP_FAT	GO:0031214~biomineral tissue development	0.0166068	26.5462	FGFR3, S1PR1, ISG15, PTK2B, KL, GJA1
GOTERM_BP_FAT	GO:0045778~positive regulation of ossification	0.0410729	53.8216	FGFR3, ISG15, KL, NPPC, GJA1
GOTERM_BP_FAT	GO:0030282~bone mineralization	0.0829313	79.7075	FGFR3, ISG15, PTK2B, KL
GOTERM_BP_FAT	GO:0030501~positive regulation of bone mineralization	0.0948118	84.041	FGFR3, ISG15, KL
GOTERM_BP_FAT	GO:0070169~positive regulation of biomineral tissue development	0.0993148	85.4419	FGFR3, ISG15, KL
GOTERM_BP_FAT	GO:0031396~regulation of protein ubiquitination	0.688385	100	FGFR3, ISG15, PTK2B
GOTERM_BP_FAT	GO:1903320~regulation of protein modification by small protein conjugation or removal	0.758234	100	FGFR3, ISG15, PTK2B
GOTERM_BP_FAT	GO:0032446~protein modification by small protein conjugation	0.881852	100	TRIM30A, IFIH1, FGFR3, ISG15, PTK2B, TRIM25, NEURL1B
GOTERM_BP_FAT	GO:0070647~protein modification by small protein conjugation or removal	0.899043	100	TRIM30A, IFIH1, USP18, FGFR3, ISG15, PTK2B, TRIM25, NEURL1B
GOTERM_BP_FAT	GO:0016567~protein ubiquitination	0.919896	100	TRIM30A, FGFR3, ISG15, PTK2B, TRIM25, NEURL1B
