# Supplementary material for: Molecular pathway analysis towards understanding tissue vulnerability in spinocerebellar ataxia type 1
Source: eLife. 2018 Dec 3;7:e39981. doi: 10.7554/eLife.39981 (PMC6292693; doi:10.7554/eLife.39981)
Supplement: Figure 2—source data 3. [file elife-39981-fig2-data3.xlsx]

## Sheet: Figure 2 - source data 3
Figure 2 - source data 3. Upstream regulators for differentially regulated 12 week old Atxn1 154Q/2Q KI inferior olive genes.
Upstream Regulator	Molecule Type	Predicted Activation State	Activation z-score	p-value of overlap	Target molecules in dataset
IRF7	transcription regulator	Activated	4.156	1.23e-20	DDX58,GBP4,IFI16,IFI44,IFIH1,IFIT1B,IFIT3,IFITM3,IL33,IRF7,Irgm1,ISG15,Ly6a (includes others),Mx1/Mx2,OAS1,OAS2,Oasl2,PARP14,RSAD2,RTP4,STAT1,Trim30a/Trim30d,USP18
ACKR2	g-protein coupled receptor	Inhibited	-3.873	4.63e-20	DDX58,DDX60,IFI16,IFI44,IFIT1B,IFIT3,Iigp1,IRF7,ISG15,OAS1,OAS2,Oasl2,RSAD2,STAT1,USP18
Ifnar	group	Activated	4.273	7.44e-20	B2M,Bst2,DDX58,HLA-A,IFI16,IFIH1,IFIT1B,IFIT3,IFITM3,IRF7,Irgm1,ISG15,Mx1/Mx2,NLRC5,OAS1,OAS2,RSAD2,STAT1,USP18
TRIM24	transcription regulator	Inhibited	-3.598	1.08e-19	Bst2,CA2,CALB1,DDX58,DDX60,GBP4,IFI44,IFIH1,IFIT1B,IFIT3,Iigp1,IRF7,Irgm1,ISG15,LGALS3BP,Ly6a (includes others),OAS1,RTP4,STAT1,USP18
IRF3	transcription regulator	Activated	4.662	7.99e-19	B2M,Bst2,DDX58,DDX60,IFI16,IFI44,IFIH1,IFIT1B,IFIT3,IFITM3,IRF7,Irgm1,ISG15,Mx1/Mx2,NLRC5,OAS1,OAS2,Oasl2,PARP14,RSAD2,STAT1,Trim30a/Trim30d,USP18
SIRT1	transcription regulator	Inhibited	-4.163	1e-17	AGT,CA12,CRH,DDX58,DDX60,FGFR3,GBP6,HLA-A,IFI44,IFIT1B,IFIT3,IFITM3,Iigp1,IRF7,Irgm1,LGALS3BP,NLRC5,OAS1,OAS2,Oasl2,PARP14,PRDM16,RSAD2,RTP4,SLC7A11,Slfn2,STAT1,Trim30a/Trim30d,USP18
IFNAR1	transmembrane receptor	Activated	3.393	3.75e-16	B2M,GBP4,HLA-A,IFI16,IFI44,IFIH1,IFIT1B,IFIT3,IRF7,ISG15,Ly6a (includes others),Mx1/Mx2,OAS1,OAS2,Oasl2,RSAD2,RTP4,STAT1,USP18
IFNB1	cytokine	Activated	4.113	9.3e-16	Bst2,Cd24a,DDX58,GBP4,GBP6,GBP7,HLA-A,IFI16,IFIH1,IFIT1B,IFIT3,IRF7,Irgm1,ISG15,Mx1/Mx2,OAS1,Oas1b,OAS2,Oasl2,RSAD2,SLFN13,STAT1,Trim30a/Trim30d,USP18
CGAS	enzyme	Activated	2.784	3.22e-15	IFI44,IFIT1B,IFIT3,IRF7,ISG15,Mx1/Mx2,OAS1,RSAD2,USP18
STAT1	transcription regulator	Activated	4.117	9.59e-15	AGT,B2M,DDX60,GBP4,GBP6,HTRA1,IFI16,IFIH1,IFIT1B,IFIT3,IFITM3,IRF7,Irgm1,ISG15,MAFA,Mx1/Mx2,NLRC5,OAS1,OAS2,RSAD2,RTP4,SLFN13,Slfn2,STAT1,USP18
IFNL1	cytokine	Activated	3.592	1.46e-14	DDX58,DDX60,IFI44,IFIH1,IFIT3,IFITM3,ISG15,LGALS3BP,OAS1,OAS2,RSAD2,STAT1,USP18
Interferon alpha	group	Activated	3.748	2.23e-14	B2M,Bst2,DDX58,ENPP2,F3,HLA-A,IFI16,IFI44,IFIH1,IFIT1B,IFIT3,IFITM3,IRF7,ISG15,Mx1/Mx2,OAS1,OAS2,PARP14,RSAD2,RTP4,SERPINB1,SLC6A4,SLFN13,Slfn2,STAT1,USP18
IFNA2	cytokine	Activated	4.295	2.36e-14	B2M,DDX58,DDX60,GBP4,HLA-A,IFI16,IFI44,IFIH1,IFIT3,IFITM3,IRF7,ISG15,LGALS3BP,Mx1/Mx2,NPTX2,OAS1,OAS2,RSAD2,STAT1,USP18
RNASEH2A	enzyme			2.97e-14	DDX58,IFI16,IFI44,IFIH1,IFIT1B,IFIT3,IFITM3,IRF7,ISG15,OAS1,RSAD2,USP18
TMEM173	other	Activated	2.191	4.16e-14	CALB2,IFI16,IFI44,IFIT1B,IFIT3,IL33,IRF7,ISG15,Mx1/Mx2,OAS1,RSAD2,USP18
IFNG	cytokine	Activated	4.88	5.93e-14	AGT,AQP1,B2M,Bst2,CALB1,CALB2,Cd24a,DDX58,EDNRB,ENTPD2,F3,GBP4,GBP6,GBP7,GJA1,HLA-A,HTRA1,IFI16,IFI44,IFIH1,IFIT1B,IFIT3,IFITM3,Iigp1,IRF7,Irgm1,ISG15,LGALS3BP,Ly6a (includes others),MAFA,Mx1/Mx2,NLRC5,OAS1,Oas1b,OAS2,PPP1R1B,PRKCD,RSAD2,RTP4,SEMA7A,SLC14A1,SLC4A4,SLC7A11,STAT1,TRH,USP18
DNASE2	enzyme		-1.974	6.46e-14	IFIT1B,IFIT3,IRF7,ISG15,Ly6a (includes others),Mx1/Mx2,OAS1,Oasl2,RSAD2,RTP4,USP18
STAT3	transcription regulator	Inhibited	-2.733	1.43e-13	AGT,CHI3L1,F3,GBP6,GJA1,HLA-A,ID2,IFI16,IFI44,IFIH1,IFIT1B,IFIT3,IFITM3,IGFBP5,IRF7,Irgm1,ISG15,LBP,MAF,Mx1/Mx2,OAS1,OAS2,RSAD2,S1PR1,SERPINB1,SLFN13,Slfn2,STAT1,TRH,USP18
IFN Beta	group	Activated	3.824	3.56e-13	DDX58,HLA-A,IFI16,IFI44,IFIH1,IFIT1B,IFIT3,IRF7,ISG15,Mx1/Mx2,OAS1,OAS2,RSAD2,STAT1,USP18
ESR1	ligand-dependent nuclear receptor	Inhibited	-4.574	7.76e-13	ABCA4,ACE,AGT,ANO2,AQP1,CA2,CALB1,CLDN1,CLDN2,CLIC6,COL8A1,ENPP2,ERBB3,F3,FOLR1,GAL,GJA1,GPAM,HTRA1,IFI44,IFITM3,IGFBP5,KCNE2,KCNQ4,KL,LBP,LGALS3BP,NGFR,NPR3,OTX2,PCP4,PRKCD,PRR32,RSAD2,RTP4,SEMA3B,SLC4A5,SLC6A4,SLC7A11,SLCO1C1,SOSTDC1,STAT1,STEAP1,TMEM72,TTR
MAVS	other	Activated	3.283	1.93e-12	DDX58,IFIT1B,IFIT3,IFITM3,IRF7,ISG15,OAS1,OAS2,Oasl2,RSAD2,STAT1
SOCS1	other	Inhibited	-3.682	3.4e-12	DDX58,GBP6,IFI16,IFI44,IFIH1,IFIT1B,IFIT3,Iigp1,IRF7,ISG15,Mx1/Mx2,OAS1,OAS2,Oasl2,STAT1
IRF5	transcription regulator	Activated	3.389	3.92e-12	DDX58,IFI44,IFIH1,IFIT3,IFITM3,IRF7,ISG15,OAS1,OAS2,Oasl2,RSAD2,STAT1
IL1RN	cytokine		-1.994	4.36e-12	CRH,DDX58,HSD11B1,IFI44,IFIH1,IFIT3,IGFBP5,IRF7,OAS1,OAS2,RSAD2,RTP4,SLC6A4,USP18
CNOT7	transcription regulator			5.24e-12	B2M,CLDN1,ISG15,LGALS3BP,OAS1,OAS2,SLC14A1,SLC7A11,STAT1
DDX58	enzyme	Activated	2.512	7.44e-12	DDX58,IFI44,IFIH1,IFIT1B,IFIT3,IRF7,ISG15,Mx1/Mx2,OAS1,RSAD2,STAT1
JAK1/2	group		-0.577	9.11e-12	Bst2,CA12,CAMKV,CCK,DDN,IRF7,ISG15,KCNG1,Mx1/Mx2,Nrgn,PTK2B,RSAD2
PTGER4	g-protein coupled receptor	Inhibited	-3.955	9.59e-12	DDX58,GBP4,GBP6,IFI16,IFIH1,IFIT1B,IRF7,Irgm1,Mx1/Mx2,Oas1b,PARP14,RSAD2,RTP4,S1PR1,SLFN13,USP18
IFNAR2	transmembrane receptor	Activated	2	1.82e-11	DDX58,GBP4,IFI44,IFIH1,ISG15,Mx1/Mx2,OAS1,OAS2,USP18
Irgm1	other		-1.897	3.36e-11	ID2,ID3,IFI16,IFIT1B,IFIT3,Iigp1,IRF7,OAS2,RSAD2,USP18
Ifn	group	Activated	3.392	3.81e-11	B2M,DDX58,HLA-A,IFI16,IFIH1,IFITM3,IL33,IRF7,ISG15,Mx1/Mx2,OAS2,RSAD2,STAT1
TNF	cytokine		0.511	4.67e-11	ACE,AGT,AQP1,B2M,CA12,CA2,CCK,CHI3L1,CLDN11,CRH,DDX58,EDNRB,ENPP2,F3,GBP6,GJA1,GPAM,HLA-A,HSD11B1,ID3,IFI16,IFIH1,IFIT1B,IFIT3,IGFBP5,IL33,IRF7,ISG15,KL,KRT18,KRT8,LBP,LRIG1,MAFA,Mx1/Mx2,NGFR,OAS1,OAS2,PARP14,PCP4,PRKCD,RBP1,RNF149,SERPINB1,SLC14A1,Slfn2,STAC,STAT1,TST
APP	other	Activated	3.21	5.59e-11	CA12,CALB1,CLDN1,DDX58,ENPP2,FOLR1,Fus,GBP4,GBP6,IFI16,IFIH1,IFIT1B,IGFBP5,IRF7,Irgm1,KL,LBP,Ly6a (includes others),MAF,Mx1/Mx2,NGFR,NNAT,Nrgn,Oas1b,PARP14,PCP4,POU4F1,RSAD2,RTP4,S1PR1,SLC7A11,SLFN13,TTR,USP18
PRL	cytokine		1.949	8.28e-11	B2M,CRH,DDX58,ERBB3,ID2,ID3,IFI44,IFIH1,IFIT3,IGFBP5,IRF7,ISG15,OAS1,OAS2,PARP14,RSAD2,STAT1,TRIM25,USP18
IL1B	cytokine		-0.379	1.23e-10	AQP4,B2M,CALB1,Cd24a,CHI3L1,CRH,ENPP2,F3,FGFR3,GBP6,GJA1,HLA-A,HSD11B1,ID3,IFI16,IFIT1B,IFIT3,IGFBP5,IL33,IRF7,ISG15,LBP,MAFA,OAS2,PRKCD,RSAD2,SLC14A1,SLC6A4,SLC7A11,Slfn2,STAT1,TRH,USP18
HTT	transcription regulator			5.3e-10	AGT,AQP1,B2M,C2orf40,CA12,CARTPT,CBLN1,CCK,Cd24a,CLDN1,CLIC6,COCH,EDNRB,ENPP2,ETNPPL,FOLR1,GPR88,IFI16,IGFBP5,KCNIP2,KL,NGFR,OTX2,PCP4,POLR2A,PPP1R1B,PRKCD,SST,TRH
FZD9	g-protein coupled receptor	Activated	2.619	6.06e-10	IFI16,IFI44,IFIT1B,IRF7,ISG15,Oasl2,STAT1
STAT2	transcription regulator		1.989	7.27e-10	IFIT1B,IFIT3,IRF7,ISG15,Mx1/Mx2,OAS1,OAS2,RSAD2,USP18
IFIH1	enzyme		1.664	1.88e-09	Bst2,IRF7,ISG15,Ly6a (includes others),Mx1/Mx2,OAS1,OAS2,RSAD2
TLR3	transmembrane receptor	Activated	2.664	3.26e-09	DDX58,GBP4,IFI16,IFI44,IFIH1,IFIT3,Iigp1,IL33,IRF7,ISG15,Mx1/Mx2,OAS1,Oasl2,RSAD2,STAT1,USP18
IFNA4	cytokine	Activated	2.759	4.32e-09	Bst2,IFIH1,Irgm1,ISG15,Ly6a (includes others),Mx1/Mx2,RSAD2,USP18
IFNL4	cytokine	Activated	2.236	5.12e-09	DDX58,IFIH1,ISG15,OAS2,STAT1
JAK	group	Activated	2.121	1.45e-08	DDX58,IFIH1,IFIT3,IFITM3,IL33,ISG15,RSAD2,STAT1
IFN type 1	group	Activated	2.739	1.8e-08	Bst2,DDX58,IFI16,IFIH1,IFIT1B,ISG15,Mx1/Mx2,STAT1
IFNA1/IFNA13	cytokine	Activated	2.743	1.8e-08	IFIH1,IRF7,ISG15,Mx1/Mx2,OAS1,OAS2,RSAD2,STAT1
IL10RA	transmembrane receptor	Inhibited	-3.764	1.94e-08	CA2,Cd24a,CLIC6,EDNRB,GBP6,HLA-A,IFI16,Iigp1,IRF7,Irgm1,Ly6a (includes others),NDRG2,NLRC5,RSAD2,S1PR1,SLC7A11,STAT1,TTR
IL21	cytokine	Activated	2.782	1.97e-08	GBP6,ID2,IFI16,IFIT1B,IFIT3,IRF7,Irgm1,ISG15,Mx1/Mx2,OAS2,RSAD2,SLFN13,USP18
TNK1	kinase	Activated	2.449	3.25e-08	IFI16,IFIH1,IFIT1B,IRF7,Oas1b,OAS2
PARP9	enzyme	Activated	2.425	3.25e-08	IFI44,IFIT3,IRF7,ISG15,OAS2,STAT1
SNCA	enzyme		0.087	3.41e-08	AGT,Bst2,CA12,CAMKV,CCK,DDN,IRF7,ISG15,KCNG1,Mx1/Mx2,Nrgn,PRKCD,PTK2B,RSAD2,SERPINB1
RNASEH2B	enzyme			5.96e-08	IFI44,IFIT1B,IFIT3,ISG15,OAS1
TREX1	enzyme			1.08e-07	IFI16,IFI44,IFIT1B,ISG15,USP18
IFN alpha/beta	group	Activated	2.939	2.33e-07	HLA-A,IFI16,IFIT3,IRF7,Irgm1,Ly6a (includes others),Mx1/Mx2,RSAD2,STAT1
NFATC2	transcription regulator	Activated	2.173	2.87e-07	ENPP2,GBP4,IFIT1B,IFIT3,Iigp1,IRF7,ISG15,MAF,Mx1/Mx2,NGFR,RSAD2,STAT1
PAF1	other		1.89	3.17e-07	DDX58,IFI44,IFIT3,IFITM3,ISG15,OAS2,TAC3
CREB1	transcription regulator		1.228	4.23e-07	AK4,CALB2,CAMKV,CARTPT,CCK,COCH,CRH,DBH,GAL,HLA-A,HSD11B1,IRF7,KCNIP2,NEURL1B,NNAT,NPTX2,Nrgn,POLR2A,SEMA7A,SLC6A11,SST,TRH
IRF1	transcription regulator	Activated	3.104	6.04e-07	B2M,DDX58,IFIH1,IFIT3,IFITM3,IRF7,ISG15,OAS1,OAS2,RSAD2,STAT1
IFNLR1	transmembrane receptor			6.5e-07	IFI44,IFIH1,IFIT1B,IFIT3,IRF7,ISG15,RSAD2
Cg	complex		0.058	6.79e-07	B2M,CLDN11,ENPP2,FJX1,GAL,GBP6,GJA1,HLA-A,HSD11B1,IFIT3,IL33,LGALS3BP,MAF,NPR3,Oasl2,SLC4A4,STEAP1
ISGF3	complex			7.12e-07	IFIH1,IRF7,ISG15,RSAD2
GDF2	growth factor	Inhibited	-2.926	7.12e-07	COL9A3,ENPP2,FGFR3,HTRA1,ID2,ID3,MDFI,NGFR,SEMA3B
IRF9	transcription regulator		1.953	8.86e-07	IFIT3,IFITM3,IRF7,ISG15,OAS2,STAT1
ZFHX3	transcription regulator			1.07e-06	C1QL1,HLA-A,ID2,ID3,IFITM3,NGFR,NTSR2,SST,TRH
DIO3	enzyme	Activated	2.236	1.11e-06	ITIH3,KCNJ10,Nrgn,PAQR6,SEMA7A,TRH
TICAM1	other	Activated	2.618	1.34e-06	DDX58,EDNRB,IFI16,IFIT1B,IFIT3,IRF7,Irgm1,ISG15,Mx1/Mx2,RSAD2
DOCK8	other	Activated	2.828	1.43e-06	IFIT1B,IFIT3,Iigp1,IRF7,ISG15,Mx1/Mx2,RSAD2,STAT1
SASH1	other	Activated	2.828	2e-06	IFIT1B,IFIT3,Iigp1,IRF7,ISG15,Mx1/Mx2,RSAD2,STAT1
TLR9	transmembrane receptor	Activated	2.778	2.02e-06	IFI16,IFIT1B,IFIT3,IL33,IRF7,ISG15,Mx1/Mx2,OAS2,Oasl2,RSAD2,STAT1,USP18
IKBKE	kinase		1.134	2.91e-06	HLA-A,IFI16,IFIH1,IFIT3,IRF7,RSAD2,STAT1
IL6	cytokine		-1.866	3.53e-06	AGT,AQP4,CCK,CLDN2,CRH,ENPP2,F3,GAL,HLA-A,ID2,IFI16,IFIT1B,IFITM3,IGFBP5,KRT18,KRT8,LBP,MAF,SLC14A1,SST,STAT1,TTR
MAPK1	kinase	Inhibited	-3.85	3.92e-06	DDX58,IFI16,IFI44,IFIH1,IFIT3,IFITM3,IRF7,ISG15,LGALS3BP,OAS1,OAS2,PAQR6,STAT1,TRIM25,USP18
NSD2	enzyme		1.342	4.99e-06	CA2,IFIT1B,IRF7,Mx1/Mx2,OAS1,STAT1
POU4F1	transcription regulator		0.692	5.18e-06	CALB2,CARTPT,CLIC6,GAL,HOXD1,Htr5b,NECAB2,POU4F1,PPP1R1C
TLR4	transmembrane receptor	Activated	2.375	5.83e-06	F3,GJA1,HTRA1,IFI16,IFIT1B,IFIT3,IFITM3,Iigp1,IRF7,Irgm1,ISG15,Mx1/Mx2,RSAD2,SLC7A11,STAT1
FGF2	growth factor	Inhibited	-3.065	9.55e-06	ACE,CALB1,CCK,EDNRB,ENPP2,F3,FGFR3,GJA1,ID2,ID3,IGFBP5,KCNC1,KL,NGFR,PRKCD
IRF8	transcription regulator	Inhibited	-2.402	1.02e-05	B2M,DDX58,ID3,IFIT1B,IFIT3,ISG15,MAF,OAS1,STAT1
SAMSN1	other	Activated	2.828	1.04e-05	IFIT1B,IFIT3,Iigp1,IRF7,ISG15,Mx1/Mx2,RSAD2,STAT1
STAT4	transcription regulator		0.362	1.09e-05	BANP,DDX58,GJA1,IFIH1,IFIT1B,ISG15,KRT18,Mx1/Mx2,PRDM16,SERPINB1,STAT1,Trim30a/Trim30d
OSM	cytokine		-1.017	1.29e-05	ACE,B2M,CALB2,CHI3L1,COL8A1,ERBB3,F3,HLA-A,HSD11B1,ID2,IL33,IRF7,KCNG1,LBP,NTSR2,OAS1,SERPINB1,STAT1
IFI16	transcription regulator		1.941	1.62e-05	DDX58,ID2,IFI16,ISG15,Mx1/Mx2,OAS1,PCP4
ISG15	other			1.72e-05	DDX58,IFITM3,OAS1
CNTF	cytokine		-0.199	2.17e-05	DBH,GJA1,LBP,NGFR,PPP1R1B,SST,STAT1
JAK1	kinase			2.36e-05	CHI3L1,HLA-A,IRF7,Oasl2,STAT1,USP18
EP300	transcription regulator			2.46e-05	AGT,B2M,CA12,CA2,HSD11B1,ID2,ID3,IFIT1B,LGALS3BP,MAF,PRKCD,RBP1,RSAD2,RTP4,SLC7A11,USP18
LHX1	transcription regulator	Inhibited	-2.121	2.69e-05	CLDN2,KL,Ly6a (includes others),OTX2,PCP4,RBM47,SOSTDC1,TRH
HOXA10	transcription regulator		1.265	3e-05	AQP1,ENPP2,GJA1,ID2,IGFBP5,KRT18,NDRG2,PCP4,PRKCD,RBP1
CREBBP	transcription regulator		-1.342	3.29e-05	AGT,B2M,CA2,FGFR3,HSD11B1,IFIT1B,ISG15,LGALS3BP,MAF,PRKCD,RSAD2,RTP4,SLC7A11,SST,USP18
PHOX2A	transcription regulator			3.41e-05	DBH,PHOX2B,SLC6A2
SLC19A1	transporter			3.41e-05	Ly6a (includes others),NDRG2,Trim30a/Trim30d
RARA	ligand-dependent nuclear receptor		-1.32	3.54e-05	CA12,CALB1,CRH,IFI44,IFIT1B,LGALS3BP,OAS1,RBP1,RSAD2,RTP4,SLC7A11,STAT1,TRH
TLR7	transmembrane receptor	Activated	2.779	3.85e-05	IFIT1B,IFIT3,IRF7,ISG15,Mx1/Mx2,OAS2,RSAD2,STAT1
Tnf (family)	group		-1.23	4.72e-05	CLDN2,CRH,ENPP2,F3,GJA1,HSD11B1,IL33,KL
TCR	complex			4.98e-05	DDX58,F5,GBP4,ID3,IFI44,IFIH1,IFIT3,IRF7,ISG15,MAF,OAS1,PTK2B,RSAD2,STAT1
ISL1	transcription regulator		0.478	5.19e-05	CALB2,CARTPT,CLIC6,GAL,HOXD1,POU4F1,PPP1R1C
CARTPT	other			5.92e-05	CARTPT,CRH,TRH
USP18	peptidase		-1.98	7.03e-05	IFITM3,IRF7,ISG15,OAS1
PDLIM2	other		0.378	7.67e-05	ENPP2,IFI44,IFIT3,LGALS3BP,NPR3,PDLIM2,STAT1
STAT6	transcription regulator		-1.394	8.05e-05	Cd24a,CLDN2,IFI16,IFIT3,IL33,IRF7,ISG15,LGALS3BP,Ly6a (includes others),MAF,Mx1/Mx2,Trim30a/Trim30d
DES	other			9.39e-05	ACE,KRT18,KRT8
UBA7	enzyme			9.39e-05	DDX58,ISG15,OAS1
TGFB1	growth factor		-1.952	9.4e-05	ACE,AQP1,B2M,CALB2,CHI3L1,COL8A1,EDNRB,F3,F5,GAL,GJA1,HOXD1,HTRA1,ID2,ID3,IFI16,IFIH1,IFIT3,IGFBP5,IL33,ITIH3,KCNG1,KRT18,KRT8,Ly6a (includes others),MAF,POU4F1,PPP1R1B,PTK2B,RSAD2,S1PR1,SEMA3B,SEMA7A,SERPINB1,SMOC2,STAT1
P38 MAPK	group		-0.101	9.74e-05	AQP4,CCK,EDNRB,F3,GJA1,HTRA1,ID3,IGFBP5,IRF7,NGFR,RBP1,SLC6A2,STAT1
TBK1	kinase		1.841	0.000112	IFIT1B,Iigp1,IRF7,ISG15,Mx1/Mx2,RSAD2
MAP3K7	kinase		1.342	0.000123	DDX58,IFI44,IFIH1,IFIT3,IRF7,OAS2
CHUK	kinase		1.981	0.000124	ENPP2,F3,GBP4,HLA-A,IFI16,IFIT1B,ISG15,RBP1,Slfn2,SMOC2
Creb	group	Inhibited	-2.178	0.000137	ACY3,CARTPT,CCK,COL8A1,CRH,DBH,GJA1,IFI16,KCNC1,SLC7A11,SST,TRH
Agtr1b	g-protein coupled receptor			0.00014	AGT,F3,SLC6A2
EIF2AK2	kinase	Activated	2.401	0.000146	DDX58,ISG15,LGALS3BP,OAS1,STAT1,USP18
DTNA	other			0.000146	AQP4,KCNJ10
PDX1	transcription regulator		-0.867	0.000185	F3,ID2,ID3,KRT18,KRT8,MAFA,NPTX2,RSAD2,SST
ZBP1	other			0.000198	ISG15,Mx1/Mx2,OAS1
MAPKAP1	other			0.000198	IFI16,Mx1/Mx2,OAS2
SFN	other			0.000217	F3,KRT18,KRT8,PPP1R1B
ATOH1	transcription regulator			0.000217	CRH,MAFA,PCP4,SST
VCAN	other	Activated	2.795	0.000229	ENPP2,F3,IFI44,LBP,OAS2,PARP14,RBP1,STAT1
P2RY14	g-protein coupled receptor	Inhibited	-2	0.000254	CARTPT,GAL,MAFA,SST
IFNE	cytokine		1	0.000254	HSD11B1,IFIH1,STAT1,USP18
LIMA1	other			0.000269	ID2,KRT18,KRT8
IKZF3	transcription regulator			0.000269	DDX58,IFIT3,IRF7
CLDN7	other		-0.342	0.000272	AGT,CA12,F3,F5,IFI44,SERPINB1,SOSTDC1
IKBKB	kinase		0.61	0.000287	ENPP2,F3,HLA-A,IFI16,IFIT1B,ISG15,KRT18,KRT8,PTK2B,RBP1,Slfn2
Ifn gamma	complex		0.816	0.000295	AGT,CHI3L1,IGFBP5,IL33,Ly6a (includes others),STAT1
RELA	transcription regulator		0.634	0.000333	AGT,B2M,CHI3L1,F3,IFIT1B,IRF7,ISG15,KRT18,KRT8,Mx1/Mx2,OAS2,PRKCD,SMOC2
IRF2	transcription regulator		-0.988	0.000338	B2M,IRF7,ISG15,OAS1,USP18
TGM2	enzyme	Activated	2.333	0.000339	CA2,DDX60,GJA1,IFIT3,OAS1,OAS2,PARP14,SEMA7A,STAT1
FADD	other	Activated	2.401	0.000341	DDX58,IFIH1,IFIT1B,IRF7,Mx1/Mx2,STAT1
NPY	other		-0.048	0.000341	CRH,GAL,SST,TRH
VDR	transcription regulator		0.576	0.000343	ACE,AGT,CALB1,F3,KL,PDLIM2,TPH2
BMP7	growth factor		-1.591	0.000343	COX7A1,F3,GJA1,ID2,IGFBP5,PRDM16,SOSTDC1
LMNA	other			0.000346	C2orf40,COL8A1,GJA1,ID3,IFI44,IFIH1,Irgm1,KRT18,SEMA7A,STAT1
PCSK2	peptidase			0.000356	CARTPT,CCK,SST
CTNNB1	transcription regulator	Inhibited	-2.356	0.000374	AQP4,C2orf40,CBLN1,CLDN2,DBH,ENPP2,ERBB3,GJA1,GPAM,HTRA1,ID2,ID3,IGFBP5,NDRG2,NGFR,POLR2A,PRSS35,SLC6A2,TRH,WIF1
BAK1	other		1.982	0.000392	HLA-A,IRF7,Mx1/Mx2,Oas1b
NR3C1	ligand-dependent nuclear receptor		-0.251	0.000416	AGT,AQP1,B2M,C1QTNF4,CRH,F3,HSD11B1,IFIH1,IFIT1B,ISG15,KCNJ10,Mx1/Mx2,MYOC,NGFR,PRKCD,PTK2B,TPH2,Trim30a/Trim30d
CSRP3	other			0.000435	KRT18,KRT8
HOXB2	transcription regulator			0.000435	OTX2,PHOX2B
SLC16A2	transporter		0.577	0.000448	Nrgn,SEMA7A,SLCO1C1,TRH
KDM1A	enzyme		0.555	0.000511	AGT,Bst2,HSD11B1,ID2,KRT18,KRT8
KRAS	enzyme		-0.954	0.000545	B2M,F3,GJA1,IFITM3,IL33,ISG15,Ly6a (includes others),OAS1,PPP1R1C,PRKCD,PTK2B,SEMA7A,Slfn2,STAT1,Trim30a/Trim30d
DNAJC3	other			0.000578	CA8,CALB2,Nrgn
PROCR	other			0.000578	GBP4,GBP6,Iigp1
IFNK	cytokine			0.000578	IFIH1,OAS1,STAT1
GCGR	g-protein coupled receptor			0.000578	CRH,SLC6A2,SLC6A4
NLRC5	transcription regulator			0.000578	B2M,DDX58,HLA-A
TRIM21	enzyme			0.000578	IRF7,TRIM25,Trim30a/Trim30d
NR1H2	ligand-dependent nuclear receptor		-0.106	0.000618	ACE,AGT,AQP1,HSD11B1,PRDM16,TRH
IL4	cytokine	Inhibited	-2.287	0.000676	CA2,Cd24a,F3,GBP7,GJA1,HSD11B1,IFI16,IFIT1B,IFIT3,Iigp1,IL33,IRF7,ISG15,LGALS3BP,MAF,Mx1/Mx2,PRKCD,SPINT2,STAT1,Trim30a/Trim30d
CRHR1	g-protein coupled receptor			0.000717	AQP4,CRH,HSD11B1
NOS2	enzyme		0.563	0.000719	CHI3L1,COX7A1,GJA1,IFIT1B,IFIT3,ISG15,LGALS3BP,Slfn2
IL6R	transmembrane receptor		-1.941	0.000791	CCK,GAL,IGFBP5,SST,TRH
SUMO3	other		-1.982	0.000817	AGT,Bst2,ISG15,MOXD1
histone deacetylase	complex			0.000817	CRH,ID2,KL,NDRG2
IKBKG	kinase		1.978	0.000825	ENPP2,HLA-A,IFI16,IFIT1B,IRF7,ISG15,Slfn2
PLAU	peptidase		0.557	0.000853	F3,GJA1,OAS1,SERPINB1,SLFN13
OTX2	transcription regulator		-1	0.000853	COL8A1,ENPP2,OCA2,SLC14A1,TTR
ARX	transcription regulator			0.000863	CALB2,CCK
SIM1	transcription regulator		-1	0.00087	AQP4,CALB2,CRH,HLA-A,IFI16,Iigp1,ITIH3,SST,TRH
TOR1A	enzyme			0.000874	CA8,CALB2,Nrgn
CEBPA	transcription regulator		-0.706	0.000921	AGT,CA2,CHI3L1,GAL,GJA1,HSD11B1,ID2,ISG15,Ly6a (includes others),OAS2,OTX2,SERPINB1,SPINT2
PGR	ligand-dependent nuclear receptor		-1.442	0.000937	AK4,CA12,CRH,F3,GAL,IGFBP5,KCNG1,KRT18,STAT1,STEAP1
IRF4	transcription regulator		-1.432	0.000993	B2M,ERBB3,IL33,IRF7,ISG15,OAS1,STAT1
SUMO2	enzyme		-1.982	0.00101	AGT,Bst2,ISG15,MOXD1
IL12 (complex)	complex			0.0012	GJA1,IFIH1,IFIT1B,Iigp1,ISG15,Ly6a (includes others),Mx1/Mx2,Trim30a/Trim30d
SMARCA4	transcription regulator		-1.605	0.00121	ACE,AGT,CALB2,CCDC153,F3,FOLR1,ID3,IFI16,IFITM3,IGFBP5,KRT18,RBP1,SEMA3B,SEMA7A,TTR
NFKBIA	transcription regulator		1.697	0.00121	CHI3L1,ENPP2,F3,HLA-A,IFI16,IFIT1B,IL33,ISG15,KRT18,KRT8,NDRG2,RBP1,Slfn2
FOS	transcription regulator		-0.378	0.00123	AGT,CA2,CHI3L1,CLDN2,COL8A2,CRH,DBH,F3,GJA1,IGFBP5,KRT8,LGALS3BP,NPTX2,RBP1,SEMA3B
POU2AF1	transcription regulator			0.00124	ID3,IFI44,IFIT3,RBP1
ADCYAP1	other	Inhibited	-2.345	0.00126	CARTPT,CRH,ENPP2,ID3,KRT8,NPR3,SERPINB1,SST,TTYH1
HNRNPA2B1	other			0.00135	CA12,CLDN1,ERBB3,GJA1,NPR3,OAS1,SEMA3B
CYP4A11	enzyme			0.00143	ACE,AGT
RAD51C	enzyme			0.00143	KRT18,KRT8
Fibrin	complex			0.00147	F3,KRT18,NGFR
NFKB1	transcription regulator			0.00148	B2M,CHI3L1,ENPP2,GJA1,IFIT1B,ISG15,Mx1/Mx2,PRKCD,STAT1
AR	ligand-dependent nuclear receptor		-0.109	0.00148	CLDN11,EDNRB,ERBB3,GJA1,IGFBP5,LRIG1,Ly6a (includes others),NGFR,Nrgn,PRKCD,SLC7A11,STAT1,TRIM25
BMP2	growth factor		-0.22	0.00149	CALB1,DBH,F3,ID2,ID3,IFI16,IGFBP5,SOSTDC1
mir-21	microrna	Inhibited	-2.961	0.00157	GBP6,GBP7,IFI16,Iigp1,Irgm1,NLRC5,OAS2,Slfn2,STAT1
PRKAA2	kinase		0.816	0.00159	CA2,CARTPT,Ly6a (includes others),NDRG2,PRDM16,TTYH1
PTH	other	Inhibited	-2.38	0.0016	GJA1,IGFBP5,IL33,KL,NDRG2,PPP1R1B,WIF1
NEUROG3	transcription regulator	Inhibited	-2.236	0.0018	CCK,Cd24a,ERBB3,MAFA,SST
Pkc(s)	group		-1.23	0.0019	AQP4,CARTPT,CLDN1,F3,ID2,KRT8,SLC6A2,SLC6A4
Tlr	group			0.00192	HLA-A,ID2,IL33,IRF7,STAT1
REN	peptidase			0.00199	ACE,AGT,F3
CRHR2	g-protein coupled receptor			0.00199	CRH,SLC6A4,TPH2
S100A9	other		1.89	0.00211	ENPP2,ENTPD2,IL33,ISG15,NGFR,SEMA3B,USP18
VitaminD3-VDR-RXR	complex		-1.982	0.00211	CALB1,IGFBP5,SEMA3B,SERPINB1
IFNA10	cytokine			0.00212	IFIH1,ISG15
IFNA21	cytokine			0.00212	IFIH1,ISG15
IFNA5	cytokine			0.00212	IFIH1,ISG15
SMAD1/5	group			0.00212	ID2,ID3
CYP11A1	enzyme			0.00212	CRH,HSD11B1
IFNA7	cytokine			0.00212	IFIH1,ISG15
mir-320	microrna			0.00212	AQP1,AQP4
IFNA8	cytokine			0.00212	IFIH1,ISG15
IFNA14	cytokine			0.00212	IFIH1,ISG15
IFNA6	cytokine			0.00212	IFIH1,ISG15
Ifna4	other			0.00212	IRF7,ISG15
IFNA16	cytokine			0.00212	IFIH1,ISG15
PHOX2B	transcription regulator			0.00212	DBH,PHOX2B
FFAR3	g-protein coupled receptor		1.387	0.00216	CALB1,ENPP2,GBP6,NECAB2,PCP4
SIX5	transcription regulator			0.00228	IGFBP5,KRT18,MDFI
WNT5A	cytokine		0	0.00243	CCK,ENPP2,ID2,ID3,Ly6a (includes others),STAT1
KDM6B	enzyme			0.0026	GBP7,NGFR,Oasl2
DGCR8	enzyme		0.152	0.0029	ERBB3,GJA1,ID2,NGFR
CDH11	other			0.00294	AGT,PRKCD,PTK2B
S100A8	other		1.89	0.00294	ENPP2,ENTPD2,IL33,ISG15,NGFR,SEMA3B,USP18
BRCA1	transcription regulator		0.059	0.00294	Cd24a,DDX58,ENPP2,IFIT3,IRF7,Ly6a (includes others),STAT1
Stat1-Stat2	complex			0.00295	IRF7,OAS1
miR-320b (and other miRNAs w/seed AAAGCUG)	mature microrna			0.00295	AQP1,AQP4
SLC6A2	transporter			0.00295	SLC6A2,TPH2
TCF	group			0.00302	DBH,GJA1,HTRA1,ID3,SLC6A2
NKX3-1	transcription regulator			0.00312	CA12,CA2,CA8,STEAP1
USF2	transcription regulator			0.00312	AGT,B2M,CHI3L1,LGALS3BP
TET2	enzyme			0.00328	CA8,IFI16,IFIT3,IFITM3,RSAD2,SLC6A4
TCF3	transcription regulator			0.00334	CA2,DDX58,FGFR3,GPAM,HSD11B1,ID2,ID3,IFI16,Ly6a (includes others),SERPINB1
BAX	transporter		1.982	0.00335	HLA-A,IRF7,Mx1/Mx2,Oas1b
MUC1	other		1.982	0.00335	IFIT1B,IFIT3,Mx1/Mx2,STAT1
EGFR	kinase		-1.726	0.00338	CHI3L1,CLDN2,COL8A1,ERBB3,F3,GJA1,IGFBP5,IL33,PPP1R1C,SEMA7A,SLC7A11
KDM5B	transcription regulator		-0.351	0.00342	CLDN1,ERBB3,FJX1,GAL,ISG15,LGALS3BP
JUN	transcription regulator		-0.056	0.00344	CLDN2,CRH,DBH,F3,GJA1,ID2,IFI16,LBP,MAF,MAFA,SST,STAT1
PTK2	kinase			0.0036	KRT18,KRT8,PTK2B,SERPINB1
FGFR2	kinase		-1.172	0.00371	CA2,CLIC6,GJA1,ID2,NNAT,TTR
SPRY1	other			0.00371	FGFR3,ID2,ISG15
CPE	peptidase			0.00371	CCK,TAC3,TRH
GAPDH	enzyme			0.00371	OAS1,OAS2,STAT1
F2RL1	g-protein coupled receptor		1.154	0.00386	F3,GBP4,GBP6,Iigp1
HIC1	transcription regulator		0	0.00386	ANO2,CA12,CA2,SLC7A11
HOXA2	transcription regulator			0.0039	PCP4,PHOX2B
ACE	peptidase			0.0039	ACE,AGT
SRD5A1	enzyme			0.0039	CLDN1,CLDN2
DICER1	enzyme		0.896	0.00398	CRH,ID3,MAF,NGFR,OAS1,PRKCD,S1PR1,SLC4A4,STAT1
GNA15	enzyme			0.00432	LBP,NPR3,PRSS35,RBP1,SLC6A4
SOX10	transcription regulator			0.0046	EDNRB,ERBB3,NGFR
MYD88	other		0.838	0.00463	EDNRB,HLA-A,IFIT1B,IGFBP5,IRF7,ISG15,RSAD2,USP18
REST	transcription regulator		1.965	0.00469	CARTPT,CBLN1,CRH,KCNQ4,POU4F1,TPH2
MYOD1	transcription regulator		-0.411	0.00487	AGT,ENPP2,ID2,IFI16,IGFBP5,PRDM16,SST
MEMO1	other			0.00498	CA2,PCP4
TENM1	transmembrane receptor			0.00498	EDNRB,ERBB3
YBX3	transcription regulator			0.00498	CLDN2,ERBB3
GBX2	transcription regulator			0.00498	ENPP2,OTX2
mir-15	microrna			0.00501	DDX58,ISG15,OAS1,SLC6A4
Fgf	group			0.00508	ACE,OTX2,STAT1
RPSA	translation regulator			0.00508	GBP4,ISG15,STAT1
CTBP1	enzyme			0.00508	CLDN11,ENPP2,KRT8
PRKAA1	kinase		1.342	0.00522	CA2,CARTPT,Ly6a (includes others),NDRG2,TTYH1
PARP1	enzyme	Activated	2.2	0.00522	GBP4,GBP6,GBP7,Iigp1,STAT1
SOX2	transcription regulator		0.396	0.00528	GBP4,GJA1,ID2,IER5L,KRT18,Oasl2,OTX2,POU4F1,PRKCD,USP18
estrogen receptor	group		-1.633	0.00531	CA12,CALB1,CALB2,ERBB3,FGFR3,GAL,KRT18,KRT8
GDNF	growth factor			0.00601	CALB2,NNAT,PPP1R1B,SST
NAP1L1	other			0.00617	IGFBP5,TTR
ORMDL3	other			0.00617	OAS1,OAS2
HOXA1	transcription regulator			0.00617	Ly6a (includes others),SLC14A1
S100P	other			0.00617	KRT18,KRT8
IL13	cytokine		-1.667	0.00626	CA2,CHI3L1,CLDN2,ENPP2,F3,HSD11B1,HTRA1,MAF,PDLIM2,SPINT2
Nr1h	group	Inhibited	-2.401	0.00628	ACE,AGT,GPAM,IFIH1,Mx1/Mx2,Oas1b
ZBTB16	transcription regulator		-0.728	0.00628	Cd24a,FGFR3,ID2,ID3,Ly6a (includes others),MAF
LEP	growth factor		-0.319	0.0065	CARTPT,CCK,CRH,F3,GAL,GPAM,Irgm1,NPPC,PRDM16,SST,TRH
JUND	transcription regulator			0.00675	AGT,DBH,F3,SST
SRC	kinase		0	0.0068	CA2,F3,GJA1,KRT18,PRKCD
NKX2-3	transcription regulator	Inhibited	-2.646	0.0068	DDX58,DDX60,HOXD1,PARP14,RTP4,STAT1,USP18
SETDB1	enzyme			0.00732	ANO2,Htr5b,ID2
FOXA2	transcription regulator		-0.152	0.00742	CHI3L1,IGFBP5,IL33,MAFA,NPTX2,SST,TTR
TCF4	transcription regulator			0.00742	DDX58,HSD11B1,ID2,ID3,IFI16,Ly6a (includes others),SERPINB1
SOCS3	phosphatase			0.00755	CRH,Mx1/Mx2,OAS1,OAS2
PRKCA	kinase		1.473	0.0077	ID2,ID3,IFIT3,PRKCD,RSAD2
SP1	transcription regulator		-1.24	0.0078	CHI3L1,COL8A1,DBH,F3,GJA1,IFITM3,KRT18,NGFR,PHOX2B,PRKCD,SLC6A2,STAT1,TRH
KRT14	other			0.00796	GJA1,KRT18,KRT8
KLF2	transcription regulator			0.00797	ACE,F3,ID3,LBP,S1PR1,STAT1
RET	kinase			0.00802	CALB1,EDNRB,GJA1,MAF,SST
ZNF217	transcription regulator			0.0084	COL8A1,ERBB3,IFI16,KRT18
KLF4	transcription regulator		-0.107	0.00861	COL8A1,GBP4,ID3,IFITM3,Oasl2,OTX2,POU4F1,USP18
IgG	complex		0	0.00878	B2M,IFITM3,ISG15,KRT18,Ly6a (includes others),S1PR1
SATB1	transcription regulator		-0.928	0.00878	F5,ID3,IRF7,MAFA,POU4F1,S1PR1
PIK3R2	kinase			0.00891	IRF7,ISG15
IL17D	cytokine			0.00891	LBP,OAS1
PDGF BB	complex		-1.718	0.00919	EDNRB,F3,GJA1,ID3,LBP,NPR3,PRSS35,RBP1,SLC6A4
PRKAA	group			0.00933	CLDN1,HSD11B1,STAT1
AGT	growth factor		-1.537	0.00972	ACE,AGT,COX7A1,EDNRB,F3,GJA1,ID3,IGFBP5,KL,NPR3,SLC6A2
SPRY2	other			0.0101	FGFR3,ID2,ISG15
POU4F2	transcription regulator			0.0101	CALB1,OTX2,POU4F1
USF1	transcription regulator			0.0103	AGT,B2M,CHI3L1,GPAM
GSX2	transcription regulator			0.0104	PPP1R1B,RBP1
RYR2	ion channel			0.0104	COL8A1,KRT8
NFkB (complex)	complex		-1.513	0.0105	AGT,AQP1,CALB1,CCK,Cd24a,EDNRB,F3,HLA-A,IRF7,ISG15,PRKCD,RSAD2,TRH
CEBPB	transcription regulator		0.242	0.0107	AGT,CRH,ENTPD2,HLA-A,HSD11B1,IFITM3,KRT18,LBP,PRKCD,SST
SOX1	transcription regulator		-1	0.0108	GBP4,Oasl2,POU4F1,USP18
PIK3R1	kinase		1.103	0.0108	F3,IRF7,ISG15,MAFA
EBI3	cytokine			0.0108	B2M,HLA-A,STAT1
THRA	ligand-dependent nuclear receptor			0.0109	FGFR3,KCNJ10,MAFA,Nrgn,TRH
TSC2	other		-1	0.0113	CBLN1,IFITM3,IGFBP5,SLC14A1,STAT1
KCNK9	ion channel			0.0116	CALB1,GAL,SLC14A1
ADORA2A	g-protein coupled receptor		-0.447	0.0117	CAMKV,Cd24a,Fus,IFITM3,PPP1R1B
NKX6-1	transcription regulator			0.0121	MAFA,SST
NPFF	other			0.0121	ACE,ID3
CBFA2T3	transcription regulator			0.0121	Bst2,ID2
ENPP2	enzyme			0.0121	ENPP2,PRDM16
Pde1	group			0.0121	CRH
DNAJ	group			0.0121	ENPP2
Corticosteroid-GCR	complex			0.0121	AGT
SLC15A4	transporter			0.0121	IRF7
SNORD21	other			0.0121	HLA-A
LMAN1	other			0.0121	F5
CUZD1	other			0.0121	ID2
CLK1	kinase			0.0121	F3
PFKP	kinase			0.0121	F3
POU5F2	transcription regulator			0.0121	CRH
PHF2	enzyme			0.0121	HTRA1
Tcp4	other			0.0121	HTRA1
GPX6	enzyme			0.0121	PPP1R1B
S100	complex			0.0121	SLC6A4
Tas2r103	other			0.0121	TRH
lymphokine	group			0.0121	F3
Syntaxin	group			0.0121	SLC6A2
Lectin	group			0.0121	F3
HABP2	peptidase			0.0121	F3
OTP	transcription regulator			0.0121	CRH
PLOD1	enzyme			0.0121	GJA1
CLK4	kinase			0.0121	F3
UHMK1	kinase			0.0121	AQP1
PAM	enzyme			0.0121	AQP1
RNF112	transcription regulator			0.0121	TAC3
mir-592	microrna			0.0121	NGFR
miR-668-3p (and other miRNAs w/seed GUCACUC)	mature microrna			0.0121	AQP4
mir-668	microrna			0.0121	AQP4
miR-1343-5p (and other miRNAs w/seed GGGGAGC)	mature microrna			0.0121	AQP4
mir-939	microrna			0.0121	AQP4
UBE2L6	enzyme			0.0121	DDX58
ZNF613	other			0.0121	ID2
RBP7	other			0.0121	RBP1
OMP	other			0.0121	CCK
GJB2	transporter			0.0121	FGFR3
DDX1	enzyme			0.0121	HTRA1
Ikzf1	transcription regulator			0.0121	FGFR3
MAP7	other			0.0121	TRPV4
PHF5A	transcription regulator			0.0121	GJA1
USP13	peptidase			0.0121	STAT1
RPS6KA1	kinase			0.0121	SEMA7A
RBM39	transcription regulator			0.0121	HTRA1
MED4	transcription regulator			0.0121	HTRA1
STK11	kinase	Activated	2.236	0.0123	ACE,CARTPT,IGFBP5,IL33,NPTX2,TTYH1
REL	transcription regulator			0.0123	B2M,F3,HLA-A,IFIT1B,Iigp1,PARP14,RSAD2
HAND2	transcription regulator			0.0125	CALB2,DBH,GJA1
APC	enzyme			0.013	CCK,ID2,ID3,IGFBP5,SST
PROC	peptidase			0.0133	ACE,AGT,F5
IGF1	growth factor		-1.65	0.0134	AQP4,F3,FJX1,HSD11B1,ID2,IFITM3,IGFBP5,Ly6a (includes others),PDLIM2,PPP1R1B,SST
ATN1	transcription regulator			0.0135	CBLN1,Cd24a,IFI16,IGFBP5,PRKCD
LIPE	enzyme			0.0135	AQP1,AQP4,CA2,GJA1,ID2
RARB	ligand-dependent nuclear receptor			0.0136	DDX58,ID3,STAT1,USP18
TNFSF10	cytokine	Activated	2	0.0136	HLA-A,IFI16,ISG15,STAT1
MSR1	transmembrane receptor			0.0138	IFIT1B,ISG15
DHX9	enzyme			0.0138	ID2,SST
FABP5	transporter			0.0138	IFIT3,Oas1b
MUC4	other			0.0138	ERBB3,KRT18
SPINT1	other			0.0138	CLDN2,WIF1
DMD	other			0.0142	AQP4,IFIT1B,KCNC1,KRT18,NDRG2,SERPINB1
SBDS	other			0.0142	CALB1,ERBB3,IFI16,OTX2
SOX3	transcription regulator		-1	0.0142	GBP4,Oasl2,POU4F1,USP18
LTBR	transmembrane receptor			0.0152	COCH,ENPP2,Trim30a/Trim30d
ARHGAP21	other			0.0152	IFIT3,Iigp1,Mx1/Mx2
PRKACA	kinase			0.0152	CCK,DBH,ID2
SYVN1	transporter		0.447	0.0154	F3,FOLR1,HLA-A,IFI44,LGALS3BP
cytokine	group		-0.64	0.0154	AQP4,CRH,F3,Ly6a (includes others),Mx1/Mx2
mir-10	microrna		1.951	0.0155	ERBB3,FGFR3,GJA1,MAF
Smad2/3-Smad4	complex			0.0157	IGFBP5,IRF7
ZEB1	transcription regulator			0.0161	KRT18,OAS1,RBM47
MYOC	other			0.0169	CA2,IGFBP5,SLC7A11,SOSTDC1
GMNN	transcription regulator		-1	0.0169	GBP4,Oasl2,POU4F1,USP18
ESR2	ligand-dependent nuclear receptor		-1.342	0.0174	AGT,ANO2,CA12,CA2,CLDN1,CLDN11,ENPP2,KRT8,NDRG2,SEMA3B
CD40LG	cytokine		-0.068	0.0175	B2M,CA2,F3,ID2,ID3,IFI44,IFIT3,ISG15,STAT1
COL18A1	other		1.067	0.0176	EDNRB,F3,ID3,STAT1
DBP	transcription regulator			0.0176	AGT,AQP4
PTPN22	phosphatase			0.0176	ISG15,Mx1/Mx2
CDX1	transcription regulator			0.0182	CCK,CLDN1,CLDN2
MGEA5	enzyme		1.667	0.0183	CALB1,Cd24a,CLDN1,ERBB3,IFIT3,IGFBP5,LRIG1,OTX2,STAT1,TRH
FEV	transcription regulator			0.0183	HTRA1,SLC6A4,SST,TPH2
TGFBR2	kinase		1.446	0.019	GAL,GJA1,HSD11B1,KRT18,KRT8,POU4F1
TCF12	transcription regulator			0.0192	GJA1,ID2,NGFR
TLX3	transcription regulator			0.0197	CCK,SST
GLIS3	transcription regulator			0.0197	MAFA,SST
TAF4	transcription regulator			0.0198	CLDN1,ID2,IFIT1B,OAS1
MSC	transcription regulator			0.0203	DDX60,IFI44,IRF7
GNRH1	other			0.0203	HSD11B1,IGFBP5,PRKCD
Mapk	group		-1.067	0.0206	F3,GJA1,SLC6A2,STAT1
Vegf	group		-1	0.0206	ACE,AQP4,CA2,CALB1,CHI3L1,CLDN1,ENPP2,ERBB3,F3,LRIG1,PPP1R1B
MTOR	kinase		1.387	0.021	FGFR3,HSD11B1,IFI16,NEURL1B,OAS1,S1PR1,SERPINB1,STAT1
ASCL1	transcription regulator			0.0214	DBH,ID3,KCNIP2,SEMA7A
ETS	group			0.0218	CHI3L1,CRH
IFNL3	cytokine			0.0218	DDX58,Mx1/Mx2
NAB2	transcription regulator			0.0218	F3,ID2
PIM1	kinase			0.0227	ERBB3,ID2,IGFBP5
WISP2	growth factor			0.0227	CLDN1,KRT18,KRT8
BDNF	growth factor		-1.641	0.0231	CALB2,ITIH3,KCNIP2,NGFR,PPP1R1B,SOSTDC1,SST,TRH
MYC	transcription regulator		-0.127	0.0233	AQP1,COL8A1,F3,GBP4,GJA1,HLA-A,ID2,ID3,IFI16,IRF7,Ly6a (includes others),NDRG2,OAS1,Oasl2,OTX2,POU4F1,RBP1,RSAD2,USP18
MAPK9	kinase		-0.314	0.0237	AQP1,IFI16,Iigp1,LGALS3BP,PARP14
BTK	kinase	Inhibited	-2	0.0238	IFIT3,ISG15,OAS2,STAT1
EBF2	transcription regulator			0.0241	ACY3,ENTPD2
BCOR	transcription regulator			0.0241	DDX58,ISG15
PPP1R13L	transcription regulator			0.0241	CLDN1,GJA1
DUSP5	phosphatase			0.0241	CA2,ID2
Neurotrophin	group			0.0241	SST
PKAr	group			0.0241	CCK
cytochrome-c oxidase	complex			0.0241	AQP1
DGKE	kinase			0.0241	F3
EIF4B	translation regulator			0.0241	ISG15
COLEC12	transmembrane receptor			0.0241	IFIT1B
GJA3	transporter			0.0241	GJA1
LPAR5	g-protein coupled receptor			0.0241	CCK
PARP14	enzyme			0.0241	F3
SCARA5	transmembrane receptor			0.0241	IFIT1B
Pde3	group			0.0241	CRH
LCTL	enzyme			0.0241	KL
ALX3	transcription regulator			0.0241	SST
Raet1a	other			0.0241	HLA-A
AP1M1	transporter			0.0241	HLA-A
ERAP1	peptidase			0.0241	HLA-A
SCARA3	transmembrane receptor			0.0241	IFIT1B
CELA1	peptidase			0.0241	HLA-A
SYMPK	other			0.0241	CLDN2
YARS	enzyme			0.0241	F3
CRHBP	other			0.0241	CRH
Raet1d/Raet1e	other			0.0241	HLA-A
POLDIP3	other			0.0241	ISG15
IFI30	enzyme			0.0241	HLA-A
KPNA1	transporter			0.0241	STAT1
KCNJ6	ion channel			0.0241	KCNJ10
Hnrpfl	other			0.0241	AGT
MED24	transcription regulator			0.0241	HTRA1
MXD4	transcription regulator			0.0241	ID2
CREB5	transcription regulator			0.0241	CRH
KHDRBS2	other			0.0241	STAT1
ANGPTL4	other			0.0241	STAT1
IPO9	transporter			0.0241	PTK2B
HIST2H4A	other			0.0241	PHOX2B
JMY	transcription regulator			0.0241	HTRA1
CNTFR	transmembrane receptor			0.0241	GJA1
WNT3A	cytokine		-0.239	0.0241	C2orf40,ERBB3,IGFBP5,Irgm1,NGFR,SERPINB1,WIF1
FOXP3	transcription regulator			0.0247	HLA-A,ID2,MAF,TTR
OXT	other			0.0264	CRH,GJA1
H2AFZ	other			0.0264	IGFBP5,TTR
NTF3	growth factor			0.0264	GJA1,SST
Cdkn1c	other			0.0264	LGI4,NGFR
NR1H3	ligand-dependent nuclear receptor		1.131	0.0265	GPAM,HSD11B1,PRDM16,TRH
AMPK	complex			0.0274	ACE,CLDN1,GJA1,STAT1
Histone h3	group			0.0277	B2M,CRH,ID2,IFITM3,IRF7,OTX2,POLR2A,RSAD2,SLC6A2,USP18
IL27	cytokine		1.067	0.0284	B2M,HLA-A,MAF,STAT1
Growth hormone	group			0.0284	AGT,CALB1,FGFR3,IGFBP5,NDRG2,SST
PRDM1	transcription regulator		-1.671	0.0284	CHI3L1,CLDN1,F5,ID3,RSAD2,TTR
calpain	complex			0.0288	AQP4,GJA1
NFAT (complex)	complex			0.0288	F3,IL33
CHI3L1	enzyme			0.0288	IGFBP5,SERPINB1
CIITA	transcription regulator			0.0288	B2M,HLA-A
BMP15	growth factor			0.0288	ID2,ID3
SOX6	transcription regulator			0.0288	CALB2,FGFR3
NPR1	enzyme			0.0288	ACE,AGT
Sos	group			0.0297	CA2,CHI3L1,IGFBP5,LGALS3BP,RBP1,SEMA3B
EFNA1	other			0.0304	CLDN2,IRF7,KRT18
IL1	group	Inhibited	-2.595	0.0306	CHI3L1,CRH,F3,GJA1,HSD11B1,IL33,NGFR
RNASEL	enzyme			0.0313	ISG15,USP18
GRHL2	transcription regulator			0.0313	ERBB3,SEMA3B
Pka catalytic subunit	group			0.0313	DBH,SST
TLX1	transcription regulator			0.0313	CCK,SST
CLDN6	other			0.0313	CLDN1,CLDN11
SUPT16H	transcription regulator			0.0313	ID2,KRT8
FCER1G	transmembrane receptor			0.0313	Mx1/Mx2,RSAD2
TAB1	enzyme			0.0313	IFIH1,IRF7
PAX6	transcription regulator		-1.949	0.0317	MAF,MAFA,NECAB2,OAS1,OTX2,SST
ID1	transcription regulator			0.0318	FGFR3,IFI16,Ly6a (includes others)
GHRL	growth factor			0.0318	CARTPT,GPAM,SST
Raf	group			0.0333	ID2,IFI16,KRT18
TAZ	enzyme			0.0333	ENPP2,IFI16,S1PR1
RELB	transcription regulator			0.0333	B2M,CHI3L1,CRH
ARNT2	transcription regulator		0	0.0338	AQP4,CALB2,HLA-A,IFI16,Iigp1,ITIH3
Smad	complex			0.0339	ID2,ID3
SMAD5	transcription regulator			0.0339	COCH,ID3
MECP2	transcription regulator			0.0344	CALB2,CRH,SLC6A2,TPH2
BCL11B	transcription regulator			0.0347	ID2,KCNIP2,PPP1R1B
IFN alpha receptor	complex			0.0359	IRF7
SPRED2	cytokine			0.0359	CRH
TRIM41	other			0.0359	PRKCD
ENTPD5	enzyme			0.0359	PRKCD
C1QL1	other			0.0359	CRH
Ap1 gamma	group			0.0359	HLA-A
FLII	other			0.0359	CLDN1
Raet1b	other			0.0359	HLA-A
TAP1	transporter			0.0359	HLA-A
DTNB	other			0.0359	SNTB1
PLEC	other			0.0359	KRT18
TMOD1	enzyme			0.0359	PTK2B
ACVR2A	kinase			0.0359	ID2
PURB	transcription regulator			0.0359	HTRA1
ANXA5	transporter			0.0359	F3
PHF19	other			0.0359	OTX2
H60a	other			0.0359	HLA-A
MCHR1	g-protein coupled receptor			0.0359	TRH
STK16	kinase			0.0359	NPPC
MKNK2	kinase			0.0359	ISG15
MLST8	other			0.0359	ISG15
GC	transporter			0.0359	CALB1
CLDN4	transmembrane receptor			0.0359	CLDN1
Defb2	other			0.0359	Cd24a
MPO	enzyme			0.0359	EDNRB
GTF3A	transcription regulator			0.0359	DBH
DDX4	enzyme			0.0359	IFITM3
TAPBP	transporter			0.0359	HLA-A
SCTR	g-protein coupled receptor			0.0359	AQP4
MXD3	transcription regulator			0.0359	ID2
SCT	other			0.0359	AQP1
CCL7	cytokine			0.0359	F3
TWSG1	other			0.0359	ID2
Rfx5	other			0.0359	HLA-A
BMP	group			0.0365	ERBB3,ID2
SLC9A3	ion channel			0.0365	B2M,STAT1
ADAMTS12	peptidase			0.0365	CHI3L1,IL33
Mek	group		0.391	0.0367	CLDN2,DDX58,ERBB3,ID2,MAF,OTX2
YY1	transcription regulator			0.0367	COL9A3,DBH,ID2,ID3,IGFBP5,NGFR,NNAT
TCF7L2	transcription regulator		-0.718	0.0372	ACY3,CLDN11,CLDN2,ENPP2,ERBB3,ID2,ID3,MAFA
PPP3CA	phosphatase			0.0378	CA2,KRT18,KRT8
NR3C2	ligand-dependent nuclear receptor			0.0389	AGT,AQP4,KCNJ10,NDRG2
Focal adhesion kinase	group			0.0393	KRT18,KRT8
PLK2	kinase			0.0393	Iigp1,Mx1/Mx2
Hsp90	group			0.0394	ERBB3,GJA1,SLC6A4
HNF1B	transcription regulator			0.04	CA2,CLDN1,ID3,TTR
BSCL2	other			0.041	IGFBP5,IL33,RSAD2
Map3k7	kinase			0.041	ISG15,Mx1/Mx2,RSAD2
SUB1	transcription regulator			0.0421	FJX1,KCNG1
SSRP1	other			0.0421	ID2,KRT8
PLK4	kinase			0.0421	Iigp1,Mx1/Mx2
miR-199a-5p (and other miRNAs w/seed CCAGUGU)	mature microrna			0.0426	ID3,ISG15,RSAD2
KITLG	growth factor			0.043	B2M,CA2,Cd24a,EDNRB,GJA1,ID2
SMARCB1	transcription regulator		-0.447	0.0444	CA8,GJA1,IFI16,LBP,OAS1
HLX	transcription regulator			0.045	Cd24a,CLDN1
CTF1	cytokine			0.045	AGT,LBP
HSD11B1	enzyme			0.045	AGT,GPAM
SELP	transmembrane receptor			0.045	F3,PRKCD
FAAH	enzyme			0.045	PTK2B,TRH
UXT	transcription regulator			0.045	F5,KRT18
NCOA2	transcription regulator			0.046	IFIT1B,ISG15,Mx1/Mx2
JAK2	kinase			0.0461	ACE,F5,RBP1,STAT1
GATA4	transcription regulator		-0.208	0.0464	CLDN1,CLDN2,GJA1,IFI16,OTX2
CSF2	cytokine		-0.941	0.0466	ACE,COL8A1,F3,ID2,ID3,IFITM3,PTK2B,Slfn2,SNTB1
P110	group			0.0476	PRKCD
IRF	group			0.0476	ISG15
SPRED1	other			0.0476	CRH
TOX	other			0.0476	ID2
DNAJB4	other			0.0476	STAT1
CMIP	other			0.0476	MAF
SLCO1C1	transporter			0.0476	Nrgn
CREB3L4	transcription regulator			0.0476	ID2
PHF6	transcription regulator			0.0476	POLR2A
Nc2	complex			0.0476	HLA-A
AGTRAP	g-protein coupled receptor			0.0476	SLC6A2
MAL	other			0.0476	NGFR
PPP4C	phosphatase			0.0476	ISG15
PAPPA	peptidase			0.0476	IGFBP5
Nppb	other			0.0476	ACE
NUCB2	other			0.0476	TRH
RFXAP	transcription regulator			0.0476	B2M
ITIH2	other			0.0476	SPINT2
SOST	other			0.0476	CA2
PAX4	transcription regulator			0.0476	ID2
TRPV5	ion channel			0.0476	CALB1
SHOX2	transcription regulator			0.0476	HTRA1
CMA1	peptidase			0.0476	AGT
IL12RB1	transmembrane receptor			0.0476	OAS2
HLA-B	transmembrane receptor			0.0476	OAS2
Mcpt1	peptidase			0.0476	AGT
RFXANK	transcription regulator			0.0476	HLA-A
Notch	group			0.0478	AGT,ID2,ID3
SAA	group			0.0479	F3,IL33
GJA1	transporter			0.0479	FGFR3,GJA1
PTH1R	g-protein coupled receptor			0.0479	CALB1,KL
PRKAR1A	kinase			0.0479	ERBB3,SST
NCOA4	transcription regulator			0.0479	FGFR3,POU4F1
NOTCH1	transcription regulator		0.218	0.049	ERBB3,ID2,IFI16,KRT8,Ly6a (includes others),NGFR
CDX2	transcription regulator			0.05	CCK,CLDN1,CLDN2,LMX1A
HMGA1	transcription regulator		-1.941	0.0854	B2M,ID3,Ly6a (includes others),TRH
TWIST1	transcription regulator		1.964	0.0999	CCK,CHI3L1,FGFR3,IGFBP5
TP63	transcription regulator		-1.965	0.386	F3,FGFR3,ID3,KCNG1,SLC7A11
