# Supplementary material for: Molecular pathway analysis towards understanding tissue vulnerability in spinocerebellar ataxia type 1
Source: eLife. 2018 Dec 3;7:e39981. doi: 10.7554/eLife.39981 (PMC6292693; doi:10.7554/eLife.39981)
Supplement: Figure 2—source data 4. [file elife-39981-fig2-data4.xlsx]

## Sheet: Figure 2 - source data 4
Figure 2 - source data 4. 5 week old Atxn1 154Q/2Q KI inferior olive enriched pathways for cross time-point overlap with EnrichmentMap (enrichment FDR p-value < 0.05)
Category	Term	PValue	FDR	Genes
Neuropeptide Hormone Activity
GOTERM_MF_FAT	GO:0005179~hormone activity	1.56e-08	2.24e-05	TTR, CCK, FBN1, NPPC, CRH, IGF2, GAL, TRH, POMC, GH
GOTERM_MF_FAT	GO:0005184~neuropeptide hormone activity	1.88e-06	0.00270463	CCK, NPPC, CRH, GAL, TRH, POMC
Regulation of Hormone Levels
GOTERM_BP_FAT	GO:0010817~regulation of hormone levels	5.55e-07	0.00100869	RBP4, RBP1, LEPR, IGF2, GAL, AQP1, POMC, TRH, TTR, SLC16A2, WNT4, ACE, VAMP8, ADH1, CRH, TRPV4, GH
GOTERM_BP_FAT	GO:0042445~hormone metabolic process	1.56e-05	0.0283069	RBP4, TTR, ACE, WNT4, RBP1, ADH1, IGF2, GAL, GH
Response to Organic Substance
GOTERM_BP_FAT	GO:0010033~response to organic substance	8.45e-07	0.00153664	WFIKKN2, RBP4, RBP1, IFITM3, LEPR, AQP1, TRH, CD24A, MIR22, B2M, USP18, ACE, WNT4, EZR, DGCR8, ADH1, FOLR1, PPP1R1B, SOSTDC1, KRT8, TRPV4, COL6A1, IIGP1, LBP, XAF1, KL, FBN1, IGF2, GAL, PRKCD, PBLD1, HBA-A1, IFI27, KRT18, PRLR, SULF1, CLDN1, CRH, NPPC, HSPB1, COL1A1, IGFBP2, GH, TPH2
System Process
GOTERM_BP_FAT	GO:0003008~system process	3.54e-07	0.000643	PRX, RBP4, MYL4, CCK, CXCR2, POMC, AQP1, ABCA4, GPR88, KCNQ4, ACE, EZR, STAC, PPP1R1B, KCNE2, TRPV4, POU4F1, SLC4A5, KL, ACTA2, IGF2, GAL, PBLD1, TNNT2, F5, CCND2, VAMP8, SULF1, CRH, NPPC, COL1A1
