# Supplementary material for: Molecular pathway analysis towards understanding tissue vulnerability in spinocerebellar ataxia type 1
Source: eLife. 2018 Dec 3;7:e39981. doi: 10.7554/eLife.39981 (PMC6292693; doi:10.7554/eLife.39981)
Supplement: Figure 3—source data 1. [file elife-39981-fig3-data1.xlsx]

## Sheet: Figure 3 - source data 1
Figure 3 - source data 1. 5 week old Atxn1 154Q/2Q KI cerebellum functional annotation clustering (differentially expressed genes FDR p-value < 0.05).
Annotation Cluster 1	Enrichment Score: 1.4663623981724587
Category	Term	PValue	FDR	Genes
GOTERM_BP_FAT	GO:0022414~reproductive process	0.00364131	5.68479	MDFI, CCDC63, WNT4, DUSP1, SPACA6, EOMES, IGFBP5
GOTERM_BP_FAT	GO:0000003~reproduction	0.00366013	5.71336	MDFI, CCDC63, WNT4, DUSP1, SPACA6, EOMES, IGFBP5
GOTERM_BP_FAT	GO:0044702~single organism reproductive process	0.0122201	17.9029	MDFI, CCDC63, WNT4, DUSP1, SPACA6, EOMES
GOTERM_BP_FAT	GO:0022412~cellular process involved in reproduction in multicellular organism	0.0440964	51.4975	CCDC63, WNT4, SPACA6
GOTERM_BP_FAT	GO:0048598~embryonic morphogenesis	0.0460316	53.0491	MDFI, WNT4, DUSP1, EOMES
GOTERM_BP_FAT	GO:0003006~developmental process involved in reproduction	0.0514723	57.1658	MDFI, CCDC63, WNT4, EOMES
GOTERM_BP_FAT	GO:0044703~multi-organism reproductive process	0.0783286	72.9815	CCDC63, WNT4, SPACA6, IGFBP5
GOTERM_BP_FAT	GO:0019953~sexual reproduction	0.201555	97.2984	CCDC63, WNT4, SPACA6
GOTERM_BP_FAT	GO:0032504~multicellular organism reproduction	0.236353	98.6783	CCDC63, WNT4, SPACA6
Annotation Cluster 2	Enrichment Score: 1.0615084408695998
Category	Term	PValue	FDR	Genes
GOTERM_MF_FAT	GO:0008134~transcription factor binding	0.00059164	0.6941	MDFI, NAB2, EOMES, PER1, NR4A1, IFI203
GOTERM_BP_FAT	GO:2000113~negative regulation of cellular macromolecule biosynthetic process	0.000831294	1.32542	MDFI, WNT4, DUSP1, NAB2, NR4A2, EOMES, PER1, IGFBP5
GOTERM_BP_FAT	GO:0010558~negative regulation of macromolecule biosynthetic process	0.00103334	1.64507	MDFI, WNT4, DUSP1, NAB2, NR4A2, EOMES, PER1, IGFBP5
GOTERM_BP_FAT	GO:0031327~negative regulation of cellular biosynthetic process	0.00131458	2.08838	MDFI, WNT4, DUSP1, NAB2, NR4A2, EOMES, PER1, IGFBP5
GOTERM_BP_FAT	GO:0009890~negative regulation of biosynthetic process	0.00152325	2.4161	MDFI, WNT4, DUSP1, NAB2, NR4A2, EOMES, PER1, IGFBP5
GOTERM_BP_FAT	GO:0051172~negative regulation of nitrogen compound metabolic process	0.00162038	2.56829	MDFI, WNT4, DUSP1, NAB2, NR4A2, EOMES, PER1, IGFBP5
GOTERM_BP_FAT	GO:0009725~response to hormone	0.00269711	4.24054	DUSP1, NR4A2, PER1, NR4A1, GCNT1, IGFBP5
GOTERM_BP_FAT	GO:0010243~response to organonitrogen compound	0.00279333	4.38866	DUSP1, NR4A2, PER1, NR4A1, GCNT1, IGFBP5
GOTERM_BP_FAT	GO:0010605~negative regulation of macromolecule metabolic process	0.00352751	5.51181	MDFI, WNT4, DUSP1, NAB2, NR4A2, EOMES, PER1, NR4A1, IGFBP5
GOTERM_BP_FAT	GO:0031324~negative regulation of cellular metabolic process	0.00395889	6.16594	MDFI, WNT4, DUSP1, NAB2, NR4A2, EOMES, PER1, NR4A1, IGFBP5
GOTERM_BP_FAT	GO:1901698~response to nitrogen compound	0.00469966	7.27934	DUSP1, NR4A2, PER1, NR4A1, GCNT1, IGFBP5
GOTERM_BP_FAT	GO:0045934~negative regulation of nucleobase-containing compound metabolic process	0.00472144	7.31189	MDFI, WNT4, DUSP1, NAB2, NR4A2, EOMES, PER1
GOTERM_BP_FAT	GO:0009887~organ morphogenesis	0.00580934	8.92407	MDFI, WNT4, NAB2, AQP5, GCNT1, IGFBP5
GOTERM_BP_FAT	GO:0009892~negative regulation of metabolic process	0.00624689	9.56504	MDFI, WNT4, DUSP1, NAB2, NR4A2, EOMES, PER1, NR4A1, IGFBP5
GOTERM_BP_FAT	GO:0014070~response to organic cyclic compound	0.0062879	9.6249	HBA-A1, DUSP1, NR4A2, PER1, NR4A1, IGFBP5
GOTERM_BP_FAT	GO:0051591~response to cAMP	0.00692534	10.5505	DUSP1, PER1, IGFBP5
GOTERM_BP_FAT	GO:0061061~muscle structure development	0.00764128	11.5796	WNT4, NEB, EOMES, NR4A1, IGFBP5
GOTERM_BP_FAT	GO:0010629~negative regulation of gene expression	0.00795047	12.0205	MDFI, WNT4, NAB2, NR4A2, EOMES, PER1, IGFBP5
GOTERM_BP_FAT	GO:0009719~response to endogenous stimulus	0.00973482	14.5253	WNT4, DUSP1, NR4A2, PER1, NR4A1, GCNT1, IGFBP5
GOTERM_BP_FAT	GO:0009968~negative regulation of signal transduction	0.00976976	14.5737	MDFI, WNT4, DUSP1, NR4A2, PER1, IGFBP5
GOTERM_BP_FAT	GO:0043434~response to peptide hormone	0.0107527	15.9241	NR4A2, NR4A1, GCNT1, IGFBP5
GOTERM_BP_FAT	GO:0045892~negative regulation of transcription, DNA-templated	0.0108172	16.012	MDFI, WNT4, NAB2, NR4A2, EOMES, PER1
GOTERM_BP_FAT	GO:0048545~response to steroid hormone	0.0108551	16.0636	DUSP1, NR4A2, PER1, NR4A1
GOTERM_BP_FAT	GO:1903507~negative regulation of nucleic acid-templated transcription	0.010973	16.224	MDFI, WNT4, NAB2, NR4A2, EOMES, PER1
GOTERM_BP_FAT	GO:0010033~response to organic substance	0.0112982	16.6648	HBA-A1, WNT4, DUSP1, NR4A2, PER1, NR4A1, IFI203, GCNT1, IGFBP5
GOTERM_BP_FAT	GO:1902679~negative regulation of RNA biosynthetic process	0.0113962	16.7972	MDFI, WNT4, NAB2, NR4A2, EOMES, PER1
GOTERM_BP_FAT	GO:0046683~response to organophosphorus	0.0121222	17.7722	DUSP1, PER1, IGFBP5
GOTERM_BP_FAT	GO:0071495~cellular response to endogenous stimulus	0.0121639	17.8279	WNT4, DUSP1, NR4A2, PER1, NR4A1, IGFBP5
GOTERM_BP_FAT	GO:0044702~single organism reproductive process	0.0122201	17.9029	MDFI, CCDC63, WNT4, DUSP1, SPACA6, EOMES
GOTERM_BP_FAT	GO:1901652~response to peptide	0.0133682	19.4205	NR4A2, NR4A1, GCNT1, IGFBP5
GOTERM_BP_FAT	GO:0051253~negative regulation of RNA metabolic process	0.0138063	19.9927	MDFI, WNT4, NAB2, NR4A2, EOMES, PER1
GOTERM_BP_FAT	GO:0010648~negative regulation of cell communication	0.0152	21.7876	MDFI, WNT4, DUSP1, NR4A2, PER1, IGFBP5
GOTERM_BP_FAT	GO:0023057~negative regulation of signaling	0.0152656	21.871	MDFI, WNT4, DUSP1, NR4A2, PER1, IGFBP5
GOTERM_BP_FAT	GO:0014074~response to purine-containing compound	0.0167213	23.7035	DUSP1, PER1, IGFBP5
GOTERM_BP_FAT	GO:0043401~steroid hormone mediated signaling pathway	0.0177712	25.0002	NR4A2, PER1, NR4A1
GOTERM_BP_FAT	GO:0048646~anatomical structure formation involved in morphogenesis	0.0199564	27.6329	CCDC63, WNT4, DUSP1, NEB, EOMES, NR4A1
GOTERM_MF_FAT	GO:0043565~sequence-specific DNA binding	0.0217791	22.8297	NR4A2, EOMES, PER1, NR4A1, IFI203
GOTERM_BP_FAT	GO:0009755~hormone-mediated signaling pathway	0.0234276	31.6374	NR4A2, PER1, NR4A1
GOTERM_BP_FAT	GO:0048585~negative regulation of response to stimulus	0.0254453	33.8687	MDFI, WNT4, DUSP1, NR4A2, PER1, IGFBP5
GOTERM_MF_FAT	GO:0000977~RNA polymerase II regulatory region sequence-specific DNA binding	0.0259097	26.5788	NR4A2, EOMES, PER1, IFI203
GOTERM_MF_FAT	GO:0000989~transcription factor activity, transcription factor binding	0.0260717	26.7223	WNT4, NAB2, EOMES, PER1
GOTERM_MF_FAT	GO:0001012~RNA polymerase II regulatory region DNA binding	0.0268896	27.4433	NR4A2, EOMES, PER1, IFI203
GOTERM_MF_FAT	GO:0000988~transcription factor activity, protein binding	0.0270549	27.5882	WNT4, NAB2, EOMES, PER1
GOTERM_BP_FAT	GO:0071310~cellular response to organic substance	0.0272389	35.7945	WNT4, DUSP1, NR4A2, PER1, NR4A1, IFI203, IGFBP5
GOTERM_BP_FAT	GO:0032870~cellular response to hormone stimulus	0.0299295	38.5853	DUSP1, NR4A2, PER1, NR4A1
GOTERM_BP_FAT	GO:0071407~cellular response to organic cyclic compound	0.0299295	38.5853	NR4A2, PER1, NR4A1, IGFBP5
GOTERM_BP_FAT	GO:0071383~cellular response to steroid hormone stimulus	0.0327634	41.4014	NR4A2, PER1, NR4A1
GOTERM_BP_FAT	GO:1901700~response to oxygen-containing compound	0.0339453	42.5396	DUSP1, NR4A2, PER1, NR4A1, GCNT1, IGFBP5
GOTERM_MF_FAT	GO:0000976~transcription regulatory region sequence-specific DNA binding	0.0366137	35.532	NR4A2, EOMES, PER1, IFI203
GOTERM_MF_FAT	GO:1990837~sequence-specific double-stranded DNA binding	0.0422943	39.8666	NR4A2, EOMES, PER1, IFI203
GOTERM_BP_FAT	GO:0048598~embryonic morphogenesis	0.0460316	53.0491	MDFI, WNT4, DUSP1, EOMES
GOTERM_BP_FAT	GO:0043408~regulation of MAPK cascade	0.0512293	56.9894	MDFI, GRM4, DUSP1, PER1
GOTERM_BP_FAT	GO:0003006~developmental process involved in reproduction	0.0514723	57.1658	MDFI, CCDC63, WNT4, EOMES
GOTERM_BP_FAT	GO:0050790~regulation of catalytic activity	0.0541624	59.0738	MDFI, GRM4, WNT4, DUSP1, NR4A2, NR4A1
GOTERM_BP_FAT	GO:0043405~regulation of MAP kinase activity	0.0558357	60.2201	MDFI, GRM4, DUSP1
GOTERM_BP_FAT	GO:0000165~MAPK cascade	0.0559453	60.2941	MDFI, GRM4, DUSP1, PER1
GOTERM_BP_FAT	GO:0023014~signal transduction by protein phosphorylation	0.0569646	60.9763	MDFI, GRM4, DUSP1, PER1
GOTERM_MF_FAT	GO:0003690~double-stranded DNA binding	0.0571304	49.9602	NR4A2, EOMES, PER1, IFI203
GOTERM_MF_FAT	GO:0000978~RNA polymerase II core promoter proximal region sequence-specific DNA binding	0.0580855	50.5535	NR4A2, PER1, IFI203
GOTERM_BP_FAT	GO:0006928~movement of cell or subcellular component	0.0583287	61.8722	CCDC63, WNT4, NR4A2, NR4A1, GCNT1, IGFBP5
GOTERM_BP_FAT	GO:0016477~cell migration	0.0601805	63.0575	WNT4, NR4A2, NR4A1, GCNT1, IGFBP5
GOTERM_MF_FAT	GO:0000987~core promoter proximal region sequence-specific DNA binding	0.0614045	52.5657	NR4A2, PER1, IFI203
GOTERM_MF_FAT	GO:0001159~core promoter proximal region DNA binding	0.0618241	52.8146	NR4A2, PER1, IFI203
GOTERM_MF_FAT	GO:0044212~transcription regulatory region DNA binding	0.0660482	55.2553	NR4A2, EOMES, PER1, IFI203
GOTERM_BP_FAT	GO:0070887~cellular response to chemical stimulus	0.0663571	66.766	WNT4, DUSP1, NR4A2, PER1, NR4A1, IFI203, IGFBP5
GOTERM_MF_FAT	GO:0000975~regulatory region DNA binding	0.0665769	55.5525	NR4A2, EOMES, PER1, IFI203
GOTERM_MF_FAT	GO:0001067~regulatory region nucleic acid binding	0.0673738	55.997	NR4A2, EOMES, PER1, IFI203
GOTERM_BP_FAT	GO:0000122~negative regulation of transcription from RNA polymerase II promoter	0.0673773	67.344	MDFI, NR4A2, EOMES, PER1
GOTERM_MF_FAT	GO:0000982~transcription factor activity, RNA polymerase II core promoter proximal region sequence-specific binding	0.0682374	56.4742	NR4A2, NR4A1, IFI203
GOTERM_BP_FAT	GO:2000112~regulation of cellular macromolecule biosynthetic process	0.0769869	72.3436	MDFI, WNT4, DUSP1, NAB2, NR4A2, EOMES, PER1, NR4A1, IGFBP5
GOTERM_BP_FAT	GO:0048870~cell motility	0.0802075	73.8518	WNT4, NR4A2, NR4A1, GCNT1, IGFBP5
GOTERM_BP_FAT	GO:0051674~localization of cell	0.0802075	73.8518	WNT4, NR4A2, NR4A1, GCNT1, IGFBP5
GOTERM_BP_FAT	GO:0009966~regulation of signal transduction	0.0820071	74.6606	MDFI, GRM4, WNT4, DUSP1, NR4A2, PER1, IGFBP5
GOTERM_BP_FAT	GO:0010556~regulation of macromolecule biosynthetic process	0.0848813	75.904	MDFI, WNT4, DUSP1, NAB2, NR4A2, EOMES, PER1, NR4A1, IGFBP5
GOTERM_BP_FAT	GO:0045893~positive regulation of transcription, DNA-templated	0.0872533	76.8867	WNT4, NR4A2, EOMES, PER1, NR4A1
GOTERM_BP_FAT	GO:1903508~positive regulation of nucleic acid-templated transcription	0.0872533	76.8867	WNT4, NR4A2, EOMES, PER1, NR4A1
GOTERM_BP_FAT	GO:1902680~positive regulation of RNA biosynthetic process	0.0882162	77.2749	WNT4, NR4A2, EOMES, PER1, NR4A1
GOTERM_BP_FAT	GO:0033993~response to lipid	0.0942148	79.5584	DUSP1, NR4A2, PER1, NR4A1
GOTERM_BP_FAT	GO:0043066~negative regulation of apoptotic process	0.0961696	80.2549	WNT4, DUSP1, NR4A2, NR4A1
GOTERM_BP_FAT	GO:0051254~positive regulation of RNA metabolic process	0.0994237	81.365	WNT4, NR4A2, EOMES, PER1, NR4A1
GOTERM_BP_FAT	GO:0043069~negative regulation of programmed cell death	0.0997988	81.4892	WNT4, DUSP1, NR4A2, NR4A1
GOTERM_BP_FAT	GO:0030900~forebrain development	0.103206	82.5818	WNT4, NR4A2, EOMES
GOTERM_BP_FAT	GO:0071900~regulation of protein serine/threonine kinase activity	0.10633	83.5301	MDFI, GRM4, DUSP1
GOTERM_BP_FAT	GO:0034645~cellular macromolecule biosynthetic process	0.10674	83.6509	MDFI, WNT4, DUSP1, NAB2, NR4A2, EOMES, PER1, NR4A1, GCNT1, IGFBP5
GOTERM_BP_FAT	GO:0032269~negative regulation of cellular protein metabolic process	0.107916	83.993	DUSP1, PER1, NR4A1, IGFBP5
GOTERM_BP_FAT	GO:0048608~reproductive structure development	0.112125	85.1627	MDFI, WNT4, EOMES
GOTERM_MF_FAT	GO:0004871~signal transducer activity	0.113753	75.8589	GRM4, GNG13, NR4A2, NR4A1
GOTERM_BP_FAT	GO:0061458~reproductive system development	0.114254	85.7233	MDFI, WNT4, EOMES
GOTERM_BP_FAT	GO:0032989~cellular component morphogenesis	0.115135	85.9494	CCDC63, WNT4, NEB, NR4A2, EOMES
GOTERM_BP_FAT	GO:0040011~locomotion	0.116518	86.2976	WNT4, NR4A2, NR4A1, GCNT1, IGFBP5
GOTERM_MF_FAT	GO:0003700~transcription factor activity, sequence-specific DNA binding	0.118518	77.343	NR4A2, EOMES, NR4A1, IFI203
GOTERM_MF_FAT	GO:0001071~nucleic acid binding transcription factor activity	0.118518	77.343	NR4A2, EOMES, NR4A1, IFI203
GOTERM_BP_FAT	GO:0051171~regulation of nitrogen compound metabolic process	0.119294	86.9722	MDFI, WNT4, DUSP1, NAB2, NR4A2, EOMES, PER1, NR4A1, IGFBP5
GOTERM_BP_FAT	GO:0071417~cellular response to organonitrogen compound	0.120165	87.1775	NR4A2, NR4A1, IGFBP5
GOTERM_BP_FAT	GO:0031325~positive regulation of cellular metabolic process	0.122638	87.7437	MDFI, GRM4, WNT4, NR4A2, EOMES, PER1, NR4A1
GOTERM_BP_FAT	GO:0010604~positive regulation of macromolecule metabolic process	0.124777	88.2143	MDFI, GRM4, WNT4, NR4A2, EOMES, PER1, NR4A1
GOTERM_BP_FAT	GO:1902531~regulation of intracellular signal transduction	0.126419	88.564	MDFI, GRM4, DUSP1, PER1, IGFBP5
GOTERM_BP_FAT	GO:0051248~negative regulation of protein metabolic process	0.126765	88.6365	DUSP1, PER1, NR4A1, IGFBP5
GOTERM_BP_FAT	GO:0060548~negative regulation of cell death	0.127868	88.8646	WNT4, DUSP1, NR4A2, NR4A1
GOTERM_BP_FAT	GO:0010646~regulation of cell communication	0.129335	89.1613	MDFI, GRM4, WNT4, DUSP1, NR4A2, PER1, IGFBP5
GOTERM_BP_FAT	GO:0023051~regulation of signaling	0.133312	89.929	MDFI, GRM4, WNT4, DUSP1, NR4A2, PER1, IGFBP5
GOTERM_BP_FAT	GO:0043085~positive regulation of catalytic activity	0.134563	90.1598	MDFI, GRM4, WNT4, NR4A2
GOTERM_BP_FAT	GO:0010557~positive regulation of macromolecule biosynthetic process	0.134609	90.168	WNT4, NR4A2, EOMES, PER1, NR4A1
GOTERM_BP_FAT	GO:0071396~cellular response to lipid	0.135002	90.2395	NR4A2, PER1, NR4A1
GOTERM_BP_FAT	GO:0045944~positive regulation of transcription from RNA polymerase II promoter	0.13948	91.0193	NR4A2, EOMES, PER1, NR4A1
GOTERM_BP_FAT	GO:0010035~response to inorganic substance	0.143994	91.7461	DUSP1, NR4A2, NR4A1
GOTERM_BP_FAT	GO:0065009~regulation of molecular function	0.147857	92.3238	MDFI, GRM4, WNT4, DUSP1, NR4A2, NR4A1
GOTERM_BP_FAT	GO:0048468~cell development	0.14865	92.4377	HBA-A1, CCDC63, WNT4, NEB, NR4A2, EOMES
GOTERM_BP_FAT	GO:0032268~regulation of cellular protein metabolic process	0.15051	92.6984	MDFI, GRM4, DUSP1, PER1, NR4A1, IGFBP5
GOTERM_BP_FAT	GO:0045935~positive regulation of nucleobase-containing compound metabolic process	0.151989	92.8998	WNT4, NR4A2, EOMES, PER1, NR4A1
GOTERM_BP_FAT	GO:0009893~positive regulation of metabolic process	0.158275	93.6987	MDFI, GRM4, WNT4, NR4A2, EOMES, PER1, NR4A1
GOTERM_BP_FAT	GO:1901699~cellular response to nitrogen compound	0.158886	93.7716	NR4A2, NR4A1, IGFBP5
GOTERM_BP_FAT	GO:0010628~positive regulation of gene expression	0.159579	93.8535	WNT4, NR4A2, EOMES, PER1, NR4A1
GOTERM_BP_FAT	GO:0006366~transcription from RNA polymerase II promoter	0.159899	93.8909	MDFI, NR4A2, EOMES, PER1, NR4A1
GOTERM_BP_FAT	GO:0031328~positive regulation of cellular biosynthetic process	0.16311	94.2549	WNT4, NR4A2, EOMES, PER1, NR4A1
GOTERM_MF_FAT	GO:0000981~RNA polymerase II transcription factor activity, sequence-specific DNA binding	0.163915	87.8396	NR4A2, NR4A1, IFI203
GOTERM_BP_FAT	GO:0009891~positive regulation of biosynthetic process	0.171579	95.12	WNT4, NR4A2, EOMES, PER1, NR4A1
GOTERM_BP_FAT	GO:0006351~transcription, DNA-templated	0.179397	95.8086	MDFI, WNT4, NAB2, NR4A2, EOMES, PER1, NR4A1
GOTERM_BP_FAT	GO:0006357~regulation of transcription from RNA polymerase II promoter	0.179884	95.8484	MDFI, NR4A2, EOMES, PER1, NR4A1
GOTERM_BP_FAT	GO:0051173~positive regulation of nitrogen compound metabolic process	0.180891	95.9294	WNT4, NR4A2, EOMES, PER1, NR4A1
GOTERM_BP_FAT	GO:0035556~intracellular signal transduction	0.185514	96.2828	MDFI, GRM4, DUSP1, RHOBTB2, PER1, IGFBP5
GOTERM_BP_FAT	GO:0019219~regulation of nucleobase-containing compound metabolic process	0.186855	96.3797	MDFI, WNT4, DUSP1, NAB2, NR4A2, EOMES, PER1, NR4A1
GOTERM_BP_FAT	GO:0051246~regulation of protein metabolic process	0.191117	96.6725	MDFI, GRM4, DUSP1, PER1, NR4A1, IGFBP5
GOTERM_BP_FAT	GO:0034654~nucleobase-containing compound biosynthetic process	0.192746	96.7784	MDFI, WNT4, DUSP1, NAB2, NR4A2, EOMES, PER1, NR4A1
GOTERM_BP_FAT	GO:0045859~regulation of protein kinase activity	0.20216	97.331	MDFI, GRM4, DUSP1
GOTERM_MF_FAT	GO:0038023~signaling receptor activity	0.203346	93.1131	GRM4, NR4A2, NR4A1
GOTERM_BP_FAT	GO:0018130~heterocycle biosynthetic process	0.205304	97.4949	MDFI, WNT4, DUSP1, NAB2, NR4A2, EOMES, PER1, NR4A1
GOTERM_BP_FAT	GO:0019438~aromatic compound biosynthetic process	0.20786	97.6211	MDFI, WNT4, DUSP1, NAB2, NR4A2, EOMES, PER1, NR4A1
GOTERM_MF_FAT	GO:0003677~DNA binding	0.218646	94.5184	NR4A2, EOMES, PER1, NR4A1, IFI203
GOTERM_BP_FAT	GO:0001932~regulation of protein phosphorylation	0.225331	98.3367	MDFI, GRM4, DUSP1, PER1
GOTERM_BP_FAT	GO:0010468~regulation of gene expression	0.227233	98.401	MDFI, WNT4, NAB2, NR4A2, EOMES, PER1, NR4A1, IGFBP5
GOTERM_BP_FAT	GO:0043549~regulation of kinase activity	0.230204	98.4968	MDFI, GRM4, DUSP1
GOTERM_BP_FAT	GO:0006355~regulation of transcription, DNA-templated	0.231076	98.5239	MDFI, WNT4, NAB2, NR4A2, EOMES, PER1, NR4A1
GOTERM_BP_FAT	GO:1903506~regulation of nucleic acid-templated transcription	0.231656	98.5416	MDFI, WNT4, NAB2, NR4A2, EOMES, PER1, NR4A1
GOTERM_BP_FAT	GO:2001141~regulation of RNA biosynthetic process	0.232817	98.5766	MDFI, WNT4, NAB2, NR4A2, EOMES, PER1, NR4A1
GOTERM_BP_FAT	GO:0009967~positive regulation of signal transduction	0.232885	98.5786	MDFI, GRM4, WNT4, IGFBP5
GOTERM_BP_FAT	GO:0044093~positive regulation of molecular function	0.240047	98.7772	MDFI, GRM4, WNT4, NR4A2
GOTERM_BP_FAT	GO:0097659~nucleic acid-templated transcription	0.255002	99.1111	MDFI, WNT4, NAB2, NR4A2, EOMES, PER1, NR4A1
GOTERM_BP_FAT	GO:0032774~RNA biosynthetic process	0.25953	99.1939	MDFI, WNT4, NAB2, NR4A2, EOMES, PER1, NR4A1
GOTERM_BP_FAT	GO:0042325~regulation of phosphorylation	0.260884	99.2172	MDFI, GRM4, DUSP1, PER1
GOTERM_BP_FAT	GO:0051252~regulation of RNA metabolic process	0.26226	99.2403	MDFI, WNT4, NAB2, NR4A2, EOMES, PER1, NR4A1
GOTERM_BP_FAT	GO:0000902~cell morphogenesis	0.266374	99.3055	CCDC63, WNT4, NR4A2, EOMES
GOTERM_BP_FAT	GO:0007420~brain development	0.26975	99.355	WNT4, NR4A2, EOMES
GOTERM_BP_FAT	GO:0042981~regulation of apoptotic process	0.270504	99.3656	WNT4, DUSP1, NR4A2, NR4A1
GOTERM_BP_FAT	GO:0043067~regulation of programmed cell death	0.276028	99.4385	WNT4, DUSP1, NR4A2, NR4A1
GOTERM_BP_FAT	GO:0051338~regulation of transferase activity	0.277197	99.4528	MDFI, GRM4, DUSP1
GOTERM_MF_FAT	GO:0004872~receptor activity	0.282099	97.977	GRM4, NR4A2, NR4A1
GOTERM_MF_FAT	GO:0060089~molecular transducer activity	0.282099	97.977	GRM4, NR4A2, NR4A1
GOTERM_BP_FAT	GO:0010647~positive regulation of cell communication	0.285734	99.5478	MDFI, GRM4, WNT4, IGFBP5
GOTERM_BP_FAT	GO:0023056~positive regulation of signaling	0.288052	99.5708	MDFI, GRM4, WNT4, IGFBP5
GOTERM_BP_FAT	GO:0060322~head development	0.292099	99.6083	WNT4, NR4A2, EOMES
GOTERM_BP_FAT	GO:1902533~positive regulation of intracellular signal transduction	0.30699	99.7215	MDFI, GRM4, IGFBP5
GOTERM_BP_FAT	GO:0051726~regulation of cell cycle	0.30885	99.7333	WNT4, DUSP1, NR4A1
GOTERM_BP_FAT	GO:0000904~cell morphogenesis involved in differentiation	0.314426	99.7658	WNT4, NR4A2, EOMES
GOTERM_BP_FAT	GO:0044092~negative regulation of molecular function	0.321851	99.8033	MDFI, DUSP1, NR4A1
GOTERM_BP_FAT	GO:0010941~regulation of cell death	0.326355	99.8233	WNT4, DUSP1, NR4A2, NR4A1
GOTERM_BP_FAT	GO:1901701~cellular response to oxygen-containing compound	0.334199	99.8535	NR4A2, NR4A1, IGFBP5
GOTERM_BP_FAT	GO:0019220~regulation of phosphate metabolic process	0.340928	99.8756	MDFI, GRM4, DUSP1, PER1
GOTERM_BP_FAT	GO:0051174~regulation of phosphorus metabolic process	0.341398	99.877	MDFI, GRM4, DUSP1, PER1
GOTERM_BP_FAT	GO:0031399~regulation of protein modification process	0.347045	99.8929	MDFI, GRM4, DUSP1, PER1
GOTERM_BP_FAT	GO:0007417~central nervous system development	0.376394	99.9488	WNT4, NR4A2, EOMES
GOTERM_BP_FAT	GO:0048584~positive regulation of response to stimulus	0.379043	99.9521	MDFI, GRM4, WNT4, IGFBP5
GOTERM_BP_FAT	GO:0006468~protein phosphorylation	0.382332	99.9561	MDFI, GRM4, DUSP1, PER1
GOTERM_BP_FAT	GO:0006915~apoptotic process	0.391718	99.9656	WNT4, DUSP1, NR4A2, NR4A1
GOTERM_BP_FAT	GO:0022008~neurogenesis	0.393125	99.9669	WNT4, NAB2, NR4A2, EOMES
GOTERM_BP_FAT	GO:0072359~circulatory system development	0.412369	99.9803	WNT4, EOMES, NR4A1
GOTERM_BP_FAT	GO:0072358~cardiovascular system development	0.412369	99.9803	WNT4, EOMES, NR4A1
GOTERM_BP_FAT	GO:0009628~response to abiotic stimulus	0.417104	99.9827	DUSP1, NR4A2, PER1
GOTERM_BP_FAT	GO:0033554~cellular response to stress	0.418815	99.9835	MDFI, WNT4, NR4A2, PER1
GOTERM_BP_FAT	GO:0012501~programmed cell death	0.420676	99.9843	WNT4, DUSP1, NR4A2, NR4A1
GOTERM_BP_FAT	GO:0080134~regulation of response to stress	0.446318	99.9924	MDFI, WNT4, PER1
GOTERM_BP_FAT	GO:0009605~response to external stimulus	0.451157	99.9934	WNT4, NR4A2, PER1, NR4A1
GOTERM_BP_FAT	GO:0010467~gene expression	0.469148	99.9961	MDFI, WNT4, NAB2, NR4A2, EOMES, PER1, NR4A1, IGFBP5
GOTERM_BP_FAT	GO:0008219~cell death	0.473025	99.9966	WNT4, DUSP1, NR4A2, NR4A1
GOTERM_BP_FAT	GO:0016070~RNA metabolic process	0.475821	99.9968	MDFI, WNT4, NAB2, NR4A2, EOMES, PER1, NR4A1
GOTERM_BP_FAT	GO:0007267~cell-cell signaling	0.486006	99.9977	MDFI, GRM4, WNT4
GOTERM_MF_FAT	GO:0005102~receptor binding	0.49579	99.9684	WNT4, NR4A2, NR4A1
GOTERM_BP_FAT	GO:0016310~phosphorylation	0.509204	99.9989	MDFI, GRM4, DUSP1, PER1
GOTERM_BP_FAT	GO:1901566~organonitrogen compound biosynthetic process	0.510693	99.999	NR4A2, PER1, IGFBP5
GOTERM_BP_FAT	GO:0007166~cell surface receptor signaling pathway	0.527118	99.9994	MDFI, GRM4, WNT4, IGFBP5
GOTERM_BP_FAT	GO:0030182~neuron differentiation	0.573051	99.9999	WNT4, NR4A2, EOMES
GOTERM_BP_FAT	GO:0007049~cell cycle	0.593618	99.9999	WNT4, DUSP1, NR4A1
GOTERM_BP_FAT	GO:0007399~nervous system development	0.613783	100	WNT4, NAB2, NR4A2, EOMES
GOTERM_BP_FAT	GO:0048699~generation of neurons	0.631826	100	WNT4, NR4A2, EOMES
GOTERM_BP_FAT	GO:0008283~cell proliferation	0.658563	100	WNT4, NR4A1, IGFBP5
GOTERM_BP_FAT	GO:0006464~cellular protein modification process	0.696962	100	MDFI, GRM4, DUSP1, PER1, GCNT1
GOTERM_BP_FAT	GO:0036211~protein modification process	0.696962	100	MDFI, GRM4, DUSP1, PER1, GCNT1
GOTERM_BP_FAT	GO:0006796~phosphate-containing compound metabolic process	0.748378	100	MDFI, GRM4, DUSP1, PER1
GOTERM_BP_FAT	GO:0006793~phosphorus metabolic process	0.749262	100	MDFI, GRM4, DUSP1, PER1
GOTERM_MF_FAT	GO:0003676~nucleic acid binding	0.753322	100	NR4A2, EOMES, PER1, NR4A1, IFI203
GOTERM_MF_FAT	GO:1901363~heterocyclic compound binding	0.788311	100	HBA-A1, NR4A2, RHOBTB2, EOMES, PER1, NR4A1, IFI203
GOTERM_MF_FAT	GO:0097159~organic cyclic compound binding	0.799122	100	HBA-A1, NR4A2, RHOBTB2, EOMES, PER1, NR4A1, IFI203
Annotation Cluster 3	Enrichment Score: 0.7595837845857752
Category	Term	PValue	FDR	Genes
GOTERM_BP_FAT	GO:0009790~embryo development	0.0522536	57.7283	MDFI, HBA-A1, WNT4, DUSP1, EOMES
GOTERM_BP_FAT	GO:0048468~cell development	0.14865	92.4377	HBA-A1, CCDC63, WNT4, NEB, NR4A2, EOMES
GOTERM_BP_FAT	GO:0030097~hemopoiesis	0.256113	99.1321	HBA-A1, WNT4, EOMES
GOTERM_BP_FAT	GO:0048534~hematopoietic or lymphoid organ development	0.273473	99.4058	HBA-A1, WNT4, EOMES
GOTERM_BP_FAT	GO:0002520~immune system development	0.29272	99.6138	HBA-A1, WNT4, EOMES
Annotation Cluster 4	Enrichment Score: 0.6605484814040902
Category	Term	PValue	FDR	Genes
GOTERM_BP_FAT	GO:0048729~tissue morphogenesis	0.047421	54.1342	WNT4, EOMES, GCNT1, IGFBP5
GOTERM_BP_FAT	GO:0007159~leukocyte cell-cell adhesion	0.0935003	79.2982	WNT4, EOMES, GCNT1
GOTERM_BP_FAT	GO:0016337~single organismal cell-cell adhesion	0.19673	97.0242	WNT4, EOMES, GCNT1
GOTERM_BP_FAT	GO:0098602~single organism cell adhesion	0.22959	98.4775	WNT4, EOMES, GCNT1
GOTERM_BP_FAT	GO:0098609~cell-cell adhesion	0.358749	99.9198	WNT4, EOMES, GCNT1
GOTERM_BP_FAT	GO:0007155~cell adhesion	0.573549	99.9999	WNT4, EOMES, GCNT1
GOTERM_BP_FAT	GO:0022610~biological adhesion	0.57702	99.9999	WNT4, EOMES, GCNT1
Annotation Cluster 5	Enrichment Score: 0.6108077391748308
Category	Term	PValue	FDR	Genes
GOTERM_BP_FAT	GO:0048646~anatomical structure formation involved in morphogenesis	0.0199564	27.6329	CCDC63, WNT4, DUSP1, NEB, EOMES, NR4A1
GOTERM_BP_FAT	GO:0032989~cellular component morphogenesis	0.115135	85.9494	CCDC63, WNT4, NEB, NR4A2, EOMES
GOTERM_BP_FAT	GO:0048468~cell development	0.14865	92.4377	HBA-A1, CCDC63, WNT4, NEB, NR4A2, EOMES
GOTERM_BP_FAT	GO:1902589~single-organism organelle organization	0.428566	99.9874	CCDC63, WNT4, DUSP1, NEB
GOTERM_BP_FAT	GO:0007010~cytoskeleton organization	0.461233	99.9951	CCDC63, WNT4, NEB
GOTERM_BP_FAT	GO:0022607~cellular component assembly	0.867941	100	CCDC63, WNT4, NEB
GOTERM_BP_FAT	GO:0044085~cellular component biogenesis	0.904607	100	CCDC63, WNT4, NEB
Annotation Cluster 6	Enrichment Score: 0.5256013108583945
Category	Term	PValue	FDR	Genes
GOTERM_BP_FAT	GO:0014070~response to organic cyclic compound	0.0062879	9.6249	HBA-A1, DUSP1, NR4A2, PER1, NR4A1, IGFBP5
GOTERM_MF_FAT	GO:0046914~transition metal ion binding	0.493127	99.9664	HBA-A1, NR4A2, NR4A1
GOTERM_MF_FAT	GO:0046872~metal ion binding	0.904805	100	HBA-A1, NR4A2, NR4A1, NECAB1
GOTERM_MF_FAT	GO:0043169~cation binding	0.907641	100	HBA-A1, NR4A2, NR4A1, NECAB1
GOTERM_MF_FAT	GO:0043167~ion binding	0.924825	100	HBA-A1, NR4A2, NR4A1, NECAB1
