# Supplementary material for: Molecular pathway analysis towards understanding tissue vulnerability in spinocerebellar ataxia type 1
Source: eLife. 2018 Dec 3;7:e39981. doi: 10.7554/eLife.39981 (PMC6292693; doi:10.7554/eLife.39981)
Supplement: Figure 3—source data 2. [file elife-39981-fig3-data2.xlsx]

## Sheet: Figure 3 - source data 2
Figure 3 - source data 2. 12 week old Atxn1 154Q/2Q KI cerebellum functional annotation enrichment analysis.
Annotation Cluster 1	Enrichment Score: 16.32739225581959
Category	Term		PValue	Genes
GOTERM_BP_FAT	GO:0007268~chemical synaptic transmission		1.02171e-20	SLC8A3, OPRM1, SNCG, GFAP, KCNC3, GLRA1, CLSTN2, SYT5, GRIK2, TACR1, GLRA3, SNCA, GABBR1, KCNJ10, CPEB1, VGF, ITPKA, PLCB3, HTR1A, SERPINE2, GRIN2B, SV2B, SHC3, SV2C, CHRNA3, GABRG1, EGR3, STX1A, CCKBR, PCDH8, GRM5, CRHR1, GRM4, CD38, SSTR3, DOC2A, RASGRF2, CHRM3, CHRM2, RASGRF1, SSTR1, HTR7, GRM7, CARTPT, RELN, NRGN, RASD2, KALRN, DRD2, DRD5, TH, CACNB2, TAC1, CX3CL1, CD24A, EPHB2, NETO1, CDH8, …
GOTERM_BP_FAT	GO:0099536~synaptic signaling		1.02171e-20	SLC8A3, OPRM1, SNCG, GFAP, KCNC3, GLRA1, CLSTN2, SYT5, GRIK2, TACR1, GLRA3, SNCA, GABBR1, KCNJ10, CPEB1, VGF, ITPKA, PLCB3, HTR1A, SERPINE2, GRIN2B, SV2B, SHC3, SV2C, CHRNA3, GABRG1, EGR3, STX1A, CCKBR, PCDH8, GRM5, CRHR1, GRM4, CD38, SSTR3, DOC2A, RASGRF2, CHRM3, CHRM2, RASGRF1, SSTR1, HTR7, GRM7, CARTPT, RELN, NRGN, RASD2, KALRN, DRD2, DRD5, TH, CACNB2, TAC1, CX3CL1, CD24A, EPHB2, NETO1, CDH8, …
GOTERM_BP_FAT	GO:0099537~trans-synaptic signaling		1.02171e-20	SLC8A3, OPRM1, SNCG, GFAP, KCNC3, GLRA1, CLSTN2, SYT5, GRIK2, TACR1, GLRA3, SNCA, GABBR1, KCNJ10, CPEB1, VGF, ITPKA, PLCB3, HTR1A, SERPINE2, GRIN2B, SV2B, SHC3, SV2C, CHRNA3, GABRG1, EGR3, STX1A, CCKBR, PCDH8, GRM5, CRHR1, GRM4, CD38, SSTR3, DOC2A, RASGRF2, CHRM3, CHRM2, RASGRF1, SSTR1, HTR7, GRM7, CARTPT, RELN, NRGN, RASD2, KALRN, DRD2, DRD5, TH, CACNB2, TAC1, CX3CL1, CD24A, EPHB2, NETO1, CDH8, …
GOTERM_BP_FAT	GO:0098916~anterograde trans-synaptic signaling		1.02171e-20	SLC8A3, OPRM1, SNCG, GFAP, KCNC3, GLRA1, CLSTN2, SYT5, GRIK2, TACR1, GLRA3, SNCA, GABBR1, KCNJ10, CPEB1, VGF, ITPKA, PLCB3, HTR1A, SERPINE2, GRIN2B, SV2B, SHC3, SV2C, CHRNA3, GABRG1, EGR3, STX1A, CCKBR, PCDH8, GRM5, CRHR1, GRM4, CD38, SSTR3, DOC2A, RASGRF2, CHRM3, CHRM2, RASGRF1, SSTR1, HTR7, GRM7, CARTPT, RELN, NRGN, RASD2, KALRN, DRD2, DRD5, TH, CACNB2, TAC1, CX3CL1, CD24A, EPHB2, NETO1, CDH8, …
GOTERM_BP_FAT	GO:0007267~cell-cell signaling		2.56388e-16	SLC8A3, SNCG, NOG, KCNC3, GRIK2, SYT5, SCN3B, SNCA, ILDR2, NOTUM, AMOTL1, ANKRD6, ITPKA, HTR1A, GRIN2B, SERPINE2, GATA3, CHRNA3, TRABD2B, PTPRO, CRHR1, CD38, SSTR3, DOC2A, RASGRF2, RASGRF1, SSTR1, HTR7, CARTPT, RYR2, RELN, EDA, KALRN, DRD2, DRD5, CACNB2, SOX4, CX3CL1, PEX5L, EPHB2, AMER3, NRARP, ADRA2A, GRID2IP, HCN4, HAP1, MDFI, NTF3, GABRA3, SLC6A11, KCNB1, PTPN5, GABRA5, PCDH17, CACNA2D2, NPY5…
GOTERM_BP_FAT	GO:0050804~modulation of synaptic transmission		1.98843e-11	SLC8A3, SNCG, GFAP, KCNC3, CLSTN2, GRIK2, TACR1, SNCA, GABBR1, KCNJ10, CPEB1, VGF, ITPKA, GRIN2B, SERPINE2, CHRNA3, STX1A, CCKBR, GRM5, CRHR1, CD38, GRM4, RASGRF2, RASGRF1, HTR7, GRM7, RELN, NRGN, KALRN, DRD2, DRD5, TAC1, EPHB2, NETO1, SHISA6, PLCL1, SHISA9, PTK2B, HRH2, AGT, GRID2IP, CAMK2A, HAP1, CAR2, NTF3, PTPN5, KCNB1, PCDH17, CACNA2D2, NPY5R, NSMF, HTR2C, HTR2A
GOTERM_BP_FAT	GO:0048167~regulation of synaptic plasticity		9.1945e-09	SLC8A3, GFAP, GRIK2, DRD2, DRD5, SNCA, KCNJ10, CPEB1, VGF, ITPKA, EPHB2, NETO1, SHISA6, SHISA9, SERPINE2, GRIN2B, PTK2B, HRH2, AGT, GRID2IP, CAMK2A, KCNB1, PTPN5, CRHR1, GRM5, CD38, RASGRF2, RASGRF1, HTR7, NSMF, RELN, NRGN, KALRN
Annotation Cluster 2	Enrichment Score: 14.603641367503766
Category	Term		PValue	Genes
GOTERM_MF_FAT	GO:0099600~transmembrane receptor activity		5.99175e-18	GPR83, KCNJ16, OPRM1, GPR165, MCHR1, GPR85, GLRA1, TACR3, PLXNA2, GRIK2, TACR1, GLRA3, GABBR1, KCNJ10, RORB, GABBR2, LGR6, VIPR2, TNFRSF11B, HTR1A, GRIN2B, IL1RAP, ROBO2, CHRNA3, GABRG1, GABRG3, PTPRM, GPR139, PTPRF, CCKBR, MRGPRE, ALK, NTSR2, GRM5, CRHR1, GRM4, SSTR3, IL20RB, CHRM3, CHRM2, SSTR1, HTR7, GRM7, RYR2, GPR17, KCNH2, DCC, TNFRSF21, IL1R1, DRD2, ERBB3, GPR63, DRD5, EPHA10, EPHB3, KCNJ2…
GOTERM_BP_FAT	GO:0007186~G-protein coupled receptor signaling pathway		5.40734e-17	GPR83, OPRM1, MCHR1, GPR85, ADCY2, GLRA1, TACR3, NSG2, TACR1, BCAR1, GLRA3, SNCA, GABBR1, GABBR2, LGR6, VIPR2, PLCB3, HTR1A, HOMER3, PCP2, NSG1, GNG4, GABRG1, GABRG3, GPR139, CCKBR, BAIAP3, MRGPRE, ALK, NTSR2, GRM5, GRP, CRHR1, GRM4, SSTR3, CHRM3, CHRM2, SSTR1, HTR7, GRM7, CARTPT, GPR17, CCK, ECEL1, DRD2, DRD5, GPR63, GNG13, TAC1, CX3CL1, PLCL1, RGS10, DAGLA, HRH3, HRH2, AGT, GPR26, ADRA2A, GRID2…
KEGG_PATHWAY	mmu04080:Neuroactive ligand-receptor interaction		7.64734e-17	GPR83, OPRM1, MCHR1, TACR3, GLRA1, GRIK2, DRD2, TACR1, GLRA3, DRD5, GABBR1, GABBR2, VIPR2, HTR1A, GRIN2B, HRH3, HRH2, ADRA2A, GABRQ, CHRNA3, GABRG1, GABRG3, CCKBR, OPRL1, GABRA3, GABRA5, GRIA3, NPY1R, NTSR2, NPY5R, CRHR1, P2RX5, GRM5, GRM4, SSTR3, CHRM3, CHRM2, SSTR1, HTR7, GRM7, CHRNB4, NMBR, HTR2C, HTR2A, F2R, OPRD1
GOTERM_MF_FAT	GO:0038023~signaling receptor activity		4.31835e-16	KCNH1, GPR83, OPRM1, GPR165, MCHR1, GPR85, GLRA1, TACR3, GRIK2, PLXNA2, TACR1, GLRA3, GABBR1, RORB, GABBR2, LGR6, VIPR2, TNFRSF11B, HTR1A, GRIN2B, IL1RAP, ROBO2, CHRNA3, GABRG1, GABRG3, PTPRM, GPR139, PTPRF, CCKBR, RXRA, RXRG, MRGPRE, ALK, NTSR2, GRM5, CRHR1, GRM4, SSTR3, IL20RB, CHRM3, CHRM2, SSTR1, IGSF1, HTR7, GRM7, RYR2, GPR17, KCNH2, KCNH5, DCC, TNFRSF21, IL1R1, DRD2, ERBB3, GPR63, DRD5, PAQ…
GOTERM_MF_FAT	GO:0004888~transmembrane signaling receptor activity		2.14066e-15	GPR83, OPRM1, GPR165, MCHR1, GPR85, GLRA1, TACR3, PLXNA2, GRIK2, TACR1, GLRA3, GABBR1, RORB, GABBR2, LGR6, VIPR2, TNFRSF11B, HTR1A, GRIN2B, IL1RAP, ROBO2, CHRNA3, GABRG1, GABRG3, PTPRM, GPR139, PTPRF, CCKBR, MRGPRE, ALK, NTSR2, GRM5, CRHR1, GRM4, SSTR3, IL20RB, CHRM3, CHRM2, SSTR1, HTR7, GRM7, RYR2, GPR17, DCC, TNFRSF21, IL1R1, DRD2, ERBB3, GPR63, DRD5, EPHA10, EPHB3, TPCN2, EPHB2, EPHB6, HRH3, H…
GOTERM_MF_FAT	GO:0004872~receptor activity		9.14234e-15	GRIK2, PLXNA2, RORB, VIPR2, HTR1A, GRIN2B, ROBO2, CHRNA3, HHIPL1, PTPRM, GPR139, PTPRF, RXRA, LRP1B, RXRG, MRGPRE, NTSR2, CRHR1, SSTR3, IGSF1, SSTR1, HTR7, RYR2, IL1R1, ERBB3, DRD2, DRD5, PAQR6, PAQR7, EPHA10, KCNJ2, EPHB3, PEX5L, EPHB2, EPHB6, GPR26, ADRA2A, HCN4, GABRQ, GPR158, GABRA3, GABRA5, NPY5R, EPHA3, P2RX5, SFRP5, KCNJ4, EPHA7, SFRP2, SFRP4, CHRNB4, KCNH1, KCNJ16, OPRM1, GPR83, GPR165, M…
GOTERM_MF_FAT	GO:0060089~molecular transducer activity		9.14234e-15	GRIK2, PLXNA2, RORB, VIPR2, HTR1A, GRIN2B, ROBO2, CHRNA3, HHIPL1, PTPRM, GPR139, PTPRF, RXRA, LRP1B, RXRG, MRGPRE, NTSR2, CRHR1, SSTR3, IGSF1, SSTR1, HTR7, RYR2, IL1R1, ERBB3, DRD2, DRD5, PAQR6, PAQR7, EPHA10, KCNJ2, EPHB3, PEX5L, EPHB2, EPHB6, GPR26, ADRA2A, HCN4, GABRQ, GPR158, GABRA3, GABRA5, NPY5R, EPHA3, P2RX5, SFRP5, KCNJ4, EPHA7, SFRP2, SFRP4, CHRNB4, KCNH1, KCNJ16, OPRM1, GPR83, GPR165, M…
GOTERM_MF_FAT	GO:0004871~signal transducer activity		2.38927e-14	GRIK2, PLXNA2, RORB, VIPR2, MAP3K5, HTR1A, GRIN2B, ROBO2, GNG4, CHRNA3, PTPRM, GPR139, PTPRF, RXRA, RXRG, MRGPRE, NTSR2, CRHR1, SSTR3, IGSF1, SSTR1, HTR7, RYR2, EDA, IL1R1, ERBB3, DRD2, DRD5, PAQR6, PAQR7, EPHA10, EPHB3, EPHB2, EPHB6, GPR26, ADRA2A, GABRQ, GPR158, GABRA3, GABRA5, NPY5R, EPHA3, P2RX5, SFRP5, EPHA7, CBLB, SFRP2, SFRP4, CHRNB4, RGS6, KCNH1, GPR83, OPRM1, GPR165, MCHR1, GPR85, SLC20A…
GOTERM_MF_FAT	GO:0004930~G-protein coupled receptor activity		8.07113e-11	GPR83, OPRM1, GPR165, MCHR1, GPR85, TACR3, DRD2, TACR1, GPR63, DRD5, GABBR1, RORB, GABBR2, LGR6, VIPR2, HTR1A, HRH3, HRH2, GPR26, ADRA2A, GPR158, GPR139, CCKBR, OPRL1, MRGPRE, NPY1R, NTSR2, NPY5R, CRHR1, SFRP5, GRM5, GRM4, SSTR3, CHRM3, CHRM2, SFRP2, SSTR1, HTR7, GRM7, SFRP4, GPR17, NMBR, HTR2C, HTR2A, F2R, OPRD1
Annotation Cluster 3	Enrichment Score: 9.705329591091312
Category	Term		PValue	Genes
GOTERM_MF_FAT	GO:0022836~gated channel activity		8.30155e-19	KCNH1, OPRM1, KCNJ16, KCNC2, KCNC3, KCNAB3, GLRA1, KCNAB2, SCN3B, GRIK2, GLRA3, KCNJ10, KCNIP2, KCNK13, KCNIP1, KCNIP4, KCNQ5, GRIN2B, KCNQ2, KCNG4, CHRNA3, GABRG1, GABRG3, CACNG4, CACNG3, CLIC1, GRM7, RYR2, KCNH2, KCNH5, KCNA4, CACNB2, KCNA6, KCNJ2, PEX5L, TMEM63C, TPCN2, KCNS3, KCNS1, PTK2B, HCN4, GABRQ, TRPC3, KCNB2, GABRA3, KCNB1, GABRA5, GRIA3, CACNA2D2, SLC17A7, P2RX5, KCNJ4, CHRNB4, KCNF1,…
GOTERM_BP_FAT	GO:0043269~regulation of ion transport		4.08738e-18	KCNH1, OPRM1, KCNJ16, KCNC2, MCHR1, KCNC3, KCNAB3, KCNAB2, SCN3B, TRPV2, SNCA, GABBR1, GJA1, KCNJ10, KCNK13, KCNIP2, KCNIP1, KCNIP4, KCNQ5, SERPINE2, STAC, GRIN2B, KCNQ2, SIK1, KCNG4, CHRNA3, LYN, CACNG4, CACNG3, CLIC1, THY1, CRHR1, RASGRF2, RASGRF1, GRM7, CEMIP, RYR2, RELN, KCNH2, KCNH5, CCK, DRD2, KCNA4, NKAIN2, CACNB2, KCNA6, KCNJ2, GSG1L, TPCN2, KCNS3, KCNS1, SHISA9, CHD7, HRH3, PTK2B, HRH2, …
GOTERM_MF_FAT	GO:0022838~substrate-specific channel activity		5.72806e-18	KCNH1, OPRM1, KCNJ16, KCNC2, KCNC3, KCNAB3, KCNAB2, GLRA1, SCN3B, GRIK2, TRPV2, GLRA3, AQP5, KCNJ10, KCNIP2, KCNK13, KCNIP1, KCNIP4, KCNQ5, SLC24A4, GRIN2B, KCNQ2, KCNG4, CHRNA3, GABRG1, GABRG3, CACNG4, CACNG3, CLIC1, CCDC109B, GRM7, RYR2, KCNH2, KCNH5, KCNA4, CACNB2, KCNA6, KCNJ2, FXYD6, PEX5L, TMEM63C, TPCN2, KCNS3, KCNS1, PTK2B, HCN4, GABRQ, TRPC3, KCNB2, GABRA3, KCNB1, ASIC4, GABRA5, GRIA3, C…
GOTERM_MF_FAT	GO:0022803~passive transmembrane transporter activity		9.42191e-18	KCNH1, OPRM1, KCNJ16, KCNC2, KCNC3, KCNAB3, KCNAB2, GLRA1, SCN3B, GRIK2, TRPV2, GLRA3, AQP5, GJA1, KCNJ10, KCNIP2, KCNK13, KCNIP1, KCNIP4, KCNQ5, SLC24A4, GRIN2B, KCNQ2, KCNG4, CHRNA3, GABRG1, GABRG3, CACNG4, CACNG3, CLIC1, CCDC109B, GRM7, RYR2, KCNH2, KCNH5, KCNA4, CACNB2, KCNA6, KCNJ2, FXYD6, PEX5L, TMEM63C, TPCN2, KCNS3, KCNS1, PTK2B, HCN4, GABRQ, TRPC3, KCNB2, GABRA3, KCNB1, ASIC4, GABRA5, GR…
GOTERM_MF_FAT	GO:0015267~channel activity		9.42191e-18	KCNH1, OPRM1, KCNJ16, KCNC2, KCNC3, KCNAB3, KCNAB2, GLRA1, SCN3B, GRIK2, TRPV2, GLRA3, AQP5, GJA1, KCNJ10, KCNIP2, KCNK13, KCNIP1, KCNIP4, KCNQ5, SLC24A4, GRIN2B, KCNQ2, KCNG4, CHRNA3, GABRG1, GABRG3, CACNG4, CACNG3, CLIC1, CCDC109B, GRM7, RYR2, KCNH2, KCNH5, KCNA4, CACNB2, KCNA6, KCNJ2, FXYD6, PEX5L, TMEM63C, TPCN2, KCNS3, KCNS1, PTK2B, HCN4, GABRQ, TRPC3, KCNB2, GABRA3, KCNB1, ASIC4, GABRA5, GR…
GOTERM_MF_FAT	GO:0005216~ion channel activity		2.37323e-17	KCNH1, OPRM1, KCNJ16, KCNC2, KCNC3, KCNAB3, KCNAB2, GLRA1, SCN3B, GRIK2, TRPV2, GLRA3, KCNJ10, KCNIP2, KCNK13, KCNIP1, KCNIP4, KCNQ5, SLC24A4, GRIN2B, KCNQ2, KCNG4, CHRNA3, GABRG1, GABRG3, CACNG4, CACNG3, CLIC1, CCDC109B, GRM7, RYR2, KCNH2, KCNH5, KCNA4, CACNB2, KCNA6, KCNJ2, FXYD6, PEX5L, TMEM63C, TPCN2, KCNS3, KCNS1, PTK2B, HCN4, GABRQ, TRPC3, KCNB2, GABRA3, KCNB1, ASIC4, GABRA5, GRIA3, CACNA2D…
GOTERM_BP_FAT	GO:0034765~regulation of ion transmembrane transport		8.53832e-15	KCNH1, OPRM1, KCNJ16, KCNC2, KCNC3, KCNAB3, KCNAB2, SCN3B, SNCA, GJA1, KCNJ10, KCNIP2, KCNK13, KCNIP1, KCNIP4, KCNQ5, STAC, KCNQ2, KCNG4, LYN, CACNG4, CACNG3, CLIC1, THY1, CRHR1, RASGRF2, RASGRF1, CEMIP, RYR2, RELN, KCNH2, KCNH5, DRD2, KCNA4, CACNB2, KCNA6, GSG1L, KCNJ2, TPCN2, KCNS3, KCNS1, SHISA9, CHD7, PTK2B, HCN4, HAP1, TESC, KCNB2, OPRL1, KCNB1, CNKSR3, CACNA2D2, KCNJ4, YWHAH, CNIH3, KCNF1, …
GOTERM_MF_FAT	GO:0005261~cation channel activity		1.33282e-14	KCNH1, OPRM1, KCNJ16, KCNC2, KCNAB3, KCNC3, KCNAB2, SCN3B, TRPV2, KCNJ10, KCNIP2, KCNK13, KCNIP1, KCNIP4, KCNQ5, GRIN2B, SLC24A4, KCNQ2, KCNG4, CHRNA3, CACNG4, CACNG3, GRM7, RYR2, KCNH2, KCNH5, KCNA4, CACNB2, KCNA6, KCNJ2, PEX5L, TMEM63C, TPCN2, KCNS3, KCNS1, HCN4, TRPC3, KCNB2, ASIC4, KCNB1, CACNA2D2, P2RX5, KCNJ4, CHRNB4, CACNA1H, SCN4B, KCNF1, CACNA1E, CACNA1C, ABCC8
GOTERM_BP_FAT	GO:0034762~regulation of transmembrane transport		2.3343e-14	KCNH1, OPRM1, KCNJ16, KCNC2, KCNC3, KCNAB3, KCNAB2, SCN3B, SNCA, GJA1, KCNJ10, KCNIP2, KCNK13, KCNIP1, KCNIP4, KCNQ5, STAC, KCNQ2, KCNG4, LYN, CACNG4, CACNG3, CLIC1, THY1, CRHR1, RASGRF2, RASGRF1, CEMIP, RYR2, RELN, KCNH2, KCNH5, DRD2, KCNA4, CACNB2, KCNA6, GSG1L, KCNJ2, TPCN2, KCNS3, KCNS1, SHISA9, CHD7, PTK2B, HCN4, HAP1, CAR2, TESC, KCNB2, OPRL1, KCNB1, CNKSR3, CACNA2D2, KCNJ4, YWHAH, CNIH3, K…
GOTERM_MF_FAT	GO:0005244~voltage-gated ion channel activity		5.1679e-14	KCNH1, KCNC2, KCNJ16, OPRM1, KCNC3, KCNAB3, KCNAB2, SCN3B, KCNA4, CACNB2, KCNA6, KCNJ10, KCNJ2, KCNK13, KCNIP2, KCNIP1, KCNIP4, TPCN2, KCNS3, KCNQ5, KCNS1, HCN4, KCNQ2, KCNG4, KCNB2, KCNB1, CACNG4, CACNG3, CLIC1, CACNA2D2, KCNJ4, GRM7, KCNF1, CACNA1H, SCN4B, CACNA1E, KCNH2, CACNA1C, KCNH5
GOTERM_MF_FAT	GO:0022832~voltage-gated channel activity		5.1679e-14	KCNH1, KCNC2, KCNJ16, OPRM1, KCNC3, KCNAB3, KCNAB2, SCN3B, KCNA4, CACNB2, KCNA6, KCNJ10, KCNJ2, KCNK13, KCNIP2, KCNIP1, KCNIP4, TPCN2, KCNS3, KCNQ5, KCNS1, HCN4, KCNQ2, KCNG4, KCNB2, KCNB1, CACNG4, CACNG3, CLIC1, CACNA2D2, KCNJ4, GRM7, KCNF1, CACNA1H, SCN4B, CACNA1E, KCNH2, CACNA1C, KCNH5
GOTERM_MF_FAT	GO:0022843~voltage-gated cation channel activity		1.84015e-13	KCNH1, KCNC2, KCNJ16, OPRM1, KCNC3, KCNAB3, KCNAB2, KCNA4, CACNB2, KCNJ10, KCNA6, KCNJ2, KCNIP2, TPCN2, KCNS3, KCNQ5, KCNS1, KCNQ2, HCN4, KCNG4, KCNB2, KCNB1, CACNG4, CACNG3, CACNA2D2, KCNJ4, GRM7, KCNF1, CACNA1H, CACNA1E, KCNH2, CACNA1C, KCNH5
GOTERM_MF_FAT	GO:0046873~metal ion transmembrane transporter activity		9.35911e-12	KCNH1, OPRM1, KCNJ16, SLC8A3, KCNC2, SLC5A5, KCNC3, KCNAB3, SLC20A1, KCNAB2, SCN3B, TRPV2, KCNJ10, KCNIP2, KCNK13, KCNIP1, KCNIP4, KCNQ5, SLC24A4, GRIN2B, KCNQ2, KCNG4, NIPAL4, CACNG4, CACNG3, GRM7, RYR2, KCNH2, KCNH5, KCNA4, CACNB2, KCNA6, KCNJ2, TPCN2, KCNS3, KCNS1, HCN4, TRPC3, KCNB2, SLC6A11, ASIC4, KCNB1, SLC6A15, CACNA2D2, SLC17A7, KCNJ4, SLC6A7, ATP2A3, SLC6A6, CACNA1H, SCN4B, KCNF1, CACNA…
GOTERM_BP_FAT	GO:0006811~ion transport		2.95928e-11	SLC8A3, KCNC2, KCNC3, SCN3B, GRIK2, SNCA, SLC7A8, AQP5, SERPINE2, GRIN2B, SLC25A25, STAC, LRRC55, CHRNA3, THY1, CRHR1, RASGRF2, RASGRF1, RYR2, RELN, DRD2, SRL, KCNA4, NKAIN2, CACNB2, KCNA6, KCNJ2, FXYD6, TMEM63C, KCNS3, KCNS1, HCN4, GABRQ, HAP1, TESC, TRPC3, SLC6A11, KCNB2, GABRA3, KCNB1, GABRA5, CNKSR3, SLC6A15, CACNA2D2, NPY5R, KCNJ4, CNIH3, ATP2A3, SFRP4, CHRNB4, CACNA1H, CACNA1E, CACNA1C, KCN…
GOTERM_MF_FAT	GO:0005267~potassium channel activity		1.84066e-10	KCNH1, KCNC2, KCNJ16, KCNAB3, KCNC3, KCNAB2, KCNA4, KCNJ10, KCNA6, KCNJ2, KCNK13, KCNIP2, KCNIP1, KCNIP4, KCNS3, KCNQ5, KCNS1, KCNQ2, HCN4, KCNG4, KCNB2, KCNB1, KCNJ4, KCNF1, KCNH2, ABCC8, KCNH5
GOTERM_MF_FAT	GO:0005249~voltage-gated potassium channel activity		2.07745e-10	KCNH1, KCNJ16, KCNC2, KCNC3, KCNAB3, KCNAB2, KCNB2, KCNB1, KCNA4, KCNJ10, KCNA6, KCNIP2, KCNJ2, KCNS3, KCNQ5, KCNJ4, KCNS1, KCNF1, KCNH2, KCNQ2, HCN4, KCNG4, KCNH5
GOTERM_BP_FAT	GO:0030001~metal ion transport		3.13748e-10	KCNH1, KCNJ16, SLC8A3, KCNC2, MCHR1, SLC5A5, KCNC3, KCNAB3, KCNAB2, SLC20A1, CACHD1, SCN3B, TRPV2, SNCA, GJA1, KCNJ10, KCNK13, KCNIP2, KCNIP1, KCNIP4, KCNQ5, SLC24A4, SERPINE2, STAC, GRIN2B, SLC25A25, KCNQ2, SIK1, KCNG4, NIPAL4, LYN, CACNG4, CACNG3, THY1, CRHR1, CCDC109B, CEMIP, RYR2, KCNH2, KCNH5, DRD2, CAMK2G, SRL, KCNA4, NKAIN2, CACNB2, KCNA6, KCNJ2, TPCN2, KCNS3, KCNS1, CHD7, PTK2B, AGT, HCN4…
GOTERM_BP_FAT	GO:0034220~ion transmembrane transport		1.22405e-09	KCNH1, OPRM1, KCNJ16, SLC8A3, KCNC2, KCNC3, KCNAB2, GLRA1, SCN3B, TRPV2, GLRA3, SNCA, AQP5, GJA1, KCNJ10, KCNIP2, KCNK13, KCNIP1, KCNIP4, KCNQ5, SLC25A25, STAC, KCNQ2, KCNG4, LYN, CACNG4, CACNG3, CLIC1, SLC7A11, THY1, CRHR1, CCDC109B, RASGRF2, RASGRF1, CEMIP, RYR2, RELN, KCNH2, KCNH5, DRD2, KCNA4, CACNB2, KCNA6, KCNJ2, GSG1L, TPCN2, KCNS3, KCNS1, SHISA9, CHD7, PTK2B, HCN4, HAP1, TESC, TRPC3, KCNB…
GOTERM_BP_FAT	GO:0098655~cation transmembrane transport		2.16511e-09	KCNH1, KCNJ16, SLC8A3, KCNC2, KCNC3, KCNAB2, SCN3B, TRPV2, SNCA, KCNJ10, KCNIP2, KCNK13, KCNIP1, KCNIP4, KCNQ5, SLC25A25, STAC, KCNQ2, KCNG4, LYN, CACNG4, CACNG3, THY1, CRHR1, CCDC109B, CEMIP, RYR2, KCNH2, KCNH5, DRD2, KCNA4, CACNB2, KCNA6, KCNJ2, TPCN2, KCNS3, KCNS1, CHD7, PTK2B, HCN4, HAP1, TESC, TRPC3, KCNB2, OPRL1, KCNB1, CNKSR3, CACNA2D2, SLC17A7, KCNJ4, YWHAH, ATP2A3, CHRNB4, KCNF1, CACNA1H…
GOTERM_MF_FAT	GO:0008324~cation transmembrane transporter activity		2.44898e-09	KCNH1, OPRM1, KCNJ16, SLC8A3, KCNC2, SLC5A5, KCNC3, KCNAB3, KCNAB2, SLC20A1, SCN3B, TRPV2, SLC7A8, KCNJ10, KCNIP2, KCNK13, KCNIP1, KCNIP4, KCNQ5, SLC24A4, GRIN2B, SLC25A29, KCNQ2, KCNG4, CHRNA3, NIPAL4, CACNG4, CACNG3, GRM7, RYR2, KCNH2, KCNH5, KCNA4, CACNB2, KCNA6, KCNJ2, PEX5L, TMEM63C, TPCN2, KCNS3, KCNS1, COX6B2, HCN4, TRPC3, SLC6A11, KCNB2, KCNB1, ASIC4, SLC6A15, CACNA2D2, SLC17A7, P2RX5, KC…
GOTERM_BP_FAT	GO:0098662~inorganic cation transmembrane transport		2.85154e-09	KCNH1, KCNJ16, SLC8A3, KCNC2, KCNC3, SCN3B, TRPV2, SNCA, KCNJ10, KCNIP2, KCNK13, KCNIP1, KCNIP4, KCNQ5, SLC25A25, STAC, KCNQ2, KCNG4, LYN, CACNG4, CACNG3, THY1, CRHR1, CCDC109B, CEMIP, RYR2, KCNH2, KCNH5, DRD2, KCNA4, CACNB2, KCNA6, KCNJ2, TPCN2, KCNS3, KCNS1, CHD7, PTK2B, HCN4, HAP1, TESC, TRPC3, KCNB2, OPRL1, KCNB1, CNKSR3, CACNA2D2, SLC17A7, KCNJ4, YWHAH, ATP2A3, KCNF1, CACNA1H, SCN4B, CACNA1E…
GOTERM_BP_FAT	GO:0098660~inorganic ion transmembrane transport		6.10714e-09	KCNH1, KCNJ16, SLC8A3, KCNC2, KCNC3, GLRA1, SCN3B, TRPV2, GLRA3, SNCA, KCNJ10, KCNIP2, KCNK13, KCNIP1, KCNIP4, KCNQ5, SLC25A25, STAC, KCNQ2, KCNG4, LYN, CACNG4, CACNG3, CLIC1, THY1, CRHR1, CCDC109B, CEMIP, RYR2, KCNH2, KCNH5, DRD2, KCNA4, CACNB2, KCNA6, KCNJ2, TPCN2, KCNS3, KCNS1, CHD7, PTK2B, HCN4, HAP1, TESC, TRPC3, KCNB2, OPRL1, KCNB1, CNKSR3, CACNA2D2, SLC17A7, KCNJ4, YWHAH, ATP2A3, KCNF1, CA…
GOTERM_MF_FAT	GO:0015079~potassium ion transmembrane transporter activity		6.95877e-09	KCNH1, KCNC2, KCNJ16, KCNAB3, KCNC3, KCNAB2, KCNA4, KCNJ10, KCNA6, KCNJ2, KCNK13, KCNIP2, KCNIP1, KCNIP4, KCNS3, KCNQ5, KCNS1, SLC24A4, KCNQ2, HCN4, KCNG4, KCNB2, KCNB1, KCNJ4, KCNF1, KCNH2, ABCC8, KCNH5
GOTERM_MF_FAT	GO:0022890~inorganic cation transmembrane transporter activity		1.01988e-08	KCNH1, OPRM1, KCNJ16, SLC8A3, KCNC2, SLC5A5, KCNC3, KCNAB3, SLC20A1, KCNAB2, SCN3B, TRPV2, KCNJ10, KCNIP2, KCNK13, KCNIP1, KCNIP4, KCNQ5, SLC24A4, GRIN2B, KCNQ2, KCNG4, NIPAL4, CACNG4, CACNG3, GRM7, RYR2, KCNH2, KCNH5, KCNA4, CACNB2, KCNA6, KCNJ2, TPCN2, KCNS3, KCNS1, COX6B2, HCN4, TRPC3, KCNB2, SLC6A11, ASIC4, KCNB1, SLC6A15, CACNA2D2, SLC17A7, KCNJ4, SLC6A7, ATP2A3, SLC6A6, CACNA1H, SCN4B, KCNF…
GOTERM_MF_FAT	GO:0005251~delayed rectifier potassium channel activity		1.62523e-08	KCNH1, KCNS3, KCNC2, KCNQ5, KCNS1, KCNC3, KCNB2, KCNB1, KCNF1, KCNA6, KCNH2, KCNQ2, KCNG4
GOTERM_BP_FAT	GO:0051049~regulation of transport		3.05818e-08	KCNC2, SNCG, KCNC3, SYT5, SCN3B, SNCA, TGFB3, TBC1D16, HTR1A, STAC, GRIN2B, SERPINE2, GATA3, RAB27B, CHRNA3, CRYAB, MRGPRE, MFGE8, THY1, CRHR1, TNNT2, CD38, UNC13D, DOC2A, RASGRF2, RASGRF1, HTR7, CARTPT, RYR2, RELN, EDA, KALRN, PAM, ERBB3, DRD2, KCNA4, NKAIN2, CACNB2, SOX4, KCNA6, IL33, CX3CL1, KCNJ2, PEX5L, KCNS3, KCNS1, GPR26, ADRA2A, HCN4, HAP1, LPL, TESC, TRPC3, ABR, NTF3, KCNB2, KCNB1, PTPN5…
GOTERM_MF_FAT	GO:0015276~ligand-gated ion channel activity		3.35905e-08	GABRG1, KCNJ16, GABRG3, GLRA1, GRIK2, GABRA3, GLRA3, GABRA5, GRIA3, KCNJ10, KCNJ2, PEX5L, TPCN2, SLC17A7, P2RX5, KCNJ4, GRIN2B, PTK2B, CHRNB4, RYR2, KCNH2, HCN4, CHRNA3, GABRQ
GOTERM_MF_FAT	GO:0022834~ligand-gated channel activity		3.35905e-08	GABRG1, KCNJ16, GABRG3, GLRA1, GRIK2, GABRA3, GLRA3, GABRA5, GRIA3, KCNJ10, KCNJ2, PEX5L, TPCN2, SLC17A7, P2RX5, KCNJ4, GRIN2B, PTK2B, CHRNB4, RYR2, KCNH2, HCN4, CHRNA3, GABRQ
GOTERM_BP_FAT	GO:0006812~cation transport		3.36464e-08	KCNH1, KCNJ16, SLC8A3, KCNC2, MCHR1, SLC5A5, KCNC3, KCNAB3, KCNAB2, SLC20A1, CACHD1, SCN3B, TRPV2, SNCA, GJA1, KCNJ10, KCNK13, KCNIP2, KCNIP1, KCNIP4, KCNQ5, SLC24A4, SERPINE2, STAC, GRIN2B, SLC25A25, KCNQ2, SIK1, KCNG4, NIPAL4, LYN, CACNG4, CACNG3, THY1, CRHR1, CCDC109B, CEMIP, RYR2, KCNH2, KCNH5, DRD2, CAMK2G, SRL, KCNA4, NKAIN2, CACNB2, KCNA6, KCNJ2, TMEM63C, TPCN2, KCNS3, KCNS1, CHD7, PTK2B, …
GOTERM_MF_FAT	GO:0015077~monovalent inorganic cation transmembrane transporter activity		1.32354e-07	KCNH1, KCNC2, KCNJ16, SLC8A3, SLC5A5, KCNC3, KCNAB3, KCNAB2, SLC20A1, SCN3B, KCNA4, KCNA6, KCNJ10, KCNJ2, KCNK13, KCNIP2, KCNIP1, KCNIP4, KCNS3, KCNQ5, KCNS1, SLC24A4, COX6B2, HCN4, KCNQ2, KCNG4, KCNB2, SLC6A11, KCNB1, ASIC4, SLC6A15, SLC17A7, KCNJ4, SLC6A7, SLC6A6, KCNF1, SCN4B, KCNH2, ABCC8, KCNH5
GOTERM_BP_FAT	GO:0042391~regulation of membrane potential		2.72522e-07	KCNH1, KCNC2, OPRM1, CCK, GLRA1, GRIK2, SCN3B, TACR1, SNCA, GJA1, CACNB2, TAC1, KCNJ10, CX3CL1, KCNJ2, KCNK13, KCNIP2, PEX5L, KCNIP1, TPCN2, NETO1, GRIN2B, PTK2B, SLC1A6, HCN4, KCNQ2, MYOC, CHRNA3, STX1A, KCNB1, CLIC1, NTSR2, SLC17A7, P2RX5, YWHAH, CNIH3, JUN, CHRNB4, RYR2, CACNA1H, SCN4B, CACNA1E, RELN, KCNH2, CACNA1C, KCNH5, OPRD1
GOTERM_BP_FAT	GO:0055085~transmembrane transport		3.33753e-07	KCNH1, OPRM1, KCNJ16, SLC8A3, KCNC2, SLC16A14, SLC5A5, KCNC3, KCNAB3, KCNAB2, GLRA1, SCN3B, TRPV2, GLRA3, SNCA, SLC7A8, AQP5, GJA1, KCNJ10, KCNK13, KCNIP2, KCNIP1, KCNIP4, KCNQ5, SLC24A4, SLC25A25, STAC, SLC25A29, SV2B, KCNQ2, KCNG4, SV2C, LYN, CACNG4, CACNG3, CLIC1, SLC7A11, THY1, CRHR1, CCDC109B, RASGRF2, RASGRF1, CEMIP, RYR2, RELN, KCNH2, KCNH5, DRD2, KCNA4, CACNB2, KCNA6, KCNJ2, GSG1L, PEX5L,…
GOTERM_BP_FAT	GO:0006813~potassium ion transport		1.22961e-06	KCNH1, KCNC2, KCNJ16, KCNC3, KCNAB3, KCNAB2, KCNA4, KCNJ10, KCNA6, KCNJ2, KCNK13, KCNIP2, KCNIP1, KCNIP4, KCNS3, KCNQ5, KCNS1, SLC24A4, PTK2B, KCNQ2, HCN4, KCNG4, KCNB2, KCNB1, KCNJ4, KCNF1, KCNH2, ABCC8, KCNH5, HTR2A
GOTERM_BP_FAT	GO:0071805~potassium ion transmembrane transport		5.27795e-06	KCNH1, KCNJ16, KCNC2, KCNC3, KCNB2, KCNB1, KCNA4, KCNA6, KCNJ10, KCNK13, KCNIP2, KCNJ2, KCNIP1, KCNIP4, KCNS3, KCNQ5, KCNJ4, KCNS1, KCNF1, KCNH2, KCNQ2, HCN4, KCNG4, KCNH5
GOTERM_BP_FAT	GO:0071804~cellular potassium ion transport		6.08126e-06	KCNH1, KCNJ16, KCNC2, KCNC3, KCNB2, KCNB1, KCNA4, KCNA6, KCNJ10, KCNK13, KCNIP2, KCNJ2, KCNIP1, KCNIP4, KCNS3, KCNQ5, KCNJ4, KCNS1, KCNF1, KCNH2, KCNQ2, HCN4, KCNG4, KCNH5
GOTERM_BP_FAT	GO:0010959~regulation of metal ion transport		1.19236e-05	KCNC2, MCHR1, KCNAB2, SCN3B, DRD2, TRPV2, SNCA, NKAIN2, GJA1, CACNB2, KCNJ2, KCNIP2, KCNIP1, KCNIP4, KCNS1, CHD7, STAC, SERPINE2, PTK2B, AGT, SIK1, CAMK2A, HAP1, TESC, TRPC3, LYN, OPRL1, CNKSR3, THY1, CRHR1, YWHAH, CEMIP, RYR2, SCN4B, KCNH2, ABCC8, HTR2A, F2R, OPRD1
GOTERM_BP_FAT	GO:0015672~monovalent inorganic cation transport		1.79766e-05	KCNH1, KCNC2, KCNJ16, SLC8A3, SLC5A5, KCNC3, KCNAB3, KCNAB2, SLC20A1, SCN3B, KCNA4, KCNA6, KCNJ10, KCNJ2, KCNK13, KCNIP2, KCNIP1, KCNIP4, KCNS3, KCNQ5, KCNS1, SLC24A4, SERPINE2, PTK2B, HCN4, KCNQ2, KCNG4, TESC, KCNB2, KCNB1, ASIC4, CNKSR3, SLC6A15, SLC17A7, KCNJ4, SLC17A6, YWHAH, KCNF1, SCN4B, KCNH2, ABCC8, HTR2A, KCNH5
GOTERM_BP_FAT	GO:1904062~regulation of cation transmembrane transport		0.000119401	KCNC2, TESC, KCNAB2, LYN, SCN3B, OPRL1, DRD2, SNCA, CNKSR3, CACNB2, KCNJ2, KCNIP2, KCNIP1, KCNIP4, THY1, CRHR1, KCNS1, CHD7, YWHAH, STAC, PTK2B, CEMIP, RYR2, SCN4B, KCNH2, HAP1, F2R
GOTERM_BP_FAT	GO:0070838~divalent metal ion transport		0.000419902	SLC8A3, MCHR1, CACHD1, DRD2, TRPV2, CAMK2G, SRL, SNCA, CACNB2, KCNJ2, TPCN2, CHD7, SLC24A4, GRIN2B, SLC25A25, STAC, PTK2B, CAMK2A, HAP1, NIPAL4, TRPC3, LYN, OPRL1, CACNG4, CACNG3, CACNA2D2, THY1, CRHR1, CCDC109B, ATP2A3, CEMIP, RYR2, CACNA1H, CACNA1E, CACNA1C, HTR2C, HTR2A, F2R
GOTERM_BP_FAT	GO:0072511~divalent inorganic cation transport		0.000445883	SLC8A3, MCHR1, CACHD1, DRD2, TRPV2, CAMK2G, SRL, SNCA, CACNB2, KCNJ2, TPCN2, CHD7, SLC24A4, GRIN2B, SLC25A25, STAC, PTK2B, CAMK2A, HAP1, NIPAL4, TRPC3, LYN, OPRL1, CACNG4, CACNG3, CACNA2D2, THY1, CRHR1, CCDC109B, ATP2A3, CEMIP, RYR2, CACNA1H, CACNA1E, CACNA1C, HTR2C, HTR2A, F2R
Annotation Cluster 4	Enrichment Score: 8.408598941759221
Category	Term		PValue	Genes
GOTERM_BP_FAT	GO:0007610~behavior		3.37228e-11	OPRM1, SLC8A3, MCHR1, SNCG, NOG, GLRA1, TACR3, GRIK2, TACR1, SNCA, SOBP, GJA1, KCNJ10, KLHL1, PAK6, PAK7, FOS, PRKAR2B, CASP3, HTR1A, SERPINE2, GRIN2B, PPP1R1B, POU4F1, SHC3, CHRNA3, EFNB3, CCKBR, CST3, MMP17, ALK, GRM5, CRHR1, GRM4, BTG2, CELF6, HTR7, JUN, GRM7, CARTPT, RELN, NRGN, RASD2, KALRN, CCK, DRD2, DRD5, TH, TAC1, MRAP2, MEIS1, EPHB2, NETO1, TAL1, MEIS2, CHD7, HRH3, NPTX2, HRH2, AGT, PER…
GOTERM_BP_FAT	GO:0050877~neurological system process		1.09383e-10	KCNH1, OPRM1, SLC8A3, NOG, KCNAB2, GLRA1, SCN3B, GRIK2, USH1G, TACR1, SOBP, KCNJ10, RORB, MBP, PAK6, PAK7, FOS, PRKAR2B, CASP3, SLC24A4, SERPINE2, GRIN2B, PPP1R1B, POU4F2, POU4F1, KCNQ2, SHC3, COL11A1, CCKBR, CNTN5, SOX14, CACNG4, CACNG3, GRM5, CRHR1, GRM4, BTG2, HTR7, JUN, GRM7, CEMIP, MYRF, CARTPT, RELN, NRGN, NGB, KALRN, TNFRSF21, CCK, DRD2, DRD5, TH, GNG13, CACNB2, MME, TAC1, EPHB2, NETO1, FA…
GOTERM_BP_FAT	GO:0044708~single-organism behavior		2.19491e-10	OPRM1, SLC8A3, SNCG, NOG, GLRA1, GRIK2, TACR1, SNCA, GJA1, KCNJ10, KLHL1, PAK6, PAK7, PRKAR2B, FOS, CASP3, HTR1A, GRIN2B, SERPINE2, PPP1R1B, SHC3, CHRNA3, EFNB3, CST3, ALK, GRM5, CRHR1, GRM4, BTG2, CELF6, HTR7, GRM7, JUN, CARTPT, RELN, NRGN, KALRN, CCK, DRD2, DRD5, TH, TAC1, EPHB2, NETO1, MEIS2, CHD7, HRH3, NPTX2, HRH2, PTPN5, GABRA5, PCDH17, RCAN2, FOXP2, SLC17A7, EPS8, NPY, CHRNB4, CACNA1E, CAC…
GOTERM_BP_FAT	GO:0007612~learning		3.95754e-09	SLC8A3, NOG, DRD2, DRD5, TACR1, TH, TAC1, NETO1, EPHB2, PAK6, PRKAR2B, FOS, PAK7, MEIS2, GRIN2B, HRH3, NPTX2, HRH2, PPP1R1B, GABRA5, FOXP2, CRHR1, GRM5, GRM4, BTG2, GRM7, JUN, RELN, CACNA1E, NRGN, CACNA1C, KALRN
GOTERM_BP_FAT	GO:0007611~learning or memory		8.34894e-07	SLC8A3, NOG, DRD2, DRD5, TACR1, TH, TAC1, NETO1, EPHB2, PAK6, PRKAR2B, FOS, PAK7, CASP3, MEIS2, GRIN2B, HRH3, NPTX2, HRH2, PPP1R1B, SHC3, GABRA5, RCAN2, FOXP2, SLC17A7, CRHR1, GRM5, GRM4, BTG2, HTR7, GRM7, JUN, RELN, CACNA1E, NRGN, CACNA1C, KALRN, HTR2A
GOTERM_BP_FAT	GO:0050890~cognition		1.32147e-06	SLC8A3, NOG, DRD2, TACR1, DRD5, TH, SOBP, TAC1, NETO1, EPHB2, PAK6, PRKAR2B, FOS, PAK7, CASP3, CHD7, MEIS2, GRIN2B, HRH3, NPTX2, HRH2, PPP1R1B, SHC3, GABRA5, RCAN2, FOXP2, SLC17A7, CRHR1, GRM5, GRM4, BTG2, HTR7, GRM7, JUN, RELN, CACNA1E, NRGN, CACNA1C, KALRN, HTR2A
Annotation Cluster 5	Enrichment Score: 7.512948346619033
Category	Term		PValue	Genes
GOTERM_BP_FAT	GO:0007399~nervous system development		1.73905e-19	NOG, SCN3B, RORB, CTTNBP2, SERPINE2, SEMA7A, BRINP3, LRRC7, CHRNA3, ISLR2, PTPRJ, MATN2, PTPRM, EFNB3, PTPRF, CRTAC1, RXRA, BARHL2, EOMES, RXRG, PROX1, PTPRO, THY1, RND2, CRHR1, PRDM8, SSTR3, SSTR1, JUN, HTR7, UNCX, IL1R1, ERBB3, PFKFB3, EPHB3, EPHB2, SEMA5B, TAL1, DAGLA, LHX2, TCF4, LHX9, HAP1, SPP1, ABR, NTF3, MOBP, PCDH19, PCDH18, EPHA3, SFRP5, SHOX2, EPHA7, NPY, SFRP2, HPCA, RGS6, NSMF, ZFHX3…
GOTERM_BP_FAT	GO:0022008~neurogenesis		9.94942e-15	SLC8A3, NOG, TSPAN2, PLXNA2, IMPACT, RORB, ITPKA, KLHL1, ASPA, SERPINE2, SEMA7A, GATA3, ROBO2, OLIG1, UNC5D, LRRC55, BRINP3, LRRC7, CHRNA3, ISLR2, MATN2, PTPRJ, PTPRM, PTPRF, EFNB3, CRTAC1, FA2H, BARHL2, ENC1, EOMES, PTPRO, PROX1, WEE1, THY1, RND2, SLITRK2, PRDM8, NYAP2, RASGRF1, JUN, HTR7, RELN, STMN1, NGB, KALRN, UNCX, COBL, IL1R1, ERBB3, DRD2, XLR3B, CLU, SOX4, IL33, CX3CL1, TIMP2, EPHB3, MEIS…
GOTERM_BP_FAT	GO:0048699~generation of neurons		6.64845e-14	NOG, TSPAN2, PLXNA2, IMPACT, RORB, ITPKA, KLHL1, ASPA, SERPINE2, SEMA7A, GATA3, ROBO2, OLIG1, UNC5D, LRRC55, BRINP3, LRRC7, CHRNA3, ISLR2, MATN2, PTPRM, PTPRF, EFNB3, CRTAC1, BARHL2, ENC1, EOMES, PTPRO, PROX1, WEE1, THY1, RND2, SLITRK2, PRDM8, NYAP2, RASGRF1, JUN, HTR7, RELN, STMN1, NGB, KALRN, UNCX, COBL, IL1R1, DRD2, XLR3B, CLU, SOX4, CX3CL1, EPHB3, TIMP2, MEIS1, EPHB2, TAL1, SEMA5B, DAGLA, LHX…
GOTERM_BP_FAT	GO:0030182~neuron differentiation		1.5327e-13	NOG, TSPAN2, PLXNA2, IMPACT, RORB, ITPKA, KLHL1, SERPINE2, SEMA7A, GATA3, ROBO2, UNC5D, OLIG1, LRRC55, BRINP3, LRRC7, CHRNA3, ISLR2, MATN2, PTPRM, PTPRF, EFNB3, CRTAC1, BARHL2, ENC1, EOMES, PTPRO, PROX1, WEE1, THY1, RND2, SLITRK2, PRDM8, NYAP2, RASGRF1, JUN, HTR7, RELN, STMN1, NGB, KALRN, UNCX, COBL, DRD2, XLR3B, CLU, SOX4, EPHB3, TIMP2, MEIS1, EPHB2, TAL1, SEMA5B, LHX2, TCF4, LHX9, HAP1, SPP1, L…
GOTERM_BP_FAT	GO:0031175~neuron projection development		2.38037e-13	NOG, TSPAN2, PLXNA2, IMPACT, ITPKA, KLHL1, SERPINE2, SEMA7A, GATA3, UNC5D, ROBO2, LRRC55, LRRC7, CHRNA3, ISLR2, MATN2, PTPRM, PTPRF, EFNB3, CRTAC1, BARHL2, ENC1, PTPRO, WEE1, THY1, RND2, SLITRK2, PRDM8, NYAP2, RASGRF1, HTR7, JUN, RELN, STMN1, NGB, KALRN, COBL, DRD2, XLR3B, CLU, EPHB3, EPHB2, SEMA5B, LHX2, LHX9, HAP1, LRFN2, SPP1, NTF3, CPNE5, CPNE6, PTPN5, UST, EPHA3, SHOX2, EPHA7, NPY, PRICKLE2,…
GOTERM_BP_FAT	GO:0051960~regulation of nervous system development		7.89361e-13	NOG, PLXNA2, IMPACT, ITPKA, ASPA, SERPINE2, SEMA7A, GATA3, UNC5D, ROBO2, BRINP3, LRRC7, CHRNA3, ISLR2, PTPRF, RXRA, BARHL2, ENC1, RXRG, EOMES, PROX1, THY1, RND2, SLITRK2, CBLN2, HTR7, RELN, KALRN, COBL, IL1R1, DRD2, XLR3B, CX3CL1, EPHB3, TIMP2, MEIS1, EPHB2, SEMA5B, TCF4, HAP1, SPP1, NTF3, CPNE5, UST, CPNE6, PTPN5, TPBG, EPHA3, SFRP5, SHOX2, EPHA7, SFRP2, RGS6, NSMF, ZFHX3, BMP5, OPRM1, GFAP, CLS…
GOTERM_BP_FAT	GO:0048666~neuron development		3.50674e-12	NOG, TSPAN2, PLXNA2, IMPACT, RORB, ITPKA, KLHL1, SERPINE2, SEMA7A, GATA3, UNC5D, ROBO2, LRRC55, LRRC7, CHRNA3, ISLR2, MATN2, PTPRM, PTPRF, EFNB3, CRTAC1, BARHL2, ENC1, PTPRO, WEE1, THY1, RND2, SLITRK2, PRDM8, NYAP2, RASGRF1, JUN, HTR7, RELN, STMN1, NGB, KALRN, COBL, DRD2, XLR3B, CLU, EPHB3, EPHB2, SEMA5B, LHX2, LHX9, HAP1, LRFN2, SPP1, NTF3, CPNE5, CPNE6, PTPN5, UST, GABRA5, EPHA3, SHOX2, EPHA7, …
GOTERM_BP_FAT	GO:0048468~cell development		7.27015e-12	NOG, TSPAN2, PLXNA2, IMPACT, TGFB3, RORB, RADIL, ITPKA, KLHL1, HOOK1, SHB, ASPA, SERPINE2, SEMA7A, GATA3, HBB-B1, ROBO2, UNC5D, LRRC55, BRINP3, CHRNA3, LRRC7, ISLR2, MATN2, PTPRM, PTPRF, EFNB3, CRTAC1, FA2H, BARHL2, ENC1, EOMES, CST3, PTPRO, PROX1, WEE1, THY1, RND2, TNNT2, SLITRK2, PRDM8, UNC13D, NYAP2, RASGRF1, CGN, JUN, HTR7, RELN, STMN1, NGB, HBB-BT, KALRN, COBL, IL1R1, DRD2, XLR3B, CLU, PAQR7…
GOTERM_BP_FAT	GO:0050767~regulation of neurogenesis		1.01681e-11	NOG, PLXNA2, IMPACT, ITPKA, ASPA, SERPINE2, GATA3, SEMA7A, ROBO2, UNC5D, BRINP3, CHRNA3, LRRC7, ISLR2, PTPRF, ENC1, BARHL2, EOMES, PROX1, THY1, RND2, HTR7, RELN, KALRN, COBL, IL1R1, DRD2, XLR3B, CX3CL1, TIMP2, EPHB3, MEIS1, EPHB2, SEMA5B, TCF4, HAP1, SPP1, NTF3, CPNE5, UST, CPNE6, PTPN5, EPHA3, SHOX2, EPHA7, SFRP2, RGS6, NSMF, ZFHX3, BMP5, OPRM1, GFAP, TRPV2, PAX6, CPEB1, JADE2, PAK3, PCP4, SEMA3…
GOTERM_BP_FAT	GO:0051240~positive regulation of multicellular organismal process		2.39475e-10	NOG, SCN3B, IMPACT, NELL1, TGFB3, AMOTL1, CBX8, ITPKA, SHB, ASPA, ISG15, SERPINE2, SEMA7A, GATA3, PLS1, ROBO2, BRINP3, LRRC7, ISLR2, PTPRJ, PTPRM, PTPRF, ENC1, PROX1, RND2, SLITRK2, CD38, CBLN2, JUN, HTR7, CARTPT, RYR2, RELN, KALRN, COBL, IL1R1, ERBB3, DRD2, XLR3B, CLU, IL33, CX3CL1, EPHB3, TIMP2, PEX5L, EPHB2, TAL1, PPP1R16B, CHIL1, ADRA2A, TCF4, HAP1, SPP1, LPL, TESC, TRPC3, NTF3, CPNE5, CPNE6,…
GOTERM_BP_FAT	GO:0048812~neuron projection morphogenesis		4.83714e-10	NOG, PLXNA2, IMPACT, TRPV2, PAX6, GJA1, ITPKA, JADE2, PAK3, SEMA7A, GATA3, SEMA3F, POU4F2, SEMA3C, ROBO2, UNC5D, LRRC55, SEMA3A, ISLR2, MATN2, PTPRM, EFNB3, PTPRF, LIMK1, UGT8A, BARHL2, COL25A1, SLIT1, PTPRO, SLIT2, WEE1, SLIT3, THY1, RND2, SLITRK2, PRDM8, NYAP2, RELN, STMN1, NCAN, SEMA4A, KALRN, DCC, COBL, CCK, DRD2, XLR3B, CLU, EPHB3, CD24A, EPHB2, SEMA5B, LHX2, BCL11B, BCL11A, LHX9, NEFL, CAMK…
GOTERM_BP_FAT	GO:0045664~regulation of neuron differentiation		6.28159e-10	GFAP, PLXNA2, IMPACT, TRPV2, PAX6, CPEB1, ITPKA, SERPINE2, PCP4, PAK3, SEMA7A, GATA3, SEMA3F, IL1RAP, SEMA3C, ROBO2, SEMA3A, BRINP3, LRRC7, CHRNA3, ISLR2, LYN, PTPRF, LIMK1, BARHL2, ENC1, EOMES, SLIT1, PROX1, SLIT2, SLIT3, THY1, RND2, HTR7, RELN, SEMA4A, CAMK1D, KALRN, DCC, COBL, XLR3B, TIMP2, EPHB3, CD24A, MEIS1, EPHB2, SEMA5B, FAT3, PTK2B, BCL11B, BCL11A, VWC2L, VWC2, POU3F2, D130043K22RIK, TCF…
GOTERM_BP_FAT	GO:0051962~positive regulation of nervous system development		1.50406e-09	OPRM1, GFAP, NOG, CLSTN2, IMPACT, TRPV2, PAX6, CPEB1, ITPKA, JADE2, ASPA, SERPINE2, PCP4, PAK3, SEMA7A, IL1RAP, ROBO2, SEMA3A, BRINP3, LRRC7, ISLR2, SOX10, LYN, PTPRF, LIMK1, ENC1, PROX1, RND2, SLITRK2, GRM5, CBLN2, HTR7, MYRF, RELN, CAMK1D, KALRN, DCC, COBL, IL1R1, DRD2, XLR3B, CX3CL1, EPHB3, TIMP2, CD24A, EPHB2, LINGO2, LRRTM4, PTK2B, VWC2L, VWC2, TCF4, NEFL, HAP1, NTF3, CPNE5, PTPN5, CPNE6, AH…
GOTERM_BP_FAT	GO:0060284~regulation of cell development		1.944e-09	NOG, PLXNA2, IMPACT, TGFB3, ITPKA, SHB, ASPA, SERPINE2, GATA3, SEMA7A, UNC5D, ROBO2, BRINP3, LRRC7, CHRNA3, ISLR2, PTPRF, BARHL2, ENC1, EOMES, PROX1, THY1, RND2, UNC13D, HTR7, RELN, KALRN, COBL, IL1R1, DRD2, XLR3B, CX3CL1, EPHB3, TIMP2, MEIS1, EPHB2, SEMA5B, TCF4, HAP1, SPP1, NTF3, CPNE5, CPNE6, PTPN5, UST, EPHA3, SHOX2, EPHA7, SFRP2, RGS6, NSMF, ZFHX3, BMP5, OPRM1, GFAP, TRPV2, PAX6, CPEB1, JADE…
GOTERM_BP_FAT	GO:0010975~regulation of neuron projection development		3.90936e-09	GFAP, PLXNA2, TRPV2, PAX6, CPEB1, ITPKA, SERPINE2, PCP4, PAK3, SEMA7A, GATA3, SEMA3F, IL1RAP, SEMA3C, ROBO2, SEMA3A, LRRC7, CHRNA3, ISLR2, LYN, PTPRF, LIMK1, BARHL2, ENC1, SLIT1, SLIT2, SLIT3, THY1, RND2, HTR7, RELN, SEMA4A, CAMK1D, KALRN, DCC, COBL, XLR3B, EPHB3, CD24A, EPHB2, SEMA5B, FAT3, PTK2B, BCL11A, POU3F2, D130043K22RIK, NEFL, NEFM, HAP1, SPP1, KLK6, NGEF, CPNE5, UST, PTPN5, CPNE6, AHI1, …
GOTERM_BP_FAT	GO:0061564~axon development		5.13225e-09	NOG, TSPAN2, PLXNA2, TRPV2, PAX6, PAK3, GATA3, SEMA3F, SEMA7A, POU4F2, SEMA3C, ROBO2, UNC5D, SEMA3A, LRRC55, ISLR2, MATN2, PTPRM, EFNB3, LIMK1, CRTAC1, BARHL2, COL25A1, SLIT1, PTPRO, SLIT2, SLIT3, THY1, PRDM8, SLITRK2, RND2, JUN, RELN, STMN1, NCAN, SEMA4A, KALRN, DCC, COBL, CCK, DRD2, EPHB3, CD24A, EPHB2, SEMA5B, LHX2, BCL11B, LHX9, NEFL, NEFM, LRFN2, SPP1, PLP1, NTF3, NTNG1, EPHA3, SHOX2, EPHA7,…
GOTERM_BP_FAT	GO:0045595~regulation of cell differentiation		7.76422e-09	NOG, PLXNA2, LMO3, IMPACT, NELL1, TGFB3, RORB, DLK1, ITPKA, SHB, ASPA, MAP3K5, ISG15, SERPINE2, SEMA7A, GATA3, UNC5D, ROBO2, BRINP3, LRRC7, CHRNA3, ISLR2, PTPRF, SOCS3, BARHL2, ENC1, EOMES, PROX1, THY1, RND2, UNC13D, JUN, HTR7, CARTPT, RELN, KALRN, UNCX, COBL, IL1R1, DRD2, XLR3B, CLU, CX3CL1, EPHB3, TIMP2, MEIS1, EPHB2, TAL1, SEMA5B, MEIS2, NRARP, TCF4, HAP1, SPP1, LPL, TESC, NTF3, CPNE5, KLF13, …
GOTERM_BP_FAT	GO:0007409~axonogenesis		1.09221e-08	NOG, PLXNA2, TRPV2, PAX6, PAK3, GATA3, SEMA3F, SEMA7A, POU4F2, SEMA3C, ROBO2, UNC5D, SEMA3A, LRRC55, ISLR2, MATN2, PTPRM, EFNB3, LIMK1, BARHL2, COL25A1, SLIT1, PTPRO, SLIT2, SLIT3, THY1, PRDM8, SLITRK2, RND2, RELN, STMN1, NCAN, SEMA4A, KALRN, DCC, COBL, CCK, DRD2, EPHB3, CD24A, EPHB2, SEMA5B, LHX2, BCL11B, LHX9, NEFL, NEFM, LRFN2, SPP1, NTF3, NTNG1, EPHA3, SHOX2, EPHA7, CHN1, NFIB
GOTERM_BP_FAT	GO:0050769~positive regulation of neurogenesis		2.17737e-08	OPRM1, GFAP, NOG, TRPV2, IMPACT, PAX6, CPEB1, ITPKA, JADE2, ASPA, SERPINE2, PAK3, PCP4, SEMA7A, IL1RAP, ROBO2, SEMA3A, BRINP3, LRRC7, ISLR2, SOX10, LYN, PTPRF, LIMK1, ENC1, PROX1, RND2, GRM5, HTR7, RELN, CAMK1D, KALRN, DCC, COBL, IL1R1, DRD2, XLR3B, CX3CL1, TIMP2, CD24A, EPHB2, PTK2B, VWC2L, VWC2, TCF4, NEFL, HAP1, NTF3, CPNE5, PTPN5, CPNE6, AHI1, EPHA3, TENM4, SHOX2, CDON, TENM3, RGS6, NSMF, EPO…
GOTERM_BP_FAT	GO:0045597~positive regulation of cell differentiation		2.49725e-08	OPRM1, GFAP, NOG, LMO3, IMPACT, NPNT, TRPV2, NELL1, PAX6, TGFB3, GJA1, CPEB1, ITPKA, SHB, FOS, JADE2, ASPA, MAP3K5, ISG15, SERPINE2, PCP4, PAK3, SEMA7A, GATA3, IL1RAP, POU4F2, ROBO2, SEMA3A, BRINP3, LRRC7, ISLR2, SH3PXD2B, SOX10, EGR3, LYN, PTPRF, LIMK1, SOCS3, FOXJ1, ENC1, EOMES, CLIC1, PROX1, RND2, GRM5, UNC13D, HTR7, JUN, RELN, CAMK1D, KALRN, DCC, COBL, IL1R1, DRD2, XLR3B, CLU, CX3CL1, TIMP2, …
GOTERM_BP_FAT	GO:2000026~regulation of multicellular organismal development		4.05053e-08	NOG, PLXNA2, IMPACT, NELL1, TGFB3, ANKRD6, ITPKA, SHB, ASPA, ISG15, SERPINE2, SEMA7A, GATA3, ROBO2, UNC5D, BRINP3, LRRC7, CHRNA3, ISLR2, OPTC, PTPRM, PTPRF, RXRA, BARHL2, ENC1, EOMES, RXRG, PROX1, THY1, RND2, SLITRK2, CBLN2, CD59A, JUN, HTR7, CARTPT, RELN, KALRN, COBL, IL1R1, ERBB3, DRD2, XLR3B, CX3CL1, EPHB3, TIMP2, MEIS1, EPHB2, TAL1, SEMA5B, PPP1R16B, MEIS2, CHIL1, NRARP, TCF4, HAP1, SPP1, TES…
GOTERM_BP_FAT	GO:0097485~neuron projection guidance		6.15694e-08	DCC, NOG, PLXNA2, PAX6, EPHB3, CD24A, EPHB2, SEMA5B, LHX2, SEMA3F, GATA3, BCL11B, SEMA3C, POU4F2, ROBO2, UNC5D, SEMA3A, LHX9, MATN2, PTPRM, EFNB3, NTF3, DPYSL4, SLIT1, PTPRO, SLIT2, SLIT3, EPHA3, EPHA7, CHN1, RELN, NCAN, SEMA4A, NFIB
GOTERM_BP_FAT	GO:0000904~cell morphogenesis involved in differentiation		1.06618e-07	NOG, PLXNA2, TRPV2, PAX6, TGFB3, GJA1, RADIL, ITPKA, PAK3, SEMA7A, SEMA3F, GATA3, SEMA3C, POU4F2, UNC5D, ROBO2, LRRC55, SEMA3A, CHRNA3, ISLR2, MATN2, PTPRM, EFNB3, PTPRF, LIMK1, BARHL2, EOMES, COL25A1, SLIT1, PTPRO, PROX1, SLIT2, SLIT3, THY1, RND2, SLITRK2, PRDM8, UNC13D, DACT2, CGN, RELN, STMN1, NCAN, SEMA4A, KALRN, DCC, COBL, CCK, DRD2, XLR3B, EPHB3, CD24A, TCF7L2, EPHB2, TAL1, SEMA5B, LECT1, F…
GOTERM_BP_FAT	GO:0007411~axon guidance		1.78594e-07	DCC, NOG, PLXNA2, PAX6, EPHB3, CD24A, EPHB2, SEMA5B, LHX2, SEMA3F, GATA3, BCL11B, SEMA3C, POU4F2, ROBO2, UNC5D, SEMA3A, LHX9, MATN2, PTPRM, EFNB3, NTF3, SLIT1, PTPRO, SLIT2, SLIT3, EPHA3, EPHA7, CHN1, RELN, NCAN, SEMA4A, NFIB
GOTERM_BP_FAT	GO:0010720~positive regulation of cell development		2.2167e-07	OPRM1, GFAP, NOG, TRPV2, IMPACT, PAX6, TGFB3, CPEB1, ITPKA, JADE2, ASPA, SERPINE2, PCP4, PAK3, SEMA7A, IL1RAP, ROBO2, SEMA3A, BRINP3, LRRC7, ISLR2, SOX10, LYN, PTPRF, LIMK1, ENC1, PROX1, RND2, GRM5, UNC13D, HTR7, RELN, CAMK1D, KALRN, DCC, COBL, IL1R1, DRD2, XLR3B, CX3CL1, TIMP2, CD24A, TCF7L2, EPHB2, PTK2B, VWC2L, VWC2, TCF4, NEFL, MYOC, HAP1, NTF3, CPNE5, PTPN5, CPNE6, AHI1, PDE3A, EPHA3, TENM4,…
GOTERM_BP_FAT	GO:0048667~cell morphogenesis involved in neuron differentiation		2.39774e-07	NOG, PLXNA2, TRPV2, PAX6, ITPKA, PAK3, SEMA7A, GATA3, SEMA3F, POU4F2, SEMA3C, ROBO2, UNC5D, SEMA3A, LRRC55, ISLR2, MATN2, PTPRM, EFNB3, PTPRF, LIMK1, BARHL2, COL25A1, SLIT1, PTPRO, SLIT2, SLIT3, THY1, RND2, PRDM8, SLITRK2, RELN, STMN1, NCAN, SEMA4A, KALRN, DCC, COBL, CCK, DRD2, XLR3B, EPHB3, CD24A, EPHB2, SEMA5B, LHX2, BCL11B, LHX9, NEFL, CAMK2A, NEFM, LRFN2, SPP1, NGEF, NTF3, NTNG1, EPHA3, SHOX2…
GOTERM_BP_FAT	GO:0031344~regulation of cell projection organization		6.43939e-07	GFAP, PLXNA2, TRPV2, PAX6, TGFB3, CPEB1, ITPKA, SERPINE2, PCP4, PAK3, SEMA7A, GATA3, SEMA3F, IL1RAP, PLS1, SEMA3C, ROBO2, SEMA3A, LRRC7, CHRNA3, ISLR2, LYN, PTPRF, LIMK1, ERMN, BARHL2, ENC1, ARHGAP24, SLIT1, SLIT2, SLIT3, THY1, RND2, HTR7, RELN, SEMA4A, CAMK1D, KALRN, DCC, COBL, XLR3B, EPHB3, CD24A, EPHB2, SEMA5B, PPP1R16B, FAT3, PTK2B, BCL11A, POU3F2, D130043K22RIK, NEFL, NEFM, HAP1, SPP1, KLK6,…
GOTERM_BP_FAT	GO:0030030~cell projection organization		1.23115e-06	NOG, TSPAN2, PLXNA2, IMPACT, TGFB3, ITPKA, KLHL1, SERPINE2, SEMA7A, GATA3, PLS1, UNC5D, ROBO2, LRRC55, LRRC7, CHRNA3, ISLR2, MATN2, LRRC6, PTPRM, PTPRF, EFNB3, CRTAC1, BARHL2, ENC1, PTPRO, WEE1, THY1, RND2, SLITRK2, PRDM8, NYAP2, RASGRF1, JUN, HTR7, RELN, STMN1, NGB, KALRN, COBL, DRD2, XLR3B, CLU, EPHB3, EPHB2, SEMA5B, PPP1R16B, LHX2, LHX9, HAP1, LRFN2, SPP1, NTF3, CPNE5, CPNE6, PTPN5, UST, EPHA3…
GOTERM_BP_FAT	GO:0051094~positive regulation of developmental process		1.85453e-06	NOG, NELL1, IMPACT, TGFB3, ITPKA, SHB, ASPA, MAP3K5, SERPINE2, ISG15, GATA3, SEMA7A, PLS1, ROBO2, BRINP3, LRRC7, ISLR2, PTPRF, ENC1, PROX1, SLITRK2, RND2, UNC13D, CBLN2, HTR7, JUN, RELN, KALRN, COBL, IL1R1, ERBB3, DRD2, XLR3B, CX3CL1, EPHB3, TIMP2, EPHB2, TAL1, PPP1R16B, CHIL1, TCF4, HAP1, TESC, NTF3, CPNE5, CPNE6, PTPN5, SMYD1, TPBG, CACNA2D2, FOXP2, EPHA3, SHOX2, CBLB, SFRP2, SFRP4, RGS6, NSMF,…
GOTERM_BP_FAT	GO:0006935~chemotaxis		6.86333e-06	NOG, FGF7, IL16, PLXNA2, BCAR1, PAX6, GATA3, SEMA3F, POU4F2, SEMA3C, ROBO2, UNC5D, ANGPT1, SEMA3A, FGF1, MATN2, PTPRJ, EGR3, PTPRM, LYN, EFNB3, PADI2, PTPRO, SLIT1, SLIT2, SLIT3, RELN, NCAN, SEMA4A, CAMK1D, DCC, CX3CL1, EPHB3, CD24A, EPHB2, SEMA5B, PTK2B, LHX2, BCL11B, PLEKHG5, LHX9, SPP1, SCG2, NTF3, DPYSL4, EPHA3, CDH13, EPHA7, CHN1, NFIB
GOTERM_BP_FAT	GO:0042330~taxis		7.84928e-06	NOG, FGF7, IL16, PLXNA2, BCAR1, PAX6, GATA3, SEMA3F, POU4F2, SEMA3C, ROBO2, UNC5D, ANGPT1, SEMA3A, FGF1, MATN2, PTPRJ, EGR3, PTPRM, LYN, EFNB3, PADI2, PTPRO, SLIT1, SLIT2, SLIT3, RELN, NCAN, SEMA4A, CAMK1D, DCC, CX3CL1, EPHB3, CD24A, EPHB2, SEMA5B, PTK2B, LHX2, BCL11B, PLEKHG5, LHX9, SPP1, SCG2, NTF3, DPYSL4, EPHA3, CDH13, EPHA7, CHN1, NFIB
GOTERM_BP_FAT	GO:0048858~cell projection morphogenesis		1.06336e-05	NOG, PLXNA2, IMPACT, TRPV2, PAX6, GJA1, ITPKA, JADE2, PAK3, SEMA7A, GATA3, SEMA3F, POU4F2, SEMA3C, UNC5D, ROBO2, LRRC55, SEMA3A, ISLR2, MATN2, LRRC6, PTPRM, EFNB3, PTPRF, LIMK1, UGT8A, FOXJ1, BARHL2, COL25A1, SLIT1, PTPRO, SLIT2, WEE1, SLIT3, THY1, RND2, SLITRK2, PRDM8, NYAP2, RELN, STMN1, NCAN, SEMA4A, KALRN, DCC, COBL, CCK, DRD2, ABLIM3, XLR3B, CLU, EPHB3, CD24A, EPHB2, CCDC63, SEMA5B, LHX2, BC…
GOTERM_BP_FAT	GO:0010769~regulation of cell morphogenesis involved in differentiation		1.19797e-05	NOG, PLXNA2, TRPV2, XLR3B, TGFB3, EPHB3, TCF7L2, ITPKA, EPHB2, SEMA5B, PAK3, SEMA7A, SEMA3F, SEMA3C, ROBO2, POU3F2, SEMA3A, NEFL, MYOC, NEFM, CHRNA3, SPP1, ISLR2, NGEF, PTPRF, LIMK1, UST, BARHL2, STAT1, SLIT1, SLIT2, THY1, SLIT3, EPHA3, SHOX2, RND2, EPHA7, UNC13D, YWHAH, SFRP2, CHN1, NSMF, RELN, SEMA4A, KALRN
GOTERM_BP_FAT	GO:0045666~positive regulation of neuron differentiation		1.84653e-05	DCC, COBL, TRPV2, XLR3B, IMPACT, CPEB1, TIMP2, CD24A, ITPKA, SERPINE2, PTK2B, PAK3, PCP4, SEMA7A, IL1RAP, VWC2L, VWC2, ROBO2, TCF4, BRINP3, NEFL, LRRC7, HAP1, ISLR2, LYN, PTPRF, LIMK1, CPNE5, CPNE6, PTPN5, ENC1, AHI1, PROX1, EPHA3, SHOX2, RND2, HTR7, CDON, TENM3, RGS6, EPOR, RELN, BMP5, KALRN, CAMK1D
GOTERM_BP_FAT	GO:0032990~cell part morphogenesis		2.93541e-05	NOG, PLXNA2, IMPACT, TRPV2, PAX6, GJA1, ITPKA, JADE2, PAK3, SEMA7A, GATA3, SEMA3F, POU4F2, SEMA3C, UNC5D, ROBO2, LRRC55, SEMA3A, ISLR2, MATN2, LRRC6, PTPRM, EFNB3, PTPRF, LIMK1, UGT8A, FOXJ1, BARHL2, COL25A1, SLIT1, PTPRO, SLIT2, WEE1, SLIT3, THY1, RND2, SLITRK2, PRDM8, NYAP2, RELN, STMN1, NCAN, SEMA4A, KALRN, DCC, COBL, CCK, DRD2, ABLIM3, XLR3B, CLU, EPHB3, CD24A, EPHB2, CCDC63, SEMA5B, LHX2, BC…
GOTERM_BP_FAT	GO:0000902~cell morphogenesis		3.64898e-05	NOG, PLXNA2, IMPACT, TGFB3, RADIL, ITPKA, SEMA7A, GATA3, UNC5D, ROBO2, LRRC55, CHRNA3, ISLR2, MATN2, LRRC6, PTPRM, EFNB3, PTPRF, BARHL2, EOMES, PTPRO, PROX1, WEE1, THY1, SLITRK2, PRDM8, RND2, NYAP2, UNC13D, CGN, RELN, STMN1, KALRN, COBL, DRD2, XLR3B, CLU, EPHB3, EPHB2, TAL1, SEMA5B, LHX2, LHX9, HAP1, LRFN2, SPP1, COL18A1, NTF3, CPNE5, CPNE6, UST, EPHA3, SHOX2, EPHA7, EPS8, SFRP2, NSMF, TRPV2, PAX…
GOTERM_BP_FAT	GO:0032989~cellular component morphogenesis		5.69231e-05	NOG, PLXNA2, IMPACT, TGFB3, RADIL, ITPKA, SEMA7A, GATA3, UNC5D, ROBO2, LRRC55, CHRNA3, ISLR2, MATN2, LRRC6, PTPRM, PTPRF, EFNB3, BARHL2, EOMES, PTPRO, PROX1, WEE1, THY1, RND2, SLITRK2, TNNT2, PRDM8, NYAP2, UNC13D, CGN, RELN, STMN1, KALRN, COBL, DRD2, XLR3B, CLU, EPHB3, EPHB2, TAL1, SEMA5B, LHX2, LHX9, HAP1, LRFN2, SPP1, COL18A1, NTF3, CPNE5, CPNE6, UST, EPHA3, SHOX2, EPHA7, EPS8, SFRP2, NSMF, TRP…
GOTERM_BP_FAT	GO:0010976~positive regulation of neuron projection development		0.000143336	DCC, COBL, TRPV2, XLR3B, CPEB1, ITPKA, CD24A, SERPINE2, PTK2B, PCP4, PAK3, SEMA7A, IL1RAP, ROBO2, NEFL, LRRC7, HAP1, ISLR2, PTPRF, LYN, LIMK1, CPNE5, PTPN5, CPNE6, ENC1, AHI1, EPHA3, RND2, SHOX2, HTR7, TENM3, EPOR, RELN, BMP5, KALRN, CAMK1D
GOTERM_BP_FAT	GO:0022603~regulation of anatomical structure morphogenesis		0.000597487	NOG, FGF7, PLXNA2, TRPV2, TGFB3, GJA1, ANKRD6, ITPKA, TNFRSF11B, PAK3, SEMA7A, GATA3, SEMA3F, SEMA3C, ROBO2, SEMA3A, FGF1, CHRNA3, ISLR2, OPTC, PTPRM, PTPRF, LIMK1, FOXJ1, RXRA, ERMN, BARHL2, CST3, SLIT1, PROX1, SLIT2, VAT1, SLIT3, THY1, RND2, UNC13D, CD59A, SH3KBP1, RELN, SEMA4A, KALRN, XLR3B, CX3CL1, EPHB3, TCF7L2, EPHB2, SEMA5B, PPP1R16B, LECT1, CHIL1, NRARP, PTK2B, AGT, BCL11A, POU3F2, TCF4, …
GOTERM_BP_FAT	GO:0022604~regulation of cell morphogenesis		0.00171077	NOG, PLXNA2, TRPV2, TGFB3, ITPKA, PAK3, SEMA3F, SEMA7A, SEMA3C, ROBO2, SEMA3A, CHRNA3, ISLR2, PTPRF, LIMK1, ERMN, BARHL2, SLIT1, SLIT2, SLIT3, THY1, RND2, UNC13D, SH3KBP1, RELN, SEMA4A, KALRN, XLR3B, EPHB3, TCF7L2, EPHB2, SEMA5B, PTK2B, BCL11A, POU3F2, NEFL, NEFM, HAP1, MYOC, SPP1, NGEF, CPNE5, UST, CPNE6, STAT1, EPHA3, SHOX2, EPHA7, YWHAH, EPS8, SFRP2, CHN1, NSMF
GOTERM_BP_FAT	GO:0031346~positive regulation of cell projection organization		0.00536202	DCC, COBL, TRPV2, XLR3B, TGFB3, CPEB1, ITPKA, CD24A, SERPINE2, PTK2B, PCP4, PAK3, SEMA7A, IL1RAP, ROBO2, NEFL, LRRC7, HAP1, ISLR2, PTPRF, LYN, LIMK1, CPNE5, CPNE6, PTPN5, ENC1, AHI1, EPHA3, SHOX2, RND2, HTR7, TENM3, EPOR, RELN, BMP5, KALRN, CAMK1D
GOTERM_BP_FAT	GO:0051130~positive regulation of cellular component organization		0.0297443	GDA, CLSTN2, TACR1, TRPV2, SNCA, TGFB3, CPEB1, ITPKA, HTR1A, 5330417C22RIK, SERPINE2, PCP4, PAK3, SEMA7A, GATA3, IL1RAP, PLS1, ANGPT1, ROBO2, LRRC7, ISLR2, PTPRJ, LYN, PTPRF, LIMK1, ENC1, TRABD2B, HRK, MRGPRE, PKIB, MFGE8, PROX1, SHCBP1L, RND2, SLITRK2, CBLN2, UNC13D, HTR7, JUN, TPPP, CEMIP, RELN, EIF5A2, CAMK1D, KALRN, DCC, COBL, NKD2, CCK, DRD2, ABLIM3, XLR3B, CLU, TAC1, EPHB3, CD24A, TCF7L2, E…
GOTERM_BP_FAT	GO:0051128~regulation of cellular component organization		0.0774784	GDA, NOG, CEP76, PLXNA2, IMPACT, SNCA, TGFB3, ITPKA, TBC1D16, HTR1A, SERPINE2, 5330417C22RIK, SEMA7A, GATA3, PLS1, ROBO2, GNG4, LRRC7, CHRNA3, ISLR2, PTPRJ, PTPRF, CRYAB, BARHL2, ENC1, TRABD2B, HRK, CST3, MRGPRE, MFGE8, PKIB, PROX1, THY1, RND2, SLITRK2, CD38, UNC13D, CBLN2, JUN, HTR7, RELN, STMN1, KALRN, COBL, PAM, DRD2, XLR3B, CLU, EPHB3, EPHB2, TAL1, SEMA5B, PPP1R16B, GPR26, HAP1, SPP1, ABR, NT…
Annotation Cluster 6	Enrichment Score: 5.509276723931715
Category	Term		PValue	Genes
GOTERM_BP_FAT	GO:0034765~regulation of ion transmembrane transport		8.53832e-15	KCNH1, OPRM1, KCNJ16, KCNC2, KCNC3, KCNAB3, KCNAB2, SCN3B, SNCA, GJA1, KCNJ10, KCNIP2, KCNK13, KCNIP1, KCNIP4, KCNQ5, STAC, KCNQ2, KCNG4, LYN, CACNG4, CACNG3, CLIC1, THY1, CRHR1, RASGRF2, RASGRF1, CEMIP, RYR2, RELN, KCNH2, KCNH5, DRD2, KCNA4, CACNB2, KCNA6, GSG1L, KCNJ2, TPCN2, KCNS3, KCNS1, SHISA9, CHD7, PTK2B, HCN4, HAP1, TESC, KCNB2, OPRL1, KCNB1, CNKSR3, CACNA2D2, KCNJ4, YWHAH, CNIH3, KCNF1, …
GOTERM_BP_FAT	GO:0034762~regulation of transmembrane transport		2.3343e-14	KCNH1, OPRM1, KCNJ16, KCNC2, KCNC3, KCNAB3, KCNAB2, SCN3B, SNCA, GJA1, KCNJ10, KCNIP2, KCNK13, KCNIP1, KCNIP4, KCNQ5, STAC, KCNQ2, KCNG4, LYN, CACNG4, CACNG3, CLIC1, THY1, CRHR1, RASGRF2, RASGRF1, CEMIP, RYR2, RELN, KCNH2, KCNH5, DRD2, KCNA4, CACNB2, KCNA6, GSG1L, KCNJ2, TPCN2, KCNS3, KCNS1, SHISA9, CHD7, PTK2B, HCN4, HAP1, CAR2, TESC, KCNB2, OPRL1, KCNB1, CNKSR3, CACNA2D2, KCNJ4, YWHAH, CNIH3, K…
GOTERM_BP_FAT	GO:1904062~regulation of cation transmembrane transport		0.000119401	KCNC2, TESC, KCNAB2, LYN, SCN3B, OPRL1, DRD2, SNCA, CNKSR3, CACNB2, KCNJ2, KCNIP2, KCNIP1, KCNIP4, THY1, CRHR1, KCNS1, CHD7, YWHAH, STAC, PTK2B, CEMIP, RYR2, SCN4B, KCNH2, HAP1, F2R
GOTERM_BP_FAT	GO:1900449~regulation of glutamate receptor signaling pathway		0.000219233	OPRM1, SHISA9, RASGRF2, PTK2B, CNIH3, RASGRF1, CACNG4, CACNG3, RELN, GSG1L
GOTERM_BP_FAT	GO:0099601~regulation of neurotransmitter receptor activity		0.000219233	OPRM1, SHISA9, RASGRF2, PTK2B, CNIH3, RASGRF1, CACNG4, CACNG3, RELN, GSG1L
GOTERM_BP_FAT	GO:0032412~regulation of ion transmembrane transporter activity		0.000899169	OPRM1, TESC, SCN3B, DRD2, OPRL1, CNKSR3, CACNG4, CACNB2, CACNG3, GSG1L, CRHR1, KCNS1, SHISA9, YWHAH, STAC, RASGRF2, PTK2B, RASGRF1, CNIH3, SCN4B, RYR2, RELN, HAP1
GOTERM_BP_FAT	GO:0022898~regulation of transmembrane transporter activity		0.0015874	OPRM1, TESC, SCN3B, DRD2, OPRL1, CNKSR3, CACNG4, CACNB2, CACNG3, GSG1L, CRHR1, KCNS1, SHISA9, YWHAH, STAC, RASGRF2, PTK2B, RASGRF1, CNIH3, SCN4B, RYR2, RELN, HAP1
GOTERM_BP_FAT	GO:0032409~regulation of transporter activity		0.00175694	OPRM1, TESC, SCN3B, DRD2, OPRL1, SNCA, CNKSR3, CACNG4, CACNB2, CACNG3, GSG1L, CRHR1, KCNS1, SHISA9, YWHAH, STAC, RASGRF2, PTK2B, RASGRF1, CNIH3, SCN4B, RYR2, RELN, HAP1
GOTERM_BP_FAT	GO:0010469~regulation of receptor activity		0.00909649	OPRM1, PTPRJ, CACNG4, CACNG3, GSG1L, CBLB, SHISA9, RASGRF2, PTK2B, RASGRF1, CNIH3, ADRA2A, RELN, HAP1
Annotation Cluster 7	Enrichment Score: 5.407998937196778
Category	Term		PValue	Genes
GOTERM_BP_FAT	GO:0007417~central nervous system development		7.755e-10	SLC8A3, KCNC2, NOG, TSPAN2, PLXNA2, KLHL1, CTTNBP2, ASPA, SERPINE2, SEMA7A, UNC5D, OLIG1, ROBO2, PTPRJ, CRTAC1, FA2H, CST3, EOMES, BASP1, PROX1, CRHR1, PRDM8, SSTR3, SSTR1, RELN, TFAP2D, STMN1, UNCX, PAM, DRD2, PFKFB3, CLU, SOX4, EPHB3, TIMP2, EPHB2, TAL1, LHX2, HAP1, ABR, NTF3, SLC6A11, GABRA5, PCDH19, FOXP2, PCDH18, EPHA7, NPY, HPCA, ZFHX3, BMP5, GFAP, PAX6, KCNJ10, MBP, SEMA3F, POU4F1, SEMA3A,…
GOTERM_BP_FAT	GO:0007420~brain development		1.73132e-06	SLC8A3, KCNC2, NOG, TSPAN2, PLXNA2, PAX6, KLHL1, MBP, CTTNBP2, SERPINE2, SEMA7A, POU4F1, ROBO2, SEMA3A, CRTAC1, FOXJ1, CST3, EOMES, PADI2, BASP1, ALK, SLIT1, PROX1, SLC7A11, SLIT2, PRDM8, CRHR1, SSTR3, BTG2, SSTR1, TFAP2D, RELN, STMN1, NRGN, FAIM2, UNCX, SHROOM2, DRD2, PFKFB3, NNAT, TH, EPHB3, TCF7L2, EPHB2, CHD7, LHX2, BCL11B, DCLK2, POU3F2, POU3F1, NEFL, CHD5, HAP1, PLP1, ABR, NTF3, SLC6A11, GA…
GOTERM_BP_FAT	GO:0060322~head development		6.99195e-06	SLC8A3, KCNC2, NOG, TSPAN2, PLXNA2, PAX6, TGFB3, KLHL1, MBP, CTTNBP2, SERPINE2, SEMA7A, POU4F1, ROBO2, SEMA3A, CRTAC1, FOXJ1, CST3, EOMES, PADI2, BASP1, ALK, SLIT1, PROX1, SLC7A11, SLIT2, PRDM8, CRHR1, SSTR3, BTG2, SSTR1, TFAP2D, RELN, STMN1, NRGN, FAIM2, UNCX, SHROOM2, DRD2, PFKFB3, NNAT, TH, EPHB3, TCF7L2, EPHB2, CHD7, LHX2, BCL11B, DCLK2, POU3F2, POU3F1, NEFL, CHD5, HAP1, PLP1, ABR, NTF3, SLC6…
GOTERM_BP_FAT	GO:0021537~telencephalon development		0.000293675	SLC8A3, DRD2, TH, PAX6, EPHB3, EPHB2, CHD7, LHX2, SEMA7A, BCL11B, DCLK2, ROBO2, POU3F2, SEMA3A, NEFL, CRTAC1, EOMES, ALK, SLIT1, PROX1, SLIT2, FOXP2, PRDM8, NPY, BTG2, CDON, ID4, RELN, NRGN, UNCX, NFIB
GOTERM_BP_FAT	GO:0030900~forebrain development		0.000330812	KCNC2, SLC8A3, NOG, DRD2, TH, PAX6, EPHB3, TCF7L2, EPHB2, CHD7, LHX2, SEMA7A, BCL11B, DCLK2, ROBO2, POU4F1, POU3F2, SEMA3A, POU3F1, CHD5, NEFL, HAP1, CRTAC1, EOMES, ALK, SLIT1, PROX1, SLIT2, FOXP2, CRHR1, PRDM8, SSTR3, BTG2, NPY, SSTR1, CDON, ID4, RELN, NRGN, UNCX, NFIB
Annotation Cluster 8	Enrichment Score: 4.469067390097668
Category	Term		PValue	Genes
GOTERM_BP_FAT	GO:0010001~glial cell differentiation		1.05146e-06	SLC8A3, TNFRSF21, NOG, GFAP, TSPAN2, ERBB3, CLU, PAX6, SOX4, KCNJ10, TCF7L2, TAL1, ASPA, SERPINE2, DNER, AGT, OLIG1, POU3F2, POU3F1, MYOC, PTPRJ, SOX10, PLP1, LYN, NTF3, FA2H, TENM4, PRDM8, NAB2, MYRF, ID4, RELN, NFIB
GOTERM_BP_FAT	GO:0007272~ensheathment of neurons		3.2973e-06	SLC8A3, TNFRSF21, PLP1, TSPAN2, NTF3, UGT8A, FA2H, CLU, KCNJ10, MAL, CLDN11, MBP, TENM4, NAB2, MYRF, ID4, PLLP, POU3F2, POU3F1, GAL3ST1, MYOC
GOTERM_BP_FAT	GO:0008366~axon ensheathment		3.2973e-06	SLC8A3, TNFRSF21, PLP1, TSPAN2, NTF3, UGT8A, FA2H, CLU, KCNJ10, MAL, CLDN11, MBP, TENM4, NAB2, MYRF, ID4, PLLP, POU3F2, POU3F1, GAL3ST1, MYOC
GOTERM_BP_FAT	GO:0042552~myelination		9.1688e-06	SLC8A3, TNFRSF21, PLP1, TSPAN2, NTF3, UGT8A, FA2H, CLU, KCNJ10, MAL, MBP, TENM4, NAB2, MYRF, ID4, POU3F2, PLLP, POU3F1, GAL3ST1, MYOC
GOTERM_BP_FAT	GO:0042063~gliogenesis		1.51312e-05	SLC8A3, TNFRSF21, NOG, GFAP, TSPAN2, ERBB3, CLU, PAX6, SOX4, KCNJ10, IL33, TCF7L2, TAL1, ASPA, SERPINE2, PTK2B, DNER, AGT, OLIG1, POU3F2, POU3F1, MYOC, MATN2, PTPRJ, SOX10, PLP1, LYN, NTF3, FA2H, TENM4, PRDM8, NAB2, MYRF, ID4, RELN, NFIB
GOTERM_BP_FAT	GO:0048709~oligodendrocyte differentiation		0.000149224	PTPRJ, SLC8A3, SOX10, PLP1, LYN, TSPAN2, FA2H, CLU, PAX6, KCNJ10, TCF7L2, TENM4, PRDM8, ASPA, MYRF, ID4, OLIG1
GOTERM_BP_FAT	GO:0021782~glial cell development		0.000197283	PLP1, GFAP, LYN, TSPAN2, FA2H, CLU, SOX4, KCNJ10, TCF7L2, TENM4, PRDM8, AGT, MYRF, ID4, POU3F2, POU3F1, MYOC
GOTERM_BP_FAT	GO:0022010~central nervous system myelination		0.000252177	TENM4, PLP1, FA2H, CLU, MYRF, ID4, KCNJ10
GOTERM_BP_FAT	GO:0032291~axon ensheathment in central nervous system		0.000252177	TENM4, PLP1, FA2H, CLU, MYRF, ID4, KCNJ10
GOTERM_BP_FAT	GO:0014003~oligodendrocyte development		0.000686573	TENM4, PRDM8, PLP1, LYN, FA2H, CLU, MYRF, ID4, KCNJ10, TCF7L2
Annotation Cluster 9	Enrichment Score: 4.001339685901984
Category	Term		PValue	Genes
GOTERM_BP_FAT	GO:0008015~blood circulation		6.03366e-08	TACR3, SCN3B, TACR1, MYBPC3, GJA1, PLCB3, HTR1A, ANGPT1, SEMA3A, PTPRJ, PTPRM, NCALD, PTPRO, SLIT2, TNNT2, CD38, CHRM3, CHRM2, HTR7, RYR2, CARTPT, GRIP2, KCNH2, SGCZ, TCAP, DRD2, DRD5, TH, TAC1, CACNB2, CX3CL1, KCNJ2, CHD7, HRH3, HRH2, AGT, ADRA2A, HCN4, ABR, TRHDE, OPRL1, NPR1, PDE3A, NPY1R, STAT1, NPY, SCN4B, CACNA1E, CACNA1C, HTR2C, F2R, HTR2A
GOTERM_BP_FAT	GO:0003013~circulatory system process		8.809e-08	TACR3, SCN3B, TACR1, MYBPC3, GJA1, PLCB3, HTR1A, ANGPT1, SEMA3A, PTPRJ, PTPRM, NCALD, PTPRO, SLIT2, TNNT2, CD38, CHRM3, CHRM2, HTR7, RYR2, CARTPT, GRIP2, KCNH2, SGCZ, TCAP, DRD2, DRD5, TH, TAC1, CACNB2, CX3CL1, KCNJ2, CHD7, HRH3, HRH2, AGT, ADRA2A, HCN4, ABR, TRHDE, OPRL1, NPR1, PDE3A, NPY1R, STAT1, NPY, SCN4B, CACNA1E, CACNA1C, HTR2C, F2R, HTR2A
GOTERM_BP_FAT	GO:0044057~regulation of system process		3.15692e-07	OPRM1, SLC8A3, TACR3, GLRA1, SCN3B, NPNT, TACR1, MYBPC3, GJA1, KCNJ10, SEMA3A, CHRNA3, PTPRM, CCKBR, PTPRO, CRHR1, TNNT2, CD38, TNNT1, CHRM3, CHRM2, MYRF, RYR2, CARTPT, PDE9A, KCNH2, TNFRSF21, CCK, DRD2, CAMK2G, TH, SRL, TAC1, CACNB2, CX3CL1, KCNJ2, PEX5L, HRH2, AGT, ADRA2A, HCN4, TRPC3, OPRL1, NPY1R, TENM4, CHRNB4, SCN4B, CACNA1E, CACNA1C, HTR2C, OPRD1, IGFBP5, F2R, HTR2A
GOTERM_BP_FAT	GO:0006936~muscle contraction		6.8869e-06	SLC8A3, TACR3, TCAP, GLRA1, SCN3B, DRD2, TACR1, NPNT, MYBPC3, CACNB2, KCNJ2, TPCN2, STAC, AGT, ADRA2A, HCN4, CHRNA3, NPY1R, TNNT2, TNNT1, CHRM3, SULF2, CHRM2, HTR7, CHRNB4, GRIP2, SCN4B, RYR2, SYNM, KCNH2, CACNA1C, HTR2A, F2R
GOTERM_BP_FAT	GO:1903522~regulation of blood circulation		3.19617e-05	TACR3, SCN3B, DRD2, TACR1, TH, MYBPC3, TAC1, CACNB2, GJA1, CX3CL1, KCNJ2, HRH2, AGT, ADRA2A, SEMA3A, HCN4, PTPRM, NPY1R, TNNT2, CD38, CHRM3, CHRM2, SCN4B, RYR2, CACNA1E, KCNH2, CACNA1C, HTR2C, F2R, HTR2A
GOTERM_BP_FAT	GO:0003012~muscle system process		4.00324e-05	SLC8A3, TACR3, TCAP, GLRA1, SCN3B, DRD2, TACR1, NPNT, CAMK2G, SRL, MYBPC3, CACNB2, KCNJ2, TPCN2, STAC, AGT, ADRA2A, HCN4, MYOC, CHRNA3, TRPC3, NPY1R, TNNT2, TNNT1, CHRM3, SULF2, CHRM2, HTR7, CHRNB4, GRIP2, RYR2, SCN4B, SYNM, PDE9A, KCNH2, CACNA1C, HTR2A, F2R, IGFBP5
GOTERM_BP_FAT	GO:0090257~regulation of muscle system process		0.0023191	SLC8A3, TRPC3, TACR3, TACR1, CAMK2G, NPNT, MYBPC3, SRL, KCNJ2, TNNT2, TNNT1, CHRM3, CHRM2, AGT, ADRA2A, CHRNB4, RYR2, PDE9A, CACNA1C, HCN4, CHRNA3, IGFBP5, F2R
GOTERM_BP_FAT	GO:0008016~regulation of heart contraction		0.003292	TACR3, SCN3B, DRD2, MYBPC3, TH, TAC1, CACNB2, GJA1, KCNJ2, TNNT2, CHRM2, AGT, SCN4B, RYR2, CACNA1E, SEMA3A, KCNH2, CACNA1C, HCN4
GOTERM_BP_FAT	GO:0006937~regulation of muscle contraction		0.0035003	SLC8A3, TACR3, NPNT, TACR1, MYBPC3, KCNJ2, TNNT2, TNNT1, CHRM3, CHRM2, ADRA2A, CHRNB4, RYR2, CACNA1C, HCN4, CHRNA3, F2R
GOTERM_BP_FAT	GO:0060047~heart contraction		0.00756903	SGCZ, TCAP, TACR3, SCN3B, DRD2, MYBPC3, GJA1, TAC1, CACNB2, KCNJ2, TNNT2, AGT, SCN4B, RYR2, CACNA1E, SEMA3A, KCNH2, CACNA1C, HCN4
GOTERM_BP_FAT	GO:0003015~heart process		0.00930339	SGCZ, TCAP, TACR3, SCN3B, DRD2, MYBPC3, GJA1, TAC1, CACNB2, KCNJ2, TNNT2, AGT, SCN4B, RYR2, CACNA1E, SEMA3A, KCNH2, CACNA1C, HCN4
GOTERM_BP_FAT	GO:0006941~striated muscle contraction		0.0346354	SLC8A3, TCAP, SCN3B, MYBPC3, CACNB2, KCNJ2, TNNT2, TNNT1, SCN4B, RYR2, SYNM, KCNH2, CACNA1C, HCN4
Annotation Cluster 10	Enrichment Score: 3.9299560498848973
Category	Term		PValue	Genes
GOTERM_BP_FAT	GO:0008015~blood circulation		6.03366e-08	TACR3, SCN3B, TACR1, MYBPC3, GJA1, PLCB3, HTR1A, ANGPT1, SEMA3A, PTPRJ, PTPRM, NCALD, PTPRO, SLIT2, TNNT2, CD38, CHRM3, CHRM2, HTR7, RYR2, CARTPT, GRIP2, KCNH2, SGCZ, TCAP, DRD2, DRD5, TH, TAC1, CACNB2, CX3CL1, KCNJ2, CHD7, HRH3, HRH2, AGT, ADRA2A, HCN4, ABR, TRHDE, OPRL1, NPR1, PDE3A, NPY1R, STAT1, NPY, SCN4B, CACNA1E, CACNA1C, HTR2C, F2R, HTR2A
GOTERM_BP_FAT	GO:0003013~circulatory system process		8.809e-08	TACR3, SCN3B, TACR1, MYBPC3, GJA1, PLCB3, HTR1A, ANGPT1, SEMA3A, PTPRJ, PTPRM, NCALD, PTPRO, SLIT2, TNNT2, CD38, CHRM3, CHRM2, HTR7, RYR2, CARTPT, GRIP2, KCNH2, SGCZ, TCAP, DRD2, DRD5, TH, TAC1, CACNB2, CX3CL1, KCNJ2, CHD7, HRH3, HRH2, AGT, ADRA2A, HCN4, ABR, TRHDE, OPRL1, NPR1, PDE3A, NPY1R, STAT1, NPY, SCN4B, CACNA1E, CACNA1C, HTR2C, F2R, HTR2A
GOTERM_BP_FAT	GO:0006936~muscle contraction		6.8869e-06	SLC8A3, TACR3, TCAP, GLRA1, SCN3B, DRD2, TACR1, NPNT, MYBPC3, CACNB2, KCNJ2, TPCN2, STAC, AGT, ADRA2A, HCN4, CHRNA3, NPY1R, TNNT2, TNNT1, CHRM3, SULF2, CHRM2, HTR7, CHRNB4, GRIP2, SCN4B, RYR2, SYNM, KCNH2, CACNA1C, HTR2A, F2R
GOTERM_BP_FAT	GO:1903522~regulation of blood circulation		3.19617e-05	TACR3, SCN3B, DRD2, TACR1, TH, MYBPC3, TAC1, CACNB2, GJA1, CX3CL1, KCNJ2, HRH2, AGT, ADRA2A, SEMA3A, HCN4, PTPRM, NPY1R, TNNT2, CD38, CHRM3, CHRM2, SCN4B, RYR2, CACNA1E, KCNH2, CACNA1C, HTR2C, F2R, HTR2A
GOTERM_BP_FAT	GO:0003018~vascular process in circulatory system		0.00015387	PTPRJ, ABR, PTPRM, DRD5, TACR1, NPR1, GJA1, PDE3A, CX3CL1, NPY1R, SLIT2, CD38, HTR1A, CHRM3, HRH2, AGT, HTR7, ADRA2A, GRIP2, ANGPT1, CACNA1C, HTR2C, F2R, HTR2A
GOTERM_BP_FAT	GO:0042310~vasoconstriction		0.000172641	TACR1, DRD5, GJA1, NPY1R, CX3CL1, CD38, HTR1A, CHRM3, HRH2, AGT, HTR7, GRIP2, HTR2C, F2R, HTR2A
GOTERM_BP_FAT	GO:0019229~regulation of vasoconstriction		0.000842538	CD38, CHRM3, HRH2, TACR1, ADRA2A, GJA1, CX3CL1, NPY1R, CACNA1C, HTR2C, F2R, HTR2A
GOTERM_BP_FAT	GO:0050880~regulation of blood vessel size		0.0025644	PTPRM, TACR1, DRD5, NPR1, GJA1, CX3CL1, NPY1R, CD38, HTR1A, CHRM3, HRH2, AGT, HTR7, ADRA2A, GRIP2, CACNA1C, HTR2C, F2R, HTR2A
GOTERM_BP_FAT	GO:0035150~regulation of tube size		0.00279028	PTPRM, TACR1, DRD5, NPR1, GJA1, CX3CL1, NPY1R, CD38, HTR1A, CHRM3, HRH2, AGT, HTR7, ADRA2A, GRIP2, CACNA1C, HTR2C, F2R, HTR2A
GOTERM_BP_FAT	GO:1903524~positive regulation of blood circulation		0.00312053	PTPRM, TACR3, SCN3B, TACR1, GJA1, NPY1R, CD38, HRH2, AGT, ADRA2A, RYR2, HTR2C, F2R, HTR2A
GOTERM_BP_FAT	GO:0008016~regulation of heart contraction		0.003292	TACR3, SCN3B, DRD2, MYBPC3, TH, TAC1, CACNB2, GJA1, KCNJ2, TNNT2, CHRM2, AGT, SCN4B, RYR2, CACNA1E, SEMA3A, KCNH2, CACNA1C, HCN4
GOTERM_BP_FAT	GO:0045907~positive regulation of vasoconstriction		0.0035988	CD38, HRH2, TACR1, GJA1, NPY1R, HTR2C, F2R, HTR2A
Annotation Cluster 11	Enrichment Score: 2.77500752337873
Category	Term		PValue	Genes
GOTERM_BP_FAT	GO:0003208~cardiac ventricle morphogenesis		9.3785e-06	NOG, RXRA, MYBPC3, SOX4, PROX1, NPY5R, TNNT2, CHD7, SFRP2, GATA3, SEMA3C, RYR2, POU4F1, EPOR, ZFPM2, COL11A1
GOTERM_BP_FAT	GO:0055008~cardiac muscle tissue morphogenesis		7.94159e-05	TNNT2, NOG, CHD7, TCAP, RXRA, MYBPC3, RYR2, ANGPT1, EPOR, POU4F1, ZFPM2, COL11A1, PROX1
GOTERM_BP_FAT	GO:0060415~muscle tissue morphogenesis		0.000104286	NOG, TCAP, RXRA, MYBPC3, PROX1, SHOX2, TNNT2, CHD7, RYR2, ANGPT1, POU4F1, EPOR, ZFPM2, COL11A1
GOTERM_BP_FAT	GO:0048644~muscle organ morphogenesis		0.000210735	NOG, TCAP, RXRA, MYBPC3, PROX1, SHOX2, TNNT2, CHD7, RYR2, ANGPT1, POU4F1, EPOR, ZFPM2, COL11A1
GOTERM_BP_FAT	GO:0055010~ventricular cardiac muscle tissue morphogenesis		0.000269911	TNNT2, NOG, CHD7, RXRA, MYBPC3, RYR2, EPOR, POU4F1, ZFPM2, COL11A1, PROX1
GOTERM_BP_FAT	GO:0003229~ventricular cardiac muscle tissue development		0.000603038	TNNT2, NOG, CHD7, RXRA, MYBPC3, RYR2, EPOR, POU4F1, ZFPM2, COL11A1, PROX1
GOTERM_BP_FAT	GO:0003206~cardiac chamber morphogenesis		0.000735314	NOG, RXRA, MYBPC3, SOX4, PROX1, NPY5R, TNNT2, SHOX2, CHD7, SFRP2, GATA3, SEMA3C, RYR2, ZFPM2, POU4F1, EPOR, COL11A1, BMP5
GOTERM_BP_FAT	GO:0003007~heart morphogenesis		0.00136806	NOG, TCAP, MYBPC3, TGFB3, GJA1, SOX4, ZIC3, CHD7, GATA3, SEMA3C, POU4F1, ANGPT1, COL11A1, RXRA, AHI1, NPY1R, PROX1, COL5A1, NPY5R, TNNT2, SHOX2, SFRP2, JUN, RYR2, ZFPM2, EPOR, BMP5
GOTERM_BP_FAT	GO:0014706~striated muscle tissue development		0.0015093	SGCZ, HLF, NOG, AW551984, TCAP, ERBB3, MYBPC3, GJA1, TCF7L2, FAM65B, FOS, CHD7, DNER, AGT, SEMA3C, POU4F1, ANGPT1, FGF1, SIK1, COL11A1, RXRA, EOMES, FOXN2, SMYD1, PROX1, FOXP2, TENM4, TNNT2, SHOX2, COL19A1, BTG2, CDON, RYR2, EPOR, ZFPM2, BMP5
GOTERM_BP_FAT	GO:0060537~muscle tissue development		0.00223494	SGCZ, HLF, NOG, AW551984, TCAP, ERBB3, MYBPC3, GJA1, TCF7L2, FAM65B, FOS, CHD7, DNER, AGT, SEMA3C, POU4F1, ANGPT1, FGF1, SIK1, COL11A1, RXRA, EOMES, FOXN2, SMYD1, PROX1, FOXP2, TENM4, TNNT2, SHOX2, COL19A1, BTG2, CDON, RYR2, EPOR, ZFPM2, BMP5, IGFBP5
GOTERM_BP_FAT	GO:0007517~muscle organ development		0.00432072	SGCZ, HLF, NOG, TCAP, ERBB3, MYBPC3, GJA1, TCF7L2, FAM65B, FOS, CHD7, DNER, POU4F1, ANGPT1, JPH1, COL11A1, CRYAB, RXRA, EOMES, FOXN2, SMYD1, PROX1, FOXP2, TNNT2, SHOX2, COL19A1, BTG2, CDON, RYR2, ZFPM2, EPOR, ZFHX3
GOTERM_BP_FAT	GO:0048738~cardiac muscle tissue development		0.00500441	SGCZ, NOG, AW551984, TCAP, ERBB3, RXRA, MYBPC3, GJA1, PROX1, TENM4, TNNT2, CHD7, AGT, RYR2, ANGPT1, ZFPM2, POU4F1, EPOR, FGF1, SIK1, COL11A1, BMP5
GOTERM_BP_FAT	GO:0003231~cardiac ventricle development		0.00658047	NOG, RXRA, MYBPC3, SOX4, PROX1, NPY5R, TNNT2, CHD7, SFRP2, GATA3, SEMA3C, RYR2, POU4F1, EPOR, ZFPM2, COL11A1
GOTERM_BP_FAT	GO:0007507~heart development		0.00681448	SGCZ, DNAH11, PAM, NOG, AW551984, TCAP, ERBB3, MYBPC3, TH, TGFB3, GJA1, SOX4, ZIC3, CASP3, CHD7, GATA3, AGT, ACAN, SEMA3C, ROBO2, POU4F1, ANGPT1, FGF1, SIK1, COL11A1, PTPRJ, SH3PXD2B, FOXJ1, RXRA, EOMES, AHI1, SMYD1, NPY1R, PROX1, NPY5R, COL5A1, EPHA3, TENM4, TNNT2, SHOX2, PRICKLE1, SFRP2, JUN, RYR2, EPOR, ZFPM2, CACNA1C, BMP5
GOTERM_BP_FAT	GO:0003205~cardiac chamber development		0.0168872	NOG, RXRA, MYBPC3, SOX4, PROX1, NPY5R, TNNT2, SHOX2, CHD7, SFRP2, GATA3, SEMA3C, RYR2, ZFPM2, POU4F1, EPOR, COL11A1, BMP5
GOTERM_BP_FAT	GO:0061061~muscle structure development		0.0808512	SGCZ, HLF, NOG, AW551984, TCAP, ERBB3, NPNT, MYBPC3, GJA1, TCF7L2, FAM65B, FOS, MAP3K5, CHD7, DNER, AGT, POU4F1, ANGPT1, SIK1, JPH1, COL11A1, NTF3, CRYAB, RXRA, EOMES, FOXN2, SMYD1, CACNA2D2, PROX1, FOXP2, TNNT2, SHOX2, COL19A1, PRICKLE1, BTG2, NEB, CDON, RYR2, EPOR, ZFPM2, ZFHX3, IGFBP5
GOTERM_BP_FAT	GO:0042692~muscle cell differentiation		0.558266	SGCZ, AW551984, NTF3, TCAP, RXRA, NPNT, MYBPC3, SMYD1, TCF7L2, PROX1, CACNA2D2, TNNT2, FAM65B, SHOX2, MAP3K5, PRICKLE1, NEB, AGT, DNER, CDON, SIK1, IGFBP5
Annotation Cluster 12	Enrichment Score: 2.6500291307790396
Category	Term		PValue	Genes
GOTERM_BP_FAT	GO:0023051~regulation of signaling		2.78896e-06	SNCG, NOG, SYT5, SNCA, NOTUM, MAP3K5, HTR1A, GRIN2B, SERPINE2, SEMA7A, CHRNA3, PTPRJ, PTPRF, TRABD2B, PTPRO, THY1, CRHR1, CD38, JUN, HTR7, RYR2, IL1R1, ERBB3, PEX5L, EPHB2, CHIL1, NRARP, TCF4, IQSEC3, HAP1, MDFI, ARHGEF33, ABR, NTF3, CNKSR3, RHBDF1, TPD52L1, PCDH17, NPY5R, SFRP5, SHOX2, EPHA7, CBLB, CNIH3, SFRP2, RGS4, SFRP4, CHRNB4, RGS6, RGS8, NSMF, BMP5, OPRM1, GFAP, GLRA1, SLC20A1, NPNT, GJA1…
GOTERM_BP_FAT	GO:0010646~regulation of cell communication		5.52403e-06	SNCG, NOG, SYT5, SNCA, NOTUM, MAP3K5, HTR1A, GRIN2B, SERPINE2, SEMA7A, CHRNA3, PTPRJ, PTPRF, TRABD2B, PTPRO, THY1, CRHR1, CD38, JUN, HTR7, RYR2, IL1R1, ERBB3, PEX5L, EPHB2, CHIL1, NRARP, TCF4, IQSEC3, HAP1, MDFI, ARHGEF33, ABR, NTF3, CNKSR3, RHBDF1, TPD52L1, PCDH17, NPY5R, SFRP5, SHOX2, EPHA7, CBLB, CNIH3, SFRP2, RGS4, SFRP4, CHRNB4, RGS6, RGS8, NSMF, BMP5, OPRM1, GFAP, GLRA1, SLC20A1, NPNT, GJA1…
GOTERM_BP_FAT	GO:0010648~negative regulation of cell communication		0.000736609	OPRM1, NOG, GLRA1, LMO3, GRIK2, SNCA, TGFB3, GABBR1, NOTUM, DLK1, ANKRD6, PAK7, SERPINE2, GATA3, RNF149, PTPRJ, SOX10, LYN, PTPRF, SOCS3, TRABD2B, PADI2, ARHGAP24, PTPRO, SLIT2, SLIT3, THY1, GRM5, CRHR1, CD38, CCND1, DACT2, CD59A, CARTPT, C1QL4, PMEPA1, FAIM2, KALRN, NANOS3, NKD2, DRD2, ERBB3, DRD5, CLU, CX3CL1, TIMP2, GREM2, TCF7L2, RGS10, LECT1, LRRTM4, NRARP, PDE1C, PTK2B, AGT, VWC2L, ADRA2A, …
GOTERM_BP_FAT	GO:0023057~negative regulation of signaling		0.00079906	OPRM1, NOG, GLRA1, LMO3, GRIK2, SNCA, TGFB3, GABBR1, NOTUM, DLK1, ANKRD6, PAK7, SERPINE2, GATA3, RNF149, PTPRJ, SOX10, LYN, PTPRF, SOCS3, TRABD2B, PADI2, ARHGAP24, PTPRO, SLIT2, SLIT3, THY1, GRM5, CRHR1, CD38, CCND1, DACT2, CD59A, CARTPT, C1QL4, PMEPA1, FAIM2, KALRN, NANOS3, NKD2, DRD2, ERBB3, DRD5, CLU, CX3CL1, TIMP2, GREM2, TCF7L2, RGS10, LECT1, LRRTM4, NRARP, PDE1C, PTK2B, AGT, VWC2L, ADRA2A, …
GOTERM_BP_FAT	GO:0048585~negative regulation of response to stimulus		0.0074844	OPRM1, NOG, LMO3, SNCA, TGFB3, GJA1, NOTUM, DLK1, ANKRD6, PAK7, SERPINE2, GATA3, SEMA3F, SEMA3C, ANGPT1, ROBO2, RNF149, SEMA3A, PTPRJ, SOX10, LYN, PTPRF, SOCS3, FOXJ1, TRABD2B, PADI2, ARHGAP24, SLIT1, PTPRO, SLIT2, SLIT3, THY1, GRM5, CCND1, DACT2, IL20RB, CD59A, CARTPT, GPR17, NGB, C1QL4, PMEPA1, FAIM2, SEMA4A, ADAMTS18, NANOS3, NKD2, CCK, DRD2, ERBB3, CLU, IL33, CX3CL1, TIMP2, TCF7L2, GREM2, SEM…
GOTERM_BP_FAT	GO:0023056~positive regulation of signaling		0.0192776	SLC8A3, OPRM1, GFAP, SLC20A1, CLSTN2, GRIK2, LMO3, TACR1, NPNT, SNCA, PAX6, TGFB3, GABBR1, GJA1, ANKRD6, LGR6, MAP3K5, TNFRSF11B, SERPINE2, GRIN2B, SEMA7A, GATA3, NSG1, ANGPT1, FGF1, PTPRJ, STX1A, LYN, CCKBR, HRK, ALK, NTSR2, CRHR1, GRM5, GRM4, CD38, RASGRF2, RASGRF1, HTR7, JUN, CARTPT, RELN, GPR17, NRGN, EDA, RASD2, KALRN, DCC, IL1R1, DRD2, ERBB3, NNAT, CLU, SOX4, TAC1, RSAD2, CX3CL1, TIMP2, PEX…
GOTERM_BP_FAT	GO:0010647~positive regulation of cell communication		0.0230426	SLC8A3, OPRM1, GFAP, SLC20A1, CLSTN2, GRIK2, LMO3, TACR1, NPNT, SNCA, PAX6, TGFB3, GABBR1, GJA1, ANKRD6, LGR6, MAP3K5, TNFRSF11B, SERPINE2, GRIN2B, SEMA7A, GATA3, ANGPT1, FGF1, PTPRJ, STX1A, LYN, CCKBR, HRK, ALK, NTSR2, CRHR1, GRM5, GRM4, CD38, RASGRF2, RASGRF1, HTR7, JUN, CARTPT, RELN, GPR17, NRGN, EDA, RASD2, KALRN, DCC, IL1R1, DRD2, ERBB3, NNAT, CLU, SOX4, TAC1, RSAD2, CX3CL1, TIMP2, PEX5L, CD…
GOTERM_BP_FAT	GO:0009966~regulation of signal transduction		0.0290257	NOG, GRIK2, LMO3, SNCA, TGFB3, NOTUM, DLK1, ANKRD6, MAP3K5, GRIN2B, SERPINE2, SEMA7A, GATA3, RNF149, PTPRJ, PTPRF, SOCS3, TRABD2B, HRK, PSD2, NTSR2, PTPRO, THY1, RASGRF2, RASGRF1, CD59A, JUN, CARTPT, RELN, EDA, KALRN, IL1R1, ERBB3, DRD2, CLU, SOX4, CX3CL1, TIMP2, GREM2, PEX5L, AMER3, PPP1R16B, CHIL1, NRARP, ADRA2A, OTUD7A, TCF4, IQSEC3, HAP1, MDFI, ARHGEF33, ABR, NTF3, PTPN5, CNKSR3, RHBDF1, TPD5…
GOTERM_BP_FAT	GO:0009968~negative regulation of signal transduction		0.0336574	OPRM1, NOG, LMO3, SNCA, TGFB3, NOTUM, DLK1, ANKRD6, PAK7, SERPINE2, GATA3, RNF149, PTPRJ, SOX10, LYN, PTPRF, SOCS3, TRABD2B, PADI2, ARHGAP24, PTPRO, SLIT2, SLIT3, THY1, GRM5, CCND1, DACT2, CD59A, C1QL4, FAIM2, PMEPA1, NANOS3, NKD2, ERBB3, DRD2, CLU, CX3CL1, TIMP2, TCF7L2, GREM2, RGS10, LECT1, LRRTM4, NRARP, AGT, VWC2L, OTUD7A, VWC2, DDIT4L, PHLDA3, RASA4, MYOC, SCG2, MDFI, PTPN5, CNKSR3, STAT1, R…
GOTERM_BP_FAT	GO:1902531~regulation of intracellular signal transduction		0.107297	OPRM1, SLC20A1, LMO3, GRIK2, NPNT, TGFB3, GJA1, ANKRD6, GARNL3, MAP3K5, TNFRSF11B, SERPINE2, GRIN2B, SEMA7A, GATA3, ANGPT1, RNF149, FGF1, PTPRJ, LYN, SOCS3, PSD2, ARHGAP24, ALK, NTSR2, SLIT2, ARHGAP26, GRM5, GRM4, RASGRF2, PSD, RASGRF1, JUN, CARTPT, RELN, GPR17, C1QL4, EDA, RASD2, KALRN, DCC, DRD2, ERBB3, CLU, CX3CL1, TIMP2, PEX5L, CD24A, TCF7L2, PPP1R16B, CHIL1, LRRTM4, PTK2B, AGT, MAP3K1, PLEKH…
Annotation Cluster 13	Enrichment Score: 2.576502877500413
Category	Term		PValue	Genes
GOTERM_BP_FAT	GO:0051049~regulation of transport		3.05818e-08	KCNC2, SNCG, KCNC3, SYT5, SCN3B, SNCA, TGFB3, TBC1D16, HTR1A, STAC, GRIN2B, SERPINE2, GATA3, RAB27B, CHRNA3, CRYAB, MRGPRE, MFGE8, THY1, CRHR1, TNNT2, CD38, UNC13D, DOC2A, RASGRF2, RASGRF1, HTR7, CARTPT, RYR2, RELN, EDA, KALRN, PAM, ERBB3, DRD2, KCNA4, NKAIN2, CACNB2, SOX4, KCNA6, IL33, CX3CL1, KCNJ2, PEX5L, KCNS3, KCNS1, GPR26, ADRA2A, HCN4, HAP1, LPL, TESC, TRPC3, ABR, NTF3, KCNB2, KCNB1, PTPN5…
GOTERM_BP_FAT	GO:0051046~regulation of secretion		1.56608e-06	OPRM1, SNCG, KCNC3, SYT5, TACR1, SNCA, PAX6, GABBR1, TGFB3, GJA1, HTR1A, GRIN2B, PCP4, GATA3, IL1RAP, ANGPT1, RAB27B, CHRNA3, STX1A, LYN, CCKBR, CRHR1, CD38, DOC2A, UNC13D, CHRM3, HTR7, GRM7, CARTPT, KALRN, TNFRSF21, PAM, CCK, DRD2, ERBB3, NNAT, SOX4, RSAD2, TAC1, CX3CL1, IL33, PEX5L, TCF7L2, CHD7, HRH3, PDE1C, HRH2, AGT, ADRA2A, CAMK2A, HAP1, LPL, ABR, OPRL1, KCNB1, RHBDF1, AHI1, NPY1R, NPY5R, C…
GOTERM_BP_FAT	GO:1903530~regulation of secretion by cell		2.44525e-06	OPRM1, SNCG, KCNC3, SYT5, TACR1, SNCA, GABBR1, TGFB3, PAX6, GJA1, HTR1A, GRIN2B, PCP4, GATA3, IL1RAP, ANGPT1, RAB27B, CHRNA3, STX1A, LYN, CCKBR, CRHR1, CD38, DOC2A, UNC13D, CHRM3, HTR7, GRM7, CARTPT, KALRN, PAM, TNFRSF21, CCK, DRD2, NNAT, SOX4, RSAD2, TAC1, CX3CL1, IL33, PEX5L, TCF7L2, CHD7, HRH3, PDE1C, AGT, ADRA2A, CAMK2A, HAP1, LPL, ABR, KCNB1, RHBDF1, AHI1, NPY1R, NPY5R, CADPS2, CACNA1H, CACN…
GOTERM_BP_FAT	GO:0032940~secretion by cell		2.91682e-05	OPRM1, SNCG, KCNC3, FGF7, SYT5, TACR1, SNCA, PAX6, GABBR1, TGFB3, GJA1, ILDR2, VGF, HTR1A, SERPINE2, GRIN2B, PCP4, GATA3, IL1RAP, SV2B, ANGPT1, RAB27B, CHRNA3, STX1A, LYN, CCKBR, CRHR1, CBLN4, CD38, DOC2A, UNC13D, STXBP6, CHRM3, HTR7, GRM7, CARTPT, VAMP1, KALRN, TNFRSF21, PAM, NKD2, CCK, DRD2, NNAT, SOX4, RSAD2, TAC1, IL33, CX3CL1, PEX5L, TCF7L2, EPHB6, CHD7, CHIL1, HRH3, PDE1C, AGT, ADRA2A, CAMK…
GOTERM_BP_FAT	GO:0046903~secretion		4.51484e-05	OPRM1, SNCG, KCNC3, FGF7, SYT5, TACR1, SNCA, PAX6, TGFB3, GABBR1, AQP5, GJA1, ILDR2, VGF, HTR1A, SERPINE2, GRIN2B, PCP4, GATA3, IL1RAP, SV2B, ANGPT1, RAB27B, CHRNA3, STX1A, LYN, CCKBR, CRHR1, CBLN4, CD38, CCND1, DOC2A, UNC13D, CHRM3, STXBP6, HTR7, GRM7, CARTPT, CAR9, VAMP1, KALRN, TNFRSF21, PAM, NKD2, CCK, DRD2, ERBB3, NNAT, SOX4, RSAD2, TAC1, IL33, CX3CL1, PEX5L, TCF7L2, EPHB6, CHD7, CHIL1, HRH3…
GOTERM_BP_FAT	GO:0010817~regulation of hormone levels		0.000152985	SLC5A5, DRD2, SYT5, TACR1, NNAT, GABBR1, PAX6, GJA1, SOX4, TAC1, ILDR2, VGF, TCF7L2, PEX5L, PCSK2, HTR1A, CHD7, PDE1C, GATA3, AGT, ADRA2A, STX1A, NTF3, LYN, CCKBR, KCNB1, NPY1R, CRHR1, DKK3, CD38, CHRM3, CHST8, CARTPT, CACNA1H, CACNA1E, RELN, CACNA1C, AACS, HTR2C, ABCC8, BMP5, KALRN, HTR2A
GOTERM_BP_FAT	GO:0046883~regulation of hormone secretion		0.000232832	DRD2, SYT5, TACR1, NNAT, GABBR1, PAX6, GJA1, TAC1, SOX4, PEX5L, TCF7L2, HTR1A, CHD7, PDE1C, ADRA2A, STX1A, CCKBR, KCNB1, NPY1R, CRHR1, CD38, CHRM3, CARTPT, CACNA1E, AACS, HTR2C, ABCC8, KALRN, HTR2A
GOTERM_BP_FAT	GO:0046879~hormone secretion		0.000609995	DRD2, SYT5, TACR1, NNAT, GABBR1, PAX6, GJA1, TAC1, SOX4, ILDR2, VGF, TCF7L2, PEX5L, CHD7, PDE1C, GATA3, ADRA2A, STX1A, CCKBR, LYN, KCNB1, NPY1R, CRHR1, CD38, CHRM3, CARTPT, CACNA1E, AACS, CACNA1C, HTR2C, ABCC8, KALRN
GOTERM_BP_FAT	GO:0030072~peptide hormone secretion		0.000708442	DRD2, SYT5, NNAT, PAX6, GABBR1, SOX4, GJA1, ILDR2, VGF, PEX5L, TCF7L2, CHD7, PDE1C, ADRA2A, STX1A, CCKBR, KCNB1, CRHR1, CD38, CHRM3, CARTPT, CACNA1E, AACS, CACNA1C, HTR2C, ABCC8, KALRN
GOTERM_BP_FAT	GO:0090087~regulation of peptide transport		0.000737963	STX1A, CCKBR, SYT5, DRD2, KCNB1, NNAT, PAX6, GABBR1, GJA1, SOX4, PEX5L, TCF7L2, CD38, CHD7, CHRM3, PDE1C, ADRA2A, CARTPT, CACNA1E, AACS, HTR2C, ABCC8, CAR2, KALRN
GOTERM_BP_FAT	GO:0009914~hormone transport		0.000797012	DRD2, SYT5, TACR1, NNAT, GABBR1, PAX6, GJA1, TAC1, SOX4, ILDR2, VGF, TCF7L2, PEX5L, CHD7, PDE1C, GATA3, ADRA2A, STX1A, CCKBR, LYN, KCNB1, NPY1R, CRHR1, CD38, CHRM3, CARTPT, CACNA1E, AACS, CACNA1C, HTR2C, ABCC8, KALRN
GOTERM_BP_FAT	GO:0090276~regulation of peptide hormone secretion		0.00106268	STX1A, CCKBR, SYT5, DRD2, KCNB1, NNAT, PAX6, GABBR1, GJA1, SOX4, PEX5L, TCF7L2, CD38, CHD7, CHRM3, PDE1C, ADRA2A, CARTPT, CACNA1E, AACS, HTR2C, ABCC8, KALRN
GOTERM_BP_FAT	GO:0002790~peptide secretion		0.00110556	DRD2, SYT5, NNAT, PAX6, GABBR1, SOX4, GJA1, ILDR2, VGF, PEX5L, TCF7L2, CHD7, PDE1C, ADRA2A, STX1A, CCKBR, KCNB1, CRHR1, CD38, CHRM3, CARTPT, CACNA1E, AACS, CACNA1C, HTR2C, ABCC8, KALRN
GOTERM_BP_FAT	GO:0015833~peptide transport		0.00119695	DRD2, SYT5, NNAT, PAX6, GABBR1, SOX4, GJA1, ILDR2, VGF, PEX5L, TCF7L2, CHD7, PDE1C, ADRA2A, CAR2, STX1A, CCKBR, KCNB1, CRHR1, CD38, CHRM3, CARTPT, CACNA1E, AACS, CACNA1C, HTR2C, ABCC8, KALRN
GOTERM_BP_FAT	GO:0042886~amide transport		0.00137046	DRD2, SYT5, NNAT, PAX6, GABBR1, SOX4, GJA1, ILDR2, VGF, PEX5L, TCF7L2, CHD7, PDE1C, ADRA2A, CAR2, STX1A, CCKBR, KCNB1, CRHR1, CD38, CHRM3, CARTPT, CACNA1E, AACS, SLC14A1, CACNA1C, HTR2C, ABCC8, KALRN
GOTERM_BP_FAT	GO:0002791~regulation of peptide secretion		0.0015874	STX1A, CCKBR, SYT5, DRD2, KCNB1, NNAT, PAX6, GABBR1, GJA1, SOX4, PEX5L, TCF7L2, CD38, CHD7, CHRM3, PDE1C, ADRA2A, CARTPT, CACNA1E, AACS, HTR2C, ABCC8, KALRN
GOTERM_BP_FAT	GO:0023061~signal release		0.00183673	OPRM1, DRD2, SYT5, TACR1, SNCA, NNAT, GABBR1, PAX6, GJA1, SOX4, TAC1, ILDR2, VGF, TCF7L2, PEX5L, CHD7, PDE1C, GATA3, ADRA2A, SV2B, CHRNA3, STX1A, LYN, CCKBR, KCNB1, NPY1R, CRHR1, CD38, DOC2A, CHRM3, CADPS2, CARTPT, CACNA1E, AACS, CACNA1C, HTR2C, ABCC8, KALRN
GOTERM_BP_FAT	GO:0051047~positive regulation of secretion		0.00282317	CCK, DRD2, TACR1, NNAT, SNCA, PAX6, GABBR1, TGFB3, GJA1, SOX4, TAC1, IL33, TCF7L2, PEX5L, GRIN2B, PCP4, AGT, GATA3, IL1RAP, RAB27B, LPL, STX1A, CCKBR, OPRL1, KCNB1, CRHR1, CD38, UNC13D, CADPS2, CACNA1H, CARTPT, SYTL2, AACS, HTR2C, F2R
GOTERM_BP_FAT	GO:0071705~nitrogen compound transport		0.00306998	SNCG, SYT5, SNCA, GABBR1, SLC7A8, PAX6, GJA1, KCNJ10, ILDR2, CPEB1, VGF, PCP4, SLC1A6, SLC25A29, CHRNA3, DDC, STX1A, CCKBR, LYN, SLC7A11, CRHR1, CD38, CHRM3, HTR7, CARTPT, EIF5A2, KALRN, DRD2, TH, NNAT, SOX4, TCF7L2, PEX5L, CHD7, HRH3, PDE1C, AGT, ADRA2A, CAR2, SLC6A11, KCNB1, SLC6A15, GJB1, SLC17A7, SLC6A7, SLC6A6, CACNA1E, SLC14A1, AACS, CACNA1C, HTR2C, ABCC8, HTR2A
GOTERM_BP_FAT	GO:1903532~positive regulation of secretion by cell		0.00322354	CCK, DRD2, TACR1, NNAT, SNCA, PAX6, GABBR1, TGFB3, GJA1, TAC1, SOX4, IL33, TCF7L2, PEX5L, GRIN2B, PCP4, AGT, GATA3, IL1RAP, RAB27B, LPL, STX1A, CCKBR, KCNB1, CRHR1, CD38, UNC13D, CADPS2, CACNA1H, CARTPT, AACS, HTR2C, F2R
GOTERM_BP_FAT	GO:0051050~positive regulation of transport		0.00404817	KCNC2, MCHR1, SCN3B, TRPV2, TACR1, SNCA, GABBR1, TGFB3, PAX6, GJA1, GRIN2B, PCP4, GATA3, IL1RAP, ANGPT1, RAB27B, STX1A, CCKBR, MRGPRE, MFGE8, THY1, CRHR1, CD38, UNC13D, IPO5, CEMIP, CARTPT, RYR2, RELN, KCNH2, EDA, CAMK1D, CCK, DRD2, ERBB3, ABLIM3, NNAT, SOX4, CACNB2, TAC1, IL33, KCNJ2, PEX5L, TCF7L2, GPR26, AGT, CAMK2A, CAR2, HAP1, LPL, TESC, TRPC3, ABR, NTF3, OPRL1, KCNB1, PTPN5, MEX3B, CNKSR3, …
GOTERM_BP_FAT	GO:0050708~regulation of protein secretion		0.0108384	OPRM1, TNFRSF21, PAM, DRD2, SYT5, NNAT, TGFB3, RSAD2, GJA1, SOX4, CX3CL1, IL33, TCF7L2, PDE1C, GATA3, AGT, IL1RAP, ADRA2A, ANGPT1, LPL, STX1A, LYN, KCNB1, RHBDF1, AHI1, CD38, CHRM3, CARTPT, CACNA1E, AACS, ABCC8, F2R
GOTERM_BP_FAT	GO:0009306~protein secretion		0.011539	OPRM1, SNCG, TNFRSF21, DRD2, SYT5, NNAT, TGFB3, RSAD2, GJA1, SOX4, ILDR2, CX3CL1, IL33, VGF, TCF7L2, EPHB6, CHIL1, PDE1C, GATA3, AGT, IL1RAP, ADRA2A, ANGPT1, LPL, STX1A, LYN, KCNB1, RHBDF1, CD38, CBLN4, CHRM3, CARTPT, CACNA1E, AACS, CACNA1C, ABCC8, F2R
GOTERM_BP_FAT	GO:0046887~positive regulation of hormone secretion		0.0174033	CCKBR, DRD2, TACR1, NNAT, PAX6, GABBR1, TAC1, SOX4, GJA1, PEX5L, TCF7L2, CD38, CARTPT, AACS
GOTERM_BP_FAT	GO:0090277~positive regulation of peptide hormone secretion		0.0261332	CD38, CCKBR, DRD2, NNAT, PAX6, GABBR1, SOX4, GJA1, AACS, PEX5L, TCF7L2
GOTERM_BP_FAT	GO:0002793~positive regulation of peptide secretion		0.0358964	CD38, CCKBR, DRD2, NNAT, PAX6, GABBR1, SOX4, GJA1, AACS, PEX5L, TCF7L2
GOTERM_BP_FAT	GO:0050796~regulation of insulin secretion		0.0385459	CD38, STX1A, CHRM3, PDE1C, DRD2, SYT5, KCNB1, NNAT, ADRA2A, GJA1, SOX4, CARTPT, CACNA1E, AACS, TCF7L2, ABCC8
GOTERM_BP_FAT	GO:0030073~insulin secretion		0.0747473	DRD2, KCNB1, NNAT, SOX4, GJA1, ILDR2, VGF, TCF7L2, CD38, PDE1C, ADRA2A, CACNA1E, CACNA1C, AACS, ABCC8
GOTERM_BP_FAT	GO:0032024~positive regulation of insulin secretion		0.342026	CD38, NNAT, SOX4, GJA1, AACS, TCF7L2
GOTERM_BP_FAT	GO:0051223~regulation of protein transport		0.392198	OPRM1, PAM, TNFRSF21, DRD2, SYT5, ABLIM3, NNAT, TGFB3, RSAD2, GJA1, SOX4, CX3CL1, IL33, TCF7L2, PDE1C, GPR26, GATA3, AGT, IL1RAP, ADRA2A, ANGPT1, LPL, STX1A, LYN, KCNB1, PTPN5, RHBDF1, MRGPRE, AHI1, SFRP5, CD38, CDKN1A, CHRM3, SULF2, SFRP2, HPCA, IPO5, CEMIP, CARTPT, CACNA1E, AACS, EDA, ABCC8, F2R
GOTERM_BP_FAT	GO:0070201~regulation of establishment of protein localization		0.490008	OPRM1, PAM, TNFRSF21, NKD2, DRD2, SYT5, ABLIM3, NNAT, TGFB3, RSAD2, GJA1, SOX4, CX3CL1, IL33, TCF7L2, PDE1C, GPR26, GATA3, AGT, IL1RAP, ADRA2A, PLS1, ANGPT1, LPL, STX1A, LYN, KCNB1, PTPN5, RHBDF1, MRGPRE, AHI1, SFRP5, CD38, CDKN1A, CHRM3, SULF2, SFRP2, HPCA, IPO5, CEMIP, CARTPT, CACNA1E, AACS, EDA, ABCC8, F2R
GOTERM_BP_FAT	GO:0032880~regulation of protein localization		0.7377	OPRM1, KCNAB2, SYT5, TGFB3, GJA1, GATA3, IL1RAP, PLS1, ANGPT1, STX1A, LYN, MRGPRE, CD38, CHRM3, IPO5, CEMIP, CARTPT, EDA, KALRN, PAM, ARHGDIG, TNFRSF21, NKD2, DRD2, ABLIM3, NNAT, RSAD2, SOX4, CX3CL1, IL33, TCF7L2, PDE1C, GPR26, AGT, ADRA2A, DCLK3, DCLK2, LPL, KCNB1, PTPN5, RHBDF1, AHI1, SFRP5, CDKN1A, SULF2, SFRP2, HPCA, CACNA1E, AACS, ABCC8, F2R
GOTERM_BP_FAT	GO:0015031~protein transport		0.991802	OPRM1, SNCG, MLPH, SYT5, GRIK2, TGFB3, GJA1, ILDR2, PRKG2, VGF, HOOK1, TBC1D16, GATA3, ANKRD50, IL1RAP, SV2B, ANGPT1, STX1A, LYN, MRGPRE, CBLN4, CD38, CHRM3, JUN, IPO5, CEMIP, GRIP2, CARTPT, ERC1, EDA, EIF5A2, TNFRSF21, PAM, NKD2, DRD2, ABLIM3, NNAT, CLU, SOX4, RSAD2, IL33, CX3CL1, PEX5L, CD24A, TCF7L2, PPP1R3C, EPHB6, FAM21, CHIL1, PDE1C, AGT, GPR26, ADRA2A, HAP1, LPL, SPRN, TESC, KCNB2, KCNB1, …
GOTERM_BP_FAT	GO:0045184~establishment of protein localization		0.998046	OPRM1, SNCG, MLPH, SYT5, GRIK2, NPNT, TGFB3, GJA1, ILDR2, PRKG2, VGF, HOOK1, TBC1D16, GATA3, ANKRD50, IL1RAP, PLS1, SV2B, ANGPT1, STX1A, LYN, MRGPRE, CBLN4, CD38, CHRM3, JUN, IPO5, CEMIP, GRIP2, CARTPT, RYR2, ERC1, EDA, EIF5A2, TNFRSF21, PAM, NKD2, DRD2, ABLIM3, NNAT, CLU, SOX4, CACNB2, RSAD2, IL33, CX3CL1, PEX5L, CD24A, TCF7L2, PPP1R3C, EPHB6, FAM21, CHIL1, PDE1C, AGT, GPR26, ADRA2A, HAP1, LPL, …
Annotation Cluster 14	Enrichment Score: 2.5064023376543862
Category	Term		PValue	Genes
GOTERM_BP_FAT	GO:0015837~amine transport		1.15638e-05	SNCG, DDC, STX1A, DRD2, KCNB1, TH, SNCA, GABBR1, CRHR1, HRH3, PCP4, AGT, CARTPT, HTR2C, CHRNA3, HTR2A
GOTERM_BP_FAT	GO:0051952~regulation of amine transport		0.000104286	CRHR1, SNCG, STX1A, HRH3, DRD2, PCP4, AGT, KCNB1, SNCA, GABBR1, CARTPT, HTR2C, CHRNA3, HTR2A
GOTERM_BP_FAT	GO:0050433~regulation of catecholamine secretion		0.000131433	CRHR1, SNCG, STX1A, HRH3, PCP4, DRD2, AGT, KCNB1, SNCA, GABBR1, CARTPT, HTR2A
GOTERM_BP_FAT	GO:0050432~catecholamine secretion		0.000243616	CRHR1, SNCG, STX1A, HRH3, PCP4, DRD2, AGT, KCNB1, SNCA, GABBR1, CARTPT, HTR2A
GOTERM_BP_FAT	GO:0051937~catecholamine transport		0.000716251	CRHR1, SNCG, STX1A, HRH3, PCP4, DRD2, AGT, KCNB1, SNCA, GABBR1, CARTPT, HTR2A
GOTERM_BP_FAT	GO:0015844~monoamine transport		0.00158225	CRHR1, SNCG, STX1A, HRH3, DRD2, PCP4, AGT, HTR7, KCNB1, SNCA, GABBR1, CARTPT, HTR2A
GOTERM_BP_FAT	GO:0014059~regulation of dopamine secretion		0.0189246	SNCG, PCP4, DRD2, SNCA, GABBR1, HTR2A
GOTERM_BP_FAT	GO:0051953~negative regulation of amine transport		0.0280704	CRHR1, HRH3, DRD2, SNCA, GABBR1
GOTERM_BP_FAT	GO:0051954~positive regulation of amine transport		0.0305167	STX1A, PCP4, DRD2, KCNB1, CARTPT, HTR2C
GOTERM_BP_FAT	GO:0033605~positive regulation of catecholamine secretion		0.0858088	STX1A, PCP4, KCNB1, CARTPT
GOTERM_BP_FAT	GO:0015850~organic hydroxy compound transport		0.0955409	SNCG, STX1A, DRD2, KCNB1, SNCA, GABBR1, TAC1, CRHR1, HRH3, PCP4, AGT, HTR7, CARTPT, HTR2A
GOTERM_BP_FAT	GO:0015872~dopamine transport		0.144067	PCP4, DRD2, SNCA, GABBR1
Annotation Cluster 15	Enrichment Score: 2.2962073849203777
Category	Term		PValue	Genes
GOTERM_BP_FAT	GO:0008306~associative learning		1.53302e-06	NOG, DRD2, DRD5, TACR1, GABRA5, TAC1, NETO1, CRHR1, FOS, MEIS2, GRIN2B, BTG2, PPP1R1B, HRH2, NPTX2, GRM7, RELN, CACNA1E, NRGN, CACNA1C
GOTERM_BP_FAT	GO:0008542~visual learning		0.00764867	CRHR1, NOG, MEIS2, PPP1R1B, HRH2, DRD2, DRD5, CACNA1E, CACNA1C, NETO1
GOTERM_BP_FAT	GO:0007632~visual behavior		0.0109547	CRHR1, NOG, MEIS2, PPP1R1B, HRH2, DRD2, DRD5, CACNA1E, CACNA1C, NETO1
GOTERM_BP_FAT	GO:0009416~response to light stimulus		0.120175	KCNC2, NOG, DRD2, IMPACT, DRD5, TH, MME, NETO1, CRHR1, FOS, SEMA5B, CCND1, CASP3, CDKN1A, MEIS2, PPP1R1B, HRH2, PCP2, CACNA1E, CACNA1C, SIK1
GOTERM_BP_FAT	GO:0009314~response to radiation		0.214	KCNC2, OPRM1, IL1R1, ALAD, NOG, DRD2, IMPACT, DRD5, TH, MME, NETO1, FOS, SEMA5B, CASP3, MEIS2, HRH2, PPP1R1B, GATA3, PCP2, SIK1, CRYAB, CRHR1, CCND1, CDKN1A, SFRP2, JUN, CACNA1E, CACNA1C
Annotation Cluster 16	Enrichment Score: 2.245815731438071
Category	Term		PValue	Genes
GOTERM_BP_FAT	GO:0050808~synapse organization		0.00205754	SNCG, CLSTN2, DRD2, XLR3B, GLRA3, SNCA, CACNB2, EPHB3, EPHB2, LINGO2, HTR1A, LRRTM4, IL1RAP, PCDH17, CACNA2D2, TPBG, SLIT1, ELFN1, SLITRK2, EPHA7, CBLN2, LRRN1, RELN, NCAN, NFIA, KALRN, F2R
GOTERM_BP_FAT	GO:0050807~regulation of synapse organization		0.0035003	CLSTN2, DRD2, XLR3B, EPHB3, TPBG, SLIT1, EPHB2, LINGO2, SLITRK2, EPHA7, CBLN2, LRRTM4, IL1RAP, LRRN1, RELN, C1QL3, NCAN
GOTERM_BP_FAT	GO:0051963~regulation of synapse assembly		0.00570406	CLSTN2, XLR3B, EPHB3, SLIT1, TPBG, EPHB2, LINGO2, SLITRK2, EPHA7, CBLN2, LRRTM4, IL1RAP, LRRN1
GOTERM_BP_FAT	GO:0051965~positive regulation of synapse assembly		0.0102027	SLITRK2, LINGO2, CBLN2, LRRTM4, CLSTN2, XLR3B, IL1RAP, LRRN1, EPHB3, TPBG, EPHB2
GOTERM_BP_FAT	GO:0007416~synapse assembly		0.0140789	SLITRK2, LINGO2, EPHA7, CBLN2, LRRTM4, CLSTN2, DRD2, XLR3B, IL1RAP, LRRN1, RELN, EPHB3, SLIT1, TPBG, EPHB2
Annotation Cluster 17	Enrichment Score: 2.130474489977927
Category	Term		PValue	Genes
GOTERM_BP_FAT	GO:0070588~calcium ion transmembrane transport		1.86894e-05	SLC8A3, DRD2, TRPV2, SNCA, CACNB2, TPCN2, CHD7, STAC, SLC25A25, PTK2B, HAP1, TRPC3, LYN, OPRL1, CACNG4, CACNG3, CACNA2D2, THY1, CRHR1, CCDC109B, ATP2A3, CEMIP, CACNA1H, RYR2, CACNA1E, CACNA1C, HTR2C, F2R, HTR2A
GOTERM_BP_FAT	GO:0051480~regulation of cytosolic calcium ion concentration		2.6813e-05	OPRM1, SLC8A3, MCHR1, DRD2, TACR1, SNCA, TAC1, GJA1, CD24A, CALB2, TPCN2, CHD7, HRH3, PTK2B, AGT, HAP1, TRPC3, CCKBR, LYN, OPRL1, NPY1R, THY1, CRHR1, CD38, CEMIP, RYR2, EPOR, GPR17, CACNA1C, HTR2C, F2R, HTR2A
GOTERM_BP_FAT	GO:0007204~positive regulation of cytosolic calcium ion concentration		3.46483e-05	SLC8A3, MCHR1, DRD2, TACR1, SNCA, TAC1, GJA1, CD24A, TPCN2, CHD7, HRH3, PTK2B, AGT, HAP1, TRPC3, CCKBR, LYN, OPRL1, THY1, CRHR1, CD38, CEMIP, RYR2, EPOR, GPR17, CACNA1C, HTR2C, F2R, HTR2A
GOTERM_BP_FAT	GO:0006816~calcium ion transport		8.48775e-05	SLC8A3, MCHR1, CACHD1, DRD2, TRPV2, CAMK2G, SRL, SNCA, CACNB2, TPCN2, CHD7, SLC24A4, GRIN2B, SLC25A25, STAC, PTK2B, CAMK2A, HAP1, TRPC3, LYN, OPRL1, CACNG4, CACNG3, CACNA2D2, THY1, CRHR1, CCDC109B, ATP2A3, CEMIP, CACNA1H, RYR2, CACNA1E, CACNA1C, HTR2C, HTR2A, F2R
GOTERM_BP_FAT	GO:1904062~regulation of cation transmembrane transport		0.000119401	KCNC2, TESC, KCNAB2, LYN, SCN3B, OPRL1, DRD2, SNCA, CNKSR3, CACNB2, KCNJ2, KCNIP2, KCNIP1, KCNIP4, THY1, CRHR1, KCNS1, CHD7, YWHAH, STAC, PTK2B, CEMIP, RYR2, SCN4B, KCNH2, HAP1, F2R
GOTERM_BP_FAT	GO:0055074~calcium ion homeostasis		0.000156812	OPRM1, SLC8A3, MCHR1, GRIK2, DRD2, TACR1, SNCA, GJA1, TAC1, CD24A, CALB2, TPCN2, CHD7, SLC24A4, HRH3, PTK2B, AGT, HAP1, TRPC3, CCKBR, LYN, OPRL1, RMDN3, NPY1R, THY1, CRHR1, CD38, CCDC109B, ATP2A3, CEMIP, RYR2, EPOR, GPR17, TMTC2, CACNA1C, HTR2C, HTR2A, F2R
GOTERM_BP_FAT	GO:0006874~cellular calcium ion homeostasis		0.000178984	OPRM1, SLC8A3, MCHR1, GRIK2, DRD2, TACR1, SNCA, GJA1, TAC1, CD24A, CALB2, TPCN2, CHD7, SLC24A4, HRH3, PTK2B, AGT, HAP1, TRPC3, CCKBR, LYN, OPRL1, RMDN3, NPY1R, THY1, CRHR1, CD38, CCDC109B, ATP2A3, CEMIP, RYR2, EPOR, GPR17, CACNA1C, HTR2C, HTR2A, F2R
GOTERM_BP_FAT	GO:0070838~divalent metal ion transport		0.000419902	SLC8A3, MCHR1, CACHD1, DRD2, TRPV2, CAMK2G, SRL, SNCA, CACNB2, KCNJ2, TPCN2, CHD7, SLC24A4, GRIN2B, SLC25A25, STAC, PTK2B, CAMK2A, HAP1, NIPAL4, TRPC3, LYN, OPRL1, CACNG4, CACNG3, CACNA2D2, THY1, CRHR1, CCDC109B, ATP2A3, CEMIP, RYR2, CACNA1H, CACNA1E, CACNA1C, HTR2C, HTR2A, F2R
GOTERM_BP_FAT	GO:0072511~divalent inorganic cation transport		0.000445883	SLC8A3, MCHR1, CACHD1, DRD2, TRPV2, CAMK2G, SRL, SNCA, CACNB2, KCNJ2, TPCN2, CHD7, SLC24A4, GRIN2B, SLC25A25, STAC, PTK2B, CAMK2A, HAP1, NIPAL4, TRPC3, LYN, OPRL1, CACNG4, CACNG3, CACNA2D2, THY1, CRHR1, CCDC109B, ATP2A3, CEMIP, RYR2, CACNA1H, CACNA1E, CACNA1C, HTR2C, HTR2A, F2R
GOTERM_BP_FAT	GO:0070509~calcium ion import		0.000468677	SLC8A3, LYN, DRD2, TRPV2, SNCA, CACNB2, TPCN2, THY1, CHD7, CCDC109B, PTK2B, CEMIP, RYR2, CACNA1H, CACNA1E, CACNA1C, HTR2C, HAP1, HTR2A, F2R
GOTERM_BP_FAT	GO:0072503~cellular divalent inorganic cation homeostasis		0.000551823	OPRM1, SLC8A3, MCHR1, GRIK2, DRD2, TACR1, SNCA, GJA1, TAC1, CD24A, CALB2, TPCN2, CHD7, SLC24A4, HRH3, PTK2B, AGT, HAP1, TRPC3, CCKBR, LYN, OPRL1, RMDN3, NPY1R, THY1, CRHR1, CD38, CCDC109B, ATP2A3, CEMIP, RYR2, EPOR, GPR17, CACNA1C, HTR2C, HTR2A, F2R
GOTERM_BP_FAT	GO:2000021~regulation of ion homeostasis		0.000581985	TRPC3, CCK, LYN, SCN3B, DRD2, TACR1, SNCA, GJA1, TAC1, TPCN2, THY1, CHD7, PTK2B, AGT, CEMIP, RYR2, HCN4, HTR2C, CAR2, MYOC, HAP1, HTR2A, F2R
GOTERM_MF_FAT	GO:0015085~calcium ion transmembrane transporter activity		0.000628278	OPRM1, SLC8A3, TRPC3, TRPV2, CACNG4, CACNB2, CACNG3, CACNA2D2, TPCN2, SLC24A4, GRIN2B, ATP2A3, GRM7, RYR2, CACNA1H, CACNA1E, CACNA1C
GOTERM_BP_FAT	GO:0072507~divalent inorganic cation homeostasis		0.000809156	OPRM1, SLC8A3, MCHR1, GRIK2, DRD2, TACR1, SNCA, GJA1, TAC1, CD24A, CALB2, TPCN2, CHD7, SLC24A4, HRH3, PTK2B, AGT, HAP1, TRPC3, CCKBR, LYN, OPRL1, RMDN3, NPY1R, THY1, CRHR1, CD38, CCDC109B, ATP2A3, CEMIP, RYR2, EPOR, GPR17, TMTC2, CACNA1C, HTR2C, HTR2A, F2R
GOTERM_MF_FAT	GO:0005262~calcium channel activity		0.00121362	OPRM1, TRPC3, TRPV2, CACNG4, CACNB2, CACNG3, CACNA2D2, TPCN2, SLC24A4, GRIN2B, GRM7, RYR2, CACNA1H, CACNA1E, CACNA1C
GOTERM_BP_FAT	GO:0043270~positive regulation of ion transport		0.00218728	KCNC2, MCHR1, TESC, TRPC3, CCK, SCN3B, TRPV2, SNCA, CNKSR3, GABBR1, CACNB2, KCNJ2, THY1, GRIN2B, CEMIP, SCN4B, RYR2, RELN, KCNH2, HTR2C, ABCC8, CAMK2A, HAP1, F2R
GOTERM_BP_FAT	GO:0060402~calcium ion transport into cytosol		0.00473629	SLC8A3, TRPC3, LYN, DRD2, SNCA, TPCN2, THY1, CHD7, PTK2B, CEMIP, RYR2, HTR2C, HAP1, F2R, HTR2A
GOTERM_BP_FAT	GO:0060401~cytosolic calcium ion transport		0.00569461	SLC8A3, TRPC3, LYN, DRD2, SNCA, TPCN2, THY1, CHD7, PTK2B, CEMIP, RYR2, HTR2C, HAP1, F2R, HTR2A
GOTERM_BP_FAT	GO:0051924~regulation of calcium ion transport		0.00574598	MCHR1, TRPC3, LYN, OPRL1, DRD2, TRPV2, SNCA, GJA1, CACNB2, THY1, CRHR1, CHD7, STAC, PTK2B, AGT, CEMIP, RYR2, CAMK2A, HAP1, OPRD1, F2R
GOTERM_BP_FAT	GO:0006875~cellular metal ion homeostasis		0.00607441	OPRM1, SLC8A3, MCHR1, GRIK2, DRD2, TACR1, SNCA, GJA1, TAC1, CD24A, CALB2, TPCN2, CHD7, SLC24A4, HRH3, PTK2B, AGT, HAP1, TESC, TRPC3, CCKBR, LYN, OPRL1, RMDN3, NPY1R, THY1, CRHR1, CD38, CCDC109B, ATP2A3, CEMIP, RYR2, EPOR, GPR17, CACNA1C, HTR2C, HTR2A, F2R
GOTERM_BP_FAT	GO:0051208~sequestering of calcium ion		0.00631657	CHD7, LYN, PTK2B, DRD2, SNCA, CEMIP, RYR2, HTR2C, HAP1, F2R, TPCN2, THY1, HTR2A
GOTERM_BP_FAT	GO:0051282~regulation of sequestering of calcium ion		0.00631657	CHD7, LYN, PTK2B, DRD2, SNCA, CEMIP, RYR2, HTR2C, HAP1, F2R, TPCN2, THY1, HTR2A
GOTERM_BP_FAT	GO:1903169~regulation of calcium ion transmembrane transport		0.00761338	LYN, OPRL1, DRD2, SNCA, CACNB2, THY1, CRHR1, CHD7, STAC, PTK2B, CEMIP, RYR2, HAP1, F2R
GOTERM_MF_FAT	GO:0072509~divalent inorganic cation transmembrane transporter activity		0.00821308	OPRM1, SLC8A3, TRPC3, TRPV2, CACNG4, CACNB2, CACNG3, CACNA2D2, TPCN2, SLC24A4, GRIN2B, ATP2A3, GRM7, RYR2, CACNA1H, CACNA1E, CACNA1C, NIPAL4
GOTERM_BP_FAT	GO:0051238~sequestering of metal ion		0.0101984	CHD7, LYN, PTK2B, DRD2, SNCA, CEMIP, RYR2, HTR2C, HAP1, F2R, TPCN2, THY1, HTR2A
GOTERM_BP_FAT	GO:0055065~metal ion homeostasis		0.011979	SLC8A3, OPRM1, MCHR1, GRIK2, DRD2, TACR1, SNCA, GJA1, TAC1, KCNJ10, CD24A, CALB2, TPCN2, CHD7, SLC24A4, HRH3, PTK2B, AGT, HAP1, TESC, TRPC3, CCKBR, LYN, OPRL1, RMDN3, NPY1R, THY1, CRHR1, CD38, CCDC109B, ATP2A3, CEMIP, RYR2, EPOR, GPR17, TMTC2, KCNH2, CACNA1C, HTR2C, HTR2A, F2R
GOTERM_BP_FAT	GO:0051209~release of sequestered calcium ion into cytosol		0.0125504	CHD7, DRD2, SNCA, CEMIP, RYR2, HTR2C, HAP1, F2R, TPCN2, THY1, HTR2A
GOTERM_BP_FAT	GO:0051283~negative regulation of sequestering of calcium ion		0.0125504	CHD7, DRD2, SNCA, CEMIP, RYR2, HTR2C, HAP1, F2R, TPCN2, THY1, HTR2A
GOTERM_BP_FAT	GO:1902656~calcium ion import into cytosol		0.0152831	CHD7, DRD2, SNCA, CEMIP, RYR2, HTR2C, HAP1, F2R, TPCN2, THY1, HTR2A
GOTERM_BP_FAT	GO:0097553~calcium ion transmembrane import into cytosol		0.0152831	CHD7, DRD2, SNCA, CEMIP, RYR2, HTR2C, HAP1, F2R, TPCN2, THY1, HTR2A
GOTERM_BP_FAT	GO:0030003~cellular cation homeostasis		0.0188798	SLC8A3, OPRM1, MCHR1, GRIK2, DRD2, TACR1, SNCA, GJA1, TAC1, CD24A, CALB2, TPCN2, CHD7, SLC24A4, HRH3, PTK2B, AGT, CAR2, HAP1, TESC, TRPC3, CCKBR, LYN, OPRL1, RMDN3, NPY1R, THY1, SLC17A7, CRHR1, CD38, CCDC109B, ATP2A3, CEMIP, RYR2, EPOR, GPR17, CACNA1C, HTR2C, HTR2A, F2R
GOTERM_BP_FAT	GO:0050801~ion homeostasis		0.0201901	SLC8A3, OPRM1, MCHR1, CCK, GRIK2, SCN3B, DRD2, TACR1, SNCA, GJA1, TAC1, KCNJ10, CD24A, CALB2, TPCN2, CHD7, SLC24A4, HRH3, PTK2B, AGT, HCN4, MYOC, HAP1, CAR2, TESC, TRPC3, CCKBR, LYN, OPRL1, RMDN3, NPY1R, THY1, SLC17A7, CRHR1, CD38, CCDC109B, ATP2A3, SFRP4, CEMIP, RYR2, EPOR, GPR17, TMTC2, KCNH2, CACNA1C, HTR2C, HTR2A, F2R
GOTERM_BP_FAT	GO:0034764~positive regulation of transmembrane transport		0.0216786	KCNC2, TESC, SNCA, CNKSR3, CACNB2, KCNJ2, THY1, CEMIP, RYR2, RELN, KCNH2, HAP1, CAR2, F2R
GOTERM_BP_FAT	GO:0051928~positive regulation of calcium ion transport		0.0240245	MCHR1, TRPC3, TRPV2, SNCA, CEMIP, RYR2, CACNB2, CAMK2A, HAP1, F2R, THY1
GOTERM_BP_FAT	GO:0048878~chemical homeostasis		0.0246976	OPRM1, SLC8A3, MCHR1, FGF7, SCN3B, GRIK2, TACR1, SNCA, AQP5, PAX6, GJA1, KCNJ10, VGF, CALB2, SLC24A4, CCKBR, LYN, PNPLA3, THY1, CRHR1, CD38, CCDC109B, CEMIP, RYR2, CARTPT, GPR17, KCNH2, CCK, DRD2, TH, TAC1, SOX4, TCF7L2, CD24A, TPCN2, CHD7, HRH3, PTK2B, AGT, ADRA2A, SH2B2, HCN4, HAP1, CAR2, MYOC, SCD1, LPL, TESC, TRPC3, OPRL1, KCNB1, RMDN3, NPY1R, AMPD2, STAT1, SLC17A7, ATP2A3, SFRP4, EPOR, CACNA…
GOTERM_BP_FAT	GO:1904064~positive regulation of cation transmembrane transport		0.0247432	KCNC2, TESC, CNKSR3, SNCA, CEMIP, RYR2, CACNB2, KCNH2, KCNJ2, HAP1, F2R, THY1
GOTERM_BP_FAT	GO:0051279~regulation of release of sequestered calcium ion into cytosol		0.025293	CHD7, LYN, PTK2B, SNCA, CEMIP, RYR2, HAP1, F2R, THY1
GOTERM_BP_FAT	GO:0006873~cellular ion homeostasis		0.0255306	SLC8A3, OPRM1, MCHR1, GRIK2, DRD2, TACR1, SNCA, GJA1, TAC1, CD24A, CALB2, TPCN2, CHD7, SLC24A4, HRH3, PTK2B, AGT, CAR2, HAP1, TESC, TRPC3, CCKBR, LYN, OPRL1, RMDN3, NPY1R, THY1, SLC17A7, CRHR1, CD38, CCDC109B, ATP2A3, CEMIP, RYR2, EPOR, GPR17, CACNA1C, HTR2C, HTR2A, F2R
GOTERM_BP_FAT	GO:0010522~regulation of calcium ion transport into cytosol		0.0272688	TRPC3, CHD7, LYN, PTK2B, SNCA, CEMIP, RYR2, HAP1, F2R, THY1
GOTERM_BP_FAT	GO:0032845~negative regulation of homeostatic process		0.0280067	KLF13, DRD2, SNCA, CD24A, TPCN2, THY1, CD38, TNFRSF11B, CHD7, CEMIP, ADRA2A, CARTPT, RYR2, HTR2C, HAP1, F2R, HTR2A
GOTERM_BP_FAT	GO:0055082~cellular chemical homeostasis		0.0302971	SLC8A3, OPRM1, MCHR1, GRIK2, DRD2, TACR1, TH, SNCA, AQP5, GJA1, SOX4, TAC1, TCF7L2, CD24A, CALB2, TPCN2, CHD7, SLC24A4, HRH3, PTK2B, AGT, ADRA2A, HAP1, CAR2, TESC, TRPC3, CCKBR, LYN, OPRL1, KCNB1, RMDN3, NPY1R, THY1, SLC17A7, CRHR1, CD38, CCDC109B, ATP2A3, CEMIP, RYR2, CARTPT, EPOR, GPR17, AACS, CACNA1C, HTR2C, HTR2A, F2R
GOTERM_BP_FAT	GO:0034767~positive regulation of ion transmembrane transport		0.030931	KCNC2, TESC, CNKSR3, SNCA, CEMIP, RYR2, CACNB2, RELN, KCNH2, KCNJ2, HAP1, F2R, THY1
GOTERM_BP_FAT	GO:0098771~inorganic ion homeostasis		0.0356901	SLC8A3, OPRM1, MCHR1, GRIK2, DRD2, TACR1, SNCA, GJA1, TAC1, KCNJ10, CD24A, CALB2, TPCN2, CHD7, SLC24A4, HRH3, PTK2B, AGT, HAP1, CAR2, TESC, TRPC3, CCKBR, LYN, OPRL1, RMDN3, NPY1R, THY1, SLC17A7, CRHR1, CD38, CCDC109B, ATP2A3, SFRP4, CEMIP, RYR2, EPOR, GPR17, TMTC2, KCNH2, CACNA1C, HTR2C, HTR2A, F2R
GOTERM_BP_FAT	GO:0055080~cation homeostasis		0.0377924	SLC8A3, OPRM1, MCHR1, GRIK2, DRD2, TACR1, SNCA, GJA1, TAC1, KCNJ10, CD24A, CALB2, TPCN2, CHD7, SLC24A4, HRH3, PTK2B, AGT, HAP1, CAR2, TESC, TRPC3, CCKBR, LYN, OPRL1, RMDN3, NPY1R, THY1, SLC17A7, CRHR1, CD38, CCDC109B, ATP2A3, CEMIP, RYR2, EPOR, GPR17, TMTC2, KCNH2, CACNA1C, HTR2C, HTR2A, F2R
GOTERM_BP_FAT	GO:0032844~regulation of homeostatic process		0.0394884	CCK, SCN3B, DRD2, TACR1, SNCA, GJA1, TAC1, TCF7L2, CD24A, TPCN2, TAL1, TNFRSF11B, CHD7, ISG15, PTK2B, AGT, ADRA2A, HCN4, CAR2, HAP1, MYOC, SPP1, TRPC3, LYN, KLF13, PKIB, THY1, CD38, CEMIP, CARTPT, RYR2, CACNA1E, HTR2C, F2R, HTR2A
GOTERM_BP_FAT	GO:0090279~regulation of calcium ion import		0.0559062	CHD7, LYN, PTK2B, TRPV2, SNCA, CEMIP, RYR2, HAP1, F2R, THY1
GOTERM_BP_FAT	GO:1904427~positive regulation of calcium ion transmembrane transport		0.0575601	SNCA, CEMIP, RYR2, CACNB2, HAP1, F2R, THY1
GOTERM_BP_FAT	GO:0010524~positive regulation of calcium ion transport into cytosol		0.0580844	TRPC3, SNCA, CEMIP, HAP1, F2R, THY1
GOTERM_BP_FAT	GO:0051281~positive regulation of release of sequestered calcium ion into cytosol		0.0625766	SNCA, CEMIP, HAP1, F2R, THY1
GOTERM_BP_FAT	GO:0090280~positive regulation of calcium ion import		0.0648764	TRPV2, SNCA, CEMIP, HAP1, F2R, THY1
GOTERM_BP_FAT	GO:0032846~positive regulation of homeostatic process		0.108526	TRPC3, DRD2, TACR1, SNCA, TAC1, PKIB, CD24A, THY1, TAL1, ISG15, AGT, CEMIP, RYR2, CAR2, HAP1, SPP1, F2R
GOTERM_BP_FAT	GO:0019725~cellular homeostasis		0.203021	SLC8A3, OPRM1, MCHR1, GRIK2, DRD2, TACR1, TH, SNCA, AQP5, GJA1, SOX4, TAC1, TCF7L2, CD24A, CALB2, TPCN2, CHD7, SLC24A4, HRH3, PTK2B, AGT, ADRA2A, HAP1, CAR2, TESC, TRPC3, CCKBR, LYN, OPRL1, KCNB1, RMDN3, NPY1R, THY1, SLC17A7, CRHR1, CD38, CCDC109B, ATP2A3, CEMIP, RYR2, CARTPT, EPOR, GPR17, AACS, CACNA1C, HTR2C, HTR2A, F2R
GOTERM_BP_FAT	GO:0032414~positive regulation of ion transmembrane transporter activity		0.436087	TESC, CNKSR3, RYR2, CACNB2, RELN, HAP1
GOTERM_BP_FAT	GO:0042592~homeostatic process		0.444627	OPRM1, SLC8A3, MCHR1, FGF7, SCN3B, GRIK2, USH1G, TACR1, SNCA, PAX6, AQP5, GJA1, KCNJ10, ILDR2, VGF, CALB2, CASP3, TNFRSF11B, SLC24A4, ISG15, GATA3, HBB-B1, LYN, CCKBR, CDHR1, LDB2, PKIB, PNPLA3, THY1, CRHR1, CD38, CCDC109B, IL20RB, CEMIP, CARTPT, RYR2, GPR17, HBB-BT, KCNH2, CCK, DRD2, TH, SOX4, TAC1, MRAP2, CD24A, TCF7L2, TPCN2, TAL1, CHD7, HRH3, PTK2B, AGT, ADRA2A, SH2B2, HCN4, MYOC, CAR2, HAP1,…
GOTERM_BP_FAT	GO:0051235~maintenance of location		0.476883	LPL, LYN, DRD2, SNCA, PEX5L, TPCN2, THY1, SLC17A7, CHD7, PTK2B, CEMIP, RYR2, HTR2C, HAP1, F2R, HTR2A
GOTERM_BP_FAT	GO:0032411~positive regulation of transporter activity		0.539323	TESC, CNKSR3, RYR2, CACNB2, RELN, HAP1
Annotation Cluster 18	Enrichment Score: 2.0514953659053594
Category	Term		PValue	Genes
GOTERM_MF_FAT	GO:0005230~extracellular ligand-gated ion channel activity		6.2907e-06	GABRG1, GABRG3, GLRA1, GRIK2, GABRA3, GLRA3, GABRA5, GRIA3, P2RX5, SLC17A7, GRIN2B, PTK2B, CHRNB4, CHRNA3, GABRQ
KEGG_PATHWAY	mmu05032:Morphine addiction		0.00019026	GABRG1, OPRM1, GABRG3, ADCY2, GABRA3, GABRA5, GNG13, GABBR1, PDE3A, GABBR2, PDE7B, PDE1C, PDE1A, PDE8A, GNG4, GABRQ
GOTERM_BP_FAT	GO:0007214~gamma-aminobutyric acid signaling pathway		0.000534587	GABRG1, PLCL1, GABRG3, GABRA3, GABRA5, GABBR1, GABBR2, GABRQ
GOTERM_MF_FAT	GO:0016917~GABA receptor activity		0.000561332	GABRG1, GABRG3, GABRA3, GABRA5, GABBR1, GABBR2, GABRQ
KEGG_PATHWAY	mmu05033:Nicotine addiction		0.00164148	SLC17A7, GABRG1, GABRG3, SLC17A6, GRIN2B, GABRA3, GABRA5, GRIA3, GABRQ
KEGG_PATHWAY	mmu04723:Retrograde endocannabinoid signaling		0.0019066	GABRG1, GABRG3, ADCY2, GABRA3, GABRA5, GNG13, GRIA3, SLC17A7, GRM5, DAGLA, PLCB3, SLC17A6, CACNA1C, GNG4, GABRQ
KEGG_PATHWAY	mmu04727:GABAergic synapse		0.0038273	GABRG1, GABRG3, ADCY2, GABRA3, GABRA5, GNG13, GABBR1, GABBR2, PLCL1, CACNA1C, GNG4, GABRQ, HAP1
GOTERM_MF_FAT	GO:0004890~GABA-A receptor activity		0.0147666	GABRG1, GABRG3, GABRA3, GABRA5, GABRQ
GOTERM_BP_FAT	GO:0015698~inorganic anion transport		0.0210855	SLC17A7, GABRG1, SLC5A5, GABRG3, GLRA1, SLC20A1, GABRA3, GLRA3, GABRA5, SFRP4, CLIC1, GABRQ
GOTERM_MF_FAT	GO:0005254~chloride channel activity		0.0230565	SLC17A7, GABRG1, GABRG3, GLRA1, GABRA3, GLRA3, GABRA5, CLIC1, GABRQ
GOTERM_MF_FAT	GO:0015103~inorganic anion transmembrane transporter activity		0.0420688	SLC17A7, GABRG1, SLC5A5, GABRG3, GLRA1, SLC20A1, GABRA3, GLRA3, GABRA5, CLIC1, GABRQ
GOTERM_MF_FAT	GO:0005253~anion channel activity		0.0444545	SLC17A7, GABRG1, GABRG3, GLRA1, GABRA3, GLRA3, GABRA5, CLIC1, GABRQ
GOTERM_MF_FAT	GO:0015108~chloride transmembrane transporter activity		0.0483123	SLC17A7, GABRG1, GABRG3, GLRA1, GABRA3, GLRA3, GABRA5, CLIC1, GABRQ
GOTERM_MF_FAT	GO:0008509~anion transmembrane transporter activity		0.0841052	GABRG1, GABRG3, SLC5A5, GLRA1, SLC20A1, GABRA3, GLRA3, GABRA5, CLIC1, SLC7A11, SLC17A7, SLC17A6, SLC1A6, GABRQ
GOTERM_BP_FAT	GO:0006821~chloride transport		0.116043	GABRG1, GABRG3, GLRA1, GABRA3, GLRA3, GABRA5, CLIC1, GABRQ
GOTERM_BP_FAT	GO:1902476~chloride transmembrane transport		0.637696	GLRA1, GLRA3, CLIC1
GOTERM_BP_FAT	GO:0098661~inorganic anion transmembrane transport		0.767118	GLRA1, GLRA3, CLIC1
Annotation Cluster 19	Enrichment Score: 2.00760539508069
Category	Term		PValue	Genes
GOTERM_BP_FAT	GO:0007271~synaptic transmission, cholinergic		0.000711854	CHRM3, HRH3, CHRM2, TACR1, CHRNB4, TAC1, HTR2C, CHRNA3
GOTERM_BP_FAT	GO:0071242~cellular response to ammonium ion		0.0025165	KCNC2, RGS10, CHRM3, HRH3, CHRM2, LY6H, RGS8
GOTERM_BP_FAT	GO:0060359~response to ammonium ion		0.00405071	KCNC2, RGS10, CHRM3, HRH3, CHRM2, LY6H, RGS8
GOTERM_BP_FAT	GO:0007213~G-protein coupled acetylcholine receptor signaling pathway		0.00624019	RGS10, CHRM3, HRH3, CHRM2, RGS8
GOTERM_BP_FAT	GO:1905144~response to acetylcholine		0.00681683	RGS10, CHRM3, HRH3, CHRM2, LY6H, RGS8
GOTERM_BP_FAT	GO:1905145~cellular response to acetylcholine		0.00681683	RGS10, CHRM3, HRH3, CHRM2, LY6H, RGS8
GOTERM_BP_FAT	GO:0095500~acetylcholine receptor signaling pathway		0.00681683	RGS10, CHRM3, HRH3, CHRM2, LY6H, RGS8
GOTERM_BP_FAT	GO:1903831~signal transduction involved in cellular response to ammonium ion		0.00681683	RGS10, CHRM3, HRH3, CHRM2, LY6H, RGS8
GOTERM_MF_FAT	GO:0015464~acetylcholine receptor activity		0.00860362	CHRM3, HRH3, CHRM2, CHRNB4, CHRNA3
GOTERM_BP_FAT	GO:0007197~adenylate cyclase-inhibiting G-protein coupled acetylcholine receptor signaling pathway		0.0553682	CHRM3, HRH3, CHRM2
GOTERM_BP_FAT	GO:0007207~phospholipase C-activating G-protein coupled acetylcholine receptor signaling pathway		0.0553682	CHRM3, HRH3, CHRM2
GOTERM_MF_FAT	GO:0099528~G-protein coupled neurotransmitter receptor activity		0.0555701	CHRM3, HRH3, CHRM2
GOTERM_MF_FAT	GO:0016907~G-protein coupled acetylcholine receptor activity		0.0555701	CHRM3, HRH3, CHRM2
Annotation Cluster 20	Enrichment Score: 1.9597365217580416
Category	Term		PValue	Genes
GOTERM_MF_FAT	GO:0008227~G-protein coupled amine receptor activity		0.000146025	HTR1A, CHRM3, HRH3, CHRM2, HRH2, HTR7, ADRA2A, HTR2C, HTR2A
GOTERM_BP_FAT	GO:0007210~serotonin receptor signaling pathway		0.0083711	HTR1A, HTR7, HTR2C, HTR2A
GOTERM_MF_FAT	GO:0004993~G-protein coupled serotonin receptor activity		0.0128063	HTR1A, HTR7, HTR2C, HTR2A
GOTERM_MF_FAT	GO:0099589~serotonin receptor activity		0.0128063	HTR1A, HTR7, HTR2C, HTR2A
GOTERM_MF_FAT	GO:0051378~serotonin binding		0.0744313	HTR1A, HTR2C, HTR2A
GOTERM_MF_FAT	GO:0043176~amine binding		0.116888	HTR1A, HTR2C, HTR2A
Annotation Cluster 21	Enrichment Score: 1.9515157234403309
Category	Term		PValue	Genes
GOTERM_BP_FAT	GO:0051048~negative regulation of secretion		0.000173558	OPRM1, TNFRSF21, ABR, ERBB3, DRD2, KCNB1, RHBDF1, SNCA, GABBR1, RSAD2, CX3CL1, NPY1R, IL33, NPY5R, CRHR1, HRH3, PDE1C, HRH2, HTR7, GRM7, ADRA2A, CARTPT, ANGPT1, ABCC8, KALRN, F2R
GOTERM_BP_FAT	GO:1903531~negative regulation of secretion by cell		0.000228744	OPRM1, TNFRSF21, ABR, DRD2, KCNB1, SNCA, RHBDF1, GABBR1, RSAD2, IL33, CX3CL1, NPY1R, NPY5R, CRHR1, HRH3, PDE1C, GRM7, HTR7, ADRA2A, CARTPT, ANGPT1, ABCC8, F2R, KALRN
GOTERM_BP_FAT	GO:0050708~regulation of protein secretion		0.0108384	OPRM1, TNFRSF21, PAM, DRD2, SYT5, NNAT, TGFB3, RSAD2, GJA1, SOX4, CX3CL1, IL33, TCF7L2, PDE1C, GATA3, AGT, IL1RAP, ADRA2A, ANGPT1, LPL, STX1A, LYN, KCNB1, RHBDF1, AHI1, CD38, CHRM3, CARTPT, CACNA1E, AACS, ABCC8, F2R
GOTERM_BP_FAT	GO:0009306~protein secretion		0.011539	OPRM1, SNCG, TNFRSF21, DRD2, SYT5, NNAT, TGFB3, RSAD2, GJA1, SOX4, ILDR2, CX3CL1, IL33, VGF, TCF7L2, EPHB6, CHIL1, PDE1C, GATA3, AGT, IL1RAP, ADRA2A, ANGPT1, LPL, STX1A, LYN, KCNB1, RHBDF1, CD38, CBLN4, CHRM3, CARTPT, CACNA1E, AACS, CACNA1C, ABCC8, F2R
GOTERM_BP_FAT	GO:0050709~negative regulation of protein secretion		0.0215491	OPRM1, TNFRSF21, PDE1C, DRD2, KCNB1, RHBDF1, ADRA2A, RSAD2, ANGPT1, IL33, CX3CL1, ABCC8, F2R
GOTERM_BP_FAT	GO:0051051~negative regulation of transport		0.022841	OPRM1, TNFRSF21, DRD2, ERBB3, SNCA, GABBR1, RSAD2, SOX4, CX3CL1, IL33, OSTN, HRH3, SERPINE2, PTK2B, HRH2, PDE1C, ADRA2A, SH2B2, ANGPT1, ABR, CRYAB, OPRL1, KCNB1, RHBDF1, AHI1, NPY1R, NPY5R, CRHR1, SFRP5, HTR7, GRM7, SFRP4, CARTPT, KCNH2, ABCC8, KALRN, HTR2A, F2R
GOTERM_BP_FAT	GO:0051224~negative regulation of protein transport		0.281749	OPRM1, TNFRSF21, DRD2, KCNB1, RHBDF1, SOX4, RSAD2, IL33, CX3CL1, SFRP5, PDE1C, ADRA2A, ANGPT1, ABCC8, F2R
GOTERM_BP_FAT	GO:1904950~negative regulation of establishment of protein localization		0.354765	OPRM1, TNFRSF21, DRD2, KCNB1, RHBDF1, SOX4, RSAD2, IL33, CX3CL1, SFRP5, PDE1C, ADRA2A, ANGPT1, ABCC8, F2R
Annotation Cluster 22	Enrichment Score: 1.8932524270910007
Category	Term		PValue	Genes
GOTERM_BP_FAT	GO:0040011~locomotion		0.000209231	NOG, IL16, PLXNA2, AMOTL1, SEMA7A, GATA3, UNC5D, ROBO2, ERDR1, MATK, PTPRJ, MATN2, LRRC6, PTPRM, PTPRF, EFNB3, BARHL2, PTPRO, PROX1, THY1, HAS1, JUN, RELN, KALRN, DNAH11, IL1R1, DRD2, DRD5, CX3CL1, IL33, EPHB3, EPHB2, SEMA5B, LHX2, ADRA2A, LHX9, GCNT1, SPP1, COL18A1, SPNS2, ABR, NTF3, RHBDF1, EPHA3, EPHA7, EPS8, SFRP2, CACNA1E, NSMF, SST, FGF7, BCAR1, TACR1, PAX6, GJA1, CPEB1, LGR6, PAK3, SEMA3F,…
GOTERM_BP_FAT	GO:0006928~movement of cell or subcellular component		0.000320054	NOG, IL16, SCN3B, PLXNA2, AMOTL1, SEMA7A, GATA3, UNC5D, ROBO2, ERDR1, MATK, PTPRJ, MATN2, LRRC6, PTPRM, PTPRF, EFNB3, BARHL2, PTPRO, PROX1, THY1, TNNT2, HAS1, JUN, RYR2, RELN, STMN1, KALRN, DNAH11, IL1R1, DRD2, DRD5, CACNB2, IL33, CX3CL1, KCNJ2, EPHB3, EPHB2, SEMA5B, LHX2, ADRA2A, GCNT1, LHX9, HAP1, SPP1, COL18A1, SPNS2, ABR, NTF3, MOBP, RHBDF1, EPHA3, EPHA7, EPS8, SFRP2, CACNA1E, NSMF, CACNA1C, …
GOTERM_BP_FAT	GO:0040012~regulation of locomotion		0.0013512	NOG, FGF7, IL16, PLXNA2, BCAR1, TACR1, SNCA, PAX6, CPEB1, AMOTL1, LGR6, PAK3, SEMA7A, GATA3, SEMA3F, SEMA3C, ROBO2, UNC5D, ANGPT1, SEMA3A, DOCK10, FGF1, ERDR1, PTPRJ, PTPRM, LYN, SOX14, LDB2, PADI2, SLIT1, PROX1, SLIT2, THY1, GRM5, HAS1, JUN, CEMIP, RELN, SEMA4A, CAMK1D, IL1R1, DRD2, DRD5, TAC1, CX3CL1, IL33, SEMA5B, PTK2B, MAP3K1, AGT, ADRA2A, ACAN, MYOC, SCG2, COL18A1, ABR, NTF3, EPHA3, CDH13, …
GOTERM_BP_FAT	GO:0016477~cell migration		0.00203314	NOG, FGF7, IL16, PLXNA2, TACR1, BCAR1, PAX6, GJA1, CPEB1, AMOTL1, LGR6, PAK3, SEMA7A, SEMA3F, GATA3, SEMA3C, ANGPT1, UNC5D, POU4F1, SEMA3A, FGF1, ERDR1, MATK, PTPRJ, MATN2, SOX10, EGR3, PTPRM, LYN, PTPRF, SOX14, FOXJ1, BARHL2, PADI2, ARHGAP24, SLIT1, PTPRO, PROX1, SLIT2, THY1, HAS1, JUN, CEMIP, SH3KBP1, RELN, SEMA4A, CAMK1D, KALRN, DCC, SHROOM2, IL1R1, CCK, DRD2, DRD5, TAC1, IL33, CX3CL1, EPHB3, …
GOTERM_BP_FAT	GO:0051270~regulation of cellular component movement		0.0022457	NOG, FGF7, PLXNA2, BCAR1, TACR1, PAX6, CPEB1, AMOTL1, LGR6, PAK3, SEMA7A, GATA3, SEMA3F, SEMA3C, UNC5D, ANGPT1, SEMA3A, DOCK10, FGF1, ERDR1, PTPRJ, PTPRM, LYN, SOX14, LDB2, PADI2, SLIT1, PROX1, SLIT2, THY1, TNNT2, HAS1, JUN, CEMIP, RYR2, RELN, STMN1, SEMA4A, CAMK1D, DNAH11, IL1R1, DRD2, DRD5, TAC1, CX3CL1, IL33, KCNJ2, SEMA5B, PTK2B, MAP3K1, AGT, ADRA2A, ACAN, MYOC, HAP1, COL18A1, ABR, NTF3, EPHA…
GOTERM_BP_FAT	GO:0051674~localization of cell		0.00241418	NOG, FGF7, IL16, PLXNA2, TACR1, BCAR1, PAX6, GJA1, CPEB1, AMOTL1, LGR6, PAK3, SEMA7A, SEMA3F, GATA3, SEMA3C, ANGPT1, UNC5D, POU4F1, SEMA3A, DOCK10, FGF1, ERDR1, MATK, PTPRJ, MATN2, SOX10, EGR3, LRRC6, PTPRM, LYN, PTPRF, SOX14, FOXJ1, BARHL2, LDB2, PADI2, ARHGAP24, SLIT1, PTPRO, PROX1, SLIT2, THY1, HAS1, JUN, CEMIP, SH3KBP1, RELN, SEMA4A, CAMK1D, KALRN, DNAH11, DCC, IL1R1, SHROOM2, CCK, DRD2, DRD5…
GOTERM_BP_FAT	GO:0048870~cell motility		0.00241418	NOG, FGF7, IL16, PLXNA2, TACR1, BCAR1, PAX6, GJA1, CPEB1, AMOTL1, LGR6, PAK3, SEMA7A, SEMA3F, GATA3, SEMA3C, ANGPT1, UNC5D, POU4F1, SEMA3A, DOCK10, FGF1, ERDR1, MATK, PTPRJ, MATN2, SOX10, EGR3, LRRC6, PTPRM, LYN, PTPRF, SOX14, FOXJ1, BARHL2, LDB2, PADI2, ARHGAP24, SLIT1, PTPRO, PROX1, SLIT2, THY1, HAS1, JUN, CEMIP, SH3KBP1, RELN, SEMA4A, CAMK1D, KALRN, DNAH11, DCC, IL1R1, SHROOM2, CCK, DRD2, DRD5…
GOTERM_BP_FAT	GO:0030334~regulation of cell migration		0.00461735	NOG, FGF7, PLXNA2, BCAR1, TACR1, PAX6, CPEB1, LGR6, AMOTL1, PAK3, GATA3, SEMA3F, SEMA7A, SEMA3C, UNC5D, ANGPT1, SEMA3A, DOCK10, FGF1, ERDR1, PTPRJ, PTPRM, LYN, SOX14, LDB2, PADI2, PROX1, SLIT2, THY1, HAS1, JUN, CEMIP, RELN, SEMA4A, CAMK1D, IL1R1, DRD2, DRD5, TAC1, CX3CL1, IL33, SEMA5B, PTK2B, MAP3K1, AGT, ADRA2A, ACAN, MYOC, COL18A1, ABR, NTF3, EPHA3, CDH13, SFRP2, NSMF, SST, F2R, IGFBP5
GOTERM_BP_FAT	GO:0040017~positive regulation of locomotion		0.00682833	IL1R1, FGF7, IL16, BCAR1, TACR1, PAX6, TAC1, CX3CL1, CPEB1, AMOTL1, LGR6, SEMA5B, PTK2B, PAK3, SEMA7A, SEMA3F, GATA3, AGT, ADRA2A, SEMA3C, ANGPT1, SEMA3A, FGF1, MYOC, SCG2, COL18A1, PTPRJ, LYN, NTF3, PROX1, SLIT2, CDH13, JUN, CEMIP, NSMF, RELN, SEMA4A, F2R, CAMK1D
GOTERM_BP_FAT	GO:0040013~negative regulation of locomotion		0.00882477	NOG, DRD2, DRD5, IL33, CX3CL1, SEMA5B, SEMA3F, GATA3, ACAN, SEMA3C, ROBO2, SEMA3A, ERDR1, PTPRJ, ABR, PTPRM, PADI2, SLIT1, SLIT2, THY1, GRM5, HAS1, SFRP2, HTR2C, SEMA4A, IGFBP5
GOTERM_BP_FAT	GO:2000145~regulation of cell motility		0.0104282	NOG, FGF7, PLXNA2, BCAR1, TACR1, PAX6, CPEB1, LGR6, AMOTL1, PAK3, GATA3, SEMA3F, SEMA7A, SEMA3C, UNC5D, ANGPT1, SEMA3A, DOCK10, FGF1, ERDR1, PTPRJ, PTPRM, LYN, SOX14, LDB2, PADI2, PROX1, SLIT2, THY1, HAS1, JUN, CEMIP, RELN, SEMA4A, CAMK1D, IL1R1, DRD2, DRD5, TAC1, CX3CL1, IL33, SEMA5B, PTK2B, MAP3K1, AGT, ADRA2A, ACAN, MYOC, COL18A1, ABR, NTF3, EPHA3, CDH13, SFRP2, NSMF, SST, F2R, IGFBP5
GOTERM_BP_FAT	GO:0030335~positive regulation of cell migration		0.0173444	IL1R1, FGF7, BCAR1, TACR1, PAX6, TAC1, CX3CL1, CPEB1, AMOTL1, LGR6, SEMA5B, PTK2B, PAK3, SEMA7A, SEMA3F, GATA3, AGT, ADRA2A, SEMA3C, ANGPT1, SEMA3A, FGF1, MYOC, COL18A1, PTPRJ, LYN, NTF3, PROX1, CDH13, JUN, CEMIP, NSMF, RELN, SEMA4A, F2R, CAMK1D
GOTERM_BP_FAT	GO:0051272~positive regulation of cellular component movement		0.0196558	IL1R1, FGF7, BCAR1, TACR1, PAX6, TAC1, CX3CL1, CPEB1, AMOTL1, LGR6, SEMA5B, PTK2B, PAK3, SEMA7A, SEMA3F, GATA3, AGT, ADRA2A, SEMA3C, ANGPT1, SEMA3A, FGF1, MYOC, COL18A1, PTPRJ, LYN, NTF3, PROX1, CDH13, JUN, CEMIP, NSMF, RELN, STMN1, SEMA4A, F2R, CAMK1D
GOTERM_BP_FAT	GO:2000147~positive regulation of cell motility		0.021738	IL1R1, FGF7, BCAR1, TACR1, PAX6, TAC1, CX3CL1, CPEB1, AMOTL1, LGR6, SEMA5B, PTK2B, PAK3, SEMA7A, SEMA3F, GATA3, AGT, ADRA2A, SEMA3C, ANGPT1, SEMA3A, FGF1, MYOC, COL18A1, PTPRJ, LYN, NTF3, PROX1, CDH13, JUN, CEMIP, NSMF, RELN, SEMA4A, F2R, CAMK1D
GOTERM_BP_FAT	GO:0010634~positive regulation of epithelial cell migration		0.0411719	FGF7, PTK2B, BCAR1, TACR1, JUN, AGT, GATA3, TAC1, ANGPT1, FGF1, AMOTL1, PROX1
GOTERM_BP_FAT	GO:0051271~negative regulation of cellular component movement		0.0425602	PTPRJ, NOG, ABR, PTPRM, DRD2, DRD5, PADI2, IL33, CX3CL1, SLIT1, SLIT2, THY1, SEMA5B, HAS1, SFRP2, SEMA3F, GATA3, ACAN, SEMA3C, SEMA3A, ERDR1, SEMA4A, IGFBP5
GOTERM_BP_FAT	GO:0010632~regulation of epithelial cell migration		0.0502323	PTPRM, FGF7, BCAR1, TACR1, TAC1, AMOTL1, PROX1, SLIT2, PTK2B, JUN, GATA3, AGT, ANGPT1, SEMA3A, FGF1, SEMA4A
GOTERM_BP_FAT	GO:0001667~ameboidal-type cell migration		0.059496	FGF7, BCAR1, TACR1, PAX6, TAC1, AMOTL1, SEMA5B, PTK2B, PAK3, SEMA3F, GATA3, AGT, SEMA7A, PLEKHG5, SEMA3C, ANGPT1, SEMA3A, FGF1, SOX10, EGR3, PTPRM, PROX1, SLIT2, CDH13, HAS1, JUN, SEMA4A
GOTERM_BP_FAT	GO:0010595~positive regulation of endothelial cell migration		0.0885858	PTK2B, BCAR1, AGT, GATA3, ANGPT1, FGF1, AMOTL1, PROX1
GOTERM_BP_FAT	GO:0010594~regulation of endothelial cell migration		0.0890232	PTPRM, PTK2B, BCAR1, AGT, GATA3, ANGPT1, FGF1, AMOTL1, PROX1, SLIT2, SEMA4A
GOTERM_BP_FAT	GO:0010631~epithelial cell migration		0.0983019	EGR3, FGF7, PTPRM, BCAR1, TACR1, TAC1, AMOTL1, PROX1, SLIT2, CDH13, PTK2B, JUN, AGT, GATA3, PLEKHG5, ANGPT1, SEMA3A, FGF1, SEMA4A
GOTERM_BP_FAT	GO:0090132~epithelium migration		0.0983019	EGR3, FGF7, PTPRM, BCAR1, TACR1, TAC1, AMOTL1, PROX1, SLIT2, CDH13, PTK2B, JUN, AGT, GATA3, PLEKHG5, ANGPT1, SEMA3A, FGF1, SEMA4A
GOTERM_BP_FAT	GO:0090130~tissue migration		0.109341	EGR3, FGF7, PTPRM, BCAR1, TACR1, TAC1, AMOTL1, PROX1, SLIT2, CDH13, PTK2B, JUN, AGT, GATA3, PLEKHG5, ANGPT1, SEMA3A, FGF1, SEMA4A
GOTERM_BP_FAT	GO:0043542~endothelial cell migration		0.161426	EGR3, PTPRM, BCAR1, AMOTL1, PROX1, SLIT2, CDH13, PTK2B, GATA3, AGT, PLEKHG5, ANGPT1, FGF1
Annotation Cluster 23	Enrichment Score: 1.8563987756806941
Category	Term		PValue	Genes
GOTERM_BP_FAT	GO:0007193~adenylate cyclase-inhibiting G-protein coupled receptor signaling pathway		6.17546e-06	OPRM1, ADCY2, OPRL1, DRD2, GABBR1, GRM4, HTR1A, HRH3, CHRM3, CHRM2, GRM7, ADRA2A, HTR2C, OPRD1, HTR2A
GOTERM_BP_FAT	GO:0009187~cyclic nucleotide metabolic process		1.06643e-05	OPRM1, ADCY2, DRD2, DRD5, GABBR1, MRAP2, OSTN, TIMP2, VIPR2, HRH3, PTK2B, PDE1C, PDE1A, ADRA2A, PDE8A, OPRL1, NPR1, PDE3A, AMPD2, CRHR1, PDE7B, GRM7, HPCA, PDE9A, HTR2C
GOTERM_BP_FAT	GO:0007187~G-protein coupled receptor signaling pathway, coupled to cyclic nucleotide second messenger		2.85961e-05	OPRM1, ADCY2, OPRL1, DRD2, DRD5, GABBR1, CRHR1, GRM4, SSTR3, HTR1A, HRH3, CHRM3, SSTR1, CHRM2, GPR26, GRM7, HTR7, ADRA2A, HTR2C, OPRD1, HTR2A
GOTERM_BP_FAT	GO:0007188~adenylate cyclase-modulating G-protein coupled receptor signaling pathway		0.000105152	OPRM1, ADCY2, OPRL1, DRD2, DRD5, GABBR1, CRHR1, GRM4, HTR1A, HRH3, CHRM3, CHRM2, GPR26, GRM7, HTR7, ADRA2A, HTR2C, OPRD1, HTR2A
GOTERM_BP_FAT	GO:0009190~cyclic nucleotide biosynthetic process		0.000105152	OPRM1, ADCY2, OPRL1, DRD2, DRD5, GABBR1, NPR1, MRAP2, TIMP2, OSTN, AMPD2, VIPR2, CRHR1, HRH3, PTK2B, GRM7, HPCA, ADRA2A, HTR2C
GOTERM_BP_FAT	GO:0046058~cAMP metabolic process		0.000136483	OPRM1, ADCY2, OPRL1, DRD2, DRD5, GABBR1, PDE3A, MRAP2, TIMP2, VIPR2, CRHR1, PDE7B, HRH3, PDE1C, GRM7, HPCA, PDE1A, ADRA2A, PDE8A
GOTERM_BP_FAT	GO:0030802~regulation of cyclic nucleotide biosynthetic process		0.00025825	OPRM1, ADCY2, OPRL1, DRD2, DRD5, GABBR1, NPR1, MRAP2, TIMP2, OSTN, VIPR2, CRHR1, HRH3, PTK2B, GRM7, HPCA, ADRA2A
GOTERM_BP_FAT	GO:0052652~cyclic purine nucleotide metabolic process		0.000292391	OPRM1, ADCY2, OPRL1, DRD2, DRD5, GABBR1, NPR1, MRAP2, TIMP2, OSTN, AMPD2, VIPR2, CRHR1, HRH3, GRM7, HPCA, ADRA2A, HTR2C
GOTERM_BP_FAT	GO:1900371~regulation of purine nucleotide biosynthetic process		0.000776997	OPRM1, ADCY2, OPRL1, DRD2, DRD5, GABBR1, NPR1, MRAP2, TIMP2, OSTN, VIPR2, CRHR1, HRH3, PTK2B, GRM7, HPCA, ADRA2A
GOTERM_BP_FAT	GO:0030808~regulation of nucleotide biosynthetic process		0.000776997	OPRM1, ADCY2, OPRL1, DRD2, DRD5, GABBR1, NPR1, MRAP2, TIMP2, OSTN, VIPR2, CRHR1, HRH3, PTK2B, GRM7, HPCA, ADRA2A
GOTERM_BP_FAT	GO:0045761~regulation of adenylate cyclase activity		0.00123332	CRHR1, OPRM1, ADCY2, HRH3, DRD2, DRD5, HPCA, GABBR1, TIMP2, VIPR2
GOTERM_BP_FAT	GO:0030817~regulation of cAMP biosynthetic process		0.00176595	OPRM1, ADCY2, DRD2, OPRL1, DRD5, GABBR1, MRAP2, TIMP2, VIPR2, CRHR1, HRH3, GRM7, HPCA, ADRA2A
GOTERM_BP_FAT	GO:0030803~negative regulation of cyclic nucleotide biosynthetic process		0.00192876	OPRM1, HRH3, OPRL1, DRD2, GRM7, HPCA, GABBR1, ADRA2A
GOTERM_BP_FAT	GO:0030799~regulation of cyclic nucleotide metabolic process		0.00220571	OPRM1, ADCY2, OPRL1, DRD2, DRD5, GABBR1, NPR1, MRAP2, TIMP2, OSTN, VIPR2, CRHR1, HRH3, PTK2B, GRM7, HPCA, ADRA2A
GOTERM_BP_FAT	GO:0006171~cAMP biosynthetic process		0.00279753	OPRM1, ADCY2, DRD2, OPRL1, DRD5, GABBR1, MRAP2, TIMP2, VIPR2, CRHR1, HRH3, GRM7, HPCA, ADRA2A
GOTERM_BP_FAT	GO:0030800~negative regulation of cyclic nucleotide metabolic process		0.0029525	OPRM1, HRH3, OPRL1, DRD2, GRM7, HPCA, GABBR1, ADRA2A
GOTERM_BP_FAT	GO:0031279~regulation of cyclase activity		0.00389195	CRHR1, OPRM1, ADCY2, HRH3, DRD2, DRD5, HPCA, GABBR1, TIMP2, VIPR2
GOTERM_BP_FAT	GO:0051339~regulation of lyase activity		0.00389195	CRHR1, OPRM1, ADCY2, HRH3, DRD2, DRD5, HPCA, GABBR1, TIMP2, VIPR2
GOTERM_BP_FAT	GO:1900372~negative regulation of purine nucleotide biosynthetic process		0.00434726	OPRM1, HRH3, OPRL1, DRD2, GRM7, HPCA, GABBR1, ADRA2A
GOTERM_BP_FAT	GO:0030809~negative regulation of nucleotide biosynthetic process		0.00434726	OPRM1, HRH3, OPRL1, DRD2, GRM7, HPCA, GABBR1, ADRA2A
GOTERM_BP_FAT	GO:0030814~regulation of cAMP metabolic process		0.0069472	OPRM1, ADCY2, DRD2, OPRL1, DRD5, GABBR1, MRAP2, TIMP2, VIPR2, CRHR1, HRH3, GRM7, HPCA, ADRA2A
GOTERM_BP_FAT	GO:0030818~negative regulation of cAMP biosynthetic process		0.00751385	OPRM1, HRH3, OPRL1, DRD2, GRM7, GABBR1, ADRA2A
GOTERM_BP_FAT	GO:0031280~negative regulation of cyclase activity		0.00854544	OPRM1, HRH3, DRD2, HPCA, GABBR1
GOTERM_BP_FAT	GO:0006164~purine nucleotide biosynthetic process		0.00868506	OPRM1, ADSSL1, ADCY2, OPRL1, DRD2, DRD5, GABBR1, NPR1, MRAP2, TIMP2, OSTN, AMPD2, VIPR2, CRHR1, HRH3, PTK2B, OASL2, GRM7, GBAS, HPCA, ADRA2A, HTR2C, PRPS2
GOTERM_BP_FAT	GO:0046717~acid secretion		0.0107688	HRH3, CCKBR, HRH2, OPRL1, DRD2, GABBR1, HTR2C
GOTERM_BP_FAT	GO:0030815~negative regulation of cAMP metabolic process		0.0107688	OPRM1, HRH3, OPRL1, DRD2, GRM7, GABBR1, ADRA2A
GOTERM_BP_FAT	GO:0051350~negative regulation of lyase activity		0.0113438	OPRM1, HRH3, DRD2, HPCA, GABBR1
GOTERM_BP_FAT	GO:0072522~purine-containing compound biosynthetic process		0.0115694	OPRM1, ADSSL1, ADCY2, OPRL1, DRD2, DRD5, GABBR1, NPR1, MRAP2, TIMP2, OSTN, AMPD2, VIPR2, CRHR1, HRH3, PTK2B, OASL2, GRM7, GBAS, HPCA, ADRA2A, HTR2C, PRPS2
GOTERM_BP_FAT	GO:0009152~purine ribonucleotide biosynthetic process		0.0203472	OPRM1, ADSSL1, ADCY2, OPRL1, DRD2, DRD5, GABBR1, NPR1, MRAP2, TIMP2, OSTN, AMPD2, VIPR2, CRHR1, HRH3, GRM7, GBAS, HPCA, ADRA2A, HTR2C, PRPS2
GOTERM_BP_FAT	GO:1900542~regulation of purine nucleotide metabolic process		0.0207951	OPRM1, GPD1, ADCY2, OPRL1, DRD2, DRD5, GABBR1, NPR1, MRAP2, TIMP2, OSTN, VIPR2, CRHR1, HRH3, PTK2B, GRM7, HPCA, ADRA2A, HTR2A
GOTERM_BP_FAT	GO:0051953~negative regulation of amine transport		0.0280704	CRHR1, HRH3, DRD2, SNCA, GABBR1
GOTERM_BP_FAT	GO:0006140~regulation of nucleotide metabolic process		0.0288384	OPRM1, GPD1, ADCY2, OPRL1, DRD2, DRD5, GABBR1, NPR1, MRAP2, TIMP2, OSTN, VIPR2, CRHR1, HRH3, PTK2B, GRM7, HPCA, ADRA2A, HTR2A
GOTERM_BP_FAT	GO:0045762~positive regulation of adenylate cyclase activity		0.0305167	CRHR1, ADCY2, DRD5, HPCA, TIMP2, VIPR2
GOTERM_BP_FAT	GO:0009260~ribonucleotide biosynthetic process		0.0367566	OPRM1, ADSSL1, ADCY2, OPRL1, DRD2, DRD5, GABBR1, NPR1, MRAP2, TIMP2, OSTN, AMPD2, VIPR2, CRHR1, HRH3, GRM7, GBAS, HPCA, ADRA2A, HTR2C, PRPS2
GOTERM_BP_FAT	GO:0007194~negative regulation of adenylate cyclase activity		0.0410076	OPRM1, HRH3, DRD2, GABBR1
GOTERM_BP_FAT	GO:0046390~ribose phosphate biosynthetic process		0.0420696	OPRM1, ADSSL1, ADCY2, OPRL1, DRD2, DRD5, GABBR1, NPR1, MRAP2, TIMP2, OSTN, AMPD2, VIPR2, CRHR1, HRH3, GRM7, GBAS, HPCA, ADRA2A, HTR2C, PRPS2
GOTERM_BP_FAT	GO:1900543~negative regulation of purine nucleotide metabolic process		0.0460895	OPRM1, HRH3, OPRL1, DRD2, GRM7, HPCA, GABBR1, ADRA2A
GOTERM_BP_FAT	GO:0030804~positive regulation of cyclic nucleotide biosynthetic process		0.0478673	CRHR1, ADCY2, DRD5, HPCA, NPR1, MRAP2, OSTN, TIMP2, VIPR2
GOTERM_BP_FAT	GO:0045980~negative regulation of nucleotide metabolic process		0.0504925	OPRM1, HRH3, OPRL1, DRD2, GRM7, HPCA, GABBR1, ADRA2A
GOTERM_BP_FAT	GO:0051349~positive regulation of lyase activity		0.0580844	CRHR1, ADCY2, DRD5, HPCA, TIMP2, VIPR2
GOTERM_BP_FAT	GO:0009150~purine ribonucleotide metabolic process		0.059389	OPRM1, ADCY2, DRD2, DRD5, ALDOC, SNCA, GABBR1, MRAP2, OSTN, TIMP2, VIPR2, SLC25A25, HRH3, PTK2B, PDE1C, GBAS, PDE1A, ADRA2A, PDE8A, GPD1, ADSSL1, OPRL1, NPR1, PDE3A, AMPD2, CRHR1, PDE7B, GRM7, HPCA, PDE9A, HTR2C, PRPS2, HTR2A
GOTERM_BP_FAT	GO:0031281~positive regulation of cyclase activity		0.0648764	CRHR1, ADCY2, DRD5, HPCA, TIMP2, VIPR2
GOTERM_BP_FAT	GO:0009165~nucleotide biosynthetic process		0.0653366	OPRM1, ADSSL1, ADCY2, OPRL1, DRD2, DRD5, GABBR1, NPR1, MRAP2, TIMP2, OSTN, AMPD2, VIPR2, CRHR1, HRH3, PTK2B, OASL2, GRM7, GBAS, HPCA, ADRA2A, HTR2C, PRPS2
GOTERM_BP_FAT	GO:1900544~positive regulation of purine nucleotide metabolic process		0.0749974	CRHR1, GPD1, ADCY2, DRD5, HPCA, NPR1, MRAP2, OSTN, TIMP2, VIPR2, HTR2A
GOTERM_BP_FAT	GO:0045981~positive regulation of nucleotide metabolic process		0.0749974	CRHR1, GPD1, ADCY2, DRD5, HPCA, NPR1, MRAP2, OSTN, TIMP2, VIPR2, HTR2A
GOTERM_BP_FAT	GO:1900373~positive regulation of purine nucleotide biosynthetic process		0.0753114	CRHR1, ADCY2, DRD5, HPCA, NPR1, MRAP2, OSTN, TIMP2, VIPR2
GOTERM_BP_FAT	GO:0030810~positive regulation of nucleotide biosynthetic process		0.0753114	CRHR1, ADCY2, DRD5, HPCA, NPR1, MRAP2, OSTN, TIMP2, VIPR2
GOTERM_BP_FAT	GO:1901293~nucleoside phosphate biosynthetic process		0.0753987	OPRM1, ADSSL1, ADCY2, OPRL1, DRD2, DRD5, GABBR1, NPR1, MRAP2, TIMP2, OSTN, AMPD2, VIPR2, CRHR1, HRH3, PTK2B, OASL2, GRM7, GBAS, HPCA, ADRA2A, HTR2C, PRPS2
GOTERM_BP_FAT	GO:0006163~purine nucleotide metabolic process		0.0764675	OPRM1, ADCY2, DRD2, DRD5, ALDOC, SNCA, GABBR1, MRAP2, OSTN, TIMP2, VIPR2, SLC25A25, HRH3, PTK2B, PDE1C, OASL2, GBAS, PDE1A, ADRA2A, PDE8A, GPD1, ADSSL1, OPRL1, NPR1, PDE3A, AMPD2, CRHR1, PDE7B, GRM7, HPCA, PDE9A, HTR2C, PRPS2, HTR2A
GOTERM_BP_FAT	GO:0030801~positive regulation of cyclic nucleotide metabolic process		0.0806468	CRHR1, ADCY2, DRD5, HPCA, NPR1, MRAP2, OSTN, TIMP2, VIPR2
GOTERM_BP_FAT	GO:0072521~purine-containing compound metabolic process		0.0832403	OPRM1, GDA, ADCY2, DRD2, DRD5, ALDOC, SNCA, GABBR1, MRAP2, OSTN, TIMP2, VIPR2, SLC25A25, HRH3, PTK2B, PDE1C, OASL2, GBAS, PDE1A, ADRA2A, PDE8A, GPD1, ADSSL1, OPRL1, NPR1, ICMT, PDE3A, AMPD2, CRHR1, PDE7B, GRM7, HPCA, PDE9A, HTR2C, PRPS2, HTR2A
GOTERM_BP_FAT	GO:0009259~ribonucleotide metabolic process		0.0854335	OPRM1, ADCY2, DRD2, DRD5, ALDOC, SNCA, GABBR1, MRAP2, OSTN, TIMP2, VIPR2, SLC25A25, HRH3, PTK2B, PDE1C, GBAS, PDE1A, ADRA2A, PDE8A, GPD1, ADSSL1, OPRL1, NPR1, PDE3A, AMPD2, CRHR1, PDE7B, GRM7, HPCA, PDE9A, HTR2C, PRPS2, HTR2A
GOTERM_BP_FAT	GO:0019693~ribose phosphate metabolic process		0.110944	OPRM1, ADCY2, DRD2, DRD5, ALDOC, SNCA, GABBR1, MRAP2, OSTN, TIMP2, VIPR2, SLC25A25, HRH3, PTK2B, PDE1C, GBAS, PDE1A, ADRA2A, PDE8A, GPD1, ADSSL1, OPRL1, NPR1, PDE3A, AMPD2, CRHR1, PDE7B, GRM7, HPCA, PDE9A, HTR2C, PRPS2, HTR2A
GOTERM_BP_FAT	GO:0030819~positive regulation of cAMP biosynthetic process		0.120809	CRHR1, ADCY2, DRD5, HPCA, MRAP2, TIMP2, VIPR2
GOTERM_BP_FAT	GO:1901135~carbohydrate derivative metabolic process		0.151891	OPRM1, NDST4, ADCY2, SNCA, GABBR1, ALG6, NOTUM, VIPR2, ST3GAL1, GPC5, SLC25A25, GBAS, ANGPT1, PDE8A, ITIH3, COL11A1, UGT8A, CST3, CHST1, CRHR1, HAS1, GRM7, CHST8, CEMIP, PDE9A, PRPS2, DRD2, PFKFB3, DRD5, ALDOC, TH, MRAP2, OSTN, TIMP2, EXTL1, TCF7L2, CHIL1, HRH3, PDE1C, PTK2B, PDE1A, ADRA2A, ACAN, GALNT16, GCNT1, GAL3ST1, GALNT14, GPD1, ADSSL1, ST6GAL2, OPRL1, FBXO2, MGAT4C, NPR1, ICMT, PDE3A, AMP…
GOTERM_BP_FAT	GO:0030816~positive regulation of cAMP metabolic process		0.166366	CRHR1, ADCY2, DRD5, HPCA, MRAP2, TIMP2, VIPR2
GOTERM_BP_FAT	GO:1901137~carbohydrate derivative biosynthetic process		0.223004	OPRM1, NDST4, ADCY2, DRD2, DRD5, GABBR1, ALG6, MRAP2, OSTN, EXTL1, TIMP2, TCF7L2, VIPR2, ST3GAL1, GPC5, HRH3, GBAS, ACAN, ADRA2A, GALNT16, ANGPT1, GCNT1, GAL3ST1, GALNT14, ADSSL1, ST6GAL2, OPRL1, UGT8A, MGAT4C, NPR1, AMPD2, TET1, CRHR1, B3GAT1, TET3, ST8SIA6, HAS1, GRM7, HPCA, CHST8, PXYLP1, HTR2C, PRPS2
GOTERM_BP_FAT	GO:0006753~nucleoside phosphate metabolic process		0.295587	OPRM1, ADCY2, KCNAB2, DRD2, DRD5, ALDOC, SNCA, GABBR1, MRAP2, OSTN, TIMP2, VIPR2, SLC25A25, HRH3, PTK2B, PDE1C, OASL2, GBAS, PDE1A, ADRA2A, ENTPD3, PDE8A, ENTPD2, GPD1, ADSSL1, OPRL1, NPR1, PDE3A, AMPD2, CRHR1, PDE7B, GRM7, HPCA, PDE9A, HTR2C, PRPS2, HTR2A
GOTERM_BP_FAT	GO:0055086~nucleobase-containing small molecule metabolic process		0.331775	OPRM1, GDA, ADCY2, KCNAB2, DRD2, DRD5, ALDOC, SNCA, GABBR1, MRAP2, OSTN, TIMP2, VIPR2, SLC25A25, HRH3, PTK2B, PDE1C, OASL2, GBAS, PDE1A, ADRA2A, ENTPD3, PDE8A, ENTPD2, GPD1, ADSSL1, OPRL1, NPR1, ICMT, PDE3A, AMPD2, CRHR1, PDE7B, GRM7, HPCA, PDE9A, HTR2C, PRPS2, HTR2A
GOTERM_BP_FAT	GO:0009117~nucleotide metabolic process		0.394619	OPRM1, ADCY2, KCNAB2, DRD2, DRD5, ALDOC, SNCA, GABBR1, MRAP2, OSTN, TIMP2, VIPR2, SLC25A25, HRH3, PTK2B, PDE1C, OASL2, GBAS, PDE1A, ADRA2A, PDE8A, GPD1, ADSSL1, OPRL1, NPR1, PDE3A, AMPD2, CRHR1, PDE7B, GRM7, HPCA, PDE9A, HTR2C, PRPS2, HTR2A
GOTERM_BP_FAT	GO:0045776~negative regulation of blood pressure		0.551848	HRH3, OPRL1, DRD2, DRD5
GOTERM_BP_FAT	GO:0090407~organophosphate biosynthetic process		0.606575	OPRM1, ADSSL1, FGF7, ADCY2, OPRL1, DRD2, DRD5, SNCA, GABBR1, NPR1, MRAP2, TIMP2, OSTN, AMPD2, VIPR2, CRHR1, HRH3, PTK2B, OASL2, GRM7, GBAS, HPCA, ADRA2A, HTR2C, PRPS2, HTR2A
GOTERM_BP_FAT	GO:1901566~organonitrogen compound biosynthetic process		0.905324	OPRM1, ALAD, NDST4, ADCY2, RBM3, IMPACT, SNCA, GABBR1, CPEB1, VIPR2, ST3GAL1, GPC5, SLC25A25, OASL2, GBAS, GATA3, ELOVL2, SLC25A29, ANGPT1, HBB-B1, DDC, UGT8A, PCBD1, RXRA, BARHL2, ENC1, PADI2, CRHR1, BTG2, HAS1, GRM7, HBB-BT, EIF5A2, PRPS2, NANOS3, ASS1, DRD2, DRD5, TH, SOX4, MRAP2, TIMP2, EXTL1, OSTN, HRH3, PTK2B, ADRA2A, GAL3ST1, HAP1, ADSSL1, OPRL1, NPR1, LARS2, AMPD2, B3GAT1, ST8SIA6, HPCA, …
GOTERM_BP_FAT	GO:0019637~organophosphate metabolic process		0.918376	OPRM1, FGF7, ADCY2, KCNAB2, PFKFB3, DRD2, DRD5, ALDOC, SNCA, GABBR1, NOTUM, MRAP2, OSTN, TIMP2, VIPR2, PLCB3, SLC25A25, HRH3, PTK2B, PDE1C, OASL2, GBAS, PDE1A, ADRA2A, ENTPD3, PITPNC1, PDE8A, ENTPD2, INPP5A, GPD1, ADSSL1, LYN, OPRL1, NPR1, PDE3A, AMPD2, CRHR1, PDE7B, GRM7, HPCA, PDE9A, HTR2C, PRPS2, HTR2A
Annotation Cluster 24	Enrichment Score: 1.777570134748456
Category	Term		PValue	Genes
GOTERM_BP_FAT	GO:0014070~response to organic cyclic compound		0.000122857	GPR83, OPRM1, SLC8A3, KCNC2, ALAD, SLC5A5, ADCY2, TACR3, LMO3, IMPACT, RBM3, TACR1, SNCA, TGFB3, RORB, VGF, FOS, PRKAR2B, USP18, PAK3, POU4F2, CHRNA3, LYN, CRYAB, RXRA, RXRG, CST3, PADI2, SLC7A11, SLIT2, SLIT3, CRHR1, CD38, CCND1, SSTR3, BTG2, SSTR1, HTR7, JUN, RYR2, CAR9, KALRN, ALPL, PAM, ASS1, DRD2, DRD5, TH, PAQR6, TAC1, PAQR7, TPCN2, POLR2A, HRH3, PTK2B, HCN4, NEFL, CAR2, SPP1, GPD1, TRPC3, …
GOTERM_BP_FAT	GO:1901698~response to nitrogen compound		0.00082874	OPRM1, SLC8A3, KCNC2, ALAD, SLC5A5, TACR3, GLRA1, RBM3, BCAR1, GLRA3, TACR1, IMPACT, SNCA, GJA1, CPEB1, VGF, PRKAR2B, FOS, MAP3K5, PPP1R1B, CHRNA3, DDC, LYN, PTPRF, SOCS3, SLC7A11, SLIT2, CRHR1, CCND1, SERPINA3N, BTG2, CHRM3, CHRM2, JUN, IPO5, RYR2, KALRN, DRD2, DRD5, TH, TAC1, RGS10, HRH3, PTK2B, AGT, LY6H, SH2B2, HCN4, NEFL, GCNT1, CAMK2A, CAR2, GPD1, TRPC3, FADS1, PDE3A, STAT1, P2RX5, CDKN1A, …
GOTERM_BP_FAT	GO:0009719~response to endogenous stimulus		0.00111117	SLC8A3, KCNC2, ALAD, NOG, LMO3, IMPACT, SNCA, TGFB3, RORB, PRKAR2B, PPP1R1B, GATA3, ROBO2, CHRNA3, PTPRF, SOCS3, RXRA, RXRG, CRHR1, CD38, SSTR3, HAS1, HTR7, JUN, RYR2, KALRN, PAM, ASS1, DRD2, DRD5, PAQR6, PAQR7, TIMP2, GREM2, ADRA2A, HCN4, GCNT1, SPP1, GPD1, TRPC3, EPHA3, RERG, P2RX5, CDKN1A, SFRP2, HPCA, CHRNB4, CACNA1H, NSMF, ZFHX3, SST, BMP5, GPR83, OPRM1, SLC5A5, FGF7, TACR3, GLRA1, GLRA3, BC…
GOTERM_BP_FAT	GO:0010033~response to organic substance		0.00170457	KCNC2, SLC8A3, NOG, ALAD, ADCY2, LMO3, IMPACT, RBM3, SNCA, TGFB3, ILDR2, RORB, PRKAR2B, MAP3K5, ISG15, GRIN2B, PPP1R1B, GATA3, ROBO2, BRINP3, CHRNA3, PTPRF, SOCS3, CRYAB, RXRA, RXRG, CST3, CRHR1, CD38, SSTR3, SSTR1, HAS1, CD59A, JUN, HTR7, CAR9, RYR2, EDA, GBP3, KALRN, PAM, IL1R1, ASS1, DRD2, DRD5, CLU, PAQR6, PAQR7, MME, SOX4, CX3CL1, TIMP2, GREM2, MEIS2, CHIL1, ADRA2A, TCF4, HCN4, ENTPD2, GCNT1…
GOTERM_BP_FAT	GO:1901700~response to oxygen-containing compound		0.00235399	SLC8A3, KCNC2, ALAD, ADCY2, IMPACT, SNCA, TGFB3, ILDR2, RORB, CBX8, MAP3K5, GRIN2B, GATA3, BRINP3, PTPRF, CRYAB, SOCS3, RXRA, CST3, CRHR1, CD38, SSTR3, SSTR1, HTR7, JUN, RYR2, CAR9, NGB, KALRN, PAM, DRD2, DRD5, SOX4, ADRA2A, HCN4, GCNT1, SPP1, COL18A1, SCD1, GPD1, LPL, TESC, TRPC3, ABR, KCNB1, EPHA3, P2RX5, CDKN1A, EPS8, HPCA, RGS8, NSMF, SST, OPRM1, SLC5A5, TACR3, GLRA1, GLRA3, BCAR1, TACR1, GJA…
GOTERM_BP_FAT	GO:0010243~response to organonitrogen compound		0.00273599	OPRM1, SLC8A3, KCNC2, SLC5A5, ALAD, TACR3, GLRA1, BCAR1, GLRA3, TACR1, IMPACT, SNCA, GJA1, CPEB1, VGF, PRKAR2B, FOS, PPP1R1B, CHRNA3, DDC, LYN, PTPRF, SOCS3, SLC7A11, SLIT2, CRHR1, CCND1, SERPINA3N, BTG2, JUN, IPO5, RYR2, KALRN, DRD2, DRD5, TH, TAC1, PTK2B, AGT, SH2B2, HCN4, GCNT1, NEFL, CAMK2A, CAR2, GPD1, TRPC3, FADS1, PDE3A, STAT1, P2RX5, CDKN1A, HPCA, CHRNB4, NSMF, AACS, HTR2C, ABCC8, SST, HT…
GOTERM_BP_FAT	GO:0009725~response to hormone		0.00427893	GPR83, SLC5A5, ALAD, LMO3, BCAR1, TACR1, TGFB3, GJA1, RORB, CPEB1, VGF, FOS, POU4F2, ROBO2, SIK1, DHCR24, LYN, PTPRF, SOCS3, RXRA, RXRG, PADI2, SLIT2, SLIT3, CRHR1, CD38, CCND1, SERPINA3N, SSTR3, BTG2, HTR7, JUN, ALPL, PAM, ASS1, TH, PAQR6, TAC1, PAQR7, TIMP2, PTK2B, AGT, ADRA2A, SH2B2, GCNT1, NEFL, CAMK2A, CAR2, SPP1, FADS1, STAT1, EPHA3, RERG, CDKN1A, YWHAH, CACNA1H, NSMF, ABCC8, SST, IGFBP5
GOTERM_BP_FAT	GO:0048545~response to steroid hormone		0.0488401	ALPL, GPR83, PAM, ALAD, ASS1, LMO3, TH, TGFB3, PAQR6, PAQR7, RORB, FOS, POU4F2, NEFL, CAR2, SPP1, RXRA, RXRG, PADI2, SLIT2, SLIT3, CD38, CDKN1A, CCND1, SSTR3, YWHAH, HTR7, SST
GOTERM_BP_FAT	GO:0033993~response to lipid		0.0640354	GPR83, OPRM1, ALAD, ADCY2, TACR3, LMO3, SNCA, TGFB3, RORB, CPEB1, FOS, TNFRSF11B, POU4F2, BRINP3, LYN, CRYAB, RXRA, RXRG, CST3, PADI2, SLIT2, SLIT3, CD38, CCND1, SSTR3, SSTR1, HTR7, JUN, CAR9, ALPL, PAM, TNFRSF21, ASS1, TH, PAQR6, TAC1, PAQR7, TPCN2, PTK2B, NEFL, CAR2, SPP1, SCD1, TESC, ABR, OPRL1, FADS1, NASP, STAT1, EPHA3, CDKN1A, YWHAH, AACS, ABCC8, SST, F2R
GOTERM_BP_FAT	GO:1901699~cellular response to nitrogen compound		0.069245	OPRM1, KCNC2, SLC8A3, SLC5A5, GLRA1, BCAR1, GLRA3, DRD5, RBM3, IMPACT, TH, CPEB1, RGS10, MAP3K5, HRH3, AGT, LY6H, SH2B2, HCN4, CAMK2A, CAR2, GPD1, DDC, LYN, PTPRF, SOCS3, PDE3A, STAT1, SLIT2, CRHR1, IFIT1, CHRM3, CHRM2, IPO5, RYR2, NSMF, RGS8, IGFBP5
GOTERM_BP_FAT	GO:0070887~cellular response to chemical stimulus		0.185896	KCNC2, SLC8A3, NOG, ALAD, ADCY2, IL16, LMO3, IMPACT, RBM3, SNCA, TGFB3, RORB, CBX8, MAP3K5, GATA3, ROBO2, RNF149, BRINP3, PTPRJ, PTPRF, SOCS3, RXRA, CST3, RXRG, PTPRO, CRHR1, SSTR3, SSTR1, HAS1, CD59A, JUN, RYR2, NGB, EDA, GBP3, IL1R1, DRD5, MME, SOX4, CX3CL1, TIMP2, GREM2, CHIL1, ADRA2A, HCN4, TCF4, ENTPD2, HAP1, SPP1, GPD1, TESC, ADSSL1, CYP46A1, KCNB1, CPNE6, EPHA3, SFRP2, HPCA, CACNA1H, RGS8,…
GOTERM_BP_FAT	GO:0071495~cellular response to endogenous stimulus		0.257981	OPRM1, SLC8A3, NOG, SLC5A5, FGF7, GLRA1, LMO3, BCAR1, GLRA3, NPNT, IMPACT, SNCA, TGFB3, RORB, CPEB1, FOS, GATA3, POU4F2, ROBO2, SIK1, FGF1, ZCCHC12, DDC, EGR3, LYN, PTPRF, SOCS3, RXRA, RXRG, PADI2, SLIT2, SLIT3, CRHR1, SSTR3, HAS1, JUN, IPO5, RYR2, PMEPA1, DRD5, TH, TAC1, TCF7L2, GREM2, MAP3K1, AGT, VWC2L, ADRA2A, VWC2, SH2B2, HCN4, CAMK2A, CAR2, GPD1, PDE3A, STAT1, EPHA3, CDH13, YWHAH, SULF2, SF…
GOTERM_BP_FAT	GO:0071417~cellular response to organonitrogen compound		0.300567	SLC8A3, OPRM1, SLC5A5, GLRA1, BCAR1, IMPACT, DRD5, GLRA3, TH, CPEB1, AGT, SH2B2, HCN4, CAMK2A, CAR2, DDC, GPD1, PTPRF, LYN, SOCS3, PDE3A, STAT1, SLIT2, CRHR1, IPO5, RYR2, NSMF, IGFBP5
GOTERM_BP_FAT	GO:0071310~cellular response to organic substance		0.329879	SLC8A3, ALAD, NOG, ADCY2, LMO3, RBM3, IMPACT, SNCA, TGFB3, RORB, MAP3K5, GATA3, ROBO2, BRINP3, PTPRF, SOCS3, RXRA, RXRG, CRHR1, SSTR3, SSTR1, CD59A, HAS1, JUN, RYR2, EDA, GBP3, IL1R1, DRD5, MME, SOX4, CX3CL1, TIMP2, GREM2, CHIL1, ADRA2A, HCN4, TCF4, ENTPD2, HAP1, GPD1, TESC, KCNB1, EPHA3, SFRP2, CACNA1H, NSMF, BMP5, OPRM1, SLC5A5, FGF7, GLRA1, GLRA3, BCAR1, NPNT, CPEB1, FOS, CASP3, PAK3, IL1RAP, …
GOTERM_BP_FAT	GO:1901701~cellular response to oxygen-containing compound		0.3965	SLC8A3, KCNC2, SLC5A5, ADCY2, GLRA1, BCAR1, GLRA3, IMPACT, RORB, CPEB1, CBX8, FOS, MAP3K5, BRINP3, PTPRF, LYN, SOCS3, CST3, SLIT2, CRHR1, SSTR3, CHRM3, CHRM2, SSTR1, IPO5, RYR2, NGB, DRD5, TH, SOX4, RGS10, HRH3, PTK2B, AGT, LY6H, ADRA2A, SH2B2, HCN4, CAMK2A, CAR2, GPD1, TESC, KCNB1, PDE3A, STAT1, EPHA3, NSMF, EPOR, RGS8, AACS, IGFBP5
Annotation Cluster 25	Enrichment Score: 1.721525614363057
Category	Term		PValue	Genes
GOTERM_BP_FAT	GO:0010769~regulation of cell morphogenesis involved in differentiation		1.19797e-05	NOG, PLXNA2, TRPV2, XLR3B, TGFB3, EPHB3, TCF7L2, ITPKA, EPHB2, SEMA5B, PAK3, SEMA7A, SEMA3F, SEMA3C, ROBO2, POU3F2, SEMA3A, NEFL, MYOC, NEFM, CHRNA3, SPP1, ISLR2, NGEF, PTPRF, LIMK1, UST, BARHL2, STAT1, SLIT1, SLIT2, THY1, SLIT3, EPHA3, SHOX2, RND2, EPHA7, UNC13D, YWHAH, SFRP2, CHN1, NSMF, RELN, SEMA4A, KALRN
GOTERM_BP_FAT	GO:0050770~regulation of axonogenesis		4.92604e-05	PLXNA2, TRPV2, EPHB3, EPHB2, SEMA5B, SEMA3F, SEMA7A, SEMA3C, POU3F2, ROBO2, SEMA3A, NEFL, NEFM, SPP1, ISLR2, LIMK1, UST, BARHL2, SLIT1, SLIT2, THY1, SLIT3, RND2, SHOX2, EPHA7, CHN1, SEMA4A
GOTERM_BP_FAT	GO:0008045~motor neuron axon guidance		0.000346724	NOG, PLXNA2, SEMA3F, CHN1, SEMA3A, LHX9, SLIT1, SLIT2, EPHA3
GOTERM_BP_FAT	GO:0048638~regulation of developmental growth		0.00103551	NOG, PLXNA2, DRD2, TRPV2, GJA1, TCF7L2, SEMA5B, CHD7, SEMA3F, AGT, SEMA7A, BCL11A, PLS1, SEMA3C, POU3F2, SEMA3A, SPP1, ISLR2, LIMK1, CPNE5, CPNE6, BARHL2, NPY1R, SLIT1, CACNA2D2, PROX1, SLIT2, P2RX5, SFRP5, RND2, EPHA7, SFRP2, ZFPM2, CACNA1C, SEMA4A
GOTERM_BP_FAT	GO:0060560~developmental growth involved in morphogenesis		0.00168267	COBL, PLXNA2, TRPV2, IMPACT, SEMA5B, JADE2, LHX2, SEMA3F, SEMA7A, BCL11A, SEMA3C, POU4F2, SEMA3A, FGF1, SPP1, ISLR2, CPNE5, LIMK1, CPNE6, SLIT1, SLIT2, SLIT3, SFRP5, RND2, EPHA7, SFRP2, SEMA4A
GOTERM_BP_FAT	GO:0050919~negative chemotaxis		0.0029525	SEMA3F, SEMA3C, ROBO2, SEMA3A, SLIT1, SLIT2, SEMA4A, SLIT3
GOTERM_BP_FAT	GO:0048640~negative regulation of developmental growth		0.00320955	NOG, GJA1, TCF7L2, SLIT1, SLIT2, SFRP5, SEMA5B, EPHA7, SFRP2, SEMA3F, BCL11A, SEMA3C, SEMA3A, SEMA4A, SPP1
GOTERM_BP_FAT	GO:0048588~developmental cell growth		0.00330255	COBL, PLXNA2, IMPACT, TRPV2, SEMA5B, JADE2, SEMA7A, SEMA3F, AGT, LHX2, BCL11A, SEMA3C, POU4F2, SEMA3A, ISLR2, SPP1, LIMK1, CPNE5, CPNE6, SLIT1, SLIT2, SLIT3, RND2, EPHA7, SEMA4A
GOTERM_BP_FAT	GO:0045926~negative regulation of growth		0.00370536	NOG, GJA1, TCF7L2, SEMA5B, SERPINE2, AGT, SEMA3F, BCL11A, SEMA3C, SEMA3A, GNG4, SPP1, PTPRJ, SCD1, CRYAB, MNDAL, SLIT1, SLIT2, SLIT3, SFRP5, RERG, EPHA7, CDKN1A, SFRP2, SEMA4A, IGFBP5
GOTERM_BP_FAT	GO:1990138~neuron projection extension		0.00428552	PLXNA2, CPNE5, LIMK1, TRPV2, IMPACT, CPNE6, SLIT1, SLIT2, SLIT3, SEMA5B, JADE2, LHX2, SEMA3F, SEMA7A, BCL11A, POU4F2, SEMA3C, SEMA3A, SEMA4A, ISLR2
GOTERM_BP_FAT	GO:0030308~negative regulation of cell growth		0.00434454	PTPRJ, CRYAB, MNDAL, GJA1, SLIT1, SLIT2, SLIT3, RERG, SEMA5B, EPHA7, CDKN1A, SERPINE2, SFRP2, AGT, SEMA3F, BCL11A, SEMA3C, SEMA3A, GNG4, SEMA4A, SPP1
GOTERM_BP_FAT	GO:0050771~negative regulation of axonogenesis		0.00451504	SEMA5B, EPHA7, SEMA3F, SEMA3C, SEMA3A, SLIT1, SLIT2, SEMA4A, EPHB2, SPP1, THY1
GOTERM_BP_FAT	GO:0010771~negative regulation of cell morphogenesis involved in differentiation		0.00466615	NGEF, NOG, STAT1, SLIT1, SLIT2, EPHB2, THY1, SEMA5B, EPHA7, YWHAH, SFRP2, SEMA3F, SEMA3C, SEMA3A, SEMA4A, SPP1
GOTERM_BP_FAT	GO:0050922~negative regulation of chemotaxis		0.00576625	SEMA5B, SEMA3F, PADI2, SEMA3C, ROBO2, SEMA3A, SLIT1, SLIT2, SEMA4A
GOTERM_BP_FAT	GO:1902668~negative regulation of axon guidance		0.00618483	SEMA5B, SEMA3F, SEMA3C, SEMA3A, SLIT1, SLIT2, SEMA4A
GOTERM_BP_FAT	GO:0090066~regulation of anatomical structure size		0.00627539	SHROOM2, PLXNA2, TRPV2, DRD5, TACR1, AQP5, GJA1, CX3CL1, SEMA5B, HTR1A, PTK2B, PAK3, HRH2, SEMA7A, SEMA3F, AGT, MAP3K1, ADRA2A, PLS1, SEMA3C, SEMA3A, NEFL, NEFM, SPP1, ISLR2, PTPRM, LIMK1, BARHL2, NPR1, NPY1R, SLIT1, SLIT2, RND2, CD38, EPHA7, EPS8, CHRM3, NEB, HTR7, GRIP2, CACNA1C, HTR2C, SEMA4A, HTR2A, F2R
GOTERM_BP_FAT	GO:0061387~regulation of extent of cell growth		0.00714611	LIMK1, PLXNA2, TRPV2, BARHL2, SLIT1, SLIT2, RND2, SEMA5B, EPHA7, SEMA7A, SEMA3F, SEMA3C, SEMA3A, SEMA4A, SPP1, ISLR2
GOTERM_MF_FAT	GO:0045499~chemorepellent activity		0.00758189	SEMA5B, EPHA7, SEMA3F, SEMA3C, SEMA3A, SLIT2, SEMA4A
GOTERM_BP_FAT	GO:0048846~axon extension involved in axon guidance		0.00855847	SEMA5B, SEMA3F, SEMA3C, SEMA3A, SLIT1, SLIT2, SEMA4A, SLIT3
GOTERM_BP_FAT	GO:1902284~neuron projection extension involved in neuron projection guidance		0.00855847	SEMA5B, SEMA3F, SEMA3C, SEMA3A, SLIT1, SLIT2, SEMA4A, SLIT3
GOTERM_BP_FAT	GO:1902667~regulation of axon guidance		0.0115332	SEMA5B, PLXNA2, SEMA3F, SEMA3C, SEMA3A, SLIT1, SLIT2, SEMA4A
GOTERM_BP_FAT	GO:0035385~Roundabout signaling pathway		0.0127375	ROBO2, SLIT1, SLIT2, SLIT3
GOTERM_MF_FAT	GO:0038191~neuropilin binding		0.0128063	SEMA7A, SEMA3F, SEMA3C, SEMA3A
GOTERM_BP_FAT	GO:0016049~cell growth		0.0167923	COBL, PLXNA2, TRPV2, IMPACT, TGFB3, GJA1, PAK7, SEMA5B, JADE2, SERPINE2, PTK2B, LHX2, SEMA3F, AGT, SEMA7A, BCL11A, SEMA3C, POU4F2, SEMA3A, GNG4, SPP1, ISLR2, PTPRJ, LIMK1, CRYAB, CPNE5, CPNE6, MNDAL, BARHL2, SLIT1, SLIT2, SLIT3, RERG, RND2, CD38, CDKN1A, EPHA7, SFRP2, SEMA4A
GOTERM_BP_FAT	GO:0010977~negative regulation of neuron projection development		0.0168872	NGEF, GFAP, SLIT1, SLIT2, EPHB2, THY1, EPHA3, SEMA5B, EPHA7, YWHAH, FAT3, SEMA3F, BCL11A, SEMA3C, D130043K22RIK, SEMA3A, SEMA4A, SPP1
GOTERM_BP_FAT	GO:0048675~axon extension		0.0175161	LIMK1, PLXNA2, TRPV2, SLIT1, SLIT2, SLIT3, SEMA5B, LHX2, SEMA7A, SEMA3F, POU4F2, SEMA3C, SEMA3A, SEMA4A, ISLR2
GOTERM_BP_FAT	GO:0031345~negative regulation of cell projection organization		0.0189765	NGEF, GFAP, PTPRF, ARHGAP24, SLIT1, SLIT2, EPHB2, THY1, EPHA3, SEMA5B, EPHA7, YWHAH, FAT3, SEMA3F, BCL11A, SEMA3C, D130043K22RIK, SEMA3A, SEMA4A, SPP1
GOTERM_BP_FAT	GO:0048589~developmental growth		0.0198738	NOG, FGF7, PLXNA2, TRPV2, IMPACT, GJA1, LGR6, JADE2, SLC25A25, GATA3, SEMA3F, SEMA7A, PLS1, POU4F2, SEMA3C, SEMA3A, FGF1, ISLR2, SOX10, LIMK1, RXRA, BARHL2, PROX1, SLIT1, SLIT2, SLIT3, RND2, ZFPM2, SEMA4A, COBL, DRD2, OSTN, TCF7L2, SEMA5B, CHD7, LHX2, AGT, COMP, BCL11A, POU3F2, SPP1, CPNE5, CPNE6, ICMT, NPY1R, CACNA2D2, TENM4, SFRP5, P2RX5, EPHA7, SFRP2, CACNA1C
GOTERM_BP_FAT	GO:0048843~negative regulation of axon extension involved in axon guidance		0.0223969	SEMA5B, SEMA3F, SEMA3C, SEMA3A, SLIT1, SEMA4A
GOTERM_BP_FAT	GO:0040008~regulation of growth		0.0239081	NOG, PLXNA2, TRPV2, GJA1, SERPINE2, SEMA3F, SEMA7A, CREG1, PLS1, SEMA3C, SEMA3A, GNG4, ISLR2, PTPRJ, CRYAB, SOCS3, LIMK1, BARHL2, PROX1, SLIT1, SLIT2, SLIT3, RND2, CD38, ZFPM2, SEMA4A, DRD2, TCF7L2, SEMA5B, CHD7, PTK2B, AGT, BCL11A, POU3F2, SPP1, SCD1, CPNE5, CPNE6, MNDAL, AHI1, NPY1R, CACNA2D2, SFRP5, P2RX5, RERG, EPHA7, CDKN1A, SFRP2, CACNA1C, IGFBP5
GOTERM_BP_FAT	GO:0048841~regulation of axon extension involved in axon guidance		0.0262707	SEMA5B, PLXNA2, SEMA3F, SEMA3C, SEMA3A, SLIT1, SEMA4A
GOTERM_BP_FAT	GO:0030516~regulation of axon extension		0.0331129	LIMK1, PLXNA2, TRPV2, BARHL2, SLIT1, SLIT2, SEMA5B, SEMA7A, SEMA3F, SEMA3C, SEMA3A, SEMA4A, ISLR2
GOTERM_BP_FAT	GO:0001755~neural crest cell migration		0.0343875	SEMA5B, SOX10, SEMA7A, SEMA3F, PAX6, SEMA3C, SEMA3A, SEMA4A
GOTERM_BP_FAT	GO:0001558~regulation of cell growth		0.0407746	PLXNA2, TRPV2, GJA1, SEMA5B, SERPINE2, PTK2B, AGT, SEMA3F, SEMA7A, BCL11A, SEMA3C, SEMA3A, GNG4, SPP1, ISLR2, PTPRJ, CRYAB, CPNE5, LIMK1, CPNE6, MNDAL, BARHL2, SLIT1, SLIT2, SLIT3, RND2, RERG, CD38, EPHA7, CDKN1A, SFRP2, SEMA4A, IGFBP5
GOTERM_BP_FAT	GO:0040007~growth		0.0419527	NOG, FGF7, PLXNA2, TRPV2, IMPACT, TGFB3, GJA1, LGR6, PAK7, JADE2, SLC25A25, SERPINE2, SEMA7A, GATA3, SEMA3F, PLS1, POU4F2, SEMA3C, SEMA3A, GNG4, FGF1, ISLR2, PTPRJ, SOX10, LIMK1, CRYAB, RXRA, BARHL2, SLIT1, PROX1, SLIT2, SLIT3, RND2, CD38, ZFPM2, SEMA4A, COBL, DRD2, OSTN, TCF7L2, SEMA5B, CHD7, PTK2B, LHX2, COMP, AGT, BCL11A, POU3F2, SPP1, SCD1, CPNE5, CPNE6, MNDAL, AHI1, ICMT, NPY1R, CACNA2D2, FO…
GOTERM_BP_FAT	GO:0045665~negative regulation of neuron differentiation		0.0432965	NGEF, GFAP, PAX6, MEIS1, CD24A, SLIT1, SLIT2, EPHB2, THY1, EPHA3, SEMA5B, EPHA7, YWHAH, FAT3, SEMA3F, BCL11A, SEMA3C, ID4, D130043K22RIK, SEMA3A, SEMA4A, SPP1
GOTERM_MF_FAT	GO:0030215~semaphorin receptor binding		0.0472105	SEMA5B, SEMA3F, SEMA3C, SEMA3A, SEMA4A
GOTERM_BP_FAT	GO:0030517~negative regulation of axon extension		0.0521381	SEMA5B, SEMA3F, SEMA3C, SEMA3A, SLIT1, SLIT2, SEMA4A
GOTERM_MF_FAT	GO:0048495~Roundabout binding		0.0555701	SLIT1, SLIT2, SLIT3
GOTERM_BP_FAT	GO:0051093~negative regulation of developmental process		0.0566297	NOG, GFAP, PAX6, GJA1, LRRC17, SHB, TNFRSF11B, GATA3, SEMA3F, SEMA3C, SEMA3A, OPTC, PTPRM, LYN, FOXJ1, CST3, SLIT1, SLIT2, VAT1, THY1, CCND1, CD59A, CARTPT, ZFPM2, SEMA4A, TNFRSF21, TCF7L2, CD24A, MEIS1, EPHB2, SEMA5B, MEIS2, LECT1, FAT3, PTK2B, NRARP, AGT, BCL11A, D130043K22RIK, TCF4, SPP1, NGEF, ABR, KLF13, STAT1, COL5A1, EPHA3, SFRP5, EPHA7, YWHAH, PRICKLE1, SFRP2, ID4, IGFBP5, NFIB, TMEM176A
GOTERM_BP_FAT	GO:0071526~semaphorin-plexin signaling pathway		0.0797303	SEMA5B, PLXNA2, SEMA3F, SEMA3C, SEMA3A, SEMA4A
GOTERM_BP_FAT	GO:0045596~negative regulation of cell differentiation		0.103024	NOG, GFAP, PAX6, RORB, LRRC17, DLK1, OSTN, TCF7L2, CD24A, MEIS1, EPHB2, SHB, SEMA5B, MEIS2, FAT3, PTK2B, NRARP, GATA3, SEMA3F, BCL11A, SEMA3C, D130043K22RIK, SEMA3A, SPP1, NGEF, LYN, FOXJ1, KLF13, STAT1, SLIT1, SLIT2, COL5A1, THY1, EPHA3, CCND1, EPHA7, YWHAH, PRICKLE1, SFRP2, CARTPT, ID4, ZFPM2, C1QL4, SEMA4A, TMEM176A, IGFBP5
GOTERM_BP_FAT	GO:0008361~regulation of cell size		0.108526	LIMK1, PLXNA2, TRPV2, BARHL2, AQP5, SLIT1, SLIT2, RND2, SEMA5B, EPHA7, SEMA3F, SEMA7A, SEMA3C, SEMA3A, SEMA4A, SPP1, ISLR2
GOTERM_BP_FAT	GO:0014032~neural crest cell development		0.131256	SEMA5B, SOX10, SEMA7A, SEMA3F, PAX6, SEMA3C, SEMA3A, SEMA4A
GOTERM_BP_FAT	GO:0060485~mesenchyme development		0.133613	SOX10, NOG, ERBB3, RXRA, PAX6, EOMES, TGFB3, GJA1, STAT1, TCF7L2, EPHA3, SEMA5B, SFRP2, SEMA3F, SEMA7A, SEMA3C, SEMA3A, SEMA4A, BMP5
GOTERM_BP_FAT	GO:0021785~branchiomotor neuron axon guidance		0.163246	PLXNA2, SEMA3F, SEMA3A
GOTERM_BP_FAT	GO:0050768~negative regulation of neurogenesis		0.171776	NGEF, GFAP, NOG, PAX6, MEIS1, CD24A, SLIT1, SLIT2, EPHB2, THY1, EPHA3, SEMA5B, EPHA7, YWHAH, FAT3, SEMA3F, BCL11A, SEMA3C, ID4, D130043K22RIK, SEMA3A, SEMA4A, SPP1
GOTERM_BP_FAT	GO:0048762~mesenchymal cell differentiation		0.172106	SOX10, NOG, PAX6, EOMES, TGFB3, GJA1, STAT1, TCF7L2, SEMA5B, SFRP2, SEMA7A, SEMA3F, SEMA3C, SEMA3A, SEMA4A
GOTERM_BP_FAT	GO:0014033~neural crest cell differentiation		0.173276	SEMA5B, SOX10, SEMA7A, SEMA3F, PAX6, SEMA3C, SEMA3A, SEMA4A
GOTERM_BP_FAT	GO:0014031~mesenchymal cell development		0.191654	SOX10, NOG, PAX6, EOMES, TGFB3, GJA1, TCF7L2, SEMA5B, SFRP2, SEMA7A, SEMA3F, SEMA3C, SEMA3A, SEMA4A
GOTERM_BP_FAT	GO:0051961~negative regulation of nervous system development		0.201011	TNFRSF21, NGEF, GFAP, NOG, PAX6, MEIS1, CD24A, SLIT1, SLIT2, EPHB2, THY1, EPHA3, SEMA5B, EPHA7, YWHAH, FAT3, SEMA3F, BCL11A, SEMA3C, ID4, D130043K22RIK, SEMA3A, SEMA4A, SPP1
GOTERM_BP_FAT	GO:0010721~negative regulation of cell development		0.202003	GFAP, NOG, PAX6, MEIS1, CD24A, EPHB2, SHB, SEMA5B, FAT3, SEMA3F, BCL11A, SEMA3C, D130043K22RIK, SEMA3A, SPP1, NGEF, STAT1, SLIT1, SLIT2, EPHA3, THY1, EPHA7, YWHAH, SFRP2, ID4, SEMA4A
GOTERM_BP_FAT	GO:1902285~semaphorin-plexin signaling pathway involved in neuron projection guidance		0.212593	PLXNA2, SEMA3F, SEMA3A
GOTERM_BP_FAT	GO:1902287~semaphorin-plexin signaling pathway involved in axon guidance		0.212593	PLXNA2, SEMA3F, SEMA3A
GOTERM_BP_FAT	GO:0032535~regulation of cellular component size		0.252879	SHROOM2, PLXNA2, TRPV2, AQP5, SEMA5B, PTK2B, PAK3, MAP3K1, SEMA3F, SEMA7A, PLS1, SEMA3C, SEMA3A, NEFL, NEFM, ISLR2, SPP1, LIMK1, BARHL2, SLIT1, SLIT2, RND2, EPHA7, NEB, EPS8, SEMA4A
GOTERM_BP_FAT	GO:0051129~negative regulation of cellular component organization		0.724864	NOG, GFAP, SHROOM2, IMPACT, CLU, SNCA, EPHB2, SEMA5B, ARHGAP6, FAT3, SEMA3F, BCL11A, SEMA3C, D130043K22RIK, SEMA3A, MYOC, SPP1, NGEF, PTPRF, CST3, ARHGAP24, STAT1, TET1, SLIT1, KANK4, SLIT2, VAT1, THY1, EPHA3, EPHA7, YWHAH, EPS8, SFRP2, STMN1, SEMA4A, PMEPA1, OPRD1
Annotation Cluster 26	Enrichment Score: 1.7192088841908775
Category	Term		PValue	Genes
GOTERM_BP_FAT	GO:0006820~anion transport		0.0041624	SLC5A5, CCK, SLC20A1, GLRA1, DRD2, GLRA3, SNCA, SLC7A8, GABBR1, KCNJ10, GRIN2B, HRH3, HRH2, SLC1A6, CAR2, GABRQ, GABRG1, GABRG3, SLC6A11, GABRA3, GABRA5, SLC6A15, CLIC1, SLC7A11, NPY5R, SLC17A7, SLC6A7, GRM7, SFRP4, SLC6A6, SLC27A3, HTR2C, SLC27A2
GOTERM_BP_FAT	GO:0044070~regulation of anion transport		0.0113306	CCK, GRIN2B, HRH3, HRH2, GRM7, SFRP4, SNCA, GABBR1, HTR2C, NPY5R, CAR2
GOTERM_BP_FAT	GO:0006865~amino acid transport		0.0136926	SLC17A7, SLC6A7, HRH3, SLC6A11, SLC1A6, SLC6A6, GABBR1, SLC7A8, SLC6A15, KCNJ10, HTR2C, SLC7A11
GOTERM_BP_FAT	GO:0046942~carboxylic acid transport		0.0304886	CCK, SLC6A11, DRD2, GABBR1, SLC7A8, SLC6A15, KCNJ10, SLC7A11, NPY5R, SLC17A7, HRH3, SLC6A7, GRIN2B, HRH2, GRM7, SLC1A6, SLC6A6, SLC27A3, HTR2C, SLC27A2
GOTERM_BP_FAT	GO:0006835~dicarboxylic acid transport		0.0309746	CCK, GRIN2B, HRH3, GRM7, SLC1A6, GABBR1, SLC7A11, NPY5R
GOTERM_BP_FAT	GO:0015711~organic anion transport		0.0793451	CCK, SLC6A11, DRD2, GABBR1, SLC7A8, SLC6A15, KCNJ10, SLC7A11, NPY5R, SLC17A7, HRH3, SLC6A7, GRIN2B, HRH2, GRM7, SLC1A6, SLC6A6, SLC27A3, HTR2C, SLC27A2
Annotation Cluster 27	Enrichment Score: 1.71203920507925
Category	Term		PValue	Genes
GOTERM_BP_FAT	GO:0048013~ephrin receptor signaling pathway		0.00208685	NGEF, EPHA7, EPHB6, EFNB3, GRIN2B, CHN1, EPHA10, EPHB3, EPHB2, EPHA3
GOTERM_MF_FAT	GO:0005003~ephrin receptor activity		0.00221674	EPHA7, EPHB6, EPHA10, EPHB3, EPHB2, EPHA3
GOTERM_MF_FAT	GO:0008046~axon guidance receptor activity		0.00841709	EPHA7, ROBO2, EPHB3, EPHB2
GOTERM_MF_FAT	GO:0004714~transmembrane receptor protein tyrosine kinase activity		0.0657907	EPHA7, EPHB6, ERBB3, EPHA10, EPHB3, ALK, EPHB2, EPHA3
GOTERM_MF_FAT	GO:0004713~protein tyrosine kinase activity		0.125944	EPHA7, EPHB6, LYN, PTK2B, ERBB3, EPHA10, EPHB3, ALK, WEE1, EPHB2, MATK, EPHA3
GOTERM_MF_FAT	GO:0019199~transmembrane receptor protein kinase activity		0.165597	EPHA7, EPHB6, ERBB3, EPHA10, EPHB3, ALK, EPHB2, EPHA3
Annotation Cluster 28	Enrichment Score: 1.6691758820621319
Category	Term		PValue	Genes
GOTERM_BP_FAT	GO:0014048~regulation of glutamate secretion		0.000555779	CCK, GRIN2B, HRH3, GRM7, SNCA, GABBR1, NPY5R
GOTERM_BP_FAT	GO:1903792~negative regulation of anion transport		0.0053088	HRH3, HRH2, GRM7, SFRP4, GABBR1, NPY5R
GOTERM_BP_FAT	GO:0044070~regulation of anion transport		0.0113306	CCK, GRIN2B, HRH3, HRH2, GRM7, SFRP4, SNCA, GABBR1, HTR2C, NPY5R, CAR2
GOTERM_BP_FAT	GO:0014047~glutamate secretion		0.0189246	CCK, GRIN2B, HRH3, GRM7, GABBR1, NPY5R
GOTERM_BP_FAT	GO:0006835~dicarboxylic acid transport		0.0309746	CCK, GRIN2B, HRH3, GRM7, SLC1A6, GABBR1, SLC7A11, NPY5R
GOTERM_BP_FAT	GO:0014050~negative regulation of glutamate secretion		0.0385891	HRH3, GRM7, NPY5R
GOTERM_BP_FAT	GO:0014049~positive regulation of glutamate secretion		0.163246	CCK, GRIN2B, GABBR1
GOTERM_BP_FAT	GO:1903793~positive regulation of anion transport		0.359007	CCK, GRIN2B, GABBR1, HTR2C
Annotation Cluster 29	Enrichment Score: 1.6344099358997963
Category	Term		PValue	Genes
GOTERM_BP_FAT	GO:0001508~action potential		2.32823e-06	KCNC2, GLRA1, GRIK2, SCN3B, KCNB1, TACR1, TAC1, CACNB2, KCNJ2, KCNIP1, TPCN2, P2RX5, YWHAH, GRIN2B, CHRNB4, SCN4B, RYR2, CACNA1H, CACNA1E, KCNH2, CACNA1C, HCN4
GOTERM_BP_FAT	GO:0035637~multicellular organismal signaling		5.53488e-06	GLRA1, GRIK2, SCN3B, DRD5, GJA1, CACNG4, CACNB2, CACNG3, KCNJ2, P2RX5, GRM7, CHRNB4, SCN4B, CARTPT, RYR2, CACNA1E, KCNH2, KCNQ2, CACNA1C, HCN4
GOTERM_BP_FAT	GO:0002027~regulation of heart rate		0.000235858	TACR3, DRD2, SCN3B, MYBPC3, TAC1, CACNB2, KCNJ2, AGT, SCN4B, RYR2, CACNA1E, SEMA3A, KCNH2, CACNA1C, HCN4
GOTERM_BP_FAT	GO:0086010~membrane depolarization during action potential		0.000346724	YWHAH, SCN3B, CACNA1H, CACNB2, SCN4B, CACNA1E, KCNH2, CACNA1C, TPCN2
GOTERM_BP_FAT	GO:0061337~cardiac conduction		0.00252972	SCN3B, RYR2, CACNB2, GJA1, SCN4B, KCNH2, KCNJ2, HCN4, CACNA1C
GOTERM_BP_FAT	GO:0086002~cardiac muscle cell action potential involved in contraction		0.003216	SCN3B, RYR2, CACNB2, SCN4B, KCNH2, KCNJ2, CACNA1C
GOTERM_BP_FAT	GO:0008016~regulation of heart contraction		0.003292	TACR3, SCN3B, DRD2, MYBPC3, TH, TAC1, CACNB2, GJA1, KCNJ2, TNNT2, CHRM2, AGT, SCN4B, RYR2, CACNA1E, SEMA3A, KCNH2, CACNA1C, HCN4
GOTERM_BP_FAT	GO:0086019~cell-cell signaling involved in cardiac conduction		0.00405279	SCN3B, RYR2, CACNB2, SCN4B, HCN4, CACNA1C
GOTERM_BP_FAT	GO:0086091~regulation of heart rate by cardiac conduction		0.00503538	SCN3B, CACNB2, SCN4B, KCNH2, KCNJ2, HCN4, CACNA1C
GOTERM_BP_FAT	GO:0060047~heart contraction		0.00756903	SGCZ, TCAP, TACR3, SCN3B, DRD2, MYBPC3, GJA1, TAC1, CACNB2, KCNJ2, TNNT2, AGT, SCN4B, RYR2, CACNA1E, SEMA3A, KCNH2, CACNA1C, HCN4
GOTERM_BP_FAT	GO:0086001~cardiac muscle cell action potential		0.00855847	SCN3B, RYR2, CACNB2, SCN4B, KCNH2, KCNJ2, HCN4, CACNA1C
GOTERM_BP_FAT	GO:0003015~heart process		0.00930339	SGCZ, TCAP, TACR3, SCN3B, DRD2, MYBPC3, GJA1, TAC1, CACNB2, KCNJ2, TNNT2, AGT, SCN4B, RYR2, CACNA1E, SEMA3A, KCNH2, CACNA1C, HCN4
GOTERM_BP_FAT	GO:0086065~cell communication involved in cardiac conduction		0.0158258	SCN3B, RYR2, CACNB2, SCN4B, HCN4, CACNA1C
GOTERM_BP_FAT	GO:0086003~cardiac muscle cell contraction		0.0173507	SCN3B, RYR2, CACNB2, SCN4B, KCNH2, KCNJ2, CACNA1C
GOTERM_BP_FAT	GO:0086012~membrane depolarization during cardiac muscle cell action potential		0.0181734	SCN3B, CACNB2, SCN4B, CACNA1C
GOTERM_BP_FAT	GO:0086027~AV node cell to bundle of His cell signaling		0.0242118	CACNB2, SCN4B, CACNA1C
GOTERM_BP_FAT	GO:0086016~AV node cell action potential		0.0242118	CACNB2, SCN4B, CACNA1C
GOTERM_BP_FAT	GO:0006941~striated muscle contraction		0.0346354	SLC8A3, TCAP, SCN3B, MYBPC3, CACNB2, KCNJ2, TNNT2, TNNT1, SCN4B, RYR2, SYNM, KCNH2, CACNA1C, HCN4
GOTERM_BP_FAT	GO:0070252~actin-mediated cell contraction		0.0380411	TNNT2, SCN3B, RYR2, CACNB2, SCN4B, KCNH2, KCNJ2, CACNA1C
GOTERM_BP_FAT	GO:0086067~AV node cell to bundle of His cell communication		0.0553682	CACNB2, SCN4B, CACNA1C
GOTERM_BP_FAT	GO:0086009~membrane repolarization		0.0625766	GJA1, SCN4B, KCNH2, KCNJ2, KCNIP2
GOTERM_BP_FAT	GO:0060048~cardiac muscle contraction		0.0732561	TNNT2, TCAP, SCN3B, MYBPC3, RYR2, CACNB2, SCN4B, KCNH2, KCNJ2, CACNA1C
GOTERM_BP_FAT	GO:0030048~actin filament-based movement		0.0991471	TNNT2, MOBP, MLPH, SCN3B, RYR2, CACNB2, SCN4B, KCNH2, KCNJ2, CACNA1C
GOTERM_BP_FAT	GO:0099622~cardiac muscle cell membrane repolarization		0.0992652	GJA1, SCN4B, KCNH2, KCNJ2
GOTERM_BP_FAT	GO:0086066~atrial cardiac muscle cell to AV node cell communication		0.116492	SCN3B, CACNB2, CACNA1C
GOTERM_BP_FAT	GO:0086026~atrial cardiac muscle cell to AV node cell signaling		0.116492	SCN3B, CACNB2, CACNA1C
GOTERM_BP_FAT	GO:0086014~atrial cardiac muscle cell action potential		0.116492	SCN3B, CACNB2, CACNA1C
GOTERM_BP_FAT	GO:0060306~regulation of membrane repolarization		0.176964	GJA1, SCN4B, KCNH2, KCNJ2
GOTERM_BP_FAT	GO:0086005~ventricular cardiac muscle cell action potential		0.187693	SCN3B, RYR2, KCNH2
GOTERM_MF_FAT	GO:0005272~sodium channel activity		0.212516	SCN3B, ASIC4, SCN4B, HCN4
GOTERM_BP_FAT	GO:0060307~regulation of ventricular cardiac muscle cell membrane repolarization		0.212593	GJA1, SCN4B, KCNH2
GOTERM_BP_FAT	GO:0099623~regulation of cardiac muscle cell membrane repolarization		0.288423	GJA1, SCN4B, KCNH2
GOTERM_MF_FAT	GO:1905030~voltage-gated ion channel activity involved in regulation of postsynaptic membrane potential		0.289247	SCN3B, SCN4B, HCN4
GOTERM_MF_FAT	GO:0005248~voltage-gated sodium channel activity		0.289247	SCN3B, SCN4B, HCN4
GOTERM_BP_FAT	GO:1903115~regulation of actin filament-based movement		0.321745	TNNT2, RYR2, KCNJ2, CACNA1C
GOTERM_BP_FAT	GO:0006942~regulation of striated muscle contraction		0.355482	SLC8A3, MYBPC3, RYR2, KCNJ2, HCN4, CACNA1C
GOTERM_BP_FAT	GO:0086004~regulation of cardiac muscle cell contraction		0.523599	RYR2, KCNJ2, CACNA1C
GOTERM_BP_FAT	GO:0055117~regulation of cardiac muscle contraction		0.681306	RYR2, KCNJ2, HCN4, CACNA1C
Annotation Cluster 30	Enrichment Score: 1.6078668576976705
Category	Term		PValue	Genes
GOTERM_BP_FAT	GO:0007271~synaptic transmission, cholinergic		0.000711854	CHRM3, HRH3, CHRM2, TACR1, CHRNB4, TAC1, HTR2C, CHRNA3
GOTERM_MF_FAT	GO:0015464~acetylcholine receptor activity		0.00860362	CHRM3, HRH3, CHRM2, CHRNB4, CHRNA3
GOTERM_BP_FAT	GO:0006940~regulation of smooth muscle contraction		0.0184134	TACR3, CHRM3, CHRM2, TACR1, NPNT, ADRA2A, CHRNB4, CHRNA3, F2R
GOTERM_MF_FAT	GO:0042165~neurotransmitter binding		0.0339489	CHRM3, GRIN2B, SLC6A11, CHRNB4, CHRNA3
GOTERM_MF_FAT	GO:0042166~acetylcholine binding		0.116888	CHRM3, CHRNB4, CHRNA3
GOTERM_MF_FAT	GO:0070405~ammonium ion binding		0.503497	CHRM3, CHRNB4, CHRNA3
Annotation Cluster 31	Enrichment Score: 1.5731238746199132
Category	Term		PValue	Genes
GOTERM_BP_FAT	GO:0072359~circulatory system development		0.00420927	NOG, AW551984, MYBPC3, PAX6, TGFB3, GJA1, ZIC3, SHB, ARHGAP22, CASP3, GATA3, SEMA3C, ANGPT1, POU4F1, ROBO2, FGF1, SIK1, COL11A1, PTPRJ, SH3PXD2B, OPTC, EGR3, PTPRM, SOCS3, FOXJ1, RXRA, EOMES, MFGE8, ARHGAP24, PROX1, SLIT2, THY1, TNNT2, CD59A, JUN, PLXDC1, RYR2, ZFPM2, SEMA4A, DNAH11, SGCZ, PAM, TCAP, ERBB3, TH, SOX4, CX3CL1, EPHB3, TCF7L2, MEIS1, EPHB2, TAL1, PPP1R16B, LECT1, CHD7, CHIL1, PTK2B, …
GOTERM_BP_FAT	GO:0072358~cardiovascular system development		0.00420927	NOG, AW551984, MYBPC3, PAX6, TGFB3, GJA1, ZIC3, SHB, ARHGAP22, CASP3, GATA3, SEMA3C, ANGPT1, POU4F1, ROBO2, FGF1, SIK1, COL11A1, PTPRJ, SH3PXD2B, OPTC, EGR3, PTPRM, SOCS3, FOXJ1, RXRA, EOMES, MFGE8, ARHGAP24, PROX1, SLIT2, THY1, TNNT2, CD59A, JUN, PLXDC1, RYR2, ZFPM2, SEMA4A, DNAH11, SGCZ, PAM, TCAP, ERBB3, TH, SOX4, CX3CL1, EPHB3, TCF7L2, MEIS1, EPHB2, TAL1, PPP1R16B, LECT1, CHD7, CHIL1, PTK2B, …
GOTERM_BP_FAT	GO:0048514~blood vessel morphogenesis		0.0267746	NOG, GJA1, SOX4, CX3CL1, EPHB3, MEIS1, EPHB2, SHB, TAL1, ARHGAP22, PPP1R16B, LECT1, CHD7, CHIL1, PTK2B, NRARP, AGT, ANGPT1, TCF4, FGF1, SCG2, COL18A1, OPTC, PTPRJ, EGR3, PTPRM, RXRA, MFGE8, ARHGAP24, STAT1, PROX1, SLIT2, THY1, CDH13, CD59A, SFRP2, PLXDC1, JUN, EPOR, ZFPM2, SEMA4A
GOTERM_BP_FAT	GO:0001568~blood vessel development		0.0278267	NOG, PAX6, GJA1, SOX4, CX3CL1, EPHB3, TCF7L2, MEIS1, EPHB2, SHB, TAL1, ARHGAP22, PPP1R16B, CHD7, LECT1, CHIL1, PTK2B, NRARP, AGT, SEMA3C, ANGPT1, TCF4, FGF1, SCG2, COL18A1, OPTC, PTPRJ, EGR3, PTPRM, SOCS3, RXRA, MFGE8, ARHGAP24, STAT1, PROX1, SLIT2, COL5A1, THY1, CDH13, PRICKLE1, CD59A, SFRP2, PLXDC1, JUN, EPOR, ZFPM2, SEMA4A
GOTERM_BP_FAT	GO:0001525~angiogenesis		0.0611924	CX3CL1, EPHB3, MEIS1, EPHB2, SHB, ARHGAP22, TAL1, PPP1R16B, LECT1, CHIL1, PTK2B, NRARP, AGT, ANGPT1, TCF4, FGF1, SCG2, COL18A1, OPTC, EGR3, PTPRM, RXRA, MFGE8, ARHGAP24, STAT1, SLIT2, THY1, CDH13, CD59A, SFRP2, PLXDC1, JUN, SEMA4A
GOTERM_BP_FAT	GO:0001944~vasculature development		0.066182	NOG, PAX6, GJA1, SOX4, CX3CL1, EPHB3, TCF7L2, MEIS1, EPHB2, SHB, TAL1, ARHGAP22, PPP1R16B, CHD7, LECT1, CHIL1, PTK2B, NRARP, AGT, SEMA3C, ANGPT1, TCF4, FGF1, SCG2, COL18A1, OPTC, PTPRJ, EGR3, PTPRM, SOCS3, RXRA, MFGE8, ARHGAP24, STAT1, PROX1, SLIT2, COL5A1, THY1, CDH13, PRICKLE1, CD59A, SFRP2, PLXDC1, JUN, EPOR, ZFPM2, SEMA4A
GOTERM_BP_FAT	GO:0048646~anatomical structure formation involved in morphogenesis		0.18201	NOG, PLXNA2, MYBPC3, PAX6, SHB, ARHGAP22, SLC24A4, GATA3, SEMA3C, ANGPT1, FGF1, COL11A1, OPTC, EGR3, LRRC6, PTPRM, UGT8A, FOXJ1, RXRA, EOMES, PCDH8, MFGE8, ARHGAP24, PROX1, SLIT2, THY1, TNNT2, UNC13D, CD59A, JUN, PLXDC1, RELN, ZFPM2, EDA, SEMA4A, FAIM2, COBL, TCAP, IRX2, ABLIM3, SOX4, CX3CL1, EPHB3, MEIS1, EPHB2, CCDC63, TAL1, PPP1R16B, LECT1, FAT3, CHIL1, PTK2B, NRARP, LHX2, AGT, TCF4, HAP1, SCG…
Annotation Cluster 32	Enrichment Score: 1.5598538516216596
Category	Term		PValue	Genes
GOTERM_MF_FAT	GO:0005231~excitatory extracellular ligand-gated ion channel activity		0.00255875	SLC17A7, P2RX5, GLRA1, GRIN2B, GRIK2, GLRA3, CHRNB4, GRIA3, CHRNA3
GOTERM_MF_FAT	GO:0008066~glutamate receptor activity		0.00624141	GRM5, GRM4, GRIN2B, PTK2B, GRIK2, GRM7, GRIA3
GOTERM_MF_FAT	GO:0022835~transmitter-gated channel activity		0.0405599	GLRA1, GRIN2B, PTK2B, GRIK2, GLRA3, GRIA3
GOTERM_MF_FAT	GO:0022824~transmitter-gated ion channel activity		0.0405599	GLRA1, GRIN2B, PTK2B, GRIK2, GLRA3, GRIA3
GOTERM_MF_FAT	GO:0005234~extracellular-glutamate-gated ion channel activity		0.129029	SLC17A7, GRIN2B, GRIK2, GRIA3
GOTERM_MF_FAT	GO:0004970~ionotropic glutamate receptor activity		0.129029	GRIN2B, PTK2B, GRIK2, GRIA3
Annotation Cluster 33	Enrichment Score: 1.5574315137761912
Category	Term		PValue	Genes
GOTERM_MF_FAT	GO:0005245~voltage-gated calcium channel activity		0.000222172	OPRM1, GRM7, CACNA1H, CACNB2, CACNG4, CACNG3, CACNA1E, CACNA1C, CACNA2D2, TPCN2
KEGG_PATHWAY	mmu05414:Dilated cardiomyopathy		0.0367552	TNNT2, ADCY2, MYBPC3, TGFB3, RYR2, CACNB2, CACNG4, CACNG3, CACNA1C, CACNA2D2
KEGG_PATHWAY	mmu05410:Hypertrophic cardiomyopathy (HCM)		0.0462241	TNNT2, MYBPC3, TGFB3, RYR2, CACNB2, CACNG4, CACNG3, CACNA1C, CACNA2D2
KEGG_PATHWAY	mmu05412:Arrhythmogenic right ventricular cardiomyopathy (ARVC)		0.0862949	RYR2, CACNB2, CACNG4, GJA1, CACNG3, CACNA1C, CACNA2D2, TCF7L2
KEGG_PATHWAY	mmu04260:Cardiac muscle contraction		0.0926642	TNNT2, RYR2, CACNB2, CACNG4, CACNG3, COX6B2, CACNA1C, CACNA2D2
KEGG_PATHWAY	mmu04261:Adrenergic signaling in cardiomyocytes		0.149843	TNNT2, PLCB3, ADCY2, CAMK2G, RYR2, CACNB2, CACNG4, SCN4B, CACNG3, CACNA1C, CAMK2A, CACNA2D2
Annotation Cluster 34	Enrichment Score: 1.5189586640598176
Category	Term		PValue	Genes
GOTERM_BP_FAT	GO:0051412~response to corticosterone		0.0053088	FOS, CDKN1A, CCND1, HTR7, TH, NEFL
GOTERM_BP_FAT	GO:0051384~response to glucocorticoid		0.0230492	ALPL, GPR83, PAM, ALAD, ASS1, RXRA, TH, SLIT2, SLIT3, FOS, CDKN1A, CCND1, SSTR3, HTR7, NEFL
GOTERM_BP_FAT	GO:0051385~response to mineralocorticoid		0.0402731	FOS, CDKN1A, CCND1, HTR7, TH, NEFL
GOTERM_BP_FAT	GO:0031960~response to corticosteroid		0.0527831	ALPL, GPR83, PAM, ALAD, ASS1, RXRA, TH, SLIT2, SLIT3, FOS, CDKN1A, CCND1, SSTR3, HTR7, NEFL
GOTERM_BP_FAT	GO:1901654~response to ketone		0.0977338	ADCY2, NASP, TH, TGFB3, SLIT2, SLIT3, FOS, CD38, CDKN1A, CCND1, HTR7, HPCA, CAR9, AACS, NEFL
Annotation Cluster 35	Enrichment Score: 1.4710190301864547
Category	Term		PValue	Genes
GOTERM_BP_FAT	GO:0007431~salivary gland development		0.0061896	FGF7, TGFB3, PAX6, CST3, SEMA3C, SEMA3A, EDA, NFIB
GOTERM_BP_FAT	GO:0035272~exocrine system development		0.0100907	SOX10, FGF7, TGFB3, PAX6, CST3, SEMA3C, SEMA3A, EDA, NFIB
GOTERM_BP_FAT	GO:0007435~salivary gland morphogenesis		0.0149126	FGF7, TGFB3, PAX6, SEMA3C, SEMA3A, EDA, NFIB
GOTERM_BP_FAT	GO:0022612~gland morphogenesis		0.130434	NOG, FGF7, TGFB3, PAX6, SEMA3C, ID4, SEMA3A, EDA, PROX1, SLIT2, IGFBP5, NFIB
GOTERM_BP_FAT	GO:0060445~branching involved in salivary gland morphogenesis		0.363391	FGF7, SEMA3C, SEMA3A
Annotation Cluster 36	Enrichment Score: 1.3886782008853613
Category	Term		PValue	Genes
GOTERM_BP_FAT	GO:0050678~regulation of epithelial cell proliferation		0.0140322	NOG, FGF7, TACR1, PAX6, GJA1, TCF7L2, PPP1R16B, LECT1, HRH3, NRARP, BCL11B, GATA3, FGF1, SCG2, EGR3, PTPRM, STAT1, PROX1, FOXP2, CDH13, CCND1, GKN3, SULF2, SFRP2, JUN, BMP5, NFIB
GOTERM_BP_FAT	GO:0050673~epithelial cell proliferation		0.0241923	NOG, FGF7, TACR1, PAX6, CBX4, GJA1, TCF7L2, PPP1R16B, LECT1, HRH3, NRARP, GATA3, BCL11B, FGF1, SCG2, EGR3, PTPRM, STAT1, PROX1, FOXP2, CDH13, CCND1, GKN3, SULF2, SFRP2, JUN, BMP5, IGFBP5, NFIB
GOTERM_BP_FAT	GO:0050679~positive regulation of epithelial cell proliferation		0.0289538	EGR3, NOG, FGF7, TACR1, PROX1, TCF7L2, FOXP2, CDH13, PPP1R16B, CCND1, HRH3, NRARP, JUN, FGF1, BMP5, SCG2
GOTERM_BP_FAT	GO:0001936~regulation of endothelial cell proliferation		0.0358964	CDH13, EGR3, PPP1R16B, PTPRM, LECT1, NRARP, JUN, GJA1, STAT1, PROX1, SCG2
GOTERM_BP_FAT	GO:0001935~endothelial cell proliferation		0.0841839	CDH13, EGR3, PPP1R16B, PTPRM, LECT1, NRARP, JUN, GJA1, STAT1, PROX1, SCG2
GOTERM_BP_FAT	GO:0001938~positive regulation of endothelial cell proliferation		0.156726	CDH13, EGR3, PPP1R16B, NRARP, JUN, PROX1, SCG2
Annotation Cluster 37	Enrichment Score: 1.3380408048167072
Category	Term		PValue	Genes
GOTERM_BP_FAT	GO:0099565~chemical synaptic transmission, postsynaptic		0.00762153	SLC17A7, OPRM1, STX1A, GLRA1, GRIN2B, PTK2B, GRIK2, SNCA, RELN, CX3CL1, CHRNA3, NETO1
GOTERM_BP_FAT	GO:0060078~regulation of postsynaptic membrane potential		0.00934854	SLC17A7, OPRM1, STX1A, GLRA1, GRIN2B, PTK2B, GRIK2, SNCA, RELN, CX3CL1, CHRNA3, NETO1
GOTERM_BP_FAT	GO:0060079~excitatory postsynaptic potential		0.0249058	SLC17A7, OPRM1, STX1A, GRIN2B, PTK2B, GRIK2, SNCA, RELN, CHRNA3, NETO1
GOTERM_BP_FAT	GO:2000463~positive regulation of excitatory postsynaptic potential		0.266013	STX1A, PTK2B, RELN, NETO1
GOTERM_BP_FAT	GO:0098815~modulation of excitatory postsynaptic potential		0.432322	STX1A, PTK2B, RELN, NETO1
Annotation Cluster 38	Enrichment Score: 1.3346703721647666
Category	Term		PValue	Genes
GOTERM_MF_FAT	GO:0005184~neuropeptide hormone activity		0.00687173	GRP, CCK, PNOC, NPY, CARTPT, VGF
GOTERM_BP_FAT	GO:0032098~regulation of appetite		0.0146695	OPRM1, CCK, NPY, CARTPT, HTR2C
GOTERM_BP_FAT	GO:0032095~regulation of response to food		0.073198	OPRM1, CCK, NPY, CARTPT
GOTERM_BP_FAT	GO:0032094~response to food		0.0806233	OPRM1, CCK, SLC25A25, NPY, CARTPT
GOTERM_BP_FAT	GO:0032107~regulation of response to nutrient levels		0.12846	OPRM1, CCK, NPY, CARTPT
GOTERM_BP_FAT	GO:0032104~regulation of response to extracellular stimulus		0.12846	OPRM1, CCK, NPY, CARTPT
Annotation Cluster 39	Enrichment Score: 1.3284086726102984
Category	Term		PValue	Genes
GOTERM_BP_FAT	GO:0001654~eye development		0.000350255	ADAMTS18, SHROOM2, TH, AQP5, PAX6, GJA1, RORB, NHS, MEIS1, EPHB2, CRYGA, CHD7, MEIS2, SLC25A25, FAT3, LHX2, GATA3, MAP3K1, BCL11B, POU4F2, SH3PXD2B, PTPRM, CRYAB, RXRA, CST3, AHI1, PROX1, SLC7A11, COL5A1, THY1, FOXP2, SLC17A7, CDON, JUN, TENM3, HPCA, CACNA1C
GOTERM_BP_FAT	GO:0043010~camera-type eye development		0.00140097	SHROOM2, TH, AQP5, PAX6, GJA1, RORB, NHS, MEIS1, EPHB2, CRYGA, CHD7, SLC25A25, FAT3, LHX2, GATA3, MAP3K1, BCL11B, POU4F2, PTPRM, CRYAB, RXRA, AHI1, PROX1, SLC7A11, THY1, FOXP2, SLC17A7, CDON, JUN, TENM3, HPCA, CACNA1C
GOTERM_BP_FAT	GO:0048593~camera-type eye morphogenesis		0.0249349	SHROOM2, PTPRM, TH, PAX6, AQP5, AHI1, RORB, PROX1, MEIS1, THY1, EPHB2, FAT3, CDON, TENM3
GOTERM_BP_FAT	GO:0090596~sensory organ morphogenesis		0.0314867	SHROOM2, NOG, ABR, PTPRM, TCAP, USH1G, TH, PAX6, AQP5, SOBP, AHI1, RORB, PROX1, MEIS1, COL5A1, EPHB2, THY1, CHD7, FAT3, CDON, GATA3, TENM3, COL11A1
GOTERM_BP_FAT	GO:0046549~retinal cone cell development		0.0385891	AHI1, RORB, THY1
GOTERM_BP_FAT	GO:0042462~eye photoreceptor cell development		0.0469258	TH, PAX6, AHI1, RORB, THY1
GOTERM_BP_FAT	GO:0042670~retinal cone cell differentiation		0.0553682	AHI1, RORB, THY1
GOTERM_BP_FAT	GO:0048592~eye morphogenesis		0.0585393	SHROOM2, PTPRM, TH, PAX6, AQP5, AHI1, RORB, PROX1, MEIS1, COL5A1, EPHB2, THY1, FAT3, CDON, TENM3
GOTERM_BP_FAT	GO:0060042~retina morphogenesis in camera-type eye		0.0824975	PTPRM, FAT3, CDON, AHI1, RORB, PROX1, THY1
GOTERM_BP_FAT	GO:0042461~photoreceptor cell development		0.135296	TH, PAX6, AHI1, RORB, THY1
GOTERM_BP_FAT	GO:0060041~retina development in camera-type eye		0.138006	PTPRM, PAX6, AHI1, RORB, PROX1, THY1, SLC17A7, CHD7, FAT3, LHX2, CDON, HPCA, POU4F2
GOTERM_BP_FAT	GO:0001754~eye photoreceptor cell differentiation		0.187206	TH, PAX6, AHI1, RORB, THY1
GOTERM_BP_FAT	GO:0003407~neural retina development		0.188646	SLC17A7, PTPRM, FAT3, AHI1, RORB, THY1
GOTERM_BP_FAT	GO:0060219~camera-type eye photoreceptor cell differentiation		0.263096	AHI1, RORB, THY1
GOTERM_BP_FAT	GO:0046530~photoreceptor cell differentiation		0.366299	TH, PAX6, AHI1, RORB, THY1
Annotation Cluster 40	Enrichment Score: 1.304265791972436
Category	Term		PValue	Genes
GOTERM_BP_FAT	GO:0035850~epithelial cell differentiation involved in kidney development		0.0230191	FOXJ1, GATA3, BASP1, STAT1, AMPD2, PTPRO, CD24A
GOTERM_BP_FAT	GO:0072311~glomerular epithelial cell differentiation		0.0280704	FOXJ1, BASP1, AMPD2, PTPRO, CD24A
GOTERM_BP_FAT	GO:0072009~nephron epithelium development		0.0331129	NOG, FOXJ1, NPNT, IRX2, AHI1, BASP1, STAT1, AMPD2, CD24A, PTPRO, GATA3, AGT, FGF1
GOTERM_BP_FAT	GO:0072006~nephron development		0.0378812	NOG, FOXJ1, NPNT, IRX2, AHI1, BASP1, STAT1, AMPD2, CD24A, PTPRO, SULF2, GATA3, AGT, ANGPT1, FGF1
GOTERM_BP_FAT	GO:0072010~glomerular epithelium development		0.0400224	FOXJ1, BASP1, AMPD2, PTPRO, CD24A
GOTERM_BP_FAT	GO:0061005~cell differentiation involved in kidney development		0.0693797	FOXJ1, GATA3, BASP1, STAT1, AMPD2, PTPRO, CD24A
GOTERM_BP_FAT	GO:0032835~glomerulus development		0.0823607	NOG, SULF2, FOXJ1, ANGPT1, BASP1, AMPD2, PTPRO, CD24A
GOTERM_BP_FAT	GO:0061318~renal filtration cell differentiation		0.0992652	BASP1, AMPD2, PTPRO, CD24A
GOTERM_BP_FAT	GO:0072112~glomerular visceral epithelial cell differentiation		0.0992652	BASP1, AMPD2, PTPRO, CD24A
