# Supplementary material for: Molecular pathway analysis towards understanding tissue vulnerability in spinocerebellar ataxia type 1
Source: eLife. 2018 Dec 3;7:e39981. doi: 10.7554/eLife.39981 (PMC6292693; doi:10.7554/eLife.39981)
Supplement: Figure 3—source data 3. [file elife-39981-fig3-data3.xlsx]

## Sheet: Figure 3 - source data 3
Figure 3 - source data 3. 5 week old Atxn1 154Q/2Q KI cerebellum functional annotation enrichment analysis (using nominal p-value < 0.01 for genes)
Annotation Cluster 1	Enrichment Score: 2.8522823526351
Category	Term	PValue	FDR	Genes
GOTERM_BP_FAT	GO:0010646~regulation of cell communication	0.000107309	0.191471	KCNC3, CLSTN2, SNCA, VGF, POMC, ANKRD6, WNT4, PPP1R16B, ROBO1, SEMA7A, TRPV4, GRID2IP, PER1, HSPA5, CHRNA3, MDFI, RAMP3, NGEF, TYRO3, ARHGEF37, TRABD2B, NR4A2, SKI, NPAS4, TRIM62, PBLD1, CRHR1, GRM4, PSD, DUSP1, HSPB1, RGS8, ABCC8, GH, RASD2, IGFBP5
GOTERM_BP_FAT	GO:0023051~regulation of signaling	0.00012732	0.227138	KCNC3, CLSTN2, SNCA, VGF, POMC, ANKRD6, WNT4, PPP1R16B, ROBO1, SEMA7A, TRPV4, GRID2IP, PER1, HSPA5, CHRNA3, MDFI, RAMP3, NGEF, TYRO3, ARHGEF37, TRABD2B, NR4A2, SKI, NPAS4, TRIM62, PBLD1, CRHR1, GRM4, PSD, DUSP1, HSPB1, RGS8, ABCC8, GH, RASD2, IGFBP5
GOTERM_BP_FAT	GO:0048585~negative regulation of response to stimulus	0.000769319	1.36506	ADAMTS18, MDFI, TYRO3, SNCA, TRABD2B, NR4A2, SKI, NR4A3, ANKRD6, PBLD1, WNT4, DUSP1, IL20RB, ROBO1, TAP1, PER1, HSPB1, RGS8, SEMA3A, HSPA5, IGFBP5
GOTERM_BP_FAT	GO:0010648~negative regulation of cell communication	0.00110693	1.95853	MDFI, TYRO3, SNCA, TRABD2B, NR4A2, SKI, ANKRD6, PBLD1, CRHR1, WNT4, DUSP1, ROBO1, PER1, HSPB1, GRID2IP, RGS8, HSPA5, ABCC8, IGFBP5
GOTERM_BP_FAT	GO:0023057~negative regulation of signaling	0.00112055	1.9824	MDFI, TYRO3, SNCA, TRABD2B, NR4A2, SKI, ANKRD6, PBLD1, CRHR1, WNT4, DUSP1, ROBO1, PER1, HSPB1, GRID2IP, RGS8, HSPA5, ABCC8, IGFBP5
GOTERM_BP_FAT	GO:0009968~negative regulation of signal transduction	0.00595108	10.1113	MDFI, TYRO3, SNCA, TRABD2B, NR4A2, SKI, ANKRD6, PBLD1, WNT4, DUSP1, ROBO1, PER1, HSPB1, RGS8, HSPA5, IGFBP5
GOTERM_BP_FAT	GO:0009966~regulation of signal transduction	0.013034	20.8879	SNCA, ANKRD6, WNT4, PPP1R16B, ROBO1, SEMA7A, PER1, TRPV4, HSPA5, MDFI, RAMP3, NGEF, TYRO3, ARHGEF37, TRABD2B, NR4A2, SKI, TRIM62, PBLD1, GRM4, DUSP1, PSD, HSPB1, RGS8, RASD2, GH, IGFBP5
GOTERM_BP_FAT	GO:0007166~cell surface receptor signaling pathway	0.0150272	23.6932	MDFI, NGEF, SNCA, TRABD2B, SKI, NR4A3, NPAS4, ANKRD6, PBLD1, CRHR1, LCN2, GRM4, WNT4, IL20RB, ROBO1, SEMA7A, GRID2IP, IIGP1, HSPB1, SEMA3A, HSPA5, GH, CHRNA3, IGFBP5
Annotation Cluster 2	Enrichment Score: 2.8081169159803894
Category	Term	PValue	FDR	Genes
GOTERM_MF_FAT	GO:0038023~signaling receptor activity	0.000193185	0.272844	RAMP3, TYRO3, GLRA2, NR4A2, NR4A1, NR4A3, GABBR2, CRHR1, GRM4, HRH3, IL20RB, ROBO1, TRPV4, ABCC8, CHRNA3
GOTERM_MF_FAT	GO:0060089~molecular transducer activity	0.00058502	0.824128	RAMP3, TYRO3, LRP1B, GLRA2, NR4A2, NR4A1, NR4A3, GABBR2, CRHR1, GRM4, HRH3, IL20RB, ROBO1, TRPV4, ABCC8, CHRNA3
GOTERM_MF_FAT	GO:0004872~receptor activity	0.00058502	0.824128	RAMP3, TYRO3, LRP1B, GLRA2, NR4A2, NR4A1, NR4A3, GABBR2, CRHR1, GRM4, HRH3, IL20RB, ROBO1, TRPV4, ABCC8, CHRNA3
GOTERM_MF_FAT	GO:0004871~signal transducer activity	0.000821074	1.15487	RAMP3, TYRO3, GLRA2, GNG13, NR4A2, NR4A1, NR4A3, GABBR2, CRHR1, GRM4, PLCB3, HRH3, IL20RB, ROBO1, TRPV4, ABCC8, CHRNA3
KEGG_PATHWAY	mmu04080:Neuroactive ligand-receptor interaction	0.00616034	6.59204	CRHR1, GRM4, HRH3, GLRA2, GABBR2, CHRNA3, GH
GOTERM_MF_FAT	GO:0004888~transmembrane signaling receptor activity	0.00661367	8.95691	CRHR1, TYRO3, GRM4, IL20RB, HRH3, ROBO1, GLRA2, TRPV4, GABBR2, ABCC8, CHRNA3
GOTERM_MF_FAT	GO:0099600~transmembrane receptor activity	0.00996409	13.2043	CRHR1, TYRO3, GRM4, IL20RB, HRH3, ROBO1, GLRA2, TRPV4, GABBR2, ABCC8, CHRNA3
Annotation Cluster 3	Enrichment Score: 2.4766971107139315
Category	Term	PValue	FDR	Genes
GOTERM_BP_FAT	GO:0007268~chemical synaptic transmission	0.000515645	0.9169	CRHR1, GRM4, PLCB3, KCNC3, CLSTN2, HRH3, GLRA2, SNCA, GRID2IP, NPAS4, VGF, CHRNA3, RASD2
GOTERM_BP_FAT	GO:0098916~anterograde trans-synaptic signaling	0.000515645	0.9169	CRHR1, GRM4, PLCB3, KCNC3, CLSTN2, HRH3, GLRA2, SNCA, GRID2IP, NPAS4, VGF, CHRNA3, RASD2
GOTERM_BP_FAT	GO:0099536~synaptic signaling	0.000515645	0.9169	CRHR1, GRM4, PLCB3, KCNC3, CLSTN2, HRH3, GLRA2, SNCA, GRID2IP, NPAS4, VGF, CHRNA3, RASD2
GOTERM_BP_FAT	GO:0099537~trans-synaptic signaling	0.000515645	0.9169	CRHR1, GRM4, PLCB3, KCNC3, CLSTN2, HRH3, GLRA2, SNCA, GRID2IP, NPAS4, VGF, CHRNA3, RASD2
GOTERM_BP_FAT	GO:0007267~cell-cell signaling	0.000716003	1.27102	MDFI, KCNC3, CLSTN2, GLRA2, SNCA, TRABD2B, NPAS4, VGF, ANKRD6, POMC, CRHR1, GRM4, WNT4, PLCB3, HRH3, GRID2IP, TRPV4, ABCC8, RASD2, CHRNA3
GOTERM_BP_FAT	GO:0050804~modulation of synaptic transmission	0.00325535	5.65692	CRHR1, GRM4, KCNC3, CLSTN2, SNCA, GRID2IP, NPAS4, VGF, CHRNA3
GOTERM_BP_FAT	GO:0007610~behavior	0.0157998	24.7551	CRHR1, GRM4, HRH3, PPP1R1B, SNCA, NR4A2, MMP17, NR4A3, NPAS4, CHRNA3, RASD2
GOTERM_BP_FAT	GO:0044708~single-organism behavior	0.0195965	29.7739	CRHR1, GRM4, HRH3, PPP1R1B, SNCA, NR4A2, NR4A3, NPAS4, CHRNA3
GOTERM_BP_FAT	GO:0048167~regulation of synaptic plasticity	0.0491648	59.3574	CRHR1, SNCA, GRID2IP, NPAS4, VGF
GOTERM_BP_FAT	GO:0050803~regulation of synapse structure or activity	0.0681757	71.6642	CRHR1, CLSTN2, SNCA, GRID2IP, NPAS4, VGF
Annotation Cluster 4	Enrichment Score: 2.3098798883500957
Category	Term	PValue	FDR	Genes
GOTERM_BP_FAT	GO:1901698~response to nitrogen compound	3.37699e-05	0.0602927	SNCA, GLRA2, NR4A2, NR4A1, NR4A3, VGF, CRHR1, IFIT1, HRH3, DUSP1, PPP1R1B, PER1, TRPV4, RGS8, GCNT1, ABCC8, GH, CHRNA3, IGFBP5
GOTERM_BP_FAT	GO:0010033~response to organic substance	7.81833e-05	0.139536	FOSL2, GLRA2, SNCA, VGF, WNT4, HRH3, PPP1R1B, ROBO1, IIGP1, PER1, TRPV4, HSPA5, GCNT1, CHRNA3, RAMP3, NR4A2, NR4A1, SKI, NR4A3, NPAS4, PBLD1, CRHR1, LCN2, HBA-A1, IFIT1, DUSP1, IL20RB, SDF2L1, CAR9, HSPB1, RGS8, IFI203, ABCC8, GH, IGFBP5
GOTERM_BP_FAT	GO:0010243~response to organonitrogen compound	0.000323285	0.575786	SNCA, GLRA2, NR4A2, NR4A1, NR4A3, VGF, CRHR1, DUSP1, PPP1R1B, PER1, TRPV4, ABCC8, GCNT1, GH, CHRNA3, IGFBP5
GOTERM_BP_FAT	GO:1901700~response to oxygen-containing compound	0.000782346	1.38802	RAMP3, COL18A1, FOSL2, GLRA2, SNCA, NR4A2, NR4A1, NPAS4, NR4A3, VGF, CRHR1, LCN2, DUSP1, HRH3, PER1, CAR9, TRPV4, RGS8, GCNT1, ABCC8, GH, IGFBP5
GOTERM_BP_FAT	GO:0014070~response to organic cyclic compound	0.000791271	1.40375	RAMP3, FOSL2, SNCA, NR4A2, NR4A1, NPAS4, NR4A3, VGF, CRHR1, HBA-A1, IFIT1, HRH3, DUSP1, PER1, CAR9, CHRNA3, IGFBP5
GOTERM_BP_FAT	GO:0043434~response to peptide hormone	0.000859139	1.52328	CRHR1, NR4A2, TRPV4, NR4A1, NR4A3, VGF, GCNT1, ABCC8, GH, IGFBP5
GOTERM_BP_FAT	GO:1901652~response to peptide	0.00150931	2.66146	CRHR1, NR4A2, TRPV4, NR4A1, NR4A3, VGF, GCNT1, ABCC8, GH, IGFBP5
GOTERM_BP_FAT	GO:0071310~cellular response to organic substance	0.00179996	3.16624	RAMP3, GLRA2, SNCA, NR4A2, NR4A1, SKI, NPAS4, NR4A3, PBLD1, CRHR1, LCN2, IFIT1, WNT4, DUSP1, IL20RB, ROBO1, SDF2L1, PER1, IIGP1, HSPB1, HSPA5, IFI203, ABCC8, GH, IGFBP5
GOTERM_BP_FAT	GO:0009719~response to endogenous stimulus	0.00294718	5.13463	GLRA2, SNCA, NR4A2, NR4A1, SKI, NPAS4, NR4A3, VGF, PBLD1, CRHR1, WNT4, DUSP1, PPP1R1B, PER1, TRPV4, HSPA5, GCNT1, ABCC8, GH, CHRNA3, IGFBP5
GOTERM_BP_FAT	GO:0070887~cellular response to chemical stimulus	0.00329956	5.73162	GLRA2, SNCA, WNT4, HRH3, ROBO1, PER1, IIGP1, TRPV4, HSPA5, RAMP3, NR4A2, NR4A1, SKI, NPAS4, NR4A3, PBLD1, CRHR1, LCN2, IFIT1, DUSP1, IL20RB, SDF2L1, HSPB1, RGS8, IFI203, ABCC8, GH, IGFBP5
GOTERM_BP_FAT	GO:0009725~response to hormone	0.00762805	12.7813	CRHR1, DUSP1, NR4A2, PER1, TRPV4, NR4A1, NR4A3, NPAS4, VGF, GCNT1, ABCC8, GH, IGFBP5
GOTERM_BP_FAT	GO:1901699~cellular response to nitrogen compound	0.0136892	21.8207	CRHR1, IFIT1, HRH3, GLRA2, NR4A2, NR4A1, RGS8, NR4A3, GH, IGFBP5
GOTERM_BP_FAT	GO:0071495~cellular response to endogenous stimulus	0.0211823	31.7751	GLRA2, SNCA, NR4A2, NR4A1, SKI, NPAS4, NR4A3, PBLD1, CRHR1, WNT4, DUSP1, PER1, HSPA5, GH, IGFBP5
GOTERM_BP_FAT	GO:1901701~cellular response to oxygen-containing compound	0.0496915	59.7577	LCN2, CRHR1, RAMP3, HRH3, GLRA2, NR4A2, NR4A1, RGS8, NR4A3, NPAS4, GH, IGFBP5
GOTERM_BP_FAT	GO:0032870~cellular response to hormone stimulus	0.0745031	74.9107	CRHR1, DUSP1, NR4A2, PER1, NR4A1, NR4A3, NPAS4, GH
GOTERM_BP_FAT	GO:0071375~cellular response to peptide hormone stimulus	0.0918903	82.1191	CRHR1, NR4A2, NR4A1, NR4A3, GH
GOTERM_BP_FAT	GO:0071417~cellular response to organonitrogen compound	0.101007	85.0674	CRHR1, GLRA2, NR4A2, NR4A1, NR4A3, GH, IGFBP5
GOTERM_BP_FAT	GO:1901653~cellular response to peptide	0.110991	87.7676	CRHR1, NR4A2, NR4A1, NR4A3, GH
GOTERM_BP_FAT	GO:0009628~response to abiotic stimulus	0.128006	91.3377	CRHR1, COL18A1, FOSL2, DUSP1, PPP1R1B, NR4A2, PER1, TRPV4, CAR9, VGF, ABCC8, GH
Annotation Cluster 5	Enrichment Score: 1.4679326759996347
Category	Term	PValue	FDR	Genes
GOTERM_BP_FAT	GO:0009991~response to extracellular stimulus	0.0031151	5.41956	LCN2, WNT4, NR4A2, TRPV4, DSC2, DAP, HSPA5, VGF, POMC, GH
GOTERM_BP_FAT	GO:0031667~response to nutrient levels	0.00677043	11.4254	LCN2, WNT4, TRPV4, DSC2, DAP, HSPA5, VGF, POMC, GH
GOTERM_BP_FAT	GO:0031668~cellular response to extracellular stimulus	0.0132295	21.1674	LCN2, WNT4, NR4A2, DSC2, DAP, HSPA5
GOTERM_BP_FAT	GO:0031669~cellular response to nutrient levels	0.0316567	43.7014	LCN2, WNT4, DSC2, DAP, HSPA5
GOTERM_BP_FAT	GO:0071496~cellular response to external stimulus	0.0445246	55.6658	LCN2, WNT4, NR4A2, DSC2, DAP, HSPA5
GOTERM_BP_FAT	GO:0009267~cellular response to starvation	0.0637344	69.1529	WNT4, DSC2, DAP, HSPA5
GOTERM_BP_FAT	GO:0042594~response to starvation	0.115515	88.8328	WNT4, DSC2, DAP, HSPA5
GOTERM_BP_FAT	GO:0097190~apoptotic signaling pathway	0.623487	100	LCN2, WNT4, NR4A2, HSPB1, DAP
