# Supplementary material for: Molecular pathway analysis towards understanding tissue vulnerability in spinocerebellar ataxia type 1
Source: eLife. 2018 Dec 3;7:e39981. doi: 10.7554/eLife.39981 (PMC6292693; doi:10.7554/eLife.39981)
Supplement: Figure 3—source data 5. [file elife-39981-fig3-data5.xlsx]

## Sheet: Figure 3 - source data 5
Figure 3 - source data 5. 12 week old Atxn1 154Q/2Q KI cerebellum enrichment chart edited for EnrichmentMap (FDR p-value < 0.05)
Category	Term	PValue	FDR	Genes
CNS Development
GOTERM_BP_FAT	GO:0006935~chemotaxis	7.02e-06	0.0136089	NOG, FGF7, IL16, PLXNA2, BCAR1, PAX6, GATA3, SEMA3F, POU4F2, SEMA3C, ROBO2, UNC5D, ANGPT1, SEMA3A, FGF1, MATN2, PTPRJ, EGR3, PTPRM, LYN, EFNB3, PADI2, PTPRO, SLIT1, SLIT2, SLIT3, RELN, NCAN, SEMA4A, CAMK1D, DCC, CX3CL1, EPHB3, CD24A, EPHB2, SEMA5B, PTK2B, LHX2, BCL11B, PLEKHG5, LHX9, SPP1, SCG2, NTF3, DPYSL4, EPHA3, CDH13, EPHA7, CHN1, NFIB
GOTERM_BP_FAT	GO:0009605~response to external stimulus	2.13e-05	0.0413679	NOG, ALAD, IL16, PLXNA2, IMPACT, SNCA, ISG15, SLC25A25, SERPINE2, GRIN2B, 5330417C22RIK, OASL2, SEMA7A, GATA3, UNC5D, ROBO2, DAP, PTPRJ, MATN2, SATB1, PTPRM, PTPRF, EFNB3, SOCS3, HRK, CST3, PTPRO, PROX1, SSTR3, UNC13D, SSTR1, CD59A, JUN, HTR7, SNTG1, CARTPT, RYR2, RELN, STMN1, GBP3, KALRN, IL1R1, DRD2, CLU, IL33, CX3CL1, KCNJ2, EPHB3, EPHB2, SEMA5B, MEIS2, CHIL1, LHX2, OTUD7A, LHX9, SPP1, SCD1, A…
GOTERM_BP_FAT	GO:0042330~taxis	8.12e-06	0.0157409	NOG, FGF7, IL16, PLXNA2, BCAR1, PAX6, GATA3, SEMA3F, POU4F2, SEMA3C, ROBO2, UNC5D, ANGPT1, SEMA3A, FGF1, MATN2, PTPRJ, EGR3, PTPRM, LYN, EFNB3, PADI2, PTPRO, SLIT1, SLIT2, SLIT3, RELN, NCAN, SEMA4A, CAMK1D, DCC, CX3CL1, EPHB3, CD24A, EPHB2, SEMA5B, PTK2B, LHX2, BCL11B, PLEKHG5, LHX9, SPP1, SCG2, NTF3, DPYSL4, EPHA3, CDH13, EPHA7, CHN1, NFIB
GOTERM_BP_FAT	GO:0007272~ensheathment of neurons	3.37e-06	0.00653823	SLC8A3, TNFRSF21, PLP1, TSPAN2, NTF3, UGT8A, FA2H, CLU, KCNJ10, MAL, CLDN11, MBP, TENM4, NAB2, MYRF, ID4, PLLP, POU3F2, POU3F1, GAL3ST1, MYOC
GOTERM_BP_FAT	GO:0008366~axon ensheathment	3.37e-06	0.00653823	SLC8A3, TNFRSF21, PLP1, TSPAN2, NTF3, UGT8A, FA2H, CLU, KCNJ10, MAL, CLDN11, MBP, TENM4, NAB2, MYRF, ID4, PLLP, POU3F2, POU3F1, GAL3ST1, MYOC
GOTERM_BP_FAT	GO:0042552~myelination	9.36e-06	0.0181549	SLC8A3, TNFRSF21, PLP1, TSPAN2, NTF3, UGT8A, FA2H, CLU, KCNJ10, MAL, MBP, TENM4, NAB2, MYRF, ID4, POU3F2, PLLP, POU3F1, GAL3ST1, MYOC
GOTERM_BP_FAT	GO:0010975~regulation of neuron projection development	4.11e-09	7.97e-06	GFAP, PLXNA2, TRPV2, PAX6, CPEB1, ITPKA, SERPINE2, PCP4, PAK3, SEMA7A, GATA3, SEMA3F, IL1RAP, SEMA3C, ROBO2, SEMA3A, LRRC7, CHRNA3, ISLR2, LYN, PTPRF, LIMK1, BARHL2, ENC1, SLIT1, SLIT2, SLIT3, THY1, RND2, HTR7, RELN, SEMA4A, CAMK1D, KALRN, DCC, COBL, XLR3B, EPHB3, CD24A, EPHB2, SEMA5B, FAT3, PTK2B, BCL11A, POU3F2, D130043K22RIK, NEFL, NEFM, HAP1, SPP1, KLK6, NGEF, CPNE5, UST, PTPN5, CPNE6, AHI1, …
GOTERM_BP_FAT	GO:0048699~generation of neurons	7e-14	1.36e-10	NOG, TSPAN2, PLXNA2, IMPACT, RORB, ITPKA, KLHL1, ASPA, SERPINE2, SEMA7A, GATA3, ROBO2, OLIG1, UNC5D, LRRC55, BRINP3, LRRC7, CHRNA3, ISLR2, MATN2, PTPRM, PTPRF, EFNB3, CRTAC1, BARHL2, ENC1, EOMES, PTPRO, PROX1, WEE1, THY1, RND2, SLITRK2, PRDM8, NYAP2, RASGRF1, JUN, HTR7, RELN, STMN1, NGB, KALRN, UNCX, COBL, IL1R1, DRD2, XLR3B, CLU, SOX4, CX3CL1, EPHB3, TIMP2, MEIS1, EPHB2, TAL1, SEMA5B, DAGLA, LHX…
GOTERM_BP_FAT	GO:0031344~regulation of cell projection organization	6.77e-07	0.00131236	GFAP, PLXNA2, TRPV2, PAX6, TGFB3, CPEB1, ITPKA, SERPINE2, PCP4, PAK3, SEMA7A, GATA3, SEMA3F, IL1RAP, PLS1, SEMA3C, ROBO2, SEMA3A, LRRC7, CHRNA3, ISLR2, LYN, PTPRF, LIMK1, ERMN, BARHL2, ENC1, ARHGAP24, SLIT1, SLIT2, SLIT3, THY1, RND2, HTR7, RELN, SEMA4A, CAMK1D, KALRN, DCC, COBL, XLR3B, EPHB3, CD24A, EPHB2, SEMA5B, PPP1R16B, FAT3, PTK2B, BCL11A, POU3F2, D130043K22RIK, NEFL, NEFM, HAP1, SPP1, KLK6,…
GOTERM_BP_FAT	GO:0007409~axonogenesis	1.14e-08	2.21e-05	NOG, PLXNA2, TRPV2, PAX6, PAK3, GATA3, SEMA3F, SEMA7A, POU4F2, SEMA3C, ROBO2, UNC5D, SEMA3A, LRRC55, ISLR2, MATN2, PTPRM, EFNB3, LIMK1, BARHL2, COL25A1, SLIT1, PTPRO, SLIT2, SLIT3, THY1, PRDM8, SLITRK2, RND2, RELN, STMN1, NCAN, SEMA4A, KALRN, DCC, COBL, CCK, DRD2, EPHB3, CD24A, EPHB2, SEMA5B, LHX2, BCL11B, LHX9, NEFL, NEFM, LRFN2, SPP1, NTF3, NTNG1, EPHA3, SHOX2, EPHA7, CHN1, NFIB
GOTERM_BP_FAT	GO:0007417~central nervous system development	8.42e-10	1.63e-06	SLC8A3, KCNC2, NOG, TSPAN2, PLXNA2, KLHL1, CTTNBP2, ASPA, SERPINE2, SEMA7A, UNC5D, OLIG1, ROBO2, PTPRJ, CRTAC1, FA2H, CST3, EOMES, BASP1, PROX1, CRHR1, PRDM8, SSTR3, SSTR1, RELN, TFAP2D, STMN1, UNCX, PAM, DRD2, PFKFB3, CLU, SOX4, EPHB3, TIMP2, EPHB2, TAL1, LHX2, HAP1, ABR, NTF3, SLC6A11, GABRA5, PCDH19, FOXP2, PCDH18, EPHA7, NPY, HPCA, ZFHX3, BMP5, GFAP, PAX6, KCNJ10, MBP, SEMA3F, POU4F1, SEMA3A,…
GOTERM_BP_FAT	GO:0007420~brain development	1.83e-06	0.00354454	SLC8A3, KCNC2, NOG, TSPAN2, PLXNA2, PAX6, KLHL1, MBP, CTTNBP2, SERPINE2, SEMA7A, POU4F1, ROBO2, SEMA3A, CRTAC1, FOXJ1, CST3, EOMES, PADI2, BASP1, ALK, SLIT1, PROX1, SLC7A11, SLIT2, PRDM8, CRHR1, SSTR3, BTG2, SSTR1, TFAP2D, RELN, STMN1, NRGN, FAIM2, UNCX, SHROOM2, DRD2, PFKFB3, NNAT, TH, EPHB3, TCF7L2, EPHB2, CHD7, LHX2, BCL11B, DCLK2, POU3F2, POU3F1, NEFL, CHD5, HAP1, PLP1, ABR, NTF3, SLC6A11, GA…
GOTERM_BP_FAT	GO:0060322~head development	7.16e-06	0.013884	SLC8A3, KCNC2, NOG, TSPAN2, PLXNA2, PAX6, TGFB3, KLHL1, MBP, CTTNBP2, SERPINE2, SEMA7A, POU4F1, ROBO2, SEMA3A, CRTAC1, FOXJ1, CST3, EOMES, PADI2, BASP1, ALK, SLIT1, PROX1, SLC7A11, SLIT2, PRDM8, CRHR1, SSTR3, BTG2, SSTR1, TFAP2D, RELN, STMN1, NRGN, FAIM2, UNCX, SHROOM2, DRD2, PFKFB3, NNAT, TH, EPHB3, TCF7L2, EPHB2, CHD7, LHX2, BCL11B, DCLK2, POU3F2, POU3F1, NEFL, CHD5, HAP1, PLP1, ABR, NTF3, SLC6…
GOTERM_BP_FAT	GO:0048858~cell projection morphogenesis	1.09e-05	0.0212274	NOG, PLXNA2, IMPACT, TRPV2, PAX6, GJA1, ITPKA, JADE2, PAK3, SEMA7A, GATA3, SEMA3F, POU4F2, SEMA3C, UNC5D, ROBO2, LRRC55, SEMA3A, ISLR2, MATN2, LRRC6, PTPRM, EFNB3, PTPRF, LIMK1, UGT8A, FOXJ1, BARHL2, COL25A1, SLIT1, PTPRO, SLIT2, WEE1, SLIT3, THY1, RND2, SLITRK2, PRDM8, NYAP2, RELN, STMN1, NCAN, SEMA4A, KALRN, DCC, COBL, CCK, DRD2, ABLIM3, XLR3B, CLU, EPHB3, CD24A, EPHB2, CCDC63, SEMA5B, LHX2, BC…
GOTERM_BP_FAT	GO:0031175~neuron projection development	2.62e-13	5.08e-10	NOG, TSPAN2, PLXNA2, IMPACT, ITPKA, KLHL1, SERPINE2, SEMA7A, GATA3, UNC5D, ROBO2, LRRC55, LRRC7, CHRNA3, ISLR2, MATN2, PTPRM, PTPRF, EFNB3, CRTAC1, BARHL2, ENC1, PTPRO, WEE1, THY1, RND2, SLITRK2, PRDM8, NYAP2, RASGRF1, HTR7, JUN, RELN, STMN1, NGB, KALRN, COBL, DRD2, XLR3B, CLU, EPHB3, EPHB2, SEMA5B, LHX2, LHX9, HAP1, LRFN2, SPP1, NTF3, CPNE5, CPNE6, PTPN5, UST, EPHA3, SHOX2, EPHA7, NPY, PRICKLE2,…
GOTERM_BP_FAT	GO:0030030~cell projection organization	1.31e-06	0.00254681	NOG, TSPAN2, PLXNA2, IMPACT, TGFB3, ITPKA, KLHL1, SERPINE2, SEMA7A, GATA3, PLS1, UNC5D, ROBO2, LRRC55, LRRC7, CHRNA3, ISLR2, MATN2, LRRC6, PTPRM, PTPRF, EFNB3, CRTAC1, BARHL2, ENC1, PTPRO, WEE1, THY1, RND2, SLITRK2, PRDM8, NYAP2, RASGRF1, JUN, HTR7, RELN, STMN1, NGB, KALRN, COBL, DRD2, XLR3B, CLU, EPHB3, EPHB2, SEMA5B, PPP1R16B, LHX2, LHX9, HAP1, LRFN2, SPP1, NTF3, CPNE5, CPNE6, PTPN5, UST, EPHA3…
GOTERM_BP_FAT	GO:0048666~neuron development	3.92e-12	7.6e-09	NOG, TSPAN2, PLXNA2, IMPACT, RORB, ITPKA, KLHL1, SERPINE2, SEMA7A, GATA3, UNC5D, ROBO2, LRRC55, LRRC7, CHRNA3, ISLR2, MATN2, PTPRM, PTPRF, EFNB3, CRTAC1, BARHL2, ENC1, PTPRO, WEE1, THY1, RND2, SLITRK2, PRDM8, NYAP2, RASGRF1, JUN, HTR7, RELN, STMN1, NGB, KALRN, COBL, DRD2, XLR3B, CLU, EPHB3, EPHB2, SEMA5B, LHX2, LHX9, HAP1, LRFN2, SPP1, NTF3, CPNE5, CPNE6, PTPN5, UST, GABRA5, EPHA3, SHOX2, EPHA7, …
GOTERM_BP_FAT	GO:0097485~neuron projection guidance	6.37e-08	0.000124	DCC, NOG, PLXNA2, PAX6, EPHB3, CD24A, EPHB2, SEMA5B, LHX2, SEMA3F, GATA3, BCL11B, SEMA3C, POU4F2, ROBO2, UNC5D, SEMA3A, LHX9, MATN2, PTPRM, EFNB3, NTF3, DPYSL4, SLIT1, PTPRO, SLIT2, SLIT3, EPHA3, EPHA7, CHN1, RELN, NCAN, SEMA4A, NFIB
GOTERM_BP_FAT	GO:0000904~cell morphogenesis involved in differentiation	1.1e-07	0.000214	NOG, PLXNA2, TRPV2, PAX6, TGFB3, GJA1, RADIL, ITPKA, PAK3, SEMA7A, SEMA3F, GATA3, SEMA3C, POU4F2, UNC5D, ROBO2, LRRC55, SEMA3A, CHRNA3, ISLR2, MATN2, PTPRM, EFNB3, PTPRF, LIMK1, BARHL2, EOMES, COL25A1, SLIT1, PTPRO, PROX1, SLIT2, SLIT3, THY1, RND2, SLITRK2, PRDM8, UNC13D, DACT2, CGN, RELN, STMN1, NCAN, SEMA4A, KALRN, DCC, COBL, CCK, DRD2, XLR3B, EPHB3, CD24A, TCF7L2, EPHB2, TAL1, SEMA5B, LECT1, F…
GOTERM_BP_FAT	GO:0030182~neuron differentiation	1.72e-13	3.33e-10	NOG, TSPAN2, PLXNA2, IMPACT, RORB, ITPKA, KLHL1, SERPINE2, SEMA7A, GATA3, ROBO2, UNC5D, OLIG1, LRRC55, BRINP3, LRRC7, CHRNA3, ISLR2, MATN2, PTPRM, PTPRF, EFNB3, CRTAC1, BARHL2, ENC1, EOMES, PTPRO, PROX1, WEE1, THY1, RND2, SLITRK2, PRDM8, NYAP2, RASGRF1, JUN, HTR7, RELN, STMN1, NGB, KALRN, UNCX, COBL, DRD2, XLR3B, CLU, SOX4, EPHB3, TIMP2, MEIS1, EPHB2, TAL1, SEMA5B, LHX2, TCF4, LHX9, HAP1, SPP1, L…
GOTERM_BP_FAT	GO:0061564~axon development	5.4e-09	1.05e-05	NOG, TSPAN2, PLXNA2, TRPV2, PAX6, PAK3, GATA3, SEMA3F, SEMA7A, POU4F2, SEMA3C, ROBO2, UNC5D, SEMA3A, LRRC55, ISLR2, MATN2, PTPRM, EFNB3, LIMK1, CRTAC1, BARHL2, COL25A1, SLIT1, PTPRO, SLIT2, SLIT3, THY1, PRDM8, SLITRK2, RND2, JUN, RELN, STMN1, NCAN, SEMA4A, KALRN, DCC, COBL, CCK, DRD2, EPHB3, CD24A, EPHB2, SEMA5B, LHX2, BCL11B, LHX9, NEFL, NEFM, LRFN2, SPP1, PLP1, NTF3, NTNG1, EPHA3, SHOX2, EPHA7,…
GOTERM_BP_FAT	GO:0048667~cell morphogenesis involved in neuron differentiation	2.52e-07	0.000488	NOG, PLXNA2, TRPV2, PAX6, ITPKA, PAK3, SEMA7A, GATA3, SEMA3F, POU4F2, SEMA3C, ROBO2, UNC5D, SEMA3A, LRRC55, ISLR2, MATN2, PTPRM, EFNB3, PTPRF, LIMK1, BARHL2, COL25A1, SLIT1, PTPRO, SLIT2, SLIT3, THY1, RND2, PRDM8, SLITRK2, RELN, STMN1, NCAN, SEMA4A, KALRN, DCC, COBL, CCK, DRD2, XLR3B, EPHB3, CD24A, EPHB2, SEMA5B, LHX2, BCL11B, LHX9, NEFL, CAMK2A, NEFM, LRFN2, SPP1, NGEF, NTF3, NTNG1, EPHA3, SHOX2…
GOTERM_BP_FAT	GO:0007399~nervous system development	1.97e-19	3.81e-16	NOG, SCN3B, RORB, CTTNBP2, SERPINE2, SEMA7A, BRINP3, LRRC7, CHRNA3, ISLR2, PTPRJ, MATN2, PTPRM, EFNB3, PTPRF, CRTAC1, RXRA, BARHL2, EOMES, RXRG, PROX1, PTPRO, THY1, RND2, CRHR1, PRDM8, SSTR3, SSTR1, JUN, HTR7, UNCX, IL1R1, ERBB3, PFKFB3, EPHB3, EPHB2, SEMA5B, TAL1, DAGLA, LHX2, TCF4, LHX9, HAP1, SPP1, ABR, NTF3, MOBP, PCDH19, PCDH18, EPHA3, SFRP5, SHOX2, EPHA7, NPY, SFRP2, HPCA, RGS6, NSMF, ZFHX3…
GOTERM_BP_FAT	GO:0010001~glial cell differentiation	1.09e-06	0.00210502	SLC8A3, TNFRSF21, NOG, GFAP, TSPAN2, ERBB3, CLU, PAX6, SOX4, KCNJ10, TCF7L2, TAL1, ASPA, SERPINE2, DNER, AGT, OLIG1, POU3F2, POU3F1, MYOC, PTPRJ, SOX10, PLP1, LYN, NTF3, FA2H, TENM4, PRDM8, NAB2, MYRF, ID4, RELN, NFIB
GOTERM_BP_FAT	GO:0022008~neurogenesis	1.08e-14	2.09e-11	SLC8A3, NOG, TSPAN2, PLXNA2, IMPACT, RORB, ITPKA, KLHL1, ASPA, SERPINE2, SEMA7A, GATA3, ROBO2, OLIG1, UNC5D, LRRC55, BRINP3, LRRC7, CHRNA3, ISLR2, MATN2, PTPRJ, PTPRM, PTPRF, EFNB3, CRTAC1, FA2H, BARHL2, ENC1, EOMES, PTPRO, PROX1, WEE1, THY1, RND2, SLITRK2, PRDM8, NYAP2, RASGRF1, JUN, HTR7, RELN, STMN1, NGB, KALRN, UNCX, COBL, IL1R1, ERBB3, DRD2, XLR3B, CLU, SOX4, IL33, CX3CL1, TIMP2, EPHB3, MEIS…
GOTERM_BP_FAT	GO:0045595~regulation of cell differentiation	8.13e-09	1.58e-05	NOG, PLXNA2, LMO3, IMPACT, NELL1, TGFB3, RORB, DLK1, ITPKA, SHB, ASPA, MAP3K5, ISG15, SERPINE2, SEMA7A, GATA3, UNC5D, ROBO2, BRINP3, LRRC7, CHRNA3, ISLR2, PTPRF, SOCS3, BARHL2, ENC1, EOMES, PROX1, THY1, RND2, UNC13D, JUN, HTR7, CARTPT, RELN, KALRN, UNCX, COBL, IL1R1, DRD2, XLR3B, CLU, CX3CL1, EPHB3, TIMP2, MEIS1, EPHB2, TAL1, SEMA5B, MEIS2, NRARP, TCF4, HAP1, SPP1, LPL, TESC, NTF3, CPNE5, KLF13, …
GOTERM_BP_FAT	GO:0048468~cell development	7.38e-12	1.43e-08	NOG, TSPAN2, PLXNA2, IMPACT, TGFB3, RORB, RADIL, ITPKA, KLHL1, HOOK1, SHB, ASPA, SERPINE2, SEMA7A, GATA3, HBB-B1, ROBO2, UNC5D, LRRC55, BRINP3, CHRNA3, LRRC7, ISLR2, MATN2, PTPRM, PTPRF, EFNB3, CRTAC1, FA2H, BARHL2, ENC1, EOMES, CST3, PTPRO, PROX1, WEE1, THY1, RND2, TNNT2, SLITRK2, PRDM8, UNC13D, NYAP2, RASGRF1, CGN, JUN, HTR7, RELN, STMN1, NGB, HBB-BT, KALRN, COBL, IL1R1, DRD2, XLR3B, CLU, PAQR7…
GOTERM_BP_FAT	GO:0010769~regulation of cell morphogenesis involved in differentiation	1.24e-05	0.0239758	NOG, PLXNA2, TRPV2, XLR3B, TGFB3, EPHB3, TCF7L2, ITPKA, EPHB2, SEMA5B, PAK3, SEMA7A, SEMA3F, SEMA3C, ROBO2, POU3F2, SEMA3A, NEFL, MYOC, NEFM, CHRNA3, SPP1, ISLR2, NGEF, PTPRF, LIMK1, UST, BARHL2, STAT1, SLIT1, SLIT2, THY1, SLIT3, EPHA3, SHOX2, RND2, EPHA7, UNC13D, YWHAH, SFRP2, CHN1, NSMF, RELN, SEMA4A, KALRN
GOTERM_BP_FAT	GO:0050767~regulation of neurogenesis	1.01e-11	1.95e-08	NOG, PLXNA2, IMPACT, ITPKA, ASPA, SERPINE2, GATA3, SEMA7A, ROBO2, UNC5D, BRINP3, CHRNA3, LRRC7, ISLR2, PTPRF, ENC1, BARHL2, EOMES, PROX1, THY1, RND2, HTR7, RELN, KALRN, COBL, IL1R1, DRD2, XLR3B, CX3CL1, TIMP2, EPHB3, MEIS1, EPHB2, SEMA5B, TCF4, HAP1, SPP1, NTF3, CPNE5, UST, CPNE6, PTPN5, EPHA3, SHOX2, EPHA7, SFRP2, RGS6, NSMF, ZFHX3, BMP5, OPRM1, GFAP, TRPV2, PAX6, CPEB1, JADE2, PAK3, PCP4, SEMA3…
GOTERM_BP_FAT	GO:0051960~regulation of nervous system development	7.94e-13	1.54e-09	NOG, PLXNA2, IMPACT, ITPKA, ASPA, SERPINE2, SEMA7A, GATA3, UNC5D, ROBO2, BRINP3, LRRC7, CHRNA3, ISLR2, PTPRF, RXRA, BARHL2, ENC1, RXRG, EOMES, PROX1, THY1, RND2, SLITRK2, CBLN2, HTR7, RELN, KALRN, COBL, IL1R1, DRD2, XLR3B, CX3CL1, EPHB3, TIMP2, MEIS1, EPHB2, SEMA5B, TCF4, HAP1, SPP1, NTF3, CPNE5, UST, CPNE6, PTPN5, TPBG, EPHA3, SFRP5, SHOX2, EPHA7, SFRP2, RGS6, NSMF, ZFHX3, BMP5, OPRM1, GFAP, CLS…
GOTERM_BP_FAT	GO:0060284~regulation of cell development	1.95e-09	3.77e-06	NOG, PLXNA2, IMPACT, TGFB3, ITPKA, SHB, ASPA, SERPINE2, GATA3, SEMA7A, UNC5D, ROBO2, BRINP3, LRRC7, CHRNA3, ISLR2, PTPRF, BARHL2, ENC1, EOMES, PROX1, THY1, RND2, UNC13D, HTR7, RELN, KALRN, COBL, IL1R1, DRD2, XLR3B, CX3CL1, EPHB3, TIMP2, MEIS1, EPHB2, SEMA5B, TCF4, HAP1, SPP1, NTF3, CPNE5, CPNE6, PTPN5, UST, EPHA3, SHOX2, EPHA7, SFRP2, RGS6, NSMF, ZFHX3, BMP5, OPRM1, GFAP, TRPV2, PAX6, CPEB1, JADE…
GOTERM_BP_FAT	GO:0045664~regulation of neuron differentiation	6.68e-10	1.3e-06	GFAP, PLXNA2, IMPACT, TRPV2, PAX6, CPEB1, ITPKA, SERPINE2, PCP4, PAK3, SEMA7A, GATA3, SEMA3F, IL1RAP, SEMA3C, ROBO2, SEMA3A, BRINP3, LRRC7, CHRNA3, ISLR2, LYN, PTPRF, LIMK1, BARHL2, ENC1, EOMES, SLIT1, PROX1, SLIT2, SLIT3, THY1, RND2, HTR7, RELN, SEMA4A, CAMK1D, KALRN, DCC, COBL, XLR3B, TIMP2, EPHB3, CD24A, MEIS1, EPHB2, SEMA5B, FAT3, PTK2B, BCL11B, BCL11A, VWC2L, VWC2, POU3F2, D130043K22RIK, TCF…
GOTERM_BP_FAT	GO:0045666~positive regulation of neuron differentiation	1.92e-05	0.0372019	DCC, COBL, TRPV2, XLR3B, IMPACT, CPEB1, TIMP2, CD24A, ITPKA, SERPINE2, PTK2B, PAK3, PCP4, SEMA7A, IL1RAP, VWC2L, VWC2, ROBO2, TCF4, BRINP3, NEFL, LRRC7, HAP1, ISLR2, LYN, PTPRF, LIMK1, CPNE5, CPNE6, PTPN5, ENC1, AHI1, PROX1, EPHA3, SHOX2, RND2, HTR7, CDON, TENM3, RGS6, EPOR, RELN, BMP5, KALRN, CAMK1D
GOTERM_BP_FAT	GO:0050769~positive regulation of neurogenesis	2.09e-08	4.06e-05	OPRM1, GFAP, NOG, TRPV2, IMPACT, PAX6, CPEB1, ITPKA, JADE2, ASPA, SERPINE2, PAK3, PCP4, SEMA7A, IL1RAP, ROBO2, SEMA3A, BRINP3, LRRC7, ISLR2, SOX10, LYN, PTPRF, LIMK1, ENC1, PROX1, RND2, GRM5, HTR7, RELN, CAMK1D, KALRN, DCC, COBL, IL1R1, DRD2, XLR3B, CX3CL1, TIMP2, CD24A, EPHB2, PTK2B, VWC2L, VWC2, TCF4, NEFL, HAP1, NTF3, CPNE5, PTPN5, CPNE6, AHI1, EPHA3, TENM4, SHOX2, CDON, TENM3, RGS6, NSMF, EPO…
GOTERM_BP_FAT	GO:0045597~positive regulation of cell differentiation	2.58e-08	5.01e-05	OPRM1, GFAP, NOG, LMO3, IMPACT, NPNT, TRPV2, NELL1, PAX6, TGFB3, GJA1, CPEB1, ITPKA, SHB, FOS, JADE2, ASPA, MAP3K5, ISG15, SERPINE2, PCP4, PAK3, SEMA7A, GATA3, IL1RAP, POU4F2, ROBO2, SEMA3A, BRINP3, LRRC7, ISLR2, SH3PXD2B, SOX10, EGR3, LYN, PTPRF, LIMK1, SOCS3, FOXJ1, ENC1, EOMES, CLIC1, PROX1, RND2, GRM5, UNC13D, HTR7, JUN, RELN, CAMK1D, KALRN, DCC, COBL, IL1R1, DRD2, XLR3B, CLU, CX3CL1, TIMP2, …
GOTERM_BP_FAT	GO:0051962~positive regulation of nervous system development	1.45e-09	2.82e-06	OPRM1, GFAP, NOG, CLSTN2, IMPACT, TRPV2, PAX6, CPEB1, ITPKA, JADE2, ASPA, SERPINE2, PCP4, PAK3, SEMA7A, IL1RAP, ROBO2, SEMA3A, BRINP3, LRRC7, ISLR2, SOX10, LYN, PTPRF, LIMK1, ENC1, PROX1, RND2, SLITRK2, GRM5, CBLN2, HTR7, MYRF, RELN, CAMK1D, KALRN, DCC, COBL, IL1R1, DRD2, XLR3B, CX3CL1, EPHB3, TIMP2, CD24A, EPHB2, LINGO2, LRRTM4, PTK2B, VWC2L, VWC2, TCF4, NEFL, HAP1, NTF3, CPNE5, PTPN5, CPNE6, AH…
GOTERM_BP_FAT	GO:2000026~regulation of multicellular organismal development	4.35e-08	8.44e-05	NOG, PLXNA2, IMPACT, NELL1, TGFB3, ANKRD6, ITPKA, SHB, ASPA, ISG15, SERPINE2, SEMA7A, GATA3, ROBO2, UNC5D, BRINP3, LRRC7, CHRNA3, ISLR2, OPTC, PTPRM, PTPRF, RXRA, BARHL2, ENC1, EOMES, RXRG, PROX1, THY1, RND2, SLITRK2, CBLN2, CD59A, JUN, HTR7, CARTPT, RELN, KALRN, COBL, IL1R1, ERBB3, DRD2, XLR3B, CX3CL1, EPHB3, TIMP2, MEIS1, EPHB2, TAL1, SEMA5B, PPP1R16B, MEIS2, CHIL1, NRARP, TCF4, HAP1, SPP1, TES…
GOTERM_BP_FAT	GO:0051240~positive regulation of multicellular organismal process	2.53e-10	4.9e-07	NOG, SCN3B, IMPACT, NELL1, TGFB3, AMOTL1, CBX8, ITPKA, SHB, ASPA, ISG15, SERPINE2, SEMA7A, GATA3, PLS1, ROBO2, BRINP3, LRRC7, ISLR2, PTPRJ, PTPRM, PTPRF, ENC1, PROX1, RND2, SLITRK2, CD38, CBLN2, JUN, HTR7, CARTPT, RYR2, RELN, KALRN, COBL, IL1R1, ERBB3, DRD2, XLR3B, CLU, IL33, CX3CL1, EPHB3, TIMP2, PEX5L, EPHB2, TAL1, PPP1R16B, CHIL1, ADRA2A, TCF4, HAP1, SPP1, LPL, TESC, TRPC3, NTF3, CPNE5, CPNE6,…
GOTERM_BP_FAT	GO:0051094~positive regulation of developmental process	1.93e-06	0.00374272	NOG, NELL1, IMPACT, TGFB3, ITPKA, SHB, ASPA, MAP3K5, SERPINE2, ISG15, GATA3, SEMA7A, PLS1, ROBO2, BRINP3, LRRC7, ISLR2, PTPRF, ENC1, PROX1, SLITRK2, RND2, UNC13D, CBLN2, HTR7, JUN, RELN, KALRN, COBL, IL1R1, ERBB3, DRD2, XLR3B, CX3CL1, EPHB3, TIMP2, EPHB2, TAL1, PPP1R16B, CHIL1, TCF4, HAP1, TESC, NTF3, CPNE5, CPNE6, PTPN5, SMYD1, TPBG, CACNA2D2, FOXP2, EPHA3, SHOX2, CBLB, SFRP2, SFRP4, RGS6, NSMF,…
GOTERM_BP_FAT	GO:0007411~axon guidance	1.85e-07	0.000358	DCC, NOG, PLXNA2, PAX6, EPHB3, CD24A, EPHB2, SEMA5B, LHX2, SEMA3F, GATA3, BCL11B, SEMA3C, POU4F2, ROBO2, UNC5D, SEMA3A, LHX9, MATN2, PTPRM, EFNB3, NTF3, SLIT1, PTPRO, SLIT2, SLIT3, EPHA3, EPHA7, CHN1, RELN, NCAN, SEMA4A, NFIB
GOTERM_BP_FAT	GO:0042063~gliogenesis	1.56e-05	0.0302685	SLC8A3, TNFRSF21, NOG, GFAP, TSPAN2, ERBB3, CLU, PAX6, SOX4, KCNJ10, IL33, TCF7L2, TAL1, ASPA, SERPINE2, PTK2B, DNER, AGT, OLIG1, POU3F2, POU3F1, MYOC, MATN2, PTPRJ, SOX10, PLP1, LYN, NTF3, FA2H, TENM4, PRDM8, NAB2, MYRF, ID4, RELN, NFIB
GOTERM_BP_FAT	GO:0048812~neuron projection morphogenesis	5.11e-10	9.9e-07	NOG, PLXNA2, IMPACT, TRPV2, PAX6, GJA1, ITPKA, JADE2, PAK3, SEMA7A, GATA3, SEMA3F, POU4F2, SEMA3C, ROBO2, UNC5D, LRRC55, SEMA3A, ISLR2, MATN2, PTPRM, EFNB3, PTPRF, LIMK1, UGT8A, BARHL2, COL25A1, SLIT1, PTPRO, SLIT2, WEE1, SLIT3, THY1, RND2, SLITRK2, PRDM8, NYAP2, RELN, STMN1, NCAN, SEMA4A, KALRN, DCC, COBL, CCK, DRD2, XLR3B, CLU, EPHB3, CD24A, EPHB2, SEMA5B, LHX2, BCL11B, BCL11A, LHX9, NEFL, CAMK…
GOTERM_BP_FAT	GO:0010720~positive regulation of cell development	2.15e-07	0.000418	OPRM1, GFAP, NOG, TRPV2, IMPACT, PAX6, TGFB3, CPEB1, ITPKA, JADE2, ASPA, SERPINE2, PCP4, PAK3, SEMA7A, IL1RAP, ROBO2, SEMA3A, BRINP3, LRRC7, ISLR2, SOX10, LYN, PTPRF, LIMK1, ENC1, PROX1, RND2, GRM5, UNC13D, HTR7, RELN, CAMK1D, KALRN, DCC, COBL, IL1R1, DRD2, XLR3B, CX3CL1, TIMP2, CD24A, TCF7L2, EPHB2, PTK2B, VWC2L, VWC2, TCF4, NEFL, MYOC, HAP1, NTF3, CPNE5, PTPN5, CPNE6, AHI1, PDE3A, EPHA3, TENM4,…
Gated Channel Activity
GOTERM_BP_FAT	GO:0051480~regulation of cytosolic calcium ion concentration	2.51e-05	0.0486663	OPRM1, SLC8A3, MCHR1, DRD2, TACR1, SNCA, TAC1, GJA1, CD24A, CALB2, TPCN2, CHD7, HRH3, PTK2B, AGT, HAP1, TRPC3, CCKBR, LYN, OPRL1, NPY1R, THY1, CRHR1, CD38, CEMIP, RYR2, EPOR, GPR17, CACNA1C, HTR2C, F2R, HTR2A
GOTERM_BP_FAT	GO:0051046~regulation of secretion	1.64e-06	0.00317829	OPRM1, SNCG, KCNC3, SYT5, TACR1, SNCA, PAX6, GABBR1, TGFB3, GJA1, HTR1A, GRIN2B, PCP4, GATA3, IL1RAP, ANGPT1, RAB27B, CHRNA3, STX1A, LYN, CCKBR, CRHR1, CD38, DOC2A, UNC13D, CHRM3, HTR7, GRM7, CARTPT, KALRN, TNFRSF21, PAM, CCK, DRD2, ERBB3, NNAT, SOX4, RSAD2, TAC1, CX3CL1, IL33, PEX5L, TCF7L2, CHD7, HRH3, PDE1C, HRH2, AGT, ADRA2A, CAMK2A, HAP1, LPL, ABR, OPRL1, KCNB1, RHBDF1, AHI1, NPY1R, NPY5R, C…
GOTERM_BP_FAT	GO:1903530~regulation of secretion by cell	2.59e-06	0.00501582	OPRM1, SNCG, KCNC3, SYT5, TACR1, SNCA, GABBR1, TGFB3, PAX6, GJA1, HTR1A, GRIN2B, PCP4, GATA3, IL1RAP, ANGPT1, RAB27B, CHRNA3, STX1A, LYN, CCKBR, CRHR1, CD38, DOC2A, UNC13D, CHRM3, HTR7, GRM7, CARTPT, KALRN, PAM, TNFRSF21, CCK, DRD2, NNAT, SOX4, RSAD2, TAC1, CX3CL1, IL33, PEX5L, TCF7L2, CHD7, HRH3, PDE1C, AGT, ADRA2A, CAMK2A, HAP1, LPL, ABR, KCNB1, RHBDF1, AHI1, NPY1R, NPY5R, CADPS2, CACNA1H, CACN…
GOTERM_BP_FAT	GO:0070588~calcium ion transmembrane transport	1.73e-05	0.0334653	SLC8A3, DRD2, TRPV2, SNCA, CACNB2, TPCN2, CHD7, STAC, SLC25A25, PTK2B, HAP1, TRPC3, LYN, OPRL1, CACNG4, CACNG3, CACNA2D2, THY1, CRHR1, CCDC109B, ATP2A3, CEMIP, CACNA1H, RYR2, CACNA1E, CACNA1C, HTR2C, F2R, HTR2A
GOTERM_BP_FAT	GO:0098655~cation transmembrane transport	2.07e-09	4.01e-06	KCNH1, KCNJ16, SLC8A3, KCNC2, KCNC3, KCNAB2, SCN3B, TRPV2, SNCA, KCNJ10, KCNIP2, KCNK13, KCNIP1, KCNIP4, KCNQ5, SLC25A25, STAC, KCNQ2, KCNG4, LYN, CACNG4, CACNG3, THY1, CRHR1, CCDC109B, CEMIP, RYR2, KCNH2, KCNH5, DRD2, KCNA4, CACNB2, KCNA6, KCNJ2, TPCN2, KCNS3, KCNS1, CHD7, PTK2B, HCN4, HAP1, TESC, TRPC3, KCNB2, OPRL1, KCNB1, CNKSR3, CACNA2D2, SLC17A7, KCNJ4, YWHAH, ATP2A3, CHRNB4, KCNF1, CACNA1H…
GOTERM_BP_FAT	GO:0098660~inorganic ion transmembrane transport	5.87e-09	1.14e-05	KCNH1, KCNJ16, SLC8A3, KCNC2, KCNC3, GLRA1, SCN3B, TRPV2, GLRA3, SNCA, KCNJ10, KCNIP2, KCNK13, KCNIP1, KCNIP4, KCNQ5, SLC25A25, STAC, KCNQ2, KCNG4, LYN, CACNG4, CACNG3, CLIC1, THY1, CRHR1, CCDC109B, CEMIP, RYR2, KCNH2, KCNH5, DRD2, KCNA4, CACNB2, KCNA6, KCNJ2, TPCN2, KCNS3, KCNS1, CHD7, PTK2B, HCN4, HAP1, TESC, TRPC3, KCNB2, OPRL1, KCNB1, CNKSR3, CACNA2D2, SLC17A7, KCNJ4, YWHAH, ATP2A3, KCNF1, CA…
GOTERM_MF_FAT	GO:0005216~ion channel activity	2.39e-17	3.86e-14	KCNH1, OPRM1, KCNJ16, KCNC2, KCNC3, KCNAB3, KCNAB2, GLRA1, SCN3B, GRIK2, TRPV2, GLRA3, KCNJ10, KCNIP2, KCNK13, KCNIP1, KCNIP4, KCNQ5, SLC24A4, GRIN2B, KCNQ2, KCNG4, CHRNA3, GABRG1, GABRG3, CACNG4, CACNG3, CLIC1, CCDC109B, GRM7, RYR2, KCNH2, KCNH5, KCNA4, CACNB2, KCNA6, KCNJ2, FXYD6, PEX5L, TMEM63C, TPCN2, KCNS3, KCNS1, PTK2B, HCN4, GABRQ, TRPC3, KCNB2, GABRA3, KCNB1, ASIC4, GABRA5, GRIA3, CACNA2D…
GOTERM_MF_FAT	GO:0022843~voltage-gated cation channel activity	1.85e-13	2.98e-10	KCNH1, KCNC2, KCNJ16, OPRM1, KCNC3, KCNAB3, KCNAB2, KCNA4, CACNB2, KCNJ10, KCNA6, KCNJ2, KCNIP2, TPCN2, KCNS3, KCNQ5, KCNS1, KCNQ2, HCN4, KCNG4, KCNB2, KCNB1, CACNG4, CACNG3, CACNA2D2, KCNJ4, GRM7, KCNF1, CACNA1H, CACNA1E, KCNH2, CACNA1C, KCNH5
GOTERM_BP_FAT	GO:0006813~potassium ion transport	1.11e-06	0.00215826	KCNH1, KCNC2, KCNJ16, KCNC3, KCNAB3, KCNAB2, KCNA4, KCNJ10, KCNA6, KCNJ2, KCNK13, KCNIP2, KCNIP1, KCNIP4, KCNS3, KCNQ5, KCNS1, SLC24A4, PTK2B, KCNQ2, HCN4, KCNG4, KCNB2, KCNB1, KCNJ4, KCNF1, KCNH2, ABCC8, KCNH5, HTR2A
GOTERM_MF_FAT	GO:0046873~metal ion transmembrane transporter activity	9.54e-12	1.54e-08	KCNH1, OPRM1, KCNJ16, SLC8A3, KCNC2, SLC5A5, KCNC3, KCNAB3, SLC20A1, KCNAB2, SCN3B, TRPV2, KCNJ10, KCNIP2, KCNK13, KCNIP1, KCNIP4, KCNQ5, SLC24A4, GRIN2B, KCNQ2, KCNG4, NIPAL4, CACNG4, CACNG3, GRM7, RYR2, KCNH2, KCNH5, KCNA4, CACNB2, KCNA6, KCNJ2, TPCN2, KCNS3, KCNS1, HCN4, TRPC3, KCNB2, SLC6A11, ASIC4, KCNB1, SLC6A15, CACNA2D2, SLC17A7, KCNJ4, SLC6A7, ATP2A3, SLC6A6, CACNA1H, SCN4B, KCNF1, CACNA…
GOTERM_MF_FAT	GO:0008324~cation transmembrane transporter activity	2.49e-09	4.02e-06	KCNH1, OPRM1, KCNJ16, SLC8A3, KCNC2, SLC5A5, KCNC3, KCNAB3, KCNAB2, SLC20A1, SCN3B, TRPV2, SLC7A8, KCNJ10, KCNIP2, KCNK13, KCNIP1, KCNIP4, KCNQ5, SLC24A4, GRIN2B, SLC25A29, KCNQ2, KCNG4, CHRNA3, NIPAL4, CACNG4, CACNG3, GRM7, RYR2, KCNH2, KCNH5, KCNA4, CACNB2, KCNA6, KCNJ2, PEX5L, TMEM63C, TPCN2, KCNS3, KCNS1, COX6B2, HCN4, TRPC3, SLC6A11, KCNB2, KCNB1, ASIC4, SLC6A15, CACNA2D2, SLC17A7, P2RX5, KC…
GOTERM_BP_FAT	GO:0051049~regulation of transport	3.28e-08	6.37e-05	KCNC2, SNCG, KCNC3, SYT5, SCN3B, SNCA, TGFB3, TBC1D16, HTR1A, STAC, GRIN2B, SERPINE2, GATA3, RAB27B, CHRNA3, CRYAB, MRGPRE, MFGE8, THY1, CRHR1, TNNT2, CD38, UNC13D, DOC2A, RASGRF2, RASGRF1, HTR7, CARTPT, RYR2, RELN, EDA, KALRN, PAM, ERBB3, DRD2, KCNA4, NKAIN2, CACNB2, SOX4, KCNA6, IL33, CX3CL1, KCNJ2, PEX5L, KCNS3, KCNS1, GPR26, ADRA2A, HCN4, HAP1, LPL, TESC, TRPC3, ABR, NTF3, KCNB2, KCNB1, PTPN5…
GOTERM_BP_FAT	GO:0043269~regulation of ion transport	3.88e-18	7.52e-15	KCNH1, OPRM1, KCNJ16, KCNC2, MCHR1, KCNC3, KCNAB3, KCNAB2, SCN3B, TRPV2, SNCA, GABBR1, GJA1, KCNJ10, KCNK13, KCNIP2, KCNIP1, KCNIP4, KCNQ5, SERPINE2, STAC, GRIN2B, KCNQ2, SIK1, KCNG4, CHRNA3, LYN, CACNG4, CACNG3, CLIC1, THY1, CRHR1, RASGRF2, RASGRF1, GRM7, CEMIP, RYR2, RELN, KCNH2, KCNH5, CCK, DRD2, KCNA4, NKAIN2, CACNB2, KCNA6, KCNJ2, GSG1L, TPCN2, KCNS3, KCNS1, SHISA9, CHD7, HRH3, PTK2B, HRH2, …
GOTERM_BP_FAT	GO:0010959~regulation of metal ion transport	1.13e-05	0.021852	KCNC2, MCHR1, KCNAB2, SCN3B, DRD2, TRPV2, SNCA, NKAIN2, GJA1, CACNB2, KCNJ2, KCNIP2, KCNIP1, KCNIP4, KCNS1, CHD7, STAC, SERPINE2, PTK2B, AGT, SIK1, CAMK2A, HAP1, TESC, TRPC3, LYN, OPRL1, CNKSR3, THY1, CRHR1, YWHAH, CEMIP, RYR2, SCN4B, KCNH2, ABCC8, HTR2A, F2R, OPRD1
GOTERM_BP_FAT	GO:0098662~inorganic cation transmembrane transport	2.71e-09	5.25e-06	KCNH1, KCNJ16, SLC8A3, KCNC2, KCNC3, SCN3B, TRPV2, SNCA, KCNJ10, KCNIP2, KCNK13, KCNIP1, KCNIP4, KCNQ5, SLC25A25, STAC, KCNQ2, KCNG4, LYN, CACNG4, CACNG3, THY1, CRHR1, CCDC109B, CEMIP, RYR2, KCNH2, KCNH5, DRD2, KCNA4, CACNB2, KCNA6, KCNJ2, TPCN2, KCNS3, KCNS1, CHD7, PTK2B, HCN4, HAP1, TESC, TRPC3, KCNB2, OPRL1, KCNB1, CNKSR3, CACNA2D2, SLC17A7, KCNJ4, YWHAH, ATP2A3, KCNF1, CACNA1H, SCN4B, CACNA1E…
GOTERM_BP_FAT	GO:0030001~metal ion transport	3.06e-10	5.94e-07	KCNH1, KCNJ16, SLC8A3, KCNC2, MCHR1, SLC5A5, KCNC3, KCNAB3, KCNAB2, SLC20A1, CACHD1, SCN3B, TRPV2, SNCA, GJA1, KCNJ10, KCNK13, KCNIP2, KCNIP1, KCNIP4, KCNQ5, SLC24A4, SERPINE2, STAC, GRIN2B, SLC25A25, KCNQ2, SIK1, KCNG4, NIPAL4, LYN, CACNG4, CACNG3, THY1, CRHR1, CCDC109B, CEMIP, RYR2, KCNH2, KCNH5, DRD2, CAMK2G, SRL, KCNA4, NKAIN2, CACNB2, KCNA6, KCNJ2, TPCN2, KCNS3, KCNS1, CHD7, PTK2B, AGT, HCN4…
GOTERM_MF_FAT	GO:0022890~inorganic cation transmembrane transporter activity	1.04e-08	1.68e-05	KCNH1, OPRM1, KCNJ16, SLC8A3, KCNC2, SLC5A5, KCNC3, KCNAB3, SLC20A1, KCNAB2, SCN3B, TRPV2, KCNJ10, KCNIP2, KCNK13, KCNIP1, KCNIP4, KCNQ5, SLC24A4, GRIN2B, KCNQ2, KCNG4, NIPAL4, CACNG4, CACNG3, GRM7, RYR2, KCNH2, KCNH5, KCNA4, CACNB2, KCNA6, KCNJ2, TPCN2, KCNS3, KCNS1, COX6B2, HCN4, TRPC3, KCNB2, SLC6A11, ASIC4, KCNB1, SLC6A15, CACNA2D2, SLC17A7, KCNJ4, SLC6A7, ATP2A3, SLC6A6, CACNA1H, SCN4B, KCNF…
GOTERM_MF_FAT	GO:0015077~monovalent inorganic cation transmembrane transporter activity	1.33e-07	0.000215	KCNH1, KCNC2, KCNJ16, SLC8A3, SLC5A5, KCNC3, KCNAB3, KCNAB2, SLC20A1, SCN3B, KCNA4, KCNA6, KCNJ10, KCNJ2, KCNK13, KCNIP2, KCNIP1, KCNIP4, KCNS3, KCNQ5, KCNS1, SLC24A4, COX6B2, HCN4, KCNQ2, KCNG4, KCNB2, SLC6A11, KCNB1, ASIC4, SLC6A15, SLC17A7, KCNJ4, SLC6A7, SLC6A6, KCNF1, SCN4B, KCNH2, ABCC8, KCNH5
GOTERM_BP_FAT	GO:0034765~regulation of ion transmembrane transport	7.77e-15	1.51e-11	KCNH1, OPRM1, KCNJ16, KCNC2, KCNC3, KCNAB3, KCNAB2, SCN3B, SNCA, GJA1, KCNJ10, KCNIP2, KCNK13, KCNIP1, KCNIP4, KCNQ5, STAC, KCNQ2, KCNG4, LYN, CACNG4, CACNG3, CLIC1, THY1, CRHR1, RASGRF2, RASGRF1, CEMIP, RYR2, RELN, KCNH2, KCNH5, DRD2, KCNA4, CACNB2, KCNA6, GSG1L, KCNJ2, TPCN2, KCNS3, KCNS1, SHISA9, CHD7, PTK2B, HCN4, HAP1, TESC, KCNB2, OPRL1, KCNB1, CNKSR3, CACNA2D2, KCNJ4, YWHAH, CNIH3, KCNF1, …
GOTERM_MF_FAT	GO:0022832~voltage-gated channel activity	5.2e-14	8.4e-11	KCNH1, KCNC2, KCNJ16, OPRM1, KCNC3, KCNAB3, KCNAB2, SCN3B, KCNA4, CACNB2, KCNA6, KCNJ10, KCNJ2, KCNK13, KCNIP2, KCNIP1, KCNIP4, TPCN2, KCNS3, KCNQ5, KCNS1, HCN4, KCNQ2, KCNG4, KCNB2, KCNB1, CACNG4, CACNG3, CLIC1, CACNA2D2, KCNJ4, GRM7, KCNF1, CACNA1H, SCN4B, CACNA1E, KCNH2, CACNA1C, KCNH5
GOTERM_BP_FAT	GO:0015672~monovalent inorganic cation transport	1.71e-05	0.0331715	KCNH1, KCNC2, KCNJ16, SLC8A3, SLC5A5, KCNC3, KCNAB3, KCNAB2, SLC20A1, SCN3B, KCNA4, KCNA6, KCNJ10, KCNJ2, KCNK13, KCNIP2, KCNIP1, KCNIP4, KCNS3, KCNQ5, KCNS1, SLC24A4, SERPINE2, PTK2B, HCN4, KCNQ2, KCNG4, TESC, KCNB2, KCNB1, ASIC4, CNKSR3, SLC6A15, SLC17A7, KCNJ4, SLC17A6, YWHAH, KCNF1, SCN4B, KCNH2, ABCC8, HTR2A, KCNH5
GOTERM_BP_FAT	GO:0006811~ion transport	3.01e-11	5.83e-08	SLC8A3, KCNC2, KCNC3, SCN3B, GRIK2, SNCA, SLC7A8, AQP5, SERPINE2, GRIN2B, SLC25A25, STAC, LRRC55, CHRNA3, THY1, CRHR1, RASGRF2, RASGRF1, RYR2, RELN, DRD2, SRL, KCNA4, NKAIN2, CACNB2, KCNA6, KCNJ2, FXYD6, TMEM63C, KCNS3, KCNS1, HCN4, GABRQ, HAP1, TESC, TRPC3, SLC6A11, KCNB2, GABRA3, KCNB1, GABRA5, CNKSR3, SLC6A15, CACNA2D2, NPY5R, KCNJ4, CNIH3, ATP2A3, SFRP4, CHRNB4, CACNA1H, CACNA1E, CACNA1C, KCN…
GOTERM_BP_FAT	GO:0006812~cation transport	3.35e-08	6.5e-05	KCNH1, KCNJ16, SLC8A3, KCNC2, MCHR1, SLC5A5, KCNC3, KCNAB3, KCNAB2, SLC20A1, CACHD1, SCN3B, TRPV2, SNCA, GJA1, KCNJ10, KCNK13, KCNIP2, KCNIP1, KCNIP4, KCNQ5, SLC24A4, SERPINE2, STAC, GRIN2B, SLC25A25, KCNQ2, SIK1, KCNG4, NIPAL4, LYN, CACNG4, CACNG3, THY1, CRHR1, CCDC109B, CEMIP, RYR2, KCNH2, KCNH5, DRD2, CAMK2G, SRL, KCNA4, NKAIN2, CACNB2, KCNA6, KCNJ2, TMEM63C, TPCN2, KCNS3, KCNS1, CHD7, PTK2B, …
GOTERM_BP_FAT	GO:0034220~ion transmembrane transport	1.19e-09	2.31e-06	KCNH1, OPRM1, KCNJ16, SLC8A3, KCNC2, KCNC3, KCNAB2, GLRA1, SCN3B, TRPV2, GLRA3, SNCA, AQP5, GJA1, KCNJ10, KCNIP2, KCNK13, KCNIP1, KCNIP4, KCNQ5, SLC25A25, STAC, KCNQ2, KCNG4, LYN, CACNG4, CACNG3, CLIC1, SLC7A11, THY1, CRHR1, CCDC109B, RASGRF2, RASGRF1, CEMIP, RYR2, RELN, KCNH2, KCNH5, DRD2, KCNA4, CACNB2, KCNA6, KCNJ2, GSG1L, TPCN2, KCNS3, KCNS1, SHISA9, CHD7, PTK2B, HCN4, HAP1, TESC, TRPC3, KCNB…
GOTERM_BP_FAT	GO:0055085~transmembrane transport	3.41e-07	0.000662	KCNH1, OPRM1, KCNJ16, SLC8A3, KCNC2, SLC16A14, SLC5A5, KCNC3, KCNAB3, KCNAB2, GLRA1, SCN3B, TRPV2, GLRA3, SNCA, SLC7A8, AQP5, GJA1, KCNJ10, KCNK13, KCNIP2, KCNIP1, KCNIP4, KCNQ5, SLC24A4, SLC25A25, STAC, SLC25A29, SV2B, KCNQ2, KCNG4, SV2C, LYN, CACNG4, CACNG3, CLIC1, SLC7A11, THY1, CRHR1, CCDC109B, RASGRF2, RASGRF1, CEMIP, RYR2, RELN, KCNH2, KCNH5, DRD2, KCNA4, CACNB2, KCNA6, KCNJ2, GSG1L, PEX5L,…
GOTERM_BP_FAT	GO:0071804~cellular potassium ion transport	5.41e-06	0.0104864	KCNH1, KCNJ16, KCNC2, KCNC3, KCNB2, KCNB1, KCNA4, KCNA6, KCNJ10, KCNK13, KCNIP2, KCNJ2, KCNIP1, KCNIP4, KCNS3, KCNQ5, KCNJ4, KCNS1, KCNF1, KCNH2, KCNQ2, HCN4, KCNG4, KCNH5
GOTERM_BP_FAT	GO:0071805~potassium ion transmembrane transport	4.69e-06	0.00908536	KCNH1, KCNJ16, KCNC2, KCNC3, KCNB2, KCNB1, KCNA4, KCNA6, KCNJ10, KCNK13, KCNIP2, KCNJ2, KCNIP1, KCNIP4, KCNS3, KCNQ5, KCNJ4, KCNS1, KCNF1, KCNH2, KCNQ2, HCN4, KCNG4, KCNH5
GOTERM_MF_FAT	GO:0005249~voltage-gated potassium channel activity	2.08e-10	3.36e-07	KCNH1, KCNJ16, KCNC2, KCNC3, KCNAB3, KCNAB2, KCNB2, KCNB1, KCNA4, KCNJ10, KCNA6, KCNIP2, KCNJ2, KCNS3, KCNQ5, KCNJ4, KCNS1, KCNF1, KCNH2, KCNQ2, HCN4, KCNG4, KCNH5
GOTERM_MF_FAT	GO:0005267~potassium channel activity	1.85e-10	2.98e-07	KCNH1, KCNC2, KCNJ16, KCNAB3, KCNC3, KCNAB2, KCNA4, KCNJ10, KCNA6, KCNJ2, KCNK13, KCNIP2, KCNIP1, KCNIP4, KCNS3, KCNQ5, KCNS1, KCNQ2, HCN4, KCNG4, KCNB2, KCNB1, KCNJ4, KCNF1, KCNH2, ABCC8, KCNH5
GOTERM_MF_FAT	GO:0015079~potassium ion transmembrane transporter activity	6.99e-09	1.13e-05	KCNH1, KCNC2, KCNJ16, KCNAB3, KCNC3, KCNAB2, KCNA4, KCNJ10, KCNA6, KCNJ2, KCNK13, KCNIP2, KCNIP1, KCNIP4, KCNS3, KCNQ5, KCNS1, SLC24A4, KCNQ2, HCN4, KCNG4, KCNB2, KCNB1, KCNJ4, KCNF1, KCNH2, ABCC8, KCNH5
GOTERM_MF_FAT	GO:0005261~cation channel activity	1.34e-14	2.17e-11	KCNH1, OPRM1, KCNJ16, KCNC2, KCNAB3, KCNC3, KCNAB2, SCN3B, TRPV2, KCNJ10, KCNIP2, KCNK13, KCNIP1, KCNIP4, KCNQ5, GRIN2B, SLC24A4, KCNQ2, KCNG4, CHRNA3, CACNG4, CACNG3, GRM7, RYR2, KCNH2, KCNH5, KCNA4, CACNB2, KCNA6, KCNJ2, PEX5L, TMEM63C, TPCN2, KCNS3, KCNS1, HCN4, TRPC3, KCNB2, ASIC4, KCNB1, CACNA2D2, P2RX5, KCNJ4, CHRNB4, CACNA1H, SCN4B, KCNF1, CACNA1E, CACNA1C, ABCC8
GOTERM_MF_FAT	GO:0022803~passive transmembrane transporter activity	9.51e-18	1.53e-14	KCNH1, OPRM1, KCNJ16, KCNC2, KCNC3, KCNAB3, KCNAB2, GLRA1, SCN3B, GRIK2, TRPV2, GLRA3, AQP5, GJA1, KCNJ10, KCNIP2, KCNK13, KCNIP1, KCNIP4, KCNQ5, SLC24A4, GRIN2B, KCNQ2, KCNG4, CHRNA3, GABRG1, GABRG3, CACNG4, CACNG3, CLIC1, CCDC109B, GRM7, RYR2, KCNH2, KCNH5, KCNA4, CACNB2, KCNA6, KCNJ2, FXYD6, PEX5L, TMEM63C, TPCN2, KCNS3, KCNS1, PTK2B, HCN4, GABRQ, TRPC3, KCNB2, GABRA3, KCNB1, ASIC4, GABRA5, GR…
GOTERM_MF_FAT	GO:0005244~voltage-gated ion channel activity	5.2e-14	8.4e-11	KCNH1, KCNC2, KCNJ16, OPRM1, KCNC3, KCNAB3, KCNAB2, SCN3B, KCNA4, CACNB2, KCNA6, KCNJ10, KCNJ2, KCNK13, KCNIP2, KCNIP1, KCNIP4, TPCN2, KCNS3, KCNQ5, KCNS1, HCN4, KCNQ2, KCNG4, KCNB2, KCNB1, CACNG4, CACNG3, CLIC1, CACNA2D2, KCNJ4, GRM7, KCNF1, CACNA1H, SCN4B, CACNA1E, KCNH2, CACNA1C, KCNH5
GOTERM_BP_FAT	GO:0034762~regulation of transmembrane transport	2.17e-14	4.2e-11	KCNH1, OPRM1, KCNJ16, KCNC2, KCNC3, KCNAB3, KCNAB2, SCN3B, SNCA, GJA1, KCNJ10, KCNIP2, KCNK13, KCNIP1, KCNIP4, KCNQ5, STAC, KCNQ2, KCNG4, LYN, CACNG4, CACNG3, CLIC1, THY1, CRHR1, RASGRF2, RASGRF1, CEMIP, RYR2, RELN, KCNH2, KCNH5, DRD2, KCNA4, CACNB2, KCNA6, GSG1L, KCNJ2, TPCN2, KCNS3, KCNS1, SHISA9, CHD7, PTK2B, HCN4, HAP1, CAR2, TESC, KCNB2, OPRL1, KCNB1, CNKSR3, CACNA2D2, KCNJ4, YWHAH, CNIH3, K…
GOTERM_MF_FAT	GO:0022836~gated channel activity	8.37e-19	1.35e-15	KCNH1, OPRM1, KCNJ16, KCNC2, KCNC3, KCNAB3, GLRA1, KCNAB2, SCN3B, GRIK2, GLRA3, KCNJ10, KCNIP2, KCNK13, KCNIP1, KCNIP4, KCNQ5, GRIN2B, KCNQ2, KCNG4, CHRNA3, GABRG1, GABRG3, CACNG4, CACNG3, CLIC1, GRM7, RYR2, KCNH2, KCNH5, KCNA4, CACNB2, KCNA6, KCNJ2, PEX5L, TMEM63C, TPCN2, KCNS3, KCNS1, PTK2B, HCN4, GABRQ, TRPC3, KCNB2, GABRA3, KCNB1, GABRA5, GRIA3, CACNA2D2, SLC17A7, P2RX5, KCNJ4, CHRNB4, KCNF1,…
GOTERM_MF_FAT	GO:0015267~channel activity	9.51e-18	1.53e-14	KCNH1, OPRM1, KCNJ16, KCNC2, KCNC3, KCNAB3, KCNAB2, GLRA1, SCN3B, GRIK2, TRPV2, GLRA3, AQP5, GJA1, KCNJ10, KCNIP2, KCNK13, KCNIP1, KCNIP4, KCNQ5, SLC24A4, GRIN2B, KCNQ2, KCNG4, CHRNA3, GABRG1, GABRG3, CACNG4, CACNG3, CLIC1, CCDC109B, GRM7, RYR2, KCNH2, KCNH5, KCNA4, CACNB2, KCNA6, KCNJ2, FXYD6, PEX5L, TMEM63C, TPCN2, KCNS3, KCNS1, PTK2B, HCN4, GABRQ, TRPC3, KCNB2, GABRA3, KCNB1, ASIC4, GABRA5, GR…
GOTERM_MF_FAT	GO:0022838~substrate-specific channel activity	5.78e-18	9.32e-15	KCNH1, OPRM1, KCNJ16, KCNC2, KCNC3, KCNAB3, KCNAB2, GLRA1, SCN3B, GRIK2, TRPV2, GLRA3, AQP5, KCNJ10, KCNIP2, KCNK13, KCNIP1, KCNIP4, KCNQ5, SLC24A4, GRIN2B, KCNQ2, KCNG4, CHRNA3, GABRG1, GABRG3, CACNG4, CACNG3, CLIC1, CCDC109B, GRM7, RYR2, KCNH2, KCNH5, KCNA4, CACNB2, KCNA6, KCNJ2, FXYD6, PEX5L, TMEM63C, TPCN2, KCNS3, KCNS1, PTK2B, HCN4, GABRQ, TRPC3, KCNB2, GABRA3, KCNB1, ASIC4, GABRA5, GRIA3, C…
GOTERM_MF_FAT	GO:0005230~extracellular ligand-gated ion channel activity	6.3e-06	0.0101686	GABRG1, GABRG3, GLRA1, GRIK2, GABRA3, GLRA3, GABRA5, GRIA3, P2RX5, SLC17A7, GRIN2B, PTK2B, CHRNB4, CHRNA3, GABRQ
GOTERM_MF_FAT	GO:0022834~ligand-gated channel activity	3.37e-08	5.44e-05	GABRG1, KCNJ16, GABRG3, GLRA1, GRIK2, GABRA3, GLRA3, GABRA5, GRIA3, KCNJ10, KCNJ2, PEX5L, TPCN2, SLC17A7, P2RX5, KCNJ4, GRIN2B, PTK2B, CHRNB4, RYR2, KCNH2, HCN4, CHRNA3, GABRQ
GOTERM_MF_FAT	GO:0015276~ligand-gated ion channel activity	3.37e-08	5.44e-05	GABRG1, KCNJ16, GABRG3, GLRA1, GRIK2, GABRA3, GLRA3, GABRA5, GRIA3, KCNJ10, KCNJ2, PEX5L, TPCN2, SLC17A7, P2RX5, KCNJ4, GRIN2B, PTK2B, CHRNB4, RYR2, KCNH2, HCN4, CHRNA3, GABRQ
GOTERM_BP_FAT	GO:0015837~amine transport	1.18e-05	0.0228194	SNCG, DDC, STX1A, DRD2, KCNB1, TH, SNCA, GABBR1, CRHR1, HRH3, PCP4, AGT, CARTPT, HTR2C, CHRNA3, HTR2A
GOTERM_MF_FAT	GO:0004888~transmembrane signaling receptor activity	2.27e-15	3.59e-12	GPR83, OPRM1, GPR165, MCHR1, GPR85, GLRA1, TACR3, PLXNA2, GRIK2, TACR1, GLRA3, GABBR1, RORB, GABBR2, LGR6, VIPR2, TNFRSF11B, HTR1A, GRIN2B, IL1RAP, ROBO2, CHRNA3, GABRG1, GABRG3, PTPRM, GPR139, PTPRF, CCKBR, MRGPRE, ALK, NTSR2, GRM5, CRHR1, GRM4, SSTR3, IL20RB, CHRM3, CHRM2, SSTR1, HTR7, GRM7, RYR2, GPR17, DCC, TNFRSF21, IL1R1, DRD2, ERBB3, GPR63, DRD5, EPHA10, EPHB3, TPCN2, EPHB2, EPHB6, HRH3, H…
GOTERM_MF_FAT	GO:0099600~transmembrane receptor activity	6.06e-18	9.78e-15	GPR83, KCNJ16, OPRM1, GPR165, MCHR1, GPR85, GLRA1, TACR3, PLXNA2, GRIK2, TACR1, GLRA3, GABBR1, KCNJ10, RORB, GABBR2, LGR6, VIPR2, TNFRSF11B, HTR1A, GRIN2B, IL1RAP, ROBO2, CHRNA3, GABRG1, GABRG3, PTPRM, GPR139, PTPRF, CCKBR, MRGPRE, ALK, NTSR2, GRM5, CRHR1, GRM4, SSTR3, IL20RB, CHRM3, CHRM2, SSTR1, HTR7, GRM7, RYR2, GPR17, KCNH2, DCC, TNFRSF21, IL1R1, DRD2, ERBB3, GPR63, DRD5, EPHA10, EPHB3, KCNJ2…
GOTERM_MF_FAT	GO:0004872~receptor activity	9.32e-15	1.5e-11	GRIK2, PLXNA2, RORB, VIPR2, HTR1A, GRIN2B, ROBO2, CHRNA3, HHIPL1, PTPRM, GPR139, PTPRF, RXRA, LRP1B, RXRG, MRGPRE, NTSR2, CRHR1, SSTR3, IGSF1, SSTR1, HTR7, RYR2, IL1R1, ERBB3, DRD2, DRD5, PAQR6, PAQR7, EPHA10, KCNJ2, EPHB3, PEX5L, EPHB2, EPHB6, GPR26, ADRA2A, HCN4, GABRQ, GPR158, GABRA3, GABRA5, NPY5R, EPHA3, P2RX5, SFRP5, KCNJ4, EPHA7, SFRP2, SFRP4, CHRNB4, KCNH1, KCNJ16, OPRM1, GPR83, GPR165, M…
GOTERM_MF_FAT	GO:0001653~peptide receptor activity	4.65e-07	0.00075	OPRM1, GPR83, MCHR1, GPR139, CCKBR, TACR3, OPRL1, TACR1, NPR1, NPY1R, NTSR2, NPY5R, CRHR1, SSTR3, SSTR1, NMBR, OPRD1, F2R
GOTERM_MF_FAT	GO:0060089~molecular transducer activity	9.32e-15	1.5e-11	GRIK2, PLXNA2, RORB, VIPR2, HTR1A, GRIN2B, ROBO2, CHRNA3, HHIPL1, PTPRM, GPR139, PTPRF, RXRA, LRP1B, RXRG, MRGPRE, NTSR2, CRHR1, SSTR3, IGSF1, SSTR1, HTR7, RYR2, IL1R1, ERBB3, DRD2, DRD5, PAQR6, PAQR7, EPHA10, KCNJ2, EPHB3, PEX5L, EPHB2, EPHB6, GPR26, ADRA2A, HCN4, GABRQ, GPR158, GABRA3, GABRA5, NPY5R, EPHA3, P2RX5, SFRP5, KCNJ4, EPHA7, SFRP2, SFRP4, CHRNB4, KCNH1, KCNJ16, OPRM1, GPR83, GPR165, M…
KEGG_PATHWAY	mmu04080:Neuroactive ligand-receptor interaction	6.3e-17	1.44e-13	GPR83, OPRM1, MCHR1, TACR3, GLRA1, GRIK2, DRD2, TACR1, GLRA3, DRD5, GABBR1, GABBR2, VIPR2, HTR1A, GRIN2B, HRH3, HRH2, ADRA2A, GABRQ, CHRNA3, GABRG1, GABRG3, CCKBR, OPRL1, GABRA3, GABRA5, GRIA3, NPY1R, NTSR2, NPY5R, CRHR1, P2RX5, GRM5, GRM4, SSTR3, CHRM3, CHRM2, SSTR1, HTR7, GRM7, CHRNB4, NMBR, HTR2C, HTR2A, F2R, OPRD1
GOTERM_MF_FAT	GO:0004871~signal transducer activity	2.42e-14	3.9e-11	GRIK2, PLXNA2, RORB, VIPR2, MAP3K5, HTR1A, GRIN2B, ROBO2, GNG4, CHRNA3, PTPRM, GPR139, PTPRF, RXRA, RXRG, MRGPRE, NTSR2, CRHR1, SSTR3, IGSF1, SSTR1, HTR7, RYR2, EDA, IL1R1, ERBB3, DRD2, DRD5, PAQR6, PAQR7, EPHA10, EPHB3, EPHB2, EPHB6, GPR26, ADRA2A, GABRQ, GPR158, GABRA3, GABRA5, NPY5R, EPHA3, P2RX5, SFRP5, EPHA7, CBLB, SFRP2, SFRP4, CHRNB4, RGS6, KCNH1, GPR83, OPRM1, GPR165, MCHR1, GPR85, SLC20A…
GOTERM_MF_FAT	GO:0038023~signaling receptor activity	5.46e-16	8.99e-13	KCNH1, GPR83, OPRM1, GPR165, MCHR1, GPR85, GLRA1, TACR3, GRIK2, PLXNA2, TACR1, GLRA3, GABBR1, RORB, GABBR2, LGR6, VIPR2, TNFRSF11B, HTR1A, GRIN2B, IL1RAP, ROBO2, CHRNA3, GABRG1, GABRG3, PTPRM, GPR139, PTPRF, CCKBR, RXRA, RXRG, MRGPRE, ALK, NTSR2, GRM5, CRHR1, GRM4, SSTR3, IL20RB, CHRM3, CHRM2, SSTR1, IGSF1, HTR7, GRM7, RYR2, GPR17, KCNH2, KCNH5, DCC, TNFRSF21, IL1R1, DRD2, ERBB3, GPR63, DRD5, PAQ…
GOTERM_MF_FAT	GO:0004930~G-protein coupled receptor activity	8.12e-11	1.31e-07	GPR83, OPRM1, GPR165, MCHR1, GPR85, TACR3, DRD2, TACR1, GPR63, DRD5, GABBR1, RORB, GABBR2, LGR6, VIPR2, HTR1A, HRH3, HRH2, GPR26, ADRA2A, GPR158, GPR139, CCKBR, OPRL1, MRGPRE, NPY1R, NTSR2, NPY5R, CRHR1, SFRP5, GRM5, GRM4, SSTR3, CHRM3, CHRM2, SFRP2, SSTR1, HTR7, GRM7, SFRP4, GPR17, NMBR, HTR2C, HTR2A, F2R, OPRD1
GOTERM_BP_FAT	GO:0007186~G-protein coupled receptor signaling pathway	5.9e-17	2.11e-13	GPR83, OPRM1, MCHR1, GPR85, ADCY2, GLRA1, TACR3, NSG2, TACR1, BCAR1, GLRA3, SNCA, GABBR1, GABBR2, LGR6, VIPR2, PLCB3, HTR1A, HOMER3, PCP2, NSG1, GNG4, GABRG1, GABRG3, GPR139, CCKBR, BAIAP3, MRGPRE, ALK, NTSR2, GRM5, GRP, CRHR1, GRM4, SSTR3, CHRM3, CHRM2, SSTR1, HTR7, GRM7, CARTPT, GPR17, CCK, ECEL1, DRD2, DRD5, GPR63, GNG13, TAC1, CX3CL1, PLCL1, RGS10, DAGLA, HRH3, HRH2, AGT, GPR26, ADRA2A, GRID2…
GOTERM_BP_FAT	GO:0007218~neuropeptide signaling pathway	7.74e-06	0.0150122	MCHR1, ECEL1, GLRA1, OPRL1, GLRA3, TAC1, GRP, CRHR1, SSTR3, PNOC, NPY, SSTR1, CARTPT, OPRD1
GOTERM_MF_FAT	GO:0008188~neuropeptide receptor activity	6.89e-08	0.000111	GPR83, OPRM1, MCHR1, SSTR3, GPR139, TACR3, SSTR1, TACR1, NPY1R, NMBR, NTSR2, NPY5R
GOTERM_MF_FAT	GO:0005251~delayed rectifier potassium channel activity	1.63e-08	2.63e-05	KCNH1, KCNS3, KCNC2, KCNQ5, KCNS1, KCNC3, KCNB2, KCNB1, KCNF1, KCNA6, KCNH2, KCNQ2, KCNG4
GOTERM_MF_FAT	GO:0008528~G-protein coupled peptide receptor activity	4.96e-06	0.00799375	OPRM1, GPR83, MCHR1, GPR139, CCKBR, TACR3, OPRL1, TACR1, NPY1R, NTSR2, NPY5R, SSTR3, SSTR1, NMBR, OPRD1, F2R
Cell-cell Signaling
GOTERM_BP_FAT	GO:0007193~adenylate cyclase-inhibiting G-protein coupled receptor signaling pathway	6.28e-06	0.0121795	OPRM1, ADCY2, OPRL1, DRD2, GABBR1, GRM4, HTR1A, HRH3, CHRM3, CHRM2, GRM7, ADRA2A, HTR2C, OPRD1, HTR2A
GOTERM_BP_FAT	GO:0099537~trans-synaptic signaling	1.13e-20	2.19e-17	SLC8A3, OPRM1, SNCG, GFAP, KCNC3, GLRA1, CLSTN2, SYT5, GRIK2, TACR1, GLRA3, SNCA, GABBR1, KCNJ10, CPEB1, VGF, ITPKA, PLCB3, HTR1A, SERPINE2, GRIN2B, SV2B, SHC3, SV2C, CHRNA3, GABRG1, EGR3, STX1A, CCKBR, PCDH8, GRM5, CRHR1, GRM4, CD38, SSTR3, DOC2A, RASGRF2, CHRM3, CHRM2, RASGRF1, SSTR1, HTR7, GRM7, CARTPT, RELN, NRGN, RASD2, KALRN, DRD2, DRD5, TH, CACNB2, TAC1, CX3CL1, CD24A, EPHB2, NETO1, CDH8, …
GOTERM_BP_FAT	GO:0007270~neuron-neuron synaptic transmission	1.14e-05	0.0220788	GLRA1, CCKBR, DLGAP2, GRIK2, DRD2, DRD5, GLRA3, TACR1, TH, SNCA, TAC1, NPY5R, SLC17A7, CDH8, PTK2B, CNIH3, RELN, SHC3, CAR2, RASD2, HAP1, HTR2A
GOTERM_BP_FAT	GO:0098916~anterograde trans-synaptic signaling	1.13e-20	2.19e-17	SLC8A3, OPRM1, SNCG, GFAP, KCNC3, GLRA1, CLSTN2, SYT5, GRIK2, TACR1, GLRA3, SNCA, GABBR1, KCNJ10, CPEB1, VGF, ITPKA, PLCB3, HTR1A, SERPINE2, GRIN2B, SV2B, SHC3, SV2C, CHRNA3, GABRG1, EGR3, STX1A, CCKBR, PCDH8, GRM5, CRHR1, GRM4, CD38, SSTR3, DOC2A, RASGRF2, CHRM3, CHRM2, RASGRF1, SSTR1, HTR7, GRM7, CARTPT, RELN, NRGN, RASD2, KALRN, DRD2, DRD5, TH, CACNB2, TAC1, CX3CL1, CD24A, EPHB2, NETO1, CDH8, …
GOTERM_BP_FAT	GO:0007268~chemical synaptic transmission	1.13e-20	2.19e-17	SLC8A3, OPRM1, SNCG, GFAP, KCNC3, GLRA1, CLSTN2, SYT5, GRIK2, TACR1, GLRA3, SNCA, GABBR1, KCNJ10, CPEB1, VGF, ITPKA, PLCB3, HTR1A, SERPINE2, GRIN2B, SV2B, SHC3, SV2C, CHRNA3, GABRG1, EGR3, STX1A, CCKBR, PCDH8, GRM5, CRHR1, GRM4, CD38, SSTR3, DOC2A, RASGRF2, CHRM3, CHRM2, RASGRF1, SSTR1, HTR7, GRM7, CARTPT, RELN, NRGN, RASD2, KALRN, DRD2, DRD5, TH, CACNB2, TAC1, CX3CL1, CD24A, EPHB2, NETO1, CDH8, …
GOTERM_BP_FAT	GO:0007267~cell-cell signaling	2.62e-16	4.33e-13	SLC8A3, SNCG, NOG, KCNC3, GRIK2, SYT5, SCN3B, SNCA, ILDR2, NOTUM, AMOTL1, ANKRD6, ITPKA, HTR1A, GRIN2B, SERPINE2, GATA3, CHRNA3, TRABD2B, PTPRO, CRHR1, CD38, SSTR3, DOC2A, RASGRF2, RASGRF1, SSTR1, HTR7, CARTPT, RYR2, RELN, EDA, KALRN, DRD2, DRD5, CACNB2, SOX4, CX3CL1, PEX5L, EPHB2, AMER3, NRARP, ADRA2A, GRID2IP, HCN4, HAP1, MDFI, NTF3, GABRA3, SLC6A11, KCNB1, PTPN5, GABRA5, PCDH17, CACNA2D2, NPY5…
GOTERM_BP_FAT	GO:0010646~regulation of cell communication	5.5e-06	0.0106703	SNCG, NOG, SYT5, SNCA, NOTUM, MAP3K5, HTR1A, GRIN2B, SERPINE2, SEMA7A, CHRNA3, PTPRJ, PTPRF, TRABD2B, PTPRO, THY1, CRHR1, CD38, JUN, HTR7, RYR2, IL1R1, ERBB3, PEX5L, EPHB2, CHIL1, NRARP, TCF4, IQSEC3, HAP1, MDFI, ARHGEF33, ABR, NTF3, CNKSR3, RHBDF1, TPD52L1, PCDH17, NPY5R, SFRP5, SHOX2, EPHA7, CBLB, CNIH3, SFRP2, RGS4, SFRP4, CHRNB4, RGS6, RGS8, NSMF, BMP5, OPRM1, GFAP, GLRA1, SLC20A1, NPNT, GJA1…
GOTERM_BP_FAT	GO:0023051~regulation of signaling	2.87e-06	0.00556038	SNCG, NOG, SYT5, SNCA, NOTUM, MAP3K5, HTR1A, GRIN2B, SERPINE2, SEMA7A, CHRNA3, PTPRJ, PTPRF, TRABD2B, PTPRO, THY1, CRHR1, CD38, JUN, HTR7, RYR2, IL1R1, ERBB3, PEX5L, EPHB2, CHIL1, NRARP, TCF4, IQSEC3, HAP1, MDFI, ARHGEF33, ABR, NTF3, CNKSR3, RHBDF1, TPD52L1, PCDH17, NPY5R, SFRP5, SHOX2, EPHA7, CBLB, CNIH3, SFRP2, RGS4, SFRP4, CHRNB4, RGS6, RGS8, NSMF, BMP5, OPRM1, GFAP, GLRA1, SLC20A1, NPNT, GJA1…
GOTERM_BP_FAT	GO:0048167~regulation of synaptic plasticity	9.52e-09	1.85e-05	SLC8A3, GFAP, GRIK2, DRD2, DRD5, SNCA, KCNJ10, CPEB1, VGF, ITPKA, EPHB2, NETO1, SHISA6, SHISA9, SERPINE2, GRIN2B, PTK2B, HRH2, AGT, GRID2IP, CAMK2A, KCNB1, PTPN5, CRHR1, GRM5, CD38, RASGRF2, RASGRF1, HTR7, NSMF, RELN, NRGN, KALRN
GOTERM_BP_FAT	GO:0048168~regulation of neuronal synaptic plasticity	9.33e-08	0.000181	GRIK2, DRD2, DRD5, SNCA, KCNJ10, CPEB1, VGF, EPHB2, NETO1, SHISA6, GRM5, SHISA9, GRIN2B, RASGRF1, AGT, NSMF, CAMK2A, KALRN
GOTERM_BP_FAT	GO:0050803~regulation of synapse structure or activity	6.05e-11	1.17e-07	SLC8A3, GFAP, CLSTN2, GRIK2, DRD2, DRD5, XLR3B, SNCA, KCNJ10, CPEB1, VGF, EPHB3, ITPKA, NETO1, EPHB2, SHISA6, LINGO2, SHISA9, GRIN2B, LRRTM4, SERPINE2, PTK2B, HRH2, AGT, IL1RAP, GRID2IP, CAMK2A, PTPRF, KCNB1, PTPN5, SLIT1, TPBG, CRHR1, SLITRK2, GRM5, CD38, EPHA7, CBLN2, RASGRF2, RASGRF1, HTR7, LRRN1, NSMF, C1QL3, RELN, NRGN, NCAN, KALRN
GOTERM_BP_FAT	GO:0050804~modulation of synaptic transmission	2.07e-11	4.01e-08	SLC8A3, SNCG, GFAP, KCNC3, CLSTN2, GRIK2, TACR1, SNCA, GABBR1, KCNJ10, CPEB1, VGF, ITPKA, GRIN2B, SERPINE2, CHRNA3, STX1A, CCKBR, GRM5, CRHR1, CD38, GRM4, RASGRF2, RASGRF1, HTR7, GRM7, RELN, NRGN, KALRN, DRD2, DRD5, TAC1, EPHB2, NETO1, SHISA6, PLCL1, SHISA9, PTK2B, HRH2, AGT, GRID2IP, CAMK2A, HAP1, CAR2, NTF3, PTPN5, KCNB1, PCDH17, CACNA2D2, NPY5R, NSMF, HTR2C, HTR2A
GOTERM_BP_FAT	GO:0050806~positive regulation of synaptic transmission	5.41e-06	0.0104864	SLC8A3, STX1A, GFAP, CCKBR, CLSTN2, GRIK2, DRD2, PTPN5, TACR1, SNCA, TAC1, NETO1, CRHR1, SERPINE2, RASGRF2, GRIN2B, PTK2B, HTR7, RELN, NRGN, HTR2C, CAR2, HAP1, KALRN
GOTERM_BP_FAT	GO:0099536~synaptic signaling	1.13e-20	2.19e-17	SLC8A3, OPRM1, SNCG, GFAP, KCNC3, GLRA1, CLSTN2, SYT5, GRIK2, TACR1, GLRA3, SNCA, GABBR1, KCNJ10, CPEB1, VGF, ITPKA, PLCB3, HTR1A, SERPINE2, GRIN2B, SV2B, SHC3, SV2C, CHRNA3, GABRG1, EGR3, STX1A, CCKBR, PCDH8, GRM5, CRHR1, GRM4, CD38, SSTR3, DOC2A, RASGRF2, CHRM3, CHRM2, RASGRF1, SSTR1, HTR7, GRM7, CARTPT, RELN, NRGN, RASD2, KALRN, DRD2, DRD5, TH, CACNB2, TAC1, CX3CL1, CD24A, EPHB2, NETO1, CDH8, …
System Process
GOTERM_BP_FAT	GO:0035637~multicellular organismal signaling	4.75e-06	0.00921315	GLRA1, GRIK2, SCN3B, DRD5, GJA1, CACNG4, CACNB2, CACNG3, KCNJ2, P2RX5, GRM7, CHRNB4, SCN4B, CARTPT, RYR2, CACNA1E, KCNH2, KCNQ2, CACNA1C, HCN4
GOTERM_BP_FAT	GO:0003008~system process	1.14e-13	2.21e-10	SLC8A3, NOG, GRIK2, SCN3B, AQP5, RORB, PRKAR2B, HTR1A, STAC, GRIN2B, SERPINE2, PPP1R1B, GATA3, PLS1, CHRNA3, PTPRJ, PTPRM, NCALD, PTPRO, CRHR1, TNNT2, CD38, TNNT1, JUN, HTR7, CARTPT, RYR2, RELN, NGB, KALRN, DRD2, DRD5, SRL, MME, CACNB2, CX3CL1, KCNJ2, PEX5L, EPHB2, FAM65B, SEMA5B, MEIS2, ADRA2A, HCN4, TRPC3, ABR, GABRA5, FOXP2, P2RX5, NPY, CHRNB4, CACNA1H, CACNA1E, CACNA1C, KCNH1, OPRM1, KCNAB2, …
GOTERM_BP_FAT	GO:0042596~fear response	1.57e-05	0.0303904	CCK, GRIK2, GABRA5, GJA1, CRHR1, HTR1A, GRIN2B, GRM7, ADRA2A, ANKFN1, CACNA1E, HTR2C, KALRN
GOTERM_BP_FAT	GO:0033555~multicellular organismal response to stress	2.24e-05	0.0433864	CCK, GRIK2, TACR1, GABRA5, TAC1, GJA1, CRHR1, HTR1A, GRIN2B, GRM7, HTR7, ADRA2A, ANKFN1, RELN, CACNA1E, HTR2C, KALRN
GOTERM_BP_FAT	GO:0008306~associative learning	1.57e-06	0.00303862	NOG, DRD2, DRD5, TACR1, GABRA5, TAC1, NETO1, CRHR1, FOS, MEIS2, GRIN2B, BTG2, PPP1R1B, HRH2, NPTX2, GRM7, RELN, CACNA1E, NRGN, CACNA1C
GOTERM_BP_FAT	GO:0050890~cognition	1.36e-06	0.00264432	SLC8A3, NOG, DRD2, TACR1, DRD5, TH, SOBP, TAC1, NETO1, EPHB2, PAK6, PRKAR2B, FOS, PAK7, CASP3, CHD7, MEIS2, GRIN2B, HRH3, NPTX2, HRH2, PPP1R1B, SHC3, GABRA5, RCAN2, FOXP2, SLC17A7, CRHR1, GRM5, GRM4, BTG2, HTR7, GRM7, JUN, RELN, CACNA1E, NRGN, CACNA1C, KALRN, HTR2A
GOTERM_BP_FAT	GO:0007612~learning	4.1e-09	7.95e-06	SLC8A3, NOG, DRD2, DRD5, TACR1, TH, TAC1, NETO1, EPHB2, PAK6, PRKAR2B, FOS, PAK7, MEIS2, GRIN2B, HRH3, NPTX2, HRH2, PPP1R1B, GABRA5, FOXP2, CRHR1, GRM5, GRM4, BTG2, GRM7, JUN, RELN, CACNA1E, NRGN, CACNA1C, KALRN
GOTERM_BP_FAT	GO:0044057~regulation of system process	3.02e-07	0.000586	OPRM1, SLC8A3, TACR3, GLRA1, SCN3B, NPNT, TACR1, MYBPC3, GJA1, KCNJ10, SEMA3A, CHRNA3, PTPRM, CCKBR, PTPRO, CRHR1, TNNT2, CD38, TNNT1, CHRM3, CHRM2, MYRF, RYR2, CARTPT, PDE9A, KCNH2, TNFRSF21, CCK, DRD2, CAMK2G, TH, SRL, TAC1, CACNB2, CX3CL1, KCNJ2, PEX5L, HRH2, AGT, ADRA2A, HCN4, TRPC3, OPRL1, NPY1R, TENM4, CHRNB4, SCN4B, CACNA1E, CACNA1C, HTR2C, OPRD1, IGFBP5, F2R, HTR2A
GOTERM_BP_FAT	GO:0003013~circulatory system process	8.34e-08	0.000162	TACR3, SCN3B, TACR1, MYBPC3, GJA1, PLCB3, HTR1A, ANGPT1, SEMA3A, PTPRJ, PTPRM, NCALD, PTPRO, SLIT2, TNNT2, CD38, CHRM3, CHRM2, HTR7, RYR2, CARTPT, GRIP2, KCNH2, SGCZ, TCAP, DRD2, DRD5, TH, TAC1, CACNB2, CX3CL1, KCNJ2, CHD7, HRH3, HRH2, AGT, ADRA2A, HCN4, ABR, TRHDE, OPRL1, NPR1, PDE3A, NPY1R, STAT1, NPY, SCN4B, CACNA1E, CACNA1C, HTR2C, F2R, HTR2A
GOTERM_BP_FAT	GO:0008015~blood circulation	5.73e-08	0.000111	TACR3, SCN3B, TACR1, MYBPC3, GJA1, PLCB3, HTR1A, ANGPT1, SEMA3A, PTPRJ, PTPRM, NCALD, PTPRO, SLIT2, TNNT2, CD38, CHRM3, CHRM2, HTR7, RYR2, CARTPT, GRIP2, KCNH2, SGCZ, TCAP, DRD2, DRD5, TH, TAC1, CACNB2, CX3CL1, KCNJ2, CHD7, HRH3, HRH2, AGT, ADRA2A, HCN4, ABR, TRHDE, OPRL1, NPR1, PDE3A, NPY1R, STAT1, NPY, SCN4B, CACNA1E, CACNA1C, HTR2C, F2R, HTR2A
GOTERM_BP_FAT	GO:0007600~sensory perception	8.45e-07	0.00163898	OPRM1, CCK, GLRA1, SCN3B, DRD2, TACR1, USH1G, TH, GNG13, SOBP, CACNB2, TAC1, MME, RORB, KCNJ10, MBP, FAM65B, SEMA5B, CASP3, CHD7, SLC24A4, GRIN2B, FAM107B, SERPINE2, PDE1C, ADRA2A, POU4F2, POU4F1, COL11A1, CNTN5, CCKBR, OPRL1, SOX14, GABRA5, NPY1R, PNOC, HTR7, GRM7, CEMIP, ANKFN1, CACNA1H, CACNA1E, NGB, HTR2C, HTR2A, F2R, OPRD1
GOTERM_BP_FAT	GO:0050877~neurological system process	4.87e-11	9.45e-08	KCNH1, OPRM1, SLC8A3, NOG, KCNAB2, GLRA1, SCN3B, GRIK2, USH1G, TACR1, SOBP, KCNJ10, RORB, MBP, PAK6, PAK7, FOS, PRKAR2B, CASP3, SLC24A4, SERPINE2, GRIN2B, PPP1R1B, POU4F2, POU4F1, KCNQ2, SHC3, COL11A1, CCKBR, CNTN5, SOX14, CACNG4, CACNG3, GRM5, CRHR1, GRM4, BTG2, HTR7, JUN, GRM7, CEMIP, MYRF, ANKFN1, CARTPT, RELN, NRGN, NGB, KALRN, TNFRSF21, CCK, DRD2, DRD5, TH, GNG13, CACNB2, MME, TAC1, EPHB2, N…
GOTERM_BP_FAT	GO:0007611~learning or memory	8.65e-07	0.00167733	SLC8A3, NOG, DRD2, DRD5, TACR1, TH, TAC1, NETO1, EPHB2, PAK6, PRKAR2B, FOS, PAK7, CASP3, MEIS2, GRIN2B, HRH3, NPTX2, HRH2, PPP1R1B, SHC3, GABRA5, RCAN2, FOXP2, SLC17A7, CRHR1, GRM5, GRM4, BTG2, HTR7, GRM7, JUN, RELN, CACNA1E, NRGN, CACNA1C, KALRN, HTR2A
GOTERM_BP_FAT	GO:0007631~feeding behavior	2.79e-07	0.000541	OPRM1, CCK, OPRL1, DRD2, TACR1, TH, MMP17, MRAP2, NPY1R, NPY5R, CRHR1, FOS, NPY, GRIN2B, HRH3, GRM7, AGT, CARTPT, POU4F1, HTR2C, OPRD1
GOTERM_BP_FAT	GO:0044708~single-organism behavior	8.3e-11	1.61e-07	OPRM1, SLC8A3, SNCG, NOG, GLRA1, GRIK2, TACR1, SNCA, GJA1, KCNJ10, KLHL1, PAK6, PAK7, PRKAR2B, FOS, CASP3, HTR1A, GRIN2B, SERPINE2, PPP1R1B, SHC3, CHRNA3, EFNB3, CST3, ALK, GRM5, CRHR1, GRM4, BTG2, CELF6, HTR7, GRM7, JUN, CARTPT, ANKFN1, RELN, NRGN, KALRN, CCK, DRD2, DRD5, TH, TAC1, EPHB2, NETO1, MEIS2, CHD7, HRH3, NPTX2, HRH2, PTPN5, GABRA5, PCDH17, RCAN2, FOXP2, SLC17A7, EPS8, NPY, CHRNB4, CACN…
GOTERM_BP_FAT	GO:0007610~behavior	1.41e-11	2.73e-08	OPRM1, SLC8A3, MCHR1, SNCG, NOG, GLRA1, TACR3, GRIK2, TACR1, SNCA, SOBP, GJA1, KCNJ10, KLHL1, PAK6, PAK7, FOS, PRKAR2B, CASP3, HTR1A, SERPINE2, GRIN2B, PPP1R1B, POU4F1, SHC3, CHRNA3, EFNB3, CCKBR, CST3, MMP17, ALK, GRM5, CRHR1, GRM4, BTG2, CELF6, HTR7, JUN, GRM7, ANKFN1, CARTPT, RELN, NRGN, RASD2, KALRN, CCK, DRD2, DRD5, TH, TAC1, MRAP2, MEIS1, EPHB2, NETO1, TAL1, MEIS2, CHD7, HRH3, NPTX2, HRH2, …
GOTERM_BP_FAT	GO:0007626~locomotory behavior	1.23e-05	0.0238705	OPRM1, SNCG, GLRA1, DRD2, TH, SNCA, SOBP, KCNJ10, MEIS1, KLHL1, PAK6, TAL1, PAK7, CHD7, CHRNA3, EFNB3, NPY1R, ALK, RCAN2, CRHR1, GRM5, EPS8, CHRNB4, ANKFN1, RELN, CACNA1E, CACNA1C, HTR2C, RASD2, KALRN, OPRD1
Action Potential
GOTERM_BP_FAT	GO:0042391~regulation of membrane potential	2.56e-07	0.000497	KCNH1, KCNC2, OPRM1, CCK, GLRA1, GRIK2, SCN3B, TACR1, SNCA, GJA1, CACNB2, TAC1, KCNJ10, CX3CL1, KCNJ2, KCNK13, KCNIP2, PEX5L, KCNIP1, TPCN2, NETO1, GRIN2B, PTK2B, SLC1A6, HCN4, KCNQ2, MYOC, CHRNA3, STX1A, KCNB1, CLIC1, NTSR2, SLC17A7, P2RX5, YWHAH, CNIH3, JUN, CHRNB4, RYR2, CACNA1H, SCN4B, CACNA1E, RELN, KCNH2, CACNA1C, KCNH5, OPRD1
GOTERM_BP_FAT	GO:0001508~action potential	2.01e-06	0.0039003	KCNC2, GLRA1, GRIK2, SCN3B, KCNB1, TACR1, TAC1, CACNB2, KCNJ2, KCNIP1, TPCN2, P2RX5, YWHAH, GRIN2B, CHRNB4, SCN4B, RYR2, CACNA1H, CACNA1E, KCNH2, CACNA1C, HCN4
Glutamate Receptor Signaling Pathway
GOTERM_BP_FAT	GO:0007215~glutamate receptor signaling pathway	6.22e-08	0.000121	OPRM1, KCNB1, CACNG4, CACNG3, GSG1L, GRM5, GRM4, SHISA9, GRIN2B, RASGRF2, SSTR1, PTK2B, CNIH3, HOMER3, RASGRF1, GRM7, GRID2IP, RELN, CAMK2A
GOTERM_BP_FAT	GO:0007166~cell surface receptor signaling pathway	8.67e-06	0.0168125	NOG, TSPAN2, GRIK2, PLXNA2, SNCA, TGFB3, NOTUM, DLK1, AMOTL1, ANKRD6, VIPR2, SHB, GRIN2B, SERPINE2, HOMER3, SEMA7A, GATA3, ROBO2, CHRNA3, MATK, PTPRJ, PTPRF, EFNB3, SOCS3, TRABD2B, PTPRO, THY1, CRHR1, CD38, RASGRF2, RASGRF1, SSTR1, CD59A, JUN, RYR2, RELN, EDA, AKAP2, IL1R1, ERBB3, DRD2, SOX4, EPHA10, IL33, CX3CL1, EPHB3, GREM2, EPHB2, AMER3, SEMA5B, EPHB6, NRARP, ADRA2A, GRID2IP, MAML3, HAP1, MDF…
