# Supplementary material for: Molecular pathway analysis towards understanding tissue vulnerability in spinocerebellar ataxia type 1
Source: eLife. 2018 Dec 3;7:e39981. doi: 10.7554/eLife.39981 (PMC6292693; doi:10.7554/eLife.39981)
Supplement: Figure 4—source data 1. [file elife-39981-fig4-data1.xlsx]

## Sheet: Figure 4 - source data 1
Figure 4 - source data 1. 5 week old Atxn1 154Q/2Q KI Inferior Olive enrichment chart for EnrichmentMap (FDR p < 0.05)
Category	Term	PValue	FDR	Genes
Response to Organic Substance
GOTERM_BP_FAT	GO:0010033~response to organic substance	8.45e-07	0.00153664	WFIKKN2, RBP4, RBP1, IFITM3, LEPR, AQP1, TRH, CD24A, MIR22, B2M, USP18, ACE, WNT4, EZR, DGCR8, ADH1, FOLR1, PPP1R1B, SOSTDC1, KRT8, TRPV4, COL6A1, IIGP1, LBP, XAF1, KL, FBN1, IGF2, GAL, PRKCD, PBLD1, HBA-A1, IFI27, KRT18, PRLR, SULF1, CLDN1, CRH, NPPC, HSPB1, COL1A1, IGFBP2, GH, TPH2
Regulation of Hormone Levels
GOTERM_BP_FAT	GO:0042445~hormone metabolic process	1.56e-05	0.0283069	RBP4, TTR, ACE, WNT4, RBP1, ADH1, IGF2, GAL, GH
GOTERM_BP_FAT	GO:0010817~regulation of hormone levels	5.55e-07	0.00100869	RBP4, RBP1, LEPR, IGF2, GAL, AQP1, POMC, TRH, TTR, SLC16A2, WNT4, ACE, VAMP8, ADH1, CRH, TRPV4, GH
