# Supplementary material for: Molecular pathway analysis towards understanding tissue vulnerability in spinocerebellar ataxia type 1
Source: eLife. 2018 Dec 3;7:e39981. doi: 10.7554/eLife.39981 (PMC6292693; doi:10.7554/eLife.39981)
Supplement: Figure 4—source data 2. [file elife-39981-fig4-data2.xlsx]

## Sheet: Figure 4 - source data 2
Figure 4 - source data 2. 5 week old Atxn1 154Q/2Q KI cerebellum enrichment chart edited for EnrichmentMap (nominal p-value < 0.01)
Category	Term	PValue	FDR	Genes
Response to Organic Substance
GOTERM_BP_FAT	GO:1901698~response to nitrogen compound	3.38e-05	0.0602927	SNCA, GLRA2, NR4A2, NR4A1, NR4A3, VGF, CRHR1, IFIT1, HRH3, DUSP1, PPP1R1B, PER1, TRPV4, RGS8, GCNT1, ABCC8, GH, CHRNA3, IGFBP5
GOTERM_BP_FAT	GO:0010033~response to organic substance	7.82e-05	0.139536	FOSL2, GLRA2, SNCA, VGF, WNT4, HRH3, PPP1R1B, ROBO1, IIGP1, PER1, TRPV4, HSPA5, GCNT1, CHRNA3, RAMP3, NR4A2, NR4A1, SKI, NR4A3, NPAS4, PBLD1, CRHR1, LCN2, HBA-A1, IFIT1, DUSP1, IL20RB, SDF2L1, CAR9, HSPB1, RGS8, IFI203, ABCC8, GH, IGFBP5
GOTERM_BP_FAT	GO:0010243~response to organonitrogen compound	0.000323	0.575786	SNCA, GLRA2, NR4A2, NR4A1, NR4A3, VGF, CRHR1, DUSP1, PPP1R1B, PER1, TRPV4, ABCC8, GCNT1, GH, CHRNA3, IGFBP5
GOTERM_BP_FAT	GO:1901700~response to oxygen-containing compound	0.000782	1.38802	RAMP3, COL18A1, FOSL2, GLRA2, SNCA, NR4A2, NR4A1, NPAS4, NR4A3, VGF, CRHR1, LCN2, DUSP1, HRH3, PER1, CAR9, TRPV4, RGS8, GCNT1, ABCC8, GH, IGFBP5
GOTERM_BP_FAT	GO:0014070~response to organic cyclic compound	0.000791	1.40375	RAMP3, FOSL2, SNCA, NR4A2, NR4A1, NPAS4, NR4A3, VGF, CRHR1, HBA-A1, IFIT1, HRH3, DUSP1, PER1, CAR9, CHRNA3, IGFBP5
GOTERM_BP_FAT	GO:0043434~response to peptide hormone	0.000859	1.52328	CRHR1, NR4A2, TRPV4, NR4A1, NR4A3, VGF, GCNT1, ABCC8, GH, IGFBP5
GOTERM_BP_FAT	GO:1901652~response to peptide	0.00150931	2.66146	CRHR1, NR4A2, TRPV4, NR4A1, NR4A3, VGF, GCNT1, ABCC8, GH, IGFBP5
GOTERM_BP_FAT	GO:0071310~cellular response to organic substance	0.00179996	3.16624	RAMP3, GLRA2, SNCA, NR4A2, NR4A1, SKI, NPAS4, NR4A3, PBLD1, CRHR1, LCN2, IFIT1, WNT4, DUSP1, IL20RB, ROBO1, SDF2L1, PER1, IIGP1, HSPB1, HSPA5, IFI203, ABCC8, GH, IGFBP5
GOTERM_BP_FAT	GO:0009719~response to endogenous stimulus	0.00294718	5.13463	GLRA2, SNCA, NR4A2, NR4A1, SKI, NPAS4, NR4A3, VGF, PBLD1, CRHR1, WNT4, DUSP1, PPP1R1B, PER1, TRPV4, HSPA5, GCNT1, ABCC8, GH, CHRNA3, IGFBP5
GOTERM_BP_FAT	GO:0070887~cellular response to chemical stimulus	0.00329956	5.73162	GLRA2, SNCA, WNT4, HRH3, ROBO1, PER1, IIGP1, TRPV4, HSPA5, RAMP3, NR4A2, NR4A1, SKI, NPAS4, NR4A3, PBLD1, CRHR1, LCN2, IFIT1, DUSP1, IL20RB, SDF2L1, HSPB1, RGS8, IFI203, ABCC8, GH, IGFBP5
GOTERM_BP_FAT	GO:0009725~response to hormone	0.00762805	12.7813	CRHR1, DUSP1, NR4A2, PER1, TRPV4, NR4A1, NR4A3, NPAS4, VGF, GCNT1, ABCC8, GH, IGFBP5
Chemical Synaptic Transmission
GOTERM_BP_FAT	GO:0007267~cell-cell signaling	0.000716	1.27102	MDFI, KCNC3, CLSTN2, GLRA2, SNCA, TRABD2B, NPAS4, VGF, ANKRD6, POMC, CRHR1, GRM4, WNT4, PLCB3, HRH3, GRID2IP, TRPV4, ABCC8, RASD2, CHRNA3
GOTERM_BP_FAT	GO:0007268~chemical synaptic transmission	0.000516	0.9169	CRHR1, GRM4, PLCB3, KCNC3, CLSTN2, HRH3, GLRA2, SNCA, GRID2IP, NPAS4, VGF, CHRNA3, RASD2
GOTERM_BP_FAT	GO:0098916~anterograde trans-synaptic signaling	0.000516	0.9169	CRHR1, GRM4, PLCB3, KCNC3, CLSTN2, HRH3, GLRA2, SNCA, GRID2IP, NPAS4, VGF, CHRNA3, RASD2
GOTERM_BP_FAT	GO:0099537~trans-synaptic signaling	0.000516	0.9169	CRHR1, GRM4, PLCB3, KCNC3, CLSTN2, HRH3, GLRA2, SNCA, GRID2IP, NPAS4, VGF, CHRNA3, RASD2
GOTERM_BP_FAT	GO:0099536~synaptic signaling	0.000516	0.9169	CRHR1, GRM4, PLCB3, KCNC3, CLSTN2, HRH3, GLRA2, SNCA, GRID2IP, NPAS4, VGF, CHRNA3, RASD2
GOTERM_BP_FAT	GO:0050804~modulation of synaptic transmission	0.00325535	5.65692	CRHR1, GRM4, KCNC3, CLSTN2, SNCA, GRID2IP, NPAS4, VGF, CHRNA3
Regulation of Cell Communication
GOTERM_BP_FAT	GO:0023051~regulation of signaling	0.000127	0.227138	KCNC3, CLSTN2, SNCA, VGF, POMC, ANKRD6, WNT4, PPP1R16B, ROBO1, SEMA7A, TRPV4, GRID2IP, PER1, HSPA5, CHRNA3, MDFI, RAMP3, NGEF, TYRO3, ARHGEF37, TRABD2B, NR4A2, SKI, NPAS4, TRIM62, PBLD1, CRHR1, GRM4, PSD, DUSP1, HSPB1, RGS8, ABCC8, GH, RASD2, IGFBP5
GOTERM_BP_FAT	GO:0010646~regulation of cell communication	0.000107	0.191471	KCNC3, CLSTN2, SNCA, VGF, POMC, ANKRD6, WNT4, PPP1R16B, ROBO1, SEMA7A, TRPV4, GRID2IP, PER1, HSPA5, CHRNA3, MDFI, RAMP3, NGEF, TYRO3, ARHGEF37, TRABD2B, NR4A2, SKI, NPAS4, TRIM62, PBLD1, CRHR1, GRM4, PSD, DUSP1, HSPB1, RGS8, ABCC8, GH, RASD2, IGFBP5
GOTERM_BP_FAT	GO:0048585~negative regulation of response to stimulus	0.000769	1.36506	ADAMTS18, MDFI, TYRO3, SNCA, TRABD2B, NR4A2, SKI, NR4A3, ANKRD6, PBLD1, WNT4, DUSP1, IL20RB, ROBO1, TAP1, PER1, HSPB1, RGS8, SEMA3A, HSPA5, IGFBP5
GOTERM_BP_FAT	GO:0010648~negative regulation of cell communication	0.00110693	1.95853	MDFI, TYRO3, SNCA, TRABD2B, NR4A2, SKI, ANKRD6, PBLD1, CRHR1, WNT4, DUSP1, ROBO1, PER1, HSPB1, GRID2IP, RGS8, HSPA5, ABCC8, IGFBP5
GOTERM_BP_FAT	GO:0023057~negative regulation of signaling	0.00112055	1.9824	MDFI, TYRO3, SNCA, TRABD2B, NR4A2, SKI, ANKRD6, PBLD1, CRHR1, WNT4, DUSP1, ROBO1, PER1, HSPB1, GRID2IP, RGS8, HSPA5, ABCC8, IGFBP5
GOTERM_BP_FAT	GO:0009968~negative regulation of signal transduction	0.00595108	10.1113	MDFI, TYRO3, SNCA, TRABD2B, NR4A2, SKI, ANKRD6, PBLD1, WNT4, DUSP1, ROBO1, PER1, HSPB1, RGS8, HSPA5, IGFBP5
Cell Development
GOTERM_BP_FAT	GO:0000904~cell morphogenesis involved in differentiation	0.00685822	11.5651	COL18A1, TYRO3, NGEF, EOMES, NR4A2, NR4A3, TRIM62, PBLD1, WNT4, ROBO1, CGN, SEMA7A, SEMA3A, CHRNA3
GOTERM_BP_FAT	GO:0048468~cell development	0.00177881	3.12959	FOSL2, CCDC63, WNT4, PPP1R16B, ROBO1, SEMA7A, TRPV4, HBB-B1, SEMA3A, HSPA5, CHRNA3, COL18A1, NGEF, TYRO3, CLMN, NR4A2, EOMES, SKI, NR4A3, AMPD2, TRIM62, PBLD1, HBA-A1, NEB, CGN, HSPB1, HBB-BT, GH
GOTERM_BP_FAT	GO:0030900~forebrain development	0.00255947	4.47367	CRHR1, TYRO3, WNT4, ROBO1, SEMA7A, NR4A2, EOMES, SKI, NR4A3, SEMA3A
GOTERM_BP_FAT	GO:0021988~olfactory lobe development	0.000183	0.326554	ROBO1, SEMA7A, EOMES, SKI, SEMA3A
Signaling Receptor Activity
GOTERM_MF_FAT	GO:0004872~receptor activity	0.000585	0.824128	RAMP3, TYRO3, LRP1B, GLRA2, NR4A2, NR4A1, NR4A3, GABBR2, CRHR1, GRM4, HRH3, IL20RB, ROBO1, TRPV4, ABCC8, CHRNA3
GOTERM_MF_FAT	GO:0038023~signaling receptor activity	0.000193	0.272844	RAMP3, TYRO3, GLRA2, NR4A2, NR4A1, NR4A3, GABBR2, CRHR1, GRM4, HRH3, IL20RB, ROBO1, TRPV4, ABCC8, CHRNA3
GOTERM_MF_FAT	GO:0060089~molecular transducer activity	0.000585	0.824128	RAMP3, TYRO3, LRP1B, GLRA2, NR4A2, NR4A1, NR4A3, GABBR2, CRHR1, GRM4, HRH3, IL20RB, ROBO1, TRPV4, ABCC8, CHRNA3
GOTERM_MF_FAT	GO:0004871~signal transducer activity	0.000821	1.15487	RAMP3, TYRO3, GLRA2, GNG13, NR4A2, NR4A1, NR4A3, GABBR2, CRHR1, GRM4, PLCB3, HRH3, IL20RB, ROBO1, TRPV4, ABCC8, CHRNA3
GOTERM_MF_FAT	GO:0004888~transmembrane signaling receptor activity	0.00661367	8.95691	CRHR1, TYRO3, GRM4, IL20RB, HRH3, ROBO1, GLRA2, TRPV4, GABBR2, ABCC8, CHRNA3
GOTERM_MF_FAT	GO:0099600~transmembrane receptor activity	0.00996409	13.2043	CRHR1, TYRO3, GRM4, IL20RB, HRH3, ROBO1, GLRA2, TRPV4, GABBR2, ABCC8, CHRNA3
Regulation of Phosphate Metabolic Process
GOTERM_BP_FAT	GO:0019220~regulation of phosphate metabolic process	0.00549118	9.36569	MDFI, PCDH11X, SNCA, ANKRD6, PBLD1, CRHR1, GRM4, PPP1R16B, PROM2, DUSP1, HRH3, PPP1R1B, SEMA7A, HSD11B1, PER1, HSPB1, TRPV4, HBB-B1, HBB-BT, HSPA5, CHRNA3
GOTERM_BP_FAT	GO:0051174~regulation of phosphorus metabolic process	0.00553985	9.44489	MDFI, PCDH11X, SNCA, ANKRD6, PBLD1, CRHR1, GRM4, PPP1R16B, PROM2, DUSP1, HRH3, PPP1R1B, SEMA7A, HSD11B1, PER1, HSPB1, TRPV4, HBB-B1, HBB-BT, HSPA5, CHRNA3
Response to External Stimulus
GOTERM_BP_FAT	GO:0009605~response to external stimulus	0.0019189	3.3721	ADAMTS18, SNCA, VGF, POMC, WNT4, ROBO1, SEMA7A, PER1, IIGP1, TRPV4, SEMA3A, HSPA5, DAP, ATOH7, TYRO3, NR4A2, NR4A1, NR4A3, LCN2, IFIT1, IL20RB, HSPB1, DSC2, ABCC8, GH
GOTERM_BP_FAT	GO:0031667~response to nutrient levels	0.00677043	11.4254	LCN2, WNT4, TRPV4, DSC2, DAP, HSPA5, VGF, POMC, GH
GOTERM_BP_FAT	GO:0009991~response to extracellular stimulus	0.0031151	5.41956	LCN2, WNT4, NR4A2, TRPV4, DSC2, DAP, HSPA5, VGF, POMC, GH
