# Supplementary material for: Molecular pathway analysis towards understanding tissue vulnerability in spinocerebellar ataxia type 1
Source: eLife. 2018 Dec 3;7:e39981. doi: 10.7554/eLife.39981 (PMC6292693; doi:10.7554/eLife.39981)
Supplement: Figure 4—source data 3. [file elife-39981-fig4-data3.xlsx]

## Sheet: Figure 4 - source data 3
Figure 4 - source data 3. 12 week old Atxn1 154Q/2Q KI inferior olive enrichment chart for EnrichmentMap.
Category	Term	PValue	FDR	Genes
Defense Response
GOTERM_BP_FAT	GO:0006952~defense response	1.38e-14	2.54e-11	IFIH1, CCK, IFITM3, H2-D1, SLFN8, RSAD2, GJA1, AQP4, IL33, CD24A, B2M, EDNRB, TRIM30A, ACE, ISG15, CHIL1, PTK2B, HTRA1, OASL2, SEMA7A, AGT, TRPV4, IIGP1, LBP, MX2, H2-K1, COCH, GBP7, GBP6, IRGM1, BST2, KL, TRIM25, GAL, STAT1, PRKCD, DDX58, IFIT3, IFIT1, IRF7, F3, OAS1B, CRH, NGFR, OAS1A, GPAM, GBP3
GOTERM_BP_FAT	GO:0098542~defense response to other organism	5.73e-12	1.06e-08	IFIH1, IFITM3, SLFN8, RSAD2, IL33, B2M, ISG15, HTRA1, OASL2, IIGP1, LBP, MX2, COCH, H2-K1, GBP7, GBP6, BST2, TRIM25, PRKCD, IFIT3, DDX58, IFIT1, OAS1B, OAS1A, GPAM, GBP3
GOTERM_BP_FAT	GO:0043207~response to external biotic stimulus	6.21e-11	1.14e-07	IFIH1, IFITM3, SLFN8, RSAD2, IL33, CD24A, B2M, EDNRB, ACE, ISG15, HTRA1, OASL2, KRT8, IIGP1, TRPV4, LBP, MX2, H2-K1, COCH, GBP7, GBP6, BST2, TRIM25, STAT1, PRKCD, DDX58, IFIT3, IFIT1, OAS1B, OAS1A, NGFR, GBP3, GPAM
GOTERM_BP_FAT	GO:0051707~response to other organism	6.21e-11	1.14e-07	IFIH1, IFITM3, SLFN8, RSAD2, IL33, CD24A, B2M, EDNRB, ACE, ISG15, HTRA1, OASL2, KRT8, IIGP1, TRPV4, LBP, MX2, H2-K1, COCH, GBP7, GBP6, BST2, TRIM25, STAT1, PRKCD, DDX58, IFIT3, IFIT1, OAS1B, OAS1A, NGFR, GBP3, GPAM
GOTERM_BP_FAT	GO:0045087~innate immune response	2.4e-10	4.43e-07	IFIH1, IFITM3, AQP4, RSAD2, B2M, TRIM30A, ISG15, PTK2B, OASL2, IIGP1, LBP, MX2, COCH, GBP7, IRGM1, GBP6, BST2, TRIM25, STAT1, IFIT3, DDX58, IFIT1, IRF7, OAS1B, OAS1A, GBP3
GOTERM_BP_FAT	GO:0009607~response to biotic stimulus	3.07e-10	5.66e-07	IFIH1, IFITM3, SLFN8, RSAD2, IL33, CD24A, B2M, EDNRB, ACE, ISG15, HTRA1, OASL2, KRT8, IIGP1, TRPV4, LBP, MX2, H2-K1, COCH, GBP7, GBP6, BST2, TRIM25, STAT1, PRKCD, DDX58, IFIT3, IFIT1, OAS1B, OAS1A, NGFR, GBP3, GPAM
GOTERM_BP_FAT	GO:0002252~immune effector process	2.18e-09	4.02e-06	IFIH1, IFITM3, H2-D1, SLFN8, RSAD2, IL33, CD24A, B2M, ACE, ISG15, PTK2B, HTRA1, SEMA7A, OASL2, LBP, MX2, H2-K1, BST2, TRIM25, DBH, PRKCD, IFIT3, DDX58, IFIT1, IRF7, OAS1B, OAS1A, GPAM
GOTERM_BP_FAT	GO:0006955~immune response	4.37e-09	8.04e-06	IFIH1, ENPP2, IFITM3, H2-D1, RSAD2, AQP4, IL33, CD24A, B2M, TRIM30A, ISG15, PTK2B, OASL2, SEMA7A, IIGP1, LBP, MX2, COCH, H2-K1, GBP7, IRGM1, GBP6, BST2, TRIM25, STAT1, PRKCD, DDX58, IFIT3, IFIT1, IRF7, OAS1B, OAS1A, NGFR, GBP3
GOTERM_BP_FAT	GO:0035456~response to interferon-beta	3.42e-08	6.3e-05	IFIT3, IFIT1, IRGM1, GBP6, BST2, IFITM3, IIGP1, STAT1, GBP3
GOTERM_BP_FAT	GO:0051607~defense response to virus	5.51e-08	0.000102	IFIH1, BST2, IFITM3, SLFN8, RSAD2, TRIM25, IL33, DDX58, IFIT3, IFIT1, ISG15, HTRA1, OASL2, OAS1B, OAS1A, GPAM, MX2
GOTERM_BP_FAT	GO:0044419~interspecies interaction between organisms	3.82e-07	0.000704	GBP7, GBP6, IFIH1, BST2, IFITM3, SLFN8, RSAD2, TRIM25, IL33, STAT1, AQP1, DDX58, IFIT3, TRIM30A, IFIT1, ISG15, HTRA1, OASL2, OAS1B, LBP, OAS1A, GBP3, GPAM, MX2
GOTERM_BP_FAT	GO:0044403~symbiosis, encompassing mutualism through parasitism	3.82e-07	0.000704	GBP7, GBP6, IFIH1, BST2, IFITM3, SLFN8, RSAD2, TRIM25, IL33, STAT1, AQP1, DDX58, IFIT3, TRIM30A, IFIT1, ISG15, HTRA1, OASL2, OAS1B, LBP, OAS1A, GBP3, GPAM, MX2
GOTERM_BP_FAT	GO:0043901~negative regulation of multi-organism process	7.29e-07	0.0013422	BST2, ISG15, HTRA1, IFITM3, OAS1B, NPPC, RSAD2, TRIM25, OAS1A, LBP, STAT1, MX2
GOTERM_BP_FAT	GO:0009615~response to virus	1.08e-06	0.00198926	IFIH1, BST2, IFITM3, SLFN8, RSAD2, TRIM25, IL33, DDX58, IFIT3, IFIT1, ISG15, HTRA1, OASL2, OAS1B, OAS1A, GPAM, MX2
GOTERM_BP_FAT	GO:0048525~negative regulation of viral process	2.35e-06	0.00433138	BST2, ISG15, HTRA1, IFITM3, OAS1B, RSAD2, TRIM25, OAS1A, STAT1, MX2
GOTERM_BP_FAT	GO:0035458~cellular response to interferon-beta	2.39e-06	0.00440733	IFIT3, IFIT1, IRGM1, GBP6, IIGP1, STAT1, GBP3
GOTERM_BP_FAT	GO:0042742~defense response to bacterium	1.86e-05	0.0343491	COCH, H2-K1, GBP7, GBP6, ISG15, IIGP1, LBP, PRKCD, GBP3, B2M
Response to Organic Substance
GOTERM_BP_FAT	GO:0010033~response to organic substance	3.59e-10	6.61e-07	SLC6A4, GJA1, AQP4, AQP1, CALB1, B2M, EDNRB, USP18, ISG15, HTRA1, SPINT2, PPP1R1B, SOSTDC1, TRPV4, LBP, MX2, PRLH, PHOX2B, GBP7, GBP6, BST2, GAL, PRKCD, SLC7A11, KRT18, F3, CLDN1, NPPC, NGFR, GPAM, GBP3, TPH2, FGFR3, RBP1, IFITM3, NNAT, PAQR6, PRDM16, TRH, CD24A, POLR2A, ACE, CHIL1, HRH3, PTK2B, FOLR1, AGT, KRT8, IIGP1, ENTPD2, CAR2, IRGM1, KL, TRIM25, DBH, STAT1, DDX58, IFIT3, HBA-A1, IFIT1, IRF…
GOTERM_BP_FAT	GO:0034097~response to cytokine	3.17e-06	0.00584534	GBP7, IRGM1, GBP6, BST2, IFITM3, AQP4, STAT1, CD24A, IFIT3, IFIT1, KRT18, CHIL1, ISG15, PTK2B, IRF7, F3, KRT8, CLDN1, IIGP1, ENTPD2, GBP3, MX2
GOTERM_BP_FAT	GO:0070887~cellular response to chemical stimulus	1.75e-05	0.0322346	SLC6A4, AQP4, AQP1, CALB1, B2M, EDNRB, S1PR1, HTRA1, SPINT2, SOSTDC1, TRPV4, LBP, RNF149, PHOX2B, GBP7, GBP6, PRKCD, KRT18, F3, NGFR, GBP3, GPAM, TPH2, FUS, FGFR3, ENPP2, IFITM3, TRH, PRDM16, POLR2A, HRH3, CHIL1, PTK2B, FOLR1, AGT, KRT8, IIGP1, KCNE2, ENTPD2, CAR2, IRGM1, KL, STAT1, IFIT3, IFIT1, ID2, IRF7, CRH, ID3, IGFBP5
GOTERM_BP_FAT	GO:0034340~response to type I interferon	2.48e-05	0.0456694	IFIT1, ISG15, IFITM3, IRF7, STAT1, MX2
Chemical Homeostasis
GOTERM_BP_FAT	GO:0048878~chemical homeostasis	1.54e-06	0.00283876	CCK, AQP4, GJA1, KCNJ10, AQP1, CALB1, CD24A, SFXN5, CALB2, B2M, EDNRB, S1PR1, HRH3, PTK2B, AGT, TRPV4, SLC4A4, CAR2, MYOC, SLC4A5, KL, CAR12, DBH, STAT1, CLDN1, CRH, CARTPT, NGFR, STEAP1, GPAM, IGFBP5
GOTERM_BP_FAT	GO:0050801~ion homeostasis	1.18e-05	0.0217052	CCK, KL, CAR12, GJA1, KCNJ10, CALB1, CD24A, SFXN5, CALB2, B2M, EDNRB, S1PR1, HRH3, PTK2B, AGT, CRH, TRPV4, NGFR, SLC4A4, STEAP1, CAR2, MYOC, SLC4A5
Neuropeptide Hormone Activity
GOTERM_MF_FAT	GO:0005184~neuropeptide hormone activity	4.04e-07	0.000597	CCK, NPPC, CRH, CARTPT, GAL, TRH, PRLH
GOTERM_MF_FAT	GO:0005179~hormone activity	5.09e-07	0.000751	TTR, CCK, AGT, NPPC, CRH, CARTPT, GAL, TRH, SST, PRLH
CNS Development
GOTERM_BP_FAT	GO:0007399~nervous system development	2.91e-06	0.0053595	SLC6A4, H2-D1, GJA1, KCNJ10, HOXD1, KCNIP2, AQP1, B2M, EDNRB, S1PR1, SPINT2, PCP4, SEMA7A, LGI4, TRPV4, SEMA3B, POU4F1, CABLES1, PRLH, H2-K1, PHOX2B, OTX2, GAL, SLC7A11, CBLN1, C1QL1, CLDN1, NRGN, NGFR, CCK, FGFR3, ENPP2, ERBB3, NNAT, LRIG1, CLDN11, IL33, PRDM16, CD24A, ACE, PTK2B, FOLR1, AGT, NDRG2, MYOC, CPNE9, SLC6A11, LMX1A, AK4, E130012A19RIK, ID2, CRH, ID3
Gated Channel Activity
GOTERM_BP_FAT	GO:0006811~ion transport	1.51e-06	0.00278681	KCNC1, CCK, GJA1, AQP4, KCNJ10, TRH, AQP1, KCNIP2, KCNJ14, SFXN5, B2M, ACE, KCNQ4, HRH3, STAC, PTK2B, AGT, TTYH1, SLCO1C1, ANO2, KCNE2, TRPV4, SLC4A4, KCNG1, OCA2, CAR2, SLC4A5, SLC6A11, GAL, PRKCD, SLC7A11, CNIH3, CLIC6, SLC37A2, CRH, STEAP1
GOTERM_BP_FAT	GO:0006820~anion transport	2.52e-06	0.00463387	CCK, SLC6A11, KCNJ10, TRH, PRKCD, SLC7A11, SFXN5, ACE, HRH3, TTYH1, SLC37A2, CLIC6, ANO2, SLCO1C1, SLC4A4, CAR2, OCA2, SLC4A5
GOTERM_BP_FAT	GO:0043269~regulation of ion transport	3.63e-06	0.00668937	KCNC1, CCK, GJA1, KCNJ10, KCNIP2, GAL, TRH, KCNJ14, B2M, KCNQ4, ACE, STAC, HRH3, PTK2B, CNIH3, AGT, TTYH1, CLIC6, CRH, KCNE2, CAR2, KCNG1
GOTERM_BP_FAT	GO:0034220~ion transmembrane transport	1.4e-05	0.0257509	KCNC1, GJA1, AQP4, KCNJ10, KCNIP2, GAL, AQP1, SLC7A11, KCNJ14, KCNQ4, STAC, PTK2B, CNIH3, TTYH1, SLC37A2, CLIC6, CRH, KCNE2, TRPV4, SLC4A4, KCNG1, OCA2, SLC4A5
Transmembrane Receptor Activity
GOTERM_MF_FAT	GO:0060089~molecular transducer activity	2.84e-05	0.0419128	FGFR3, ERBB3, ENPP2, PAQR6, NPY4R, KCNJ10, AQP1, GPR88, KCNJ14, EDNRB, LGALS3BP, S1PR1, HRH3, PTK2B, FOLR1, KCNE2, TRPV4, HTR5B, NPR3, GAL, TMPRSS5, NTSR2, GPR179, GRM4, IGSF1, F3, NGFR
GOTERM_MF_FAT	GO:0004872~receptor activity	2.84e-05	0.0419128	FGFR3, ERBB3, ENPP2, PAQR6, NPY4R, KCNJ10, AQP1, GPR88, KCNJ14, EDNRB, LGALS3BP, S1PR1, HRH3, PTK2B, FOLR1, KCNE2, TRPV4, HTR5B, NPR3, GAL, TMPRSS5, NTSR2, GPR179, GRM4, IGSF1, F3, NGFR
Cell-Cell Signaling
GOTERM_BP_FAT	GO:0007267~cell-cell signaling	1.42e-05	0.0262123	FGFR3, SLC6A4, NNAT, GJA1, KCNJ10, TRH, AQP1, CALB1, CD24A, KCNQ4, HRH3, PTK2B, FOLR1, SOSTDC1, AGT, TRPV4, NDRG2, CAR2, MYOC, HTR5B, MDFI, SLC6A11, LMX1A, GAL, GRM4, CNIH3, CRH, FJX1, CARTPT, WIF1, MAFA, NRGN, NGFR, SST
Behavior
GOTERM_BP_FAT	GO:0050877~neurological system process	3.82e-08	7.04e-05	CCK, RTP4, SLC6A4, AQP4, LRIG1, KCNJ10, HOXD1, AQP1, ABCA4, GPR88, CALB1, EDNRB, ACE, KCNQ4, S1PR1, HRH3, PPP1R1B, NPTX2, AGT, POU4F1, COCH, PHOX2B, LMX1A, DBH, GPR179, GRM4, C1QL1, CRH, CARTPT, NRGN, NGFR
GOTERM_BP_FAT	GO:0007610~behavior	7.29e-07	0.0013436	CCK, SLC6A4, NPY4R, GJA1, KCNJ10, TRH, CALB1, GPR88, ACE, HRH3, PPP1R1B, NPTX2, AGT, LGI4, POU4F1, VWA1, PRLH, LMX1A, DBH, GAL, GRM4, ID2, C1QL1, CRH, CARTPT, NRGN
GOTERM_BP_FAT	GO:0007631~feeding behavior	8.91e-06	0.0164138	ACE, CCK, HRH3, AGT, NPY4R, CARTPT, POU4F1, GAL, TRH, PRLH
GOTERM_BP_FAT	GO:0044708~single-organism behavior	1.11e-05	0.0204395	CCK, SLC6A4, GJA1, KCNJ10, LMX1A, DBH, TRH, GPR88, CALB1, GRM4, ID2, HRH3, PPP1R1B, NPTX2, C1QL1, CRH, CARTPT, LGI4, NRGN, VWA1
Blood Circulation
GOTERM_BP_FAT	GO:0008015~blood circulation	1.01e-06	0.00186703	KL, SLC6A4, NPY4R, GJA1, NPR3, STAT1, DBH, TAC2, EDNRB, ACE, ID2, HRH3, F5, AGT, CRH, NPPC, KCNE2, CARTPT, TRPV4, SLC4A5
GOTERM_BP_FAT	GO:0003013~circulatory system process	1.2e-06	0.00220442	KL, SLC6A4, NPY4R, GJA1, NPR3, STAT1, DBH, TAC2, EDNRB, ACE, ID2, HRH3, F5, AGT, CRH, NPPC, KCNE2, CARTPT, TRPV4, SLC4A5
GOTERM_BP_FAT	GO:0008217~regulation of blood pressure	8.88e-06	0.016363	EDNRB, ACE, HRH3, ID2, KL, AGT, CRH, CARTPT, GJA1, NPR3, TAC2, SLC4A5
