# Supplementary material for: Molecular pathway analysis towards understanding tissue vulnerability in spinocerebellar ataxia type 1
Source: eLife. 2018 Dec 3;7:e39981. doi: 10.7554/eLife.39981 (PMC6292693; doi:10.7554/eLife.39981)
Supplement: Figure 5—source data 1. [file elife-39981-fig5-data1.xlsx]

## Sheet: Figure 5 - source data 1
Figure 5 - source data 1. 5 week old ATXN1-82Q Tg inferior olive functional annotation clustering analysis.
Annotation Cluster 1	Enrichment Score: 4.96323989637939
Category	Term	PValue	FDR	Genes
GOTERM_BP_FAT	GO:0001944~vasculature development	2.37817e-07	0.000432644	ACTA2, ENPP2, COL3A1, HSPG2, IGF1, DCN, AQP1, NOV, CRHR2, ALDH1A2, ACE, CTGF, FOLR1, FAP, SULF1, COL1A2, FOXC2, LOX, COL1A1, COL8A1, BMP7, COL8A2, CLEC14A
GOTERM_BP_FAT	GO:0072358~cardiovascular system development	1.05572e-06	0.00192059	ENPP2, COL3A1, DCN, AQP1, NOV, ALDH1A2, ACE, FOLR1, CTGF, FAP, LOX, PI16, COL8A1, COL8A2, FLRT2, ACTA2, FBN1, HSPG2, IGF1, CRHR2, MSX1, SULF1, MYH11, COL1A2, FOXC2, COL1A1, BMP7, CLEC14A
GOTERM_BP_FAT	GO:0072359~circulatory system development	1.05572e-06	0.00192059	ENPP2, COL3A1, DCN, AQP1, NOV, ALDH1A2, ACE, FOLR1, CTGF, FAP, LOX, PI16, COL8A1, COL8A2, FLRT2, ACTA2, FBN1, HSPG2, IGF1, CRHR2, MSX1, SULF1, MYH11, COL1A2, FOXC2, COL1A1, BMP7, CLEC14A
GOTERM_BP_FAT	GO:0009887~organ morphogenesis	1.13717e-06	0.00206876	GDF7, MYO7A, COL3A1, AQP1, ALDH1A2, CTGF, FOLR1, SOSTDC1, WNT6, COL8A1, COL8A2, FLRT2, ACTA2, OTX2, HSPG2, IGF1, IGF2, MSX1, FREM1, SULF1, COL1A2, FOXC2, NEUROD1, COL1A1, BMP7, PERP
GOTERM_BP_FAT	GO:0001568~blood vessel development	1.51063e-06	0.00274815	ACTA2, COL3A1, HSPG2, DCN, AQP1, NOV, CRHR2, ALDH1A2, ACE, CTGF, FOLR1, FAP, SULF1, COL1A2, FOXC2, LOX, COL1A1, COL8A1, BMP7, COL8A2, CLEC14A
GOTERM_BP_FAT	GO:0048646~anatomical structure formation involved in morphogenesis	1.54825e-05	0.0281627	PRX, GDF7, DCN, AQP1, ZIC2, NOV, ACE, SPINT2, FOLR1, CTGF, FAP, KRT8, WNT6, COL8A1, COL8A2, OTX2, HSPG2, FZD7, CRHR2, MSX1, CCDC113, SULF1, MYH11, FOXC2, COL1A1, PERP, BMP7, CLEC14A
GOTERM_BP_FAT	GO:0048514~blood vessel morphogenesis	0.000467306	0.846733	COL3A1, HSPG2, DCN, AQP1, NOV, CRHR2, ACE, CTGF, FOLR1, FAP, SULF1, FOXC2, COL8A1, COL8A2, CLEC14A
GOTERM_BP_FAT	GO:0016477~cell migration	0.000753808	1.3625	FLRT2, PODN, ENPP2, COL3A1, IGF1, CCL19, POSTN, DCN, AQP1, NOV, NBL1, ACE, CTGF, FOLR1, FAP, FAT2, SULF1, TRPV4, FOXC2, SEMA3B, LBP, COL1A1, CLEC14A
GOTERM_BP_FAT	GO:0001525~angiogenesis	0.000862605	1.5577	NOV, CRHR2, ACE, CTGF, FAP, SULF1, HSPG2, FOXC2, DCN, AQP1, COL8A1, COL8A2, CLEC14A
Annotation Cluster 2	Enrichment Score: 4.1392337543700215
Category	Term	PValue	FDR	Genes
GOTERM_BP_FAT	GO:0061448~connective tissue development	7.26966e-07	0.00132252	ACTA2, GDF7, LUM, HSPG2, IGF1, MGP, ZBTB16, NOV, MSX1, CTGF, SULF1, FOXC2, COL1A1, BMP7
GOTERM_BP_FAT	GO:0001501~skeletal system development	1.32391e-06	0.00240848	WFIKKN2, LUM, COL3A1, FBN1, HSPG2, IGF1, MGP, ZBTB16, NPR3, NOV, MSX1, CTGF, FREM1, SULF1, COL1A2, FOXC2, COL1A1, BMP7
GOTERM_BP_FAT	GO:0051216~cartilage development	5.49188e-05	0.0998631	NOV, MSX1, CTGF, LUM, SULF1, HSPG2, MGP, ZBTB16, COL1A1, BMP7
GOTERM_BP_FAT	GO:0048705~skeletal system morphogenesis	0.00398497	7.00653	MSX1, CTGF, FREM1, SULF1, HSPG2, FOXC2, COL1A1, BMP7
GOTERM_BP_FAT	GO:0001503~ossification	0.00955678	16.0288	CTGF, KL, HSPG2, FOXC2, MGP, IGF1, IGF2, ZBTB16, COL1A1, BMP7
Annotation Cluster 3	Enrichment Score: 4.13287453506592
Category	Term	PValue	FDR	Genes
GOTERM_BP_FAT	GO:0007167~enzyme linked receptor protein signaling pathway	3.28192e-06	0.00597041	FLRT2, WFIKKN2, KL, GDF7, COL3A1, FBN1, IGF1, IGF2, CNPY1, DCN, ZIC2, NOV, NBL1, MSX1, CTGF, FOLR1, SOSTDC1, SULF1, COL1A2, FOXC2, COL1A1, BMP7, GH
GOTERM_BP_FAT	GO:0070848~response to growth factor	3.63974e-06	0.00662134	FLRT2, WFIKKN2, KL, GDF7, LUM, COL3A1, FBN1, POSTN, DCN, NBL1, MSX1, CTGF, SPINT2, FOLR1, SOSTDC1, SULF1, COL1A2, COL1A1, BMP7, MYOF
GOTERM_BP_FAT	GO:0010033~response to organic substance	3.97621e-06	0.00723342	WFIKKN2, PODN, RBP1, IFITM2, GDF7, LUM, COL3A1, POSTN, DCN, AQP1, ALDH1A2, ACE, EZR, PPP1R1B, FOLR1, SPINT2, CTGF, SOSTDC1, KRT8, COL6A2, TRPV4, LBP, LOX, MYOF, PRL, FLRT2, KL, FBN1, CCL19, IGF1, IGF2, ITPR1, CRHR2, NBL1, MSX1, BGN, KRT18, SULF1, CLDN1, COL1A2, NEUROD1, FOXC2, COL1A1, BMP7, IGFBP2, GH
GOTERM_BP_FAT	GO:0071310~cellular response to organic substance	5.43647e-06	0.00988976	WFIKKN2, PODN, GDF7, COL3A1, POSTN, DCN, AQP1, ALDH1A2, EZR, FOLR1, SPINT2, CTGF, SOSTDC1, KRT8, LBP, MYOF, PRL, FLRT2, KL, FBN1, CCL19, IGF1, IGF2, ITPR1, CRHR2, NBL1, MSX1, KRT18, BGN, SULF1, COL1A2, NEUROD1, FOXC2, COL1A1, IGFBP2, BMP7, GH
GOTERM_BP_FAT	GO:0070887~cellular response to chemical stimulus	6.98214e-06	0.0127014	WFIKKN2, PODN, ENPP2, GDF7, COL3A1, POSTN, DCN, AQP1, NOV, ALDH1A2, EZR, FOLR1, SPINT2, CTGF, SOSTDC1, KRT8, KCNE2, TRPV4, LBP, MYOF, PRL, FLRT2, KL, FBN1, CCL19, IGF1, IGF2, ITPR1, CRHR2, NBL1, MSX1, BGN, KRT18, SULF1, COL1A2, NEUROD1, FOXC2, COL1A1, BMP7, IGFBP2, PON3, GH
GOTERM_BP_FAT	GO:0071363~cellular response to growth factor stimulus	8.67996e-06	0.0157897	FLRT2, WFIKKN2, KL, GDF7, COL3A1, FBN1, POSTN, DCN, NBL1, MSX1, CTGF, SPINT2, FOLR1, SOSTDC1, SULF1, COL1A2, COL1A1, BMP7, MYOF
GOTERM_BP_FAT	GO:0071495~cellular response to endogenous stimulus	2.18883e-05	0.0398124	WFIKKN2, GDF7, COL3A1, POSTN, AQP1, EZR, SPINT2, FOLR1, CTGF, SOSTDC1, PRL, FLRT2, KL, FBN1, IGF1, IGF2, ITPR1, NBL1, MSX1, SULF1, COL1A2, FOXC2, COL1A1, IGFBP2, BMP7, GH
GOTERM_BP_FAT	GO:0007178~transmembrane receptor protein serine/threonine kinase signaling pathway	2.97924e-05	0.0541856	WFIKKN2, GDF7, COL3A1, FBN1, ZIC2, NOV, NBL1, MSX1, FOLR1, SOSTDC1, SULF1, COL1A2, BMP7
GOTERM_BP_FAT	GO:0007166~cell surface receptor signaling pathway	6.05842e-05	0.11016	WFIKKN2, PODN, GDF7, COL3A1, DCN, ZIC2, NOV, EZR, FOLR1, CTGF, SOSTDC1, KRT8, SEMA3B, LBP, WNT6, FLRT2, KL, FBN1, TRABD2B, CCL19, IGF1, CNPY1, IGF2, FZD7, CRHR2, NBL1, MSX1, KRT18, BGN, SULF1, COL1A2, FOXC2, COL1A1, BMP7, PERP, GH, IQUB
GOTERM_BP_FAT	GO:0009719~response to endogenous stimulus	7.12138e-05	0.129475	WFIKKN2, GDF7, COL3A1, POSTN, AQP1, EZR, SPINT2, FOLR1, PPP1R1B, CTGF, SOSTDC1, TRPV4, LOX, PRL, FLRT2, KL, FBN1, IGF1, CCL19, IGF2, ITPR1, NBL1, MSX1, SULF1, COL1A2, FOXC2, COL1A1, IGFBP2, BMP7, GH
GOTERM_BP_FAT	GO:1901700~response to oxygen-containing compound	0.000252716	0.458752	COL3A1, POSTN, DCN, AQP1, ALDH1A2, ACE, EZR, FOLR1, CTGF, KRT8, COL6A2, TRPV4, LBP, PRL, KL, IGF1, CCL19, IGF2, SOD3, ITPR1, CRHR2, COL1A2, NEUROD1, FOXC2, COL1A1, IGFBP2, BMP7, GH
GOTERM_BP_FAT	GO:0009966~regulation of signal transduction	0.000316351	0.573955	VIP, PODN, GDF7, COL3A1, POSTN, DCN, ZIC2, NOV, EZR, MDFIC, FOLR1, CTGF, SOSTDC1, KCNE2, TRPV4, LBP, SLC35F6, MYOF, PRL, FLRT2, ARHGEF33, KL, FBN1, TRABD2B, CCL19, IGF1, IGF2, ITPR1, CRHR2, NBL1, FBLN1, MSX1, BGN, SULF1, NEUROD1, COL1A1, BMP7, IGFBP2, GH
GOTERM_BP_FAT	GO:0010646~regulation of cell communication	0.00187631	3.35895	VIP, PODN, GDF7, COL3A1, POSTN, DCN, POMC, ZIC2, NOV, EZR, MDFIC, FOLR1, CTGF, SOSTDC1, KCNE2, TRPV4, LBP, SLC35F6, MYOF, PRL, FLRT2, ARHGEF33, KL, FBN1, TRABD2B, CCL19, IGF1, IGF2, ITPR1, CRHR2, NBL1, FBLN1, MSX1, BGN, SULF1, NEUROD1, COL1A1, BMP7, IGFBP2, GH
GOTERM_BP_FAT	GO:0023051~regulation of signaling	0.00221638	3.95621	VIP, PODN, GDF7, COL3A1, POSTN, DCN, POMC, ZIC2, NOV, EZR, MDFIC, FOLR1, CTGF, SOSTDC1, KCNE2, TRPV4, LBP, SLC35F6, MYOF, PRL, FLRT2, ARHGEF33, KL, FBN1, TRABD2B, CCL19, IGF1, IGF2, ITPR1, CRHR2, NBL1, FBLN1, MSX1, BGN, SULF1, NEUROD1, COL1A1, BMP7, IGFBP2, GH
GOTERM_BP_FAT	GO:1901698~response to nitrogen compound	0.00314278	5.56559	KL, COL3A1, IGF1, CCL19, IGF2, AQP1, ITPR1, MSX1, EZR, PPP1R1B, CTGF, FOLR1, COL1A2, TRPV4, FOXC2, COL1A1, BMP7, GH
GOTERM_BP_FAT	GO:1902531~regulation of intracellular signal transduction	0.0162634	25.7923	FLRT2, ARHGEF33, PODN, KL, GDF7, COL3A1, IGF1, CCL19, IGF2, DCN, ITPR1, NOV, CRHR2, FBLN1, MSX1, BGN, EZR, CTGF, MDFIC, TRPV4, NEUROD1, BMP7, PRL
Annotation Cluster 4	Enrichment Score: 3.0433472623044713
Category	Term	PValue	FDR	Genes
GOTERM_BP_FAT	GO:0071310~cellular response to organic substance	5.43647e-06	0.00988976	WFIKKN2, PODN, GDF7, COL3A1, POSTN, DCN, AQP1, ALDH1A2, EZR, FOLR1, SPINT2, CTGF, SOSTDC1, KRT8, LBP, MYOF, PRL, FLRT2, KL, FBN1, CCL19, IGF1, IGF2, ITPR1, CRHR2, NBL1, MSX1, KRT18, BGN, SULF1, COL1A2, NEUROD1, FOXC2, COL1A1, IGFBP2, BMP7, GH
GOTERM_BP_FAT	GO:0071495~cellular response to endogenous stimulus	2.18883e-05	0.0398124	WFIKKN2, GDF7, COL3A1, POSTN, AQP1, EZR, SPINT2, FOLR1, CTGF, SOSTDC1, PRL, FLRT2, KL, FBN1, IGF1, IGF2, ITPR1, NBL1, MSX1, SULF1, COL1A2, FOXC2, COL1A1, IGFBP2, BMP7, GH
GOTERM_BP_FAT	GO:0009719~response to endogenous stimulus	7.12138e-05	0.129475	WFIKKN2, GDF7, COL3A1, POSTN, AQP1, EZR, SPINT2, FOLR1, PPP1R1B, CTGF, SOSTDC1, TRPV4, LOX, PRL, FLRT2, KL, FBN1, IGF1, CCL19, IGF2, ITPR1, NBL1, MSX1, SULF1, COL1A2, FOXC2, COL1A1, IGFBP2, BMP7, GH
GOTERM_BP_FAT	GO:1901700~response to oxygen-containing compound	0.000252716	0.458752	COL3A1, POSTN, DCN, AQP1, ALDH1A2, ACE, EZR, FOLR1, CTGF, KRT8, COL6A2, TRPV4, LBP, PRL, KL, IGF1, CCL19, IGF2, SOD3, ITPR1, CRHR2, COL1A2, NEUROD1, FOXC2, COL1A1, IGFBP2, BMP7, GH
GOTERM_BP_FAT	GO:0071417~cellular response to organonitrogen compound	0.000946513	1.70799	MSX1, EZR, KL, FOLR1, COL3A1, COL1A2, FOXC2, IGF1, IGF2, COL1A1, AQP1, GH, ITPR1
GOTERM_BP_FAT	GO:0010243~response to organonitrogen compound	0.00236835	4.22199	KL, COL3A1, IGF1, IGF2, AQP1, ITPR1, MSX1, EZR, CTGF, PPP1R1B, FOLR1, COL1A2, TRPV4, FOXC2, COL1A1, BMP7, GH
GOTERM_BP_FAT	GO:1901698~response to nitrogen compound	0.00314278	5.56559	KL, COL3A1, IGF1, CCL19, IGF2, AQP1, ITPR1, MSX1, EZR, PPP1R1B, CTGF, FOLR1, COL1A2, TRPV4, FOXC2, COL1A1, BMP7, GH
GOTERM_BP_FAT	GO:1901699~cellular response to nitrogen compound	0.00399485	7.02331	MSX1, EZR, KL, FOLR1, COL3A1, COL1A2, FOXC2, IGF1, IGF2, COL1A1, AQP1, GH, ITPR1
GOTERM_BP_FAT	GO:1901701~cellular response to oxygen-containing compound	0.00815519	13.8405	KL, COL3A1, IGF1, POSTN, IGF2, AQP1, ITPR1, ALDH1A2, CRHR2, EZR, FOLR1, COL1A2, FOXC2, NEUROD1, LBP, COL1A1, GH
GOTERM_BP_FAT	GO:0014070~response to organic cyclic compound	0.0259156	37.9781	LUM, IGF1, POSTN, IGF2, AQP1, ITPR1, ALDH1A2, EZR, MSX1, CTGF, FOLR1, COL1A1, LOX, IGFBP2, BMP7, PRL
GOTERM_BP_FAT	GO:0009725~response to hormone	0.0261862	38.2909	KL, CCL19, IGF1, IGF2, AQP1, CTGF, TRPV4, FOXC2, COL1A1, LOX, BMP7, IGFBP2, PRL, GH
Annotation Cluster 5	Enrichment Score: 2.793444573127318
Category	Term	PValue	FDR	Genes
GOTERM_BP_FAT	GO:0061448~connective tissue development	7.26966e-07	0.00132252	ACTA2, GDF7, LUM, HSPG2, IGF1, MGP, ZBTB16, NOV, MSX1, CTGF, SULF1, FOXC2, COL1A1, BMP7
GOTERM_BP_FAT	GO:0048705~skeletal system morphogenesis	0.00398497	7.00653	MSX1, CTGF, FREM1, SULF1, HSPG2, FOXC2, COL1A1, BMP7
GOTERM_BP_FAT	GO:0043009~chordate embryonic development	0.0111126	18.3964	GDF7, OTX2, HSPG2, IGF1, ZIC2, ALDH1A2, MSX1, FOLR1, SPINT2, SULF1, KRT8, FOXC2, COL1A1, BMP7
GOTERM_BP_FAT	GO:0009792~embryo development ending in birth or egg hatching	0.0122054	20.0214	GDF7, OTX2, HSPG2, IGF1, ZIC2, ALDH1A2, MSX1, FOLR1, SPINT2, SULF1, KRT8, FOXC2, COL1A1, BMP7
GOTERM_BP_FAT	GO:0048706~embryonic skeletal system development	0.0274455	39.7265	SULF1, HSPG2, FOXC2, COL1A1, BMP7
Annotation Cluster 6	Enrichment Score: 2.7760280112995797
Category	Term	PValue	FDR	Genes
GOTERM_BP_FAT	GO:2000145~regulation of cell motility	6.84052e-05	0.124372	FLRT2, PODN, ENPP2, COL3A1, IGF1, CCL19, POSTN, DCN, AQP1, NOV, NBL1, FBLN1, ACE, SPINT2, SULF1, TRPV4, FOXC2, SEMA3B, LBP, COL1A1
GOTERM_BP_FAT	GO:0040011~locomotion	0.000104639	0.190192	PODN, GDF7, ENPP2, COL3A1, POSTN, DCN, AQP1, ZIC2, NOV, ACE, SPINT2, FOLR1, CTGF, FAP, FAT2, TRPV4, SEMA3B, LBP, FLRT2, OTX2, CCL19, IGF1, NBL1, FBLN1, SULF1, FOXC2, COL1A1, BMP7, CLEC14A
GOTERM_BP_FAT	GO:0040012~regulation of locomotion	0.000123522	0.224477	FLRT2, PODN, ENPP2, COL3A1, IGF1, CCL19, POSTN, DCN, AQP1, NOV, NBL1, FBLN1, ACE, SPINT2, SULF1, TRPV4, FOXC2, SEMA3B, LBP, COL1A1
GOTERM_BP_FAT	GO:0006928~movement of cell or subcellular component	0.00015507	0.281734	PODN, ENPP2, GDF7, MYO7A, COL3A1, POSTN, DCN, AQP1, ZIC2, NOV, ACE, SPINT2, FOLR1, CTGF, FAP, FAT2, KCNE2, TRPV4, SEMA3B, LBP, FLRT2, OTX2, CCL19, IGF1, NBL1, FBLN1, SULF1, FOXC2, COL1A1, BMP7, CLEC14A
GOTERM_BP_FAT	GO:0051270~regulation of cellular component movement	0.000188562	0.342484	FLRT2, PODN, ENPP2, COL3A1, IGF1, CCL19, POSTN, DCN, AQP1, NOV, NBL1, FBLN1, ACE, SPINT2, SULF1, TRPV4, FOXC2, SEMA3B, LBP, COL1A1
GOTERM_BP_FAT	GO:0030334~regulation of cell migration	0.00039252	0.711682	FLRT2, PODN, ENPP2, COL3A1, IGF1, CCL19, POSTN, DCN, AQP1, NOV, NBL1, ACE, SULF1, TRPV4, FOXC2, SEMA3B, LBP, COL1A1
GOTERM_BP_FAT	GO:0051674~localization of cell	0.000490712	0.888965	PODN, ENPP2, COL3A1, POSTN, DCN, AQP1, NOV, ACE, SPINT2, FOLR1, CTGF, FAP, FAT2, TRPV4, SEMA3B, LBP, FLRT2, IGF1, CCL19, NBL1, FBLN1, SULF1, FOXC2, COL1A1, CLEC14A
GOTERM_BP_FAT	GO:0048870~cell motility	0.000490712	0.888965	PODN, ENPP2, COL3A1, POSTN, DCN, AQP1, NOV, ACE, SPINT2, FOLR1, CTGF, FAP, FAT2, TRPV4, SEMA3B, LBP, FLRT2, IGF1, CCL19, NBL1, FBLN1, SULF1, FOXC2, COL1A1, CLEC14A
GOTERM_BP_FAT	GO:0016477~cell migration	0.000753808	1.3625	FLRT2, PODN, ENPP2, COL3A1, IGF1, CCL19, POSTN, DCN, AQP1, NOV, NBL1, ACE, CTGF, FOLR1, FAP, FAT2, SULF1, TRPV4, FOXC2, SEMA3B, LBP, COL1A1, CLEC14A
GOTERM_BP_FAT	GO:0051271~negative regulation of cellular component movement	0.00344813	6.09044	NOV, NBL1, FBLN1, PODN, SPINT2, COL3A1, SULF1, SEMA3B, DCN
GOTERM_BP_FAT	GO:0040013~negative regulation of locomotion	0.0037377	6.58563	NOV, NBL1, FBLN1, PODN, SPINT2, COL3A1, SULF1, SEMA3B, DCN
GOTERM_BP_FAT	GO:2000146~negative regulation of cell motility	0.00596425	10.3116	NOV, NBL1, FBLN1, PODN, SPINT2, COL3A1, SULF1, DCN
GOTERM_BP_FAT	GO:0030335~positive regulation of cell migration	0.0192318	29.762	ENPP2, FOXC2, CCL19, IGF1, TRPV4, SEMA3B, POSTN, COL1A1, LBP, AQP1
GOTERM_BP_FAT	GO:2000147~positive regulation of cell motility	0.0211412	32.2085	ENPP2, FOXC2, CCL19, IGF1, TRPV4, SEMA3B, POSTN, COL1A1, LBP, AQP1
GOTERM_BP_FAT	GO:0051272~positive regulation of cellular component movement	0.0246227	36.4632	ENPP2, FOXC2, CCL19, IGF1, TRPV4, SEMA3B, POSTN, COL1A1, LBP, AQP1
GOTERM_BP_FAT	GO:0040017~positive regulation of locomotion	0.0246227	36.4632	ENPP2, FOXC2, CCL19, IGF1, TRPV4, SEMA3B, POSTN, COL1A1, LBP, AQP1
GOTERM_BP_FAT	GO:0051128~regulation of cellular component organization	0.183938	97.5224	ENPP2, MYBPC1, ELN, POSTN, DCN, AQP1, NOV, ACE, EZR, CTGF, FAP, TRPV4, SEMA3B, LBP, PI16, SLC35F6, FLRT2, TRABD2B, CCL19, IGF1, IGF2, FBLN1, MSX1, CLDN1, FOXC2, COL1A1, IGFBP2, BMP7
Annotation Cluster 7	Enrichment Score: 2.7123221415956604
Category	Term	PValue	FDR	Genes
GOTERM_BP_FAT	GO:0070848~response to growth factor	3.63974e-06	0.00662134	FLRT2, WFIKKN2, KL, GDF7, LUM, COL3A1, FBN1, POSTN, DCN, NBL1, MSX1, CTGF, SPINT2, FOLR1, SOSTDC1, SULF1, COL1A2, COL1A1, BMP7, MYOF
GOTERM_BP_FAT	GO:0071363~cellular response to growth factor stimulus	8.67996e-06	0.0157897	FLRT2, WFIKKN2, KL, GDF7, COL3A1, FBN1, POSTN, DCN, NBL1, MSX1, CTGF, SPINT2, FOLR1, SOSTDC1, SULF1, COL1A2, COL1A1, BMP7, MYOF
GOTERM_BP_FAT	GO:0007178~transmembrane receptor protein serine/threonine kinase signaling pathway	2.97924e-05	0.0541856	WFIKKN2, GDF7, COL3A1, FBN1, ZIC2, NOV, NBL1, MSX1, FOLR1, SOSTDC1, SULF1, COL1A2, BMP7
GOTERM_BP_FAT	GO:0090092~regulation of transmembrane receptor protein serine/threonine kinase signaling pathway	0.000128052	0.232701	NOV, NBL1, MSX1, GDF7, FOLR1, SOSTDC1, FBN1, SULF1, BMP7, ZIC2
GOTERM_BP_FAT	GO:0071773~cellular response to BMP stimulus	0.000367793	0.666991	NBL1, MSX1, GDF7, SPINT2, SOSTDC1, FBN1, SULF1, BMP7
GOTERM_BP_FAT	GO:0071772~response to BMP	0.000367793	0.666991	NBL1, MSX1, GDF7, SPINT2, SOSTDC1, FBN1, SULF1, BMP7
GOTERM_BP_FAT	GO:0030509~BMP signaling pathway	0.00144474	2.59593	NBL1, MSX1, GDF7, SOSTDC1, FBN1, SULF1, BMP7
GOTERM_BP_FAT	GO:0060571~morphogenesis of an epithelial fold	0.0022695	4.04918	GDF7, SOSTDC1, SULF1, BMP7
GOTERM_BP_FAT	GO:0030510~regulation of BMP signaling pathway	0.00751047	12.816	NBL1, MSX1, SOSTDC1, FBN1, SULF1
GOTERM_BP_FAT	GO:0090287~regulation of cellular response to growth factor stimulus	0.00818019	13.8801	NBL1, MSX1, FOLR1, SOSTDC1, FBN1, SULF1, DCN, MYOF
GOTERM_BP_FAT	GO:0060572~morphogenesis of an epithelial bud	0.0116406	19.1853	SOSTDC1, SULF1, BMP7
GOTERM_BP_FAT	GO:0090100~positive regulation of transmembrane receptor protein serine/threonine kinase signaling pathway	0.0151999	24.3191	MSX1, GDF7, SULF1, BMP7, ZIC2
GOTERM_BP_FAT	GO:0048732~gland development	0.0257426	37.7774	VWF, ALDH1A2, MSX1, GDF7, SOSTDC1, SULF1, IGF1, IGF2, BMP7, PRL
GOTERM_BP_FAT	GO:0090288~negative regulation of cellular response to growth factor stimulus	0.0328486	45.536	NBL1, SOSTDC1, FBN1, SULF1, DCN
GOTERM_BP_FAT	GO:0022612~gland morphogenesis	0.0377945	50.3862	GDF7, SOSTDC1, SULF1, IGF1, BMP7
GOTERM_BP_FAT	GO:0030514~negative regulation of BMP signaling pathway	0.0630854	69.4398	NBL1, SOSTDC1, FBN1
GOTERM_BP_FAT	GO:0090101~negative regulation of transmembrane receptor protein serine/threonine kinase signaling pathway	0.0663352	71.3118	NOV, NBL1, SOSTDC1, FBN1
Annotation Cluster 8	Enrichment Score: 2.335432078101372
Category	Term	PValue	FDR	Genes
GOTERM_BP_FAT	GO:0061061~muscle structure development	0.00156654	2.81186	WFIKKN2, COL3A1, ELN, MYLPF, IGF1, IGF2, DCN, FLNC, NOV, CRHR2, MSX1, KRT8, MYH11, FOXC2, PI16
GOTERM_BP_FAT	GO:0060537~muscle tissue development	0.00159369	2.85991	CRHR2, ALDH1A2, COL3A1, ELN, MYH11, HSPG2, FOXC2, IGF1, MYLPF, DCN, PI16, BMP7
GOTERM_BP_FAT	GO:0014706~striated muscle tissue development	0.00335267	5.92666	CRHR2, ALDH1A2, ELN, MYH11, HSPG2, FOXC2, IGF1, MYLPF, DCN, PI16, BMP7
GOTERM_BP_FAT	GO:0007507~heart development	0.00400176	7.03503	FLRT2, COL3A1, FBN1, HSPG2, IGF1, ALDH1A2, ACE, MSX1, FOLR1, MYH11, FOXC2, LOX, BMP7, PI16
GOTERM_BP_FAT	GO:0048738~cardiac muscle tissue development	0.0169203	26.6887	ALDH1A2, MYH11, HSPG2, FOXC2, IGF1, PI16, BMP7
GOTERM_BP_FAT	GO:0007517~muscle organ development	0.0171401	26.9862	CRHR2, MSX1, COL3A1, ELN, FOXC2, IGF1, MYLPF, DCN, PI16
Annotation Cluster 9	Enrichment Score: 2.3052582685192062
Category	Term	PValue	FDR	Genes
GOTERM_BP_FAT	GO:0007584~response to nutrient	0.000746404	1.34921	ALDH1A2, RBP1, FOLR1, POSTN, COL1A1, IGFBP2, BMP7, PRL
GOTERM_BP_FAT	GO:0033273~response to vitamin	0.00112198	2.02157	ALDH1A2, RBP1, FOLR1, POSTN, COL1A1, BMP7
GOTERM_BP_FAT	GO:0032355~response to estradiol	0.00125431	2.25745	ALDH1A2, CTGF, POSTN, COL1A1, IGFBP2, BMP7, PRL
GOTERM_BP_FAT	GO:0031667~response to nutrient levels	0.00406479	7.14201	ALDH1A2, RBP1, FOLR1, TRPV4, POSTN, COL1A1, IGFBP2, BMP7, POMC, PRL, GH
GOTERM_BP_FAT	GO:0009991~response to extracellular stimulus	0.00694099	11.9014	ALDH1A2, RBP1, FOLR1, TRPV4, POSTN, COL1A1, IGFBP2, BMP7, POMC, PRL, GH
GOTERM_BP_FAT	GO:0033993~response to lipid	0.0219378	33.2051	RBP1, IGF1, POSTN, DCN, AQP1, ALDH1A2, ACE, CTGF, TRPV4, LBP, COL1A1, LOX, BMP7, IGFBP2, PRL
GOTERM_BP_FAT	GO:0048545~response to steroid hormone	0.112248	88.5368	CTGF, IGF1, COL1A1, LOX, AQP1, IGFBP2, BMP7
Annotation Cluster 10	Enrichment Score: 2.1423862027280305
Category	Term	PValue	FDR	Genes
GOTERM_BP_FAT	GO:0060429~epithelium development	5.65319e-05	0.102795	ACTA2, GDF7, MYO7A, OTX2, EXPH5, MGP, IGF1, AQP1, FZD7, ZIC2, CRHR2, ALDH1A2, MSX1, EZR, SPINT2, FOLR1, SOSTDC1, SULF1, CLDN1, FOXC2, NEUROD1, BMP7, WNT6, SLC4A5
GOTERM_BP_FAT	GO:0048598~embryonic morphogenesis	0.000171036	0.310698	GDF7, MYO7A, OTX2, HSPG2, ZBTB16, FZD7, ZIC2, ALDH1A2, MSX1, SPINT2, FOLR1, SULF1, FOXC2, NEUROD1, COL8A1, BMP7, WNT6
GOTERM_BP_FAT	GO:0035295~tube development	0.000512857	0.928906	GDF7, COL3A1, MGP, IGF1, AQP1, ZIC2, ALDH1A2, ACE, CTGF, FOLR1, SPINT2, SOSTDC1, FOXC2, LOX, BMP7, WNT6, GH
GOTERM_BP_FAT	GO:0016331~morphogenesis of embryonic epithelium	0.00149311	2.68174	ALDH1A2, GDF7, SPINT2, FOLR1, SULF1, BMP7, WNT6, ZIC2
GOTERM_BP_FAT	GO:0048729~tissue morphogenesis	0.00177909	3.18756	ACTA2, GDF7, COL3A1, IGF1, MGP, ZIC2, ALDH1A2, MSX1, FOLR1, SPINT2, SOSTDC1, SULF1, FOXC2, BMP7, WNT6
GOTERM_BP_FAT	GO:0007389~pattern specification process	0.00208459	3.72517	ALDH1A2, NBL1, MSX1, FOLR1, SOSTDC1, OTX2, FOXC2, NEUROD1, ZBTB16, BMP7, WNT6, ZIC2
GOTERM_BP_FAT	GO:0060562~epithelial tube morphogenesis	0.00256188	4.55943	ALDH1A2, GDF7, SPINT2, FOLR1, SOSTDC1, FOXC2, MGP, IGF1, BMP7, WNT6, ZIC2
GOTERM_BP_FAT	GO:0061138~morphogenesis of a branching epithelium	0.00398497	7.00653	GDF7, SPINT2, SULF1, FOXC2, MGP, IGF1, BMP7, WNT6
GOTERM_BP_FAT	GO:0009790~embryo development	0.00530193	9.21819	GDF7, MYO7A, OTX2, HSPG2, IGF1, ZBTB16, FZD7, ZIC2, ALDH1A2, MSX1, SPINT2, FOLR1, KRT8, SULF1, NEUROD1, FOXC2, COL1A1, COL8A1, BMP7, WNT6
GOTERM_BP_FAT	GO:0035239~tube morphogenesis	0.00540568	9.3903	ALDH1A2, GDF7, SPINT2, FOLR1, SOSTDC1, FOXC2, MGP, IGF1, BMP7, WNT6, ZIC2
GOTERM_BP_FAT	GO:0001763~morphogenesis of a branching structure	0.00682462	11.7134	GDF7, SPINT2, SULF1, FOXC2, MGP, IGF1, BMP7, WNT6
GOTERM_BP_FAT	GO:0002009~morphogenesis of an epithelium	0.0095147	15.9639	ALDH1A2, GDF7, SPINT2, FOLR1, SOSTDC1, SULF1, FOXC2, MGP, IGF1, BMP7, WNT6, ZIC2
GOTERM_BP_FAT	GO:0043009~chordate embryonic development	0.0111126	18.3964	GDF7, OTX2, HSPG2, IGF1, ZIC2, ALDH1A2, MSX1, FOLR1, SPINT2, SULF1, KRT8, FOXC2, COL1A1, BMP7
GOTERM_BP_FAT	GO:0009792~embryo development ending in birth or egg hatching	0.0122054	20.0214	GDF7, OTX2, HSPG2, IGF1, ZIC2, ALDH1A2, MSX1, FOLR1, SPINT2, SULF1, KRT8, FOXC2, COL1A1, BMP7
GOTERM_BP_FAT	GO:0001838~embryonic epithelial tube formation	0.0147251	23.6526	GDF7, SPINT2, FOLR1, BMP7, WNT6, ZIC2
GOTERM_BP_FAT	GO:0072175~epithelial tube formation	0.0151772	24.2874	GDF7, SPINT2, FOLR1, BMP7, WNT6, ZIC2
GOTERM_BP_FAT	GO:0090100~positive regulation of transmembrane receptor protein serine/threonine kinase signaling pathway	0.0151999	24.3191	MSX1, GDF7, SULF1, BMP7, ZIC2
GOTERM_BP_FAT	GO:0035148~tube formation	0.0225057	33.9071	GDF7, SPINT2, FOLR1, BMP7, WNT6, ZIC2
GOTERM_BP_FAT	GO:0021915~neural tube development	0.0356517	48.3372	ALDH1A2, GDF7, SPINT2, FOLR1, BMP7, ZIC2
GOTERM_BP_FAT	GO:0001841~neural tube formation	0.0367729	49.4192	GDF7, SPINT2, FOLR1, BMP7, ZIC2
GOTERM_BP_FAT	GO:0014020~primary neural tube formation	0.0971778	84.4296	SPINT2, FOLR1, BMP7, ZIC2
GOTERM_BP_FAT	GO:0001843~neural tube closure	0.275526	99.7159	SPINT2, FOLR1, ZIC2
GOTERM_BP_FAT	GO:0060606~tube closure	0.279639	99.7438	SPINT2, FOLR1, ZIC2
Annotation Cluster 11	Enrichment Score: 2.0940501184214027
Category	Term	PValue	FDR	Genes
GOTERM_BP_FAT	GO:0001822~kidney development	0.000472608	0.856302	ALDH1A2, ACE, ACTA2, FBN1, SULF1, FOXC2, ZBTB16, DCN, AQP1, BMP7, WNT6
GOTERM_BP_FAT	GO:0001655~urogenital system development	0.000555568	1.0059	ALDH1A2, ACE, ACTA2, FBN1, SULF1, FOXC2, IGF1, ZBTB16, DCN, AQP1, BMP7, WNT6
GOTERM_BP_FAT	GO:0072001~renal system development	0.000786019	1.42033	ALDH1A2, ACE, ACTA2, FBN1, SULF1, FOXC2, ZBTB16, DCN, AQP1, BMP7, WNT6
GOTERM_BP_FAT	GO:0072012~glomerulus vasculature development	0.00175491	3.14489	ACTA2, FOXC2, AQP1, BMP7
GOTERM_BP_FAT	GO:0061440~kidney vasculature development	0.0022695	4.04918	ACTA2, FOXC2, AQP1, BMP7
GOTERM_BP_FAT	GO:0061437~renal system vasculature development	0.0022695	4.04918	ACTA2, FOXC2, AQP1, BMP7
GOTERM_BP_FAT	GO:0032835~glomerulus development	0.00409205	7.18824	ACTA2, SULF1, FOXC2, AQP1, BMP7
GOTERM_BP_FAT	GO:0072109~glomerular mesangium development	0.0101616	16.9569	ACTA2, FOXC2, BMP7
GOTERM_BP_FAT	GO:0072006~nephron development	0.0142822	23.0258	ACTA2, SULF1, FOXC2, AQP1, BMP7, WNT6
GOTERM_BP_FAT	GO:0072132~mesenchyme morphogenesis	0.0151175	24.2039	MSX1, ACTA2, FOXC2, BMP7
GOTERM_BP_FAT	GO:1901342~regulation of vasculature development	0.0270186	39.2434	CRHR2, ENPP2, SULF1, FOXC2, DCN, AQP1, BMP7
GOTERM_BP_FAT	GO:0001656~metanephros development	0.0504421	61.0002	FBN1, FOXC2, AQP1, BMP7
GOTERM_BP_FAT	GO:0001823~mesonephros development	0.0884559	81.4535	FOXC2, ZBTB16, BMP7, WNT6
GOTERM_BP_FAT	GO:2000027~regulation of organ morphogenesis	0.101966	85.8654	MSX1, SULF1, FOXC2, BMP7, WNT6
GOTERM_BP_FAT	GO:0072073~kidney epithelium development	0.188644	97.7698	FOXC2, AQP1, BMP7, WNT6
Annotation Cluster 12	Enrichment Score: 2.0252458106676006
Category	Term	PValue	FDR	Genes
GOTERM_BP_FAT	GO:0009966~regulation of signal transduction	0.000316351	0.573955	VIP, PODN, GDF7, COL3A1, POSTN, DCN, ZIC2, NOV, EZR, MDFIC, FOLR1, CTGF, SOSTDC1, KCNE2, TRPV4, LBP, SLC35F6, MYOF, PRL, FLRT2, ARHGEF33, KL, FBN1, TRABD2B, CCL19, IGF1, IGF2, ITPR1, CRHR2, NBL1, FBLN1, MSX1, BGN, SULF1, NEUROD1, COL1A1, BMP7, IGFBP2, GH
GOTERM_BP_FAT	GO:0010646~regulation of cell communication	0.00187631	3.35895	VIP, PODN, GDF7, COL3A1, POSTN, DCN, POMC, ZIC2, NOV, EZR, MDFIC, FOLR1, CTGF, SOSTDC1, KCNE2, TRPV4, LBP, SLC35F6, MYOF, PRL, FLRT2, ARHGEF33, KL, FBN1, TRABD2B, CCL19, IGF1, IGF2, ITPR1, CRHR2, NBL1, FBLN1, MSX1, BGN, SULF1, NEUROD1, COL1A1, BMP7, IGFBP2, GH
GOTERM_BP_FAT	GO:0023051~regulation of signaling	0.00221638	3.95621	VIP, PODN, GDF7, COL3A1, POSTN, DCN, POMC, ZIC2, NOV, EZR, MDFIC, FOLR1, CTGF, SOSTDC1, KCNE2, TRPV4, LBP, SLC35F6, MYOF, PRL, FLRT2, ARHGEF33, KL, FBN1, TRABD2B, CCL19, IGF1, IGF2, ITPR1, CRHR2, NBL1, FBLN1, MSX1, BGN, SULF1, NEUROD1, COL1A1, BMP7, IGFBP2, GH
GOTERM_BP_FAT	GO:0048585~negative regulation of response to stimulus	0.00440369	7.71517	FLRT2, A2M, PODN, COL3A1, FBN1, TRABD2B, IGF1, IGF2, SERPING1, DCN, ITPR1, NOV, CRHR2, NBL1, FBLN1, BGN, EZR, SOSTDC1, SULF1, NEUROD1, SEMA3B, SLC35F6, BMP7
GOTERM_BP_FAT	GO:1902532~negative regulation of intracellular signal transduction	0.00494483	8.62345	NOV, FLRT2, CRHR2, FBLN1, BGN, PODN, EZR, IGF1, NEUROD1, DCN, BMP7, ITPR1
GOTERM_BP_FAT	GO:0001933~negative regulation of protein phosphorylation	0.0126073	20.6114	FLRT2, FBLN1, BGN, PODN, EZR, PPP1R1B, 1500015O10RIK, IGF1, DCN, BMP7
GOTERM_BP_FAT	GO:0009968~negative regulation of signal transduction	0.0147494	23.6869	FLRT2, PODN, FBN1, TRABD2B, IGF1, DCN, ITPR1, NOV, CRHR2, NBL1, FBLN1, BGN, EZR, SOSTDC1, SULF1, NEUROD1, SLC35F6, BMP7
GOTERM_BP_FAT	GO:0045936~negative regulation of phosphate metabolic process	0.0161361	25.6174	FLRT2, CRHR2, FBLN1, BGN, PODN, EZR, PPP1R1B, 1500015O10RIK, IGF1, DCN, NPR3, BMP7
GOTERM_BP_FAT	GO:0010563~negative regulation of phosphorus metabolic process	0.0161361	25.6174	FLRT2, CRHR2, FBLN1, BGN, PODN, EZR, PPP1R1B, 1500015O10RIK, IGF1, DCN, NPR3, BMP7
GOTERM_BP_FAT	GO:1902531~regulation of intracellular signal transduction	0.0162634	25.7923	FLRT2, ARHGEF33, PODN, KL, GDF7, COL3A1, IGF1, CCL19, IGF2, DCN, ITPR1, NOV, CRHR2, FBLN1, MSX1, BGN, EZR, CTGF, MDFIC, TRPV4, NEUROD1, BMP7, PRL
GOTERM_BP_FAT	GO:0042326~negative regulation of phosphorylation	0.0218071	33.0426	FLRT2, FBLN1, BGN, PODN, EZR, PPP1R1B, 1500015O10RIK, IGF1, DCN, BMP7
GOTERM_BP_FAT	GO:0010648~negative regulation of cell communication	0.0385536	51.0935	FLRT2, PODN, FBN1, TRABD2B, IGF1, DCN, ITPR1, NOV, CRHR2, NBL1, FBLN1, BGN, EZR, SOSTDC1, SULF1, NEUROD1, SLC35F6, BMP7
GOTERM_BP_FAT	GO:0023057~negative regulation of signaling	0.0391983	51.6866	FLRT2, PODN, FBN1, TRABD2B, IGF1, DCN, ITPR1, NOV, CRHR2, NBL1, FBLN1, BGN, EZR, SOSTDC1, SULF1, NEUROD1, SLC35F6, BMP7
GOTERM_BP_FAT	GO:0031400~negative regulation of protein modification process	0.059612	67.3117	FLRT2, FBLN1, BGN, PODN, EZR, PPP1R1B, 1500015O10RIK, IGF1, DCN, BMP7
Annotation Cluster 13	Enrichment Score: 1.8757186262818468
Category	Term	PValue	FDR	Genes
GOTERM_BP_FAT	GO:0098656~anion transmembrane transport	0.00181015	3.24235	SLC16A12, CLIC6, SLC37A2, SLC16A8, SLC13A4, SLC4A5
GOTERM_MF_FAT	GO:0015291~secondary active transmembrane transporter activity	0.00190994	2.72513	SLC16A2, SLC16A12, SLC6A13, SLC37A2, SLC16A8, SLC13A4, SLC47A1, SLC4A5
GOTERM_MF_FAT	GO:0022804~active transmembrane transporter activity	0.00236933	3.3702	SLC16A2, ATP2A3, SLC16A12, SLC6A13, SLC37A2, SLC16A8, SLC13A4, SLC47A1, ABCA4, SLC4A5
GOTERM_MF_FAT	GO:0008509~anion transmembrane transporter activity	0.00336957	4.76098	GABRA6, SLC16A12, CLIC6, SLC37A2, SLC16A8, SLC13A4, SLC4A5
GOTERM_BP_FAT	GO:0006820~anion transport	0.00653762	11.2481	SERINC2, ACE, GABRA6, SLC16A12, CLIC6, SLC6A13, SLC37A2, SLC16A8, SLC13A4, SLC4A5
GOTERM_MF_FAT	GO:0015103~inorganic anion transmembrane transporter activity	0.0136663	18.0346	GABRA6, CLIC6, SLC37A2, SLC13A4, SLC4A5
GOTERM_BP_FAT	GO:0034220~ion transmembrane transport	0.0153598	24.5425	SLC16A12, CCL19, AQP1, ITPR1, SLC16A2, ATP2A3, SLC16A8, SLC37A2, CLIC6, TRPV4, KCNE2, SLC13A4, SLC4A5
GOTERM_MF_FAT	GO:0015293~symporter activity	0.0204843	25.8531	SLC16A2, SLC16A12, SLC6A13, SLC16A8, SLC13A4
GOTERM_BP_FAT	GO:0015698~inorganic anion transport	0.0682274	72.3513	GABRA6, CLIC6, SLC37A2, SLC13A4
GOTERM_BP_FAT	GO:0098661~inorganic anion transmembrane transport	0.0787264	77.502	CLIC6, SLC37A2, SLC13A4
GOTERM_BP_FAT	GO:0015711~organic anion transport	0.0853218	80.2585	SERINC2, ACE, SLC16A12, SLC6A13, SLC16A8, SLC4A5
GOTERM_BP_FAT	GO:0055085~transmembrane transport	0.0871817	80.9762	SLC16A12, CCL19, SLC47A1, AQP1, ITPR1, SLC16A2, ATP2A3, SLC16A8, SLC37A2, CLIC6, TRPV4, KCNE2, SLC13A4, SLC4A5
Annotation Cluster 14	Enrichment Score: 1.8664928200514388
Category	Term	PValue	FDR	Genes
GOTERM_BP_FAT	GO:0007259~JAK-STAT cascade	0.000215568	0.391443	FLRT2, BGN, PODN, IGF1, NEUROD1, DCN, PRL, GH
GOTERM_MF_FAT	GO:0004857~enzyme inhibitor activity	0.000235819	0.340275	WFIKKN2, FLRT2, A2M, BGN, PODN, PPP1R1B, SPINT2, SERPING1, DCN, PI16, PPP1R17
GOTERM_BP_FAT	GO:0097696~STAT cascade	0.000254546	0.462067	FLRT2, BGN, PODN, IGF1, NEUROD1, DCN, PRL, GH
GOTERM_BP_FAT	GO:0043086~negative regulation of catalytic activity	0.000359846	0.652625	FLRT2, WFIKKN2, A2M, PODN, 1500015O10RIK, IGF1, SERPING1, DCN, NPR3, AQP1, PPP1R17, BGN, PPP1R1B, SPINT2, BMP7, PI16
GOTERM_BP_FAT	GO:1904892~regulation of STAT cascade	0.000715051	1.29288	FLRT2, BGN, PODN, IGF1, NEUROD1, DCN, PRL
GOTERM_BP_FAT	GO:0046425~regulation of JAK-STAT cascade	0.000715051	1.29288	FLRT2, BGN, PODN, IGF1, NEUROD1, DCN, PRL
GOTERM_BP_FAT	GO:0044092~negative regulation of molecular function	0.000890075	1.60693	FLRT2, WFIKKN2, A2M, PODN, 1500015O10RIK, IGF1, SERPING1, DCN, NPR3, AQP1, PPP1R17, ACE, MSX1, BGN, PPP1R1B, SPINT2, KCNE2, BMP7, PI16
GOTERM_BP_FAT	GO:1904893~negative regulation of STAT cascade	0.000965947	1.74277	FLRT2, BGN, PODN, NEUROD1, DCN
GOTERM_BP_FAT	GO:0046426~negative regulation of JAK-STAT cascade	0.000965947	1.74277	FLRT2, BGN, PODN, NEUROD1, DCN
GOTERM_BP_FAT	GO:0010466~negative regulation of peptidase activity	0.00297152	5.27	WFIKKN2, A2M, SPINT2, IGF1, SERPING1, AQP1, PI16
GOTERM_BP_FAT	GO:1902532~negative regulation of intracellular signal transduction	0.00494483	8.62345	NOV, FLRT2, CRHR2, FBLN1, BGN, PODN, EZR, IGF1, NEUROD1, DCN, BMP7, ITPR1
GOTERM_BP_FAT	GO:0052547~regulation of peptidase activity	0.00575127	9.96136	WFIKKN2, A2M, CTGF, SPINT2, IGF1, SERPING1, AQP1, PI16, PERP
GOTERM_MF_FAT	GO:0061134~peptidase regulator activity	0.00888727	12.104	WFIKKN2, FBLN1, A2M, SPINT2, SERPING1, PI16
GOTERM_MF_FAT	GO:0004867~serine-type endopeptidase inhibitor activity	0.00987847	13.3659	WFIKKN2, A2M, SPINT2, SERPING1
GOTERM_BP_FAT	GO:0050790~regulation of catalytic activity	0.0100552	16.7942	VIP, WFIKKN2, FLRT2, A2M, PODN, FBN1, 1500015O10RIK, IGF1, CCL19, SERPING1, IGF2, DCN, NPR3, AQP1, PPP1R17, SERINC2, ACE, BGN, CTGF, PPP1R1B, SPINT2, MDFIC, BMP7, PERP, PI16
GOTERM_BP_FAT	GO:0001933~negative regulation of protein phosphorylation	0.0126073	20.6114	FLRT2, FBLN1, BGN, PODN, EZR, PPP1R1B, 1500015O10RIK, IGF1, DCN, BMP7
GOTERM_BP_FAT	GO:0032269~negative regulation of cellular protein metabolic process	0.0142041	22.9148	FLRT2, WFIKKN2, A2M, PODN, 1500015O10RIK, IGF1, SERPING1, DCN, AQP1, FBLN1, BGN, EZR, PPP1R1B, SPINT2, BMP7, PI16
GOTERM_BP_FAT	GO:0006469~negative regulation of protein kinase activity	0.0149711	23.9986	FLRT2, BGN, PODN, PPP1R1B, 1500015O10RIK, DCN, BMP7
GOTERM_MF_FAT	GO:0030414~peptidase inhibitor activity	0.0153554	20.04	WFIKKN2, A2M, SPINT2, SERPING1, PI16
GOTERM_BP_FAT	GO:0045936~negative regulation of phosphate metabolic process	0.0161361	25.6174	FLRT2, CRHR2, FBLN1, BGN, PODN, EZR, PPP1R1B, 1500015O10RIK, IGF1, DCN, NPR3, BMP7
GOTERM_BP_FAT	GO:0010563~negative regulation of phosphorus metabolic process	0.0161361	25.6174	FLRT2, CRHR2, FBLN1, BGN, PODN, EZR, PPP1R1B, 1500015O10RIK, IGF1, DCN, NPR3, BMP7
GOTERM_MF_FAT	GO:0019887~protein kinase regulator activity	0.0176905	22.7372	FLRT2, BGN, PODN, IGF1, IGF2, DCN
GOTERM_BP_FAT	GO:0045861~negative regulation of proteolysis	0.0190383	29.5094	WFIKKN2, A2M, SPINT2, IGF1, SERPING1, AQP1, PI16
GOTERM_MF_FAT	GO:0030234~enzyme regulator activity	0.019444	24.7067	WFIKKN2, FLRT2, A2M, PODN, IGF1, SERPING1, IGF2, DCN, PPP1R17, FBLN1, PPP1R3B, BGN, PPP1R1B, SPINT2, PI16
GOTERM_BP_FAT	GO:0065009~regulation of molecular function	0.0196338	30.2838	VIP, WFIKKN2, A2M, PODN, 1500015O10RIK, DCN, AQP1, ZIC2, SERINC2, ACE, MDFIC, SPINT2, PPP1R1B, CTGF, KCNE2, PI16, FLRT2, FBN1, CCL19, IGF1, IGF2, SERPING1, NPR3, PPP1R17, CRHR2, MSX1, BGN, NEUROD1, PERP, BMP7
GOTERM_BP_FAT	GO:0032268~regulation of cellular protein metabolic process	0.0204707	31.3587	WFIKKN2, A2M, PODN, ENPP2, GDF7, 1500015O10RIK, DCN, AQP1, ACE, EZR, MDFIC, SPINT2, PPP1R1B, CTGF, KCNE2, TRPV4, PI16, FLRT2, KL, FBN1, TRABD2B, CCL19, IGF1, SERPING1, IGF2, CRHR2, FBLN1, BGN, PERP, BMP7
GOTERM_BP_FAT	GO:0019221~cytokine-mediated signaling pathway	0.0208582	31.851	FLRT2, KRT18, BGN, PODN, KRT8, CCL19, DCN
GOTERM_BP_FAT	GO:0042326~negative regulation of phosphorylation	0.0218071	33.0426	FLRT2, FBLN1, BGN, PODN, EZR, PPP1R1B, 1500015O10RIK, IGF1, DCN, BMP7
GOTERM_BP_FAT	GO:0033673~negative regulation of kinase activity	0.0218111	33.0475	FLRT2, BGN, PODN, PPP1R1B, 1500015O10RIK, DCN, BMP7
GOTERM_BP_FAT	GO:0051338~regulation of transferase activity	0.0244923	36.3085	FLRT2, PODN, FBN1, 1500015O10RIK, CCL19, IGF1, IGF2, DCN, SERINC2, ACE, BGN, PPP1R1B, MDFIC, BMP7
GOTERM_BP_FAT	GO:0051248~negative regulation of protein metabolic process	0.0254008	37.3791	FLRT2, WFIKKN2, A2M, PODN, 1500015O10RIK, IGF1, SERPING1, DCN, AQP1, FBLN1, BGN, EZR, PPP1R1B, SPINT2, BMP7, PI16
GOTERM_BP_FAT	GO:0045859~regulation of protein kinase activity	0.026406	38.5438	FLRT2, ACE, BGN, PODN, PPP1R1B, MDFIC, FBN1, 1500015O10RIK, CCL19, IGF1, DCN, BMP7
GOTERM_MF_FAT	GO:0019207~kinase regulator activity	0.0275006	33.1699	FLRT2, BGN, PODN, IGF1, IGF2, DCN
GOTERM_MF_FAT	GO:0098772~molecular function regulator	0.0323413	37.8198	FLRT2, WFIKKN2, ARHGEF33, A2M, PODN, IGF1, SERPING1, IGF2, DCN, PPP1R17, ITPR1, FBLN1, PPP1R3B, BGN, PPP1R1B, SPINT2, KCNE2, PI16
GOTERM_BP_FAT	GO:0051348~negative regulation of transferase activity	0.0356063	48.2929	FLRT2, BGN, PODN, PPP1R1B, 1500015O10RIK, DCN, BMP7
GOTERM_BP_FAT	GO:0030162~regulation of proteolysis	0.0359143	48.5926	WFIKKN2, A2M, CTGF, SPINT2, CFH, KCNE2, IGF1, SERPING1, AQP1, PI16, PERP
GOTERM_MF_FAT	GO:0004860~protein kinase inhibitor activity	0.0390516	43.7691	FLRT2, BGN, PODN, DCN
GOTERM_MF_FAT	GO:0019210~kinase inhibitor activity	0.0404866	44.9706	FLRT2, BGN, PODN, DCN
GOTERM_BP_FAT	GO:0071345~cellular response to cytokine stimulus	0.0443021	56.1483	FLRT2, KRT18, BGN, PODN, KRT8, CCL19, POSTN, COL1A1, DCN
GOTERM_BP_FAT	GO:0043549~regulation of kinase activity	0.0464244	57.8865	FLRT2, ACE, BGN, PODN, PPP1R1B, MDFIC, FBN1, 1500015O10RIK, CCL19, IGF1, DCN, BMP7
GOTERM_BP_FAT	GO:0051346~negative regulation of hydrolase activity	0.0576208	66.0293	WFIKKN2, A2M, SPINT2, IGF1, SERPING1, AQP1, PI16
GOTERM_BP_FAT	GO:0031400~negative regulation of protein modification process	0.059612	67.3117	FLRT2, FBLN1, BGN, PODN, EZR, PPP1R1B, 1500015O10RIK, IGF1, DCN, BMP7
GOTERM_MF_FAT	GO:0004866~endopeptidase inhibitor activity	0.0614948	60.0383	WFIKKN2, A2M, SPINT2, SERPING1
GOTERM_MF_FAT	GO:0061135~endopeptidase regulator activity	0.0725997	66.354	WFIKKN2, A2M, SPINT2, SERPING1
GOTERM_BP_FAT	GO:0031324~negative regulation of cellular metabolic process	0.116298	89.4518	WFIKKN2, AEBP1, A2M, PODN, 1500015O10RIK, ZBTB16, DCN, AQP1, ZIC2, EZR, MDFIC, SPINT2, PPP1R1B, TRPV4, PI16, FLRT2, IGF1, SERPING1, NPR3, CRHR2, FBLN1, BGN, MSX1, FOXC2, BMP7, PON3
GOTERM_BP_FAT	GO:0051336~regulation of hydrolase activity	0.248066	99.441	WFIKKN2, A2M, CTGF, SPINT2, CCL19, IGF1, SERPING1, AQP1, PI16, PERP, PPP1R17
GOTERM_BP_FAT	GO:0006508~proteolysis	0.262995	99.6119	WFIKKN2, AEBP1, A2M, TRABD2B, 1500015O10RIK, IGF1, SERPING1, AQP1, ACE, CTGF, SPINT2, FAP, CFH, KCNE2, PERP, PI16
GOTERM_BP_FAT	GO:2000116~regulation of cysteine-type endopeptidase activity	0.309611	99.8818	CTGF, IGF1, AQP1, PERP
GOTERM_BP_FAT	GO:0052548~regulation of endopeptidase activity	0.385375	99.9857	CTGF, IGF1, AQP1, PERP
Annotation Cluster 15	Enrichment Score: 1.7769066278897845
Category	Term	PValue	FDR	Genes
GOTERM_BP_FAT	GO:0010817~regulation of hormone levels	1.14152e-05	0.0207649	VIP, RBP1, IGF1, IGF2, AQP1, POMC, NOV, ALDH1A2, CRHR2, SLC16A2, TTR, ACE, DIO2, TRPV4, NEUROD1, GH
GOTERM_BP_FAT	GO:0009914~hormone transport	0.00280056	4.97406	VIP, NOV, CRHR2, TTR, SLC16A2, DIO2, TRPV4, NEUROD1, AQP1, POMC
GOTERM_BP_FAT	GO:0046903~secretion	0.00450458	7.88515	VIP, CRTAM, EXPH5, IGF1, CCL19, POSTN, NPR3, AQP1, POMC, NOV, CRHR2, ACE, EZR, DIO2, CTGF, TRPV4, NEUROD1, PRL, SLC4A5
GOTERM_BP_FAT	GO:0042886~amide transport	0.0163109	25.8574	VIP, NOV, CRHR2, DIO2, FOLR1, TRPV4, NEUROD1, AQP1
GOTERM_BP_FAT	GO:0071705~nitrogen compound transport	0.0201636	30.966	VIP, SLC16A12, SLC6A13, AQP1, NOV, SERINC2, SLC16A2, TTR, CRHR2, DIO2, FOLR1, TRPV4, NEUROD1
GOTERM_BP_FAT	GO:0046879~hormone secretion	0.0260487	38.1321	VIP, NOV, CRHR2, DIO2, TRPV4, NEUROD1, AQP1, POMC
GOTERM_BP_FAT	GO:0030072~peptide hormone secretion	0.0275809	39.879	VIP, NOV, CRHR2, DIO2, TRPV4, NEUROD1, AQP1
GOTERM_BP_FAT	GO:0002790~peptide secretion	0.0311183	43.7357	VIP, NOV, CRHR2, DIO2, TRPV4, NEUROD1, AQP1
GOTERM_BP_FAT	GO:0044057~regulation of system process	0.0314516	44.0868	VIP, NOV, CRHR2, CTGF, KCNE2, IGF1, NEUROD1, AQP1, PI16, POMC
GOTERM_BP_FAT	GO:0032940~secretion by cell	0.0325879	45.2682	NOV, VIP, CRHR2, CRTAM, EZR, DIO2, CTGF, EXPH5, IGF1, NEUROD1, CCL19, TRPV4, POSTN, POMC, AQP1
GOTERM_BP_FAT	GO:0015833~peptide transport	0.0390555	51.5559	VIP, NOV, CRHR2, DIO2, TRPV4, NEUROD1, AQP1
GOTERM_BP_FAT	GO:0007267~cell-cell signaling	0.0689632	72.7458	VIP, GABRA6, SLC6A13, TRABD2B, AQP1, POMC, FZD7, NOV, CRHR2, DIO2, CTGF, FOLR1, SOSTDC1, SULF1, TRPV4, NEUROD1, COL1A1, WNT6
GOTERM_BP_FAT	GO:0023061~signal release	0.0940689	83.4248	VIP, NOV, CRHR2, DIO2, TRPV4, NEUROD1, AQP1, POMC
GOTERM_BP_FAT	GO:0030073~insulin secretion	0.483087	99.9994	NOV, CRHR2, NEUROD1
Annotation Cluster 16	Enrichment Score: 1.7673726958182243
Category	Term	PValue	FDR	Genes
GOTERM_BP_FAT	GO:0001525~angiogenesis	0.000862605	1.5577	NOV, CRHR2, ACE, CTGF, FAP, SULF1, HSPG2, FOXC2, DCN, AQP1, COL8A1, COL8A2, CLEC14A
GOTERM_BP_FAT	GO:0090130~tissue migration	0.00187699	3.36015	NOV, ACTA2, ENPP2, FAP, FAT2, FOXC2, DCN, AQP1, CLEC14A
GOTERM_BP_FAT	GO:0001667~ameboidal-type cell migration	0.00516314	8.98748	NOV, FOLR1, ENPP2, FAP, FAT2, FOXC2, SEMA3B, DCN, AQP1, CLEC14A
GOTERM_BP_FAT	GO:0090132~epithelium migration	0.00664558	11.4234	NOV, ENPP2, FAP, FAT2, FOXC2, DCN, AQP1, CLEC14A
GOTERM_BP_FAT	GO:0010631~epithelial cell migration	0.00664558	11.4234	NOV, ENPP2, FAP, FAT2, FOXC2, DCN, AQP1, CLEC14A
GOTERM_BP_FAT	GO:1901342~regulation of vasculature development	0.0270186	39.2434	CRHR2, ENPP2, SULF1, FOXC2, DCN, AQP1, BMP7
GOTERM_BP_FAT	GO:0045765~regulation of angiogenesis	0.0558147	64.8251	CRHR2, ENPP2, SULF1, FOXC2, DCN, AQP1
GOTERM_BP_FAT	GO:0043542~endothelial cell migration	0.0602838	67.7339	NOV, FAP, FOXC2, DCN, CLEC14A
GOTERM_BP_FAT	GO:0010632~regulation of epithelial cell migration	0.225844	99.0504	ENPP2, FOXC2, DCN, AQP1
GOTERM_BP_FAT	GO:0010634~positive regulation of epithelial cell migration	0.279639	99.7438	ENPP2, FOXC2, AQP1
Annotation Cluster 17	Enrichment Score: 1.7238697632073057
Category	Term	PValue	FDR	Genes
GOTERM_BP_FAT	GO:1904892~regulation of STAT cascade	0.000715051	1.29288	FLRT2, BGN, PODN, IGF1, NEUROD1, DCN, PRL
GOTERM_BP_FAT	GO:0046425~regulation of JAK-STAT cascade	0.000715051	1.29288	FLRT2, BGN, PODN, IGF1, NEUROD1, DCN, PRL
GOTERM_BP_FAT	GO:0006022~aminoglycan metabolic process	0.00482045	8.41543	LYVE1, BGN, FBN1, HSPG2, IGF1, DCN
GOTERM_BP_FAT	GO:0030203~glycosaminoglycan metabolic process	0.0176852	27.7194	LYVE1, BGN, HSPG2, IGF1, DCN
GOTERM_MF_FAT	GO:0019887~protein kinase regulator activity	0.0176905	22.7372	FLRT2, BGN, PODN, IGF1, IGF2, DCN
GOTERM_MF_FAT	GO:0019207~kinase regulator activity	0.0275006	33.1699	FLRT2, BGN, PODN, IGF1, IGF2, DCN
GOTERM_BP_FAT	GO:0006029~proteoglycan metabolic process	0.0339402	46.6434	BGN, SULF1, IGF1, DCN
GOTERM_BP_FAT	GO:0050654~chondroitin sulfate proteoglycan metabolic process	0.038171	50.7382	BGN, IGF1, DCN
GOTERM_BP_FAT	GO:0009100~glycoprotein metabolic process	0.418769	99.9948	BGN, SULF1, CCL19, IGF1, DCN
GOTERM_BP_FAT	GO:0006790~sulfur compound metabolic process	0.501681	99.9997	BGN, SULF1, IGF1, DCN
Annotation Cluster 18	Enrichment Score: 1.6859614149245616
Category	Term	PValue	FDR	Genes
GOTERM_BP_FAT	GO:0007389~pattern specification process	0.00208459	3.72517	ALDH1A2, NBL1, MSX1, FOLR1, SOSTDC1, OTX2, FOXC2, NEUROD1, ZBTB16, BMP7, WNT6, ZIC2
GOTERM_BP_FAT	GO:0007423~sensory organ development	0.0042882	7.52023	MYO7A, OTX2, IGF1, AQP1, ALDH1A2, MSX1, KCNE2, FOXC2, NEUROD1, COL8A1, BMP7, COL8A2, SLC4A5
GOTERM_BP_FAT	GO:0009790~embryo development	0.00530193	9.21819	GDF7, MYO7A, OTX2, HSPG2, IGF1, ZBTB16, FZD7, ZIC2, ALDH1A2, MSX1, SPINT2, FOLR1, KRT8, SULF1, NEUROD1, FOXC2, COL1A1, COL8A1, BMP7, WNT6
GOTERM_BP_FAT	GO:0048562~embryonic organ morphogenesis	0.0056138	9.73461	ALDH1A2, MSX1, FOLR1, MYO7A, OTX2, HSPG2, FOXC2, NEUROD1, BMP7
GOTERM_BP_FAT	GO:0048568~embryonic organ development	0.00848824	14.3654	ALDH1A2, MSX1, SPINT2, FOLR1, MYO7A, OTX2, KRT8, HSPG2, FOXC2, NEUROD1, BMP7
GOTERM_BP_FAT	GO:0043009~chordate embryonic development	0.0111126	18.3964	GDF7, OTX2, HSPG2, IGF1, ZIC2, ALDH1A2, MSX1, FOLR1, SPINT2, SULF1, KRT8, FOXC2, COL1A1, BMP7
GOTERM_BP_FAT	GO:0009792~embryo development ending in birth or egg hatching	0.0122054	20.0214	GDF7, OTX2, HSPG2, IGF1, ZIC2, ALDH1A2, MSX1, FOLR1, SPINT2, SULF1, KRT8, FOXC2, COL1A1, BMP7
GOTERM_BP_FAT	GO:0001654~eye development	0.0180979	28.2699	ALDH1A2, OTX2, FOXC2, NEUROD1, AQP1, BMP7, COL8A1, COL8A2, SLC4A5
GOTERM_BP_FAT	GO:0030902~hindbrain development	0.0884829	81.4635	ALDH1A2, OTX2, IGF1, NEUROD1, BMP7
GOTERM_BP_FAT	GO:0007417~central nervous system development	0.200692	98.3012	ALDH1A2, MSX1, GDF7, ENPP2, COL3A1, OTX2, HSPG2, IGF1, NEUROD1, ZBTB16, AQP1, BMP7, ZIC2
GOTERM_BP_FAT	GO:0060322~head development	0.214992	98.7768	ALDH1A2, MSX1, GDF7, COL3A1, OTX2, HSPG2, IGF1, NEUROD1, COL1A1, AQP1, BMP7
GOTERM_BP_FAT	GO:0007420~brain development	0.277238	99.7279	ALDH1A2, MSX1, GDF7, COL3A1, OTX2, HSPG2, IGF1, NEUROD1, AQP1, BMP7
Annotation Cluster 19	Enrichment Score: 1.5893082557662932
Category	Term	PValue	FDR	Genes
GOTERM_BP_FAT	GO:0061061~muscle structure development	0.00156654	2.81186	WFIKKN2, COL3A1, ELN, MYLPF, IGF1, IGF2, DCN, FLNC, NOV, CRHR2, MSX1, KRT8, MYH11, FOXC2, PI16
GOTERM_BP_FAT	GO:0051146~striated muscle cell differentiation	0.00326499	5.77598	NOV, WFIKKN2, MSX1, KRT8, MYH11, IGF1, IGF2, PI16, FLNC
GOTERM_BP_FAT	GO:0055002~striated muscle cell development	0.0103379	17.2255	WFIKKN2, KRT8, MYH11, IGF1, PI16, FLNC
GOTERM_BP_FAT	GO:0055001~muscle cell development	0.0170783	26.9026	WFIKKN2, KRT8, MYH11, IGF1, PI16, FLNC
GOTERM_BP_FAT	GO:0042692~muscle cell differentiation	0.0308233	43.4232	NOV, WFIKKN2, MSX1, KRT8, MYH11, IGF1, IGF2, PI16, FLNC
GOTERM_BP_FAT	GO:0051153~regulation of striated muscle cell differentiation	0.0644677	70.2497	NOV, MSX1, IGF1, PI16
GOTERM_BP_FAT	GO:0051147~regulation of muscle cell differentiation	0.225844	99.0504	NOV, MSX1, IGF1, PI16
GOTERM_BP_FAT	GO:0016049~cell growth	0.476214	99.9992	NOV, MSX1, IGF1, SEMA3B, POSTN, PI16
Annotation Cluster 20	Enrichment Score: 1.5686592947104165
Category	Term	PValue	FDR	Genes
KEGG_PATHWAY	mmu04610:Complement and coagulation cascades	0.000856853	0.960587	VWF, A2M, F5, CFH, SERPING1
GOTERM_BP_FAT	GO:0050878~regulation of body fluid levels	0.00210726	3.76494	VWF, FBLN1, F5, CLDN1, TRPV4, SERPING1, NPR3, AQP1, PRL, SLC4A5
GOTERM_BP_FAT	GO:0007596~blood coagulation	0.180301	97.3136	VWF, FBLN1, F5, SERPING1
GOTERM_BP_FAT	GO:0007599~hemostasis	0.208482	98.5785	VWF, FBLN1, F5, SERPING1
GOTERM_BP_FAT	GO:0050817~coagulation	0.211355	98.6694	VWF, FBLN1, F5, SERPING1
Annotation Cluster 21	Enrichment Score: 1.552124412569305
Category	Term	PValue	FDR	Genes
GOTERM_BP_FAT	GO:0060485~mesenchyme development	0.00205763	3.67783	ALDH1A2, MSX1, ACTA2, FOLR1, FOXC2, SEMA3B, COL1A1, BMP7, ZIC2
GOTERM_BP_FAT	GO:0048762~mesenchymal cell differentiation	0.00924723	15.5501	ALDH1A2, MSX1, FOLR1, FOXC2, SEMA3B, COL1A1, BMP7
GOTERM_BP_FAT	GO:0014031~mesenchymal cell development	0.0262451	38.3586	ALDH1A2, MSX1, FOLR1, FOXC2, SEMA3B, COL1A1
GOTERM_BP_FAT	GO:0014032~neural crest cell development	0.0395567	52.0135	ALDH1A2, FOLR1, FOXC2, SEMA3B
GOTERM_BP_FAT	GO:0014033~neural crest cell differentiation	0.0488062	59.7596	ALDH1A2, FOLR1, FOXC2, SEMA3B
GOTERM_BP_FAT	GO:0003007~heart morphogenesis	0.0853218	80.2585	FLRT2, ALDH1A2, MSX1, FOLR1, FOXC2, BMP7
GOTERM_BP_FAT	GO:0035050~embryonic heart tube development	0.165939	96.3153	ALDH1A2, FOLR1, FOXC2
Annotation Cluster 22	Enrichment Score: 1.545110147961814
Category	Term	PValue	FDR	Genes
GOTERM_BP_FAT	GO:0007423~sensory organ development	0.0042882	7.52023	MYO7A, OTX2, IGF1, AQP1, ALDH1A2, MSX1, KCNE2, FOXC2, NEUROD1, COL8A1, BMP7, COL8A2, SLC4A5
GOTERM_BP_FAT	GO:0001654~eye development	0.0180979	28.2699	ALDH1A2, OTX2, FOXC2, NEUROD1, AQP1, BMP7, COL8A1, COL8A2, SLC4A5
GOTERM_BP_FAT	GO:0043010~camera-type eye development	0.0284906	40.894	ALDH1A2, FOXC2, NEUROD1, AQP1, BMP7, COL8A1, COL8A2, SLC4A5
GOTERM_BP_FAT	GO:0090596~sensory organ morphogenesis	0.0362797	48.9459	MSX1, MYO7A, OTX2, AQP1, BMP7, COL8A1, COL8A2
GOTERM_BP_FAT	GO:0048592~eye morphogenesis	0.0602838	67.7339	OTX2, AQP1, BMP7, COL8A1, COL8A2
GOTERM_BP_FAT	GO:0048593~camera-type eye morphogenesis	0.110884	88.2123	AQP1, BMP7, COL8A1, COL8A2
Annotation Cluster 23	Enrichment Score: 1.5437096754433248
Category	Term	PValue	FDR	Genes
GOTERM_BP_FAT	GO:0007584~response to nutrient	0.000746404	1.34921	ALDH1A2, RBP1, FOLR1, POSTN, COL1A1, IGFBP2, BMP7, PRL
GOTERM_BP_FAT	GO:0033273~response to vitamin	0.00112198	2.02157	ALDH1A2, RBP1, FOLR1, POSTN, COL1A1, BMP7
GOTERM_BP_FAT	GO:0071560~cellular response to transforming growth factor beta stimulus	0.0135288	21.9484	WFIKKN2, FOLR1, COL3A1, FBN1, COL1A2, POSTN, COL1A1
GOTERM_BP_FAT	GO:0071559~response to transforming growth factor beta	0.0142372	22.9618	WFIKKN2, FOLR1, COL3A1, FBN1, COL1A2, POSTN, COL1A1
GOTERM_BP_FAT	GO:0071295~cellular response to vitamin	0.0184186	28.6948	FOLR1, POSTN, COL1A1
GOTERM_BP_FAT	GO:0031670~cellular response to nutrient	0.038171	50.7382	FOLR1, POSTN, COL1A1
GOTERM_BP_FAT	GO:0031669~cellular response to nutrient levels	0.45012	99.9981	FOLR1, POSTN, COL1A1
GOTERM_BP_FAT	GO:0071496~cellular response to external stimulus	0.462065	99.9987	FOLR1, POSTN, COL1A1, AQP1
GOTERM_BP_FAT	GO:0031668~cellular response to extracellular stimulus	0.541943	99.9999	FOLR1, POSTN, COL1A1
Annotation Cluster 24	Enrichment Score: 1.4821178947841684
Category	Term	PValue	FDR	Genes
GOTERM_BP_FAT	GO:0010812~negative regulation of cell-substrate adhesion	0.00116302	2.09478	FBLN1, ENPP2, POSTN, COL1A1, FZD7
GOTERM_BP_FAT	GO:0031589~cell-substrate adhesion	0.00205176	3.66753	VWF, FBLN1, CTGF, ENPP2, FREM1, COL3A1, POSTN, COL1A1, COL8A1, FZD7
GOTERM_BP_FAT	GO:0007162~negative regulation of cell adhesion	0.0149711	23.9986	FBLN1, SPINT2, ENPP2, TRPV4, POSTN, COL1A1, FZD7
GOTERM_BP_FAT	GO:0010810~regulation of cell-substrate adhesion	0.0310844	43.6999	FBLN1, ENPP2, POSTN, COL1A1, COL8A1, FZD7
GOTERM_BP_FAT	GO:0034446~substrate adhesion-dependent cell spreading	0.0488062	59.7596	FBLN1, ENPP2, POSTN, FZD7
GOTERM_BP_FAT	GO:1900024~regulation of substrate adhesion-dependent cell spreading	0.0723333	74.4857	FBLN1, ENPP2, POSTN
GOTERM_BP_FAT	GO:0010769~regulation of cell morphogenesis involved in differentiation	0.515948	99.9998	FBLN1, ENPP2, SEMA3B, POSTN, COL1A1
GOTERM_BP_FAT	GO:0022604~regulation of cell morphogenesis	0.687275	100	FBLN1, EZR, ENPP2, SEMA3B, POSTN, COL1A1
Annotation Cluster 25	Enrichment Score: 1.4627487782774817
Category	Term	PValue	FDR	Genes
GOTERM_MF_FAT	GO:0005201~extracellular matrix structural constituent	1.17917e-07	0.000170418	FBLN1, COL3A1, FBN1, ELN, COL1A2, MGP, COL1A1, PRELP
GOTERM_MF_FAT	GO:0019838~growth factor binding	0.000211975	0.305918	NOV, A2M, CTGF, KL, COL3A1, COL1A2, COL1A1, IGFBP2
KEGG_PATHWAY	mmu04512:ECM-receptor interaction	0.00293816	3.25895	VWF, COL3A1, COL1A2, HSPG2, COL6A2, COL1A1
KEGG_PATHWAY	mmu04974:Protein digestion and absorption	0.0053801	5.89354	COL3A1, ELN, COL1A2, COL6A2, COL1A1
GOTERM_MF_FAT	GO:0048407~platelet-derived growth factor binding	0.00719781	9.91366	COL3A1, COL1A2, COL1A1
KEGG_PATHWAY	mmu04510:Focal adhesion	0.0102572	10.9607	VWF, COL3A1, COL1A2, COL6A2, IGF1, MYLPF, COL1A1, FLNC
GOTERM_BP_FAT	GO:0070208~protein heterotrimerization	0.0132078	21.4851	COL1A2, COL6A2, COL1A1
GOTERM_BP_FAT	GO:0071560~cellular response to transforming growth factor beta stimulus	0.0135288	21.9484	WFIKKN2, FOLR1, COL3A1, FBN1, COL1A2, POSTN, COL1A1
GOTERM_BP_FAT	GO:0071559~response to transforming growth factor beta	0.0142372	22.9618	WFIKKN2, FOLR1, COL3A1, FBN1, COL1A2, POSTN, COL1A1
GOTERM_BP_FAT	GO:0071229~cellular response to acid chemical	0.0231032	34.6383	ALDH1A2, FOLR1, COL3A1, COL1A2, COL1A1, AQP1
GOTERM_BP_FAT	GO:0043588~skin development	0.0372616	49.884	SOSTDC1, COL3A1, COL1A2, EXPH5, CLDN1, COL1A1
GOTERM_BP_FAT	GO:0051291~protein heterooligomerization	0.0501036	60.7465	GABRA6, COL1A2, CLDN1, COL6A2, COL1A1
KEGG_PATHWAY	mmu04611:Platelet activation	0.0584061	49.2187	VWF, COL3A1, COL1A2, COL1A1, ITPR1
GOTERM_BP_FAT	GO:0070206~protein trimerization	0.0630854	69.4398	COL1A2, COL6A2, COL1A1
KEGG_PATHWAY	mmu04151:PI3K-Akt signaling pathway	0.0683883	54.9614	VWF, COL3A1, COL1A2, COL6A2, IGF1, COL1A1, PRL, GH
GOTERM_BP_FAT	GO:0043200~response to amino acid	0.0884559	81.4535	CTGF, COL3A1, COL1A2, COL1A1
GOTERM_BP_FAT	GO:0071230~cellular response to amino acid stimulus	0.158123	95.6339	COL3A1, COL1A2, COL1A1
GOTERM_BP_FAT	GO:0071822~protein complex subunit organization	0.245071	99.3991	FMOD, LUM, GABRA6, COL3A1, ELN, TRABD2B, OTX2, MGP, VWF, CLDN1, COL6A2, MYH11, COL1A2, TRPV4, FOXC2, COL1A1, LOX
KEGG_PATHWAY	mmu05146:Amoebiasis	0.310565	98.4814	COL3A1, COL1A2, COL1A1
GOTERM_BP_FAT	GO:0022607~cellular component assembly	0.311301	99.8869	PRX, FLRT2, ENPP2, MYO7A, GABRA6, ELN, TRABD2B, OTX2, MGP, CCL19, AQP1, VWF, ACE, EZR, CTGF, CCDC113, KRT8, CLDN1, COL6A2, MYH11, COL1A2, FOXC2, TRPV4, LOX, COL1A1, BMP7
GOTERM_BP_FAT	GO:0051259~protein oligomerization	0.347663	99.9578	VWF, GABRA6, TRABD2B, COL1A2, CLDN1, COL6A2, COL1A1
GOTERM_BP_FAT	GO:0044085~cellular component biogenesis	0.520461	99.9998	PRX, FLRT2, ENPP2, MYO7A, GABRA6, ELN, TRABD2B, OTX2, MGP, CCL19, AQP1, VWF, ACE, EZR, CTGF, CCDC113, KRT8, CLDN1, COL6A2, MYH11, COL1A2, FOXC2, TRPV4, LOX, COL1A1, BMP7
GOTERM_BP_FAT	GO:0006461~protein complex assembly	0.524335	99.9999	VWF, GABRA6, OTX2, TRABD2B, ELN, COL1A2, CLDN1, MYH11, COL6A2, FOXC2, MGP, TRPV4, COL1A1
GOTERM_BP_FAT	GO:0070271~protein complex biogenesis	0.525688	99.9999	VWF, GABRA6, OTX2, TRABD2B, ELN, COL1A2, CLDN1, MYH11, COL6A2, FOXC2, MGP, TRPV4, COL1A1
GOTERM_BP_FAT	GO:0065003~macromolecular complex assembly	0.782186	100	VWF, GABRA6, OTX2, TRABD2B, ELN, COL1A2, CLDN1, MYH11, COL6A2, FOXC2, MGP, TRPV4, COL1A1
GOTERM_BP_FAT	GO:0043933~macromolecular complex subunit organization	0.891975	100	FMOD, LUM, GABRA6, COL3A1, ELN, TRABD2B, OTX2, MGP, VWF, CLDN1, COL6A2, MYH11, COL1A2, TRPV4, FOXC2, COL1A1, LOX
Annotation Cluster 26	Enrichment Score: 1.4102926611873745
Category	Term	PValue	FDR	Genes
GOTERM_BP_FAT	GO:0061138~morphogenesis of a branching epithelium	0.00398497	7.00653	GDF7, SPINT2, SULF1, FOXC2, MGP, IGF1, BMP7, WNT6
GOTERM_BP_FAT	GO:0001763~morphogenesis of a branching structure	0.00682462	11.7134	GDF7, SPINT2, SULF1, FOXC2, MGP, IGF1, BMP7, WNT6
GOTERM_BP_FAT	GO:0045995~regulation of embryonic development	0.0218644	33.1139	OTX2, SULF1, IGF1, BMP7, FZD7
GOTERM_BP_FAT	GO:2000241~regulation of reproductive process	0.0266009	38.7671	VIP, MSX1, SULF1, IGF1, BMP7
GOTERM_BP_FAT	GO:0060740~prostate gland epithelium morphogenesis	0.0332914	45.9878	SULF1, IGF1, BMP7
GOTERM_BP_FAT	GO:0060512~prostate gland morphogenesis	0.0332914	45.9878	SULF1, IGF1, BMP7
GOTERM_BP_FAT	GO:0022612~gland morphogenesis	0.0377945	50.3862	GDF7, SOSTDC1, SULF1, IGF1, BMP7
GOTERM_BP_FAT	GO:2000242~negative regulation of reproductive process	0.0692037	72.8736	SULF1, IGF1, BMP7
GOTERM_BP_FAT	GO:0030850~prostate gland development	0.0920111	82.7263	SULF1, IGF1, BMP7
GOTERM_BP_FAT	GO:0048608~reproductive structure development	0.10971	87.9259	VWF, GDF7, SPINT2, KRT8, SULF1, IGF1, DCN, BMP7
GOTERM_BP_FAT	GO:0061458~reproductive system development	0.114422	89.037	VWF, GDF7, SPINT2, KRT8, SULF1, IGF1, DCN, BMP7
GOTERM_BP_FAT	GO:0003006~developmental process involved in reproduction	0.225181	99.0355	VWF, GDF7, SPINT2, KRT8, SULF1, IGF1, ZBTB16, DCN, BMP7
Annotation Cluster 27	Enrichment Score: 1.3424352791020757
Category	Term	PValue	FDR	Genes
GOTERM_BP_FAT	GO:0071417~cellular response to organonitrogen compound	0.000946513	1.70799	MSX1, EZR, KL, FOLR1, COL3A1, COL1A2, FOXC2, IGF1, IGF2, COL1A1, AQP1, GH, ITPR1
GOTERM_BP_FAT	GO:1901699~cellular response to nitrogen compound	0.00399485	7.02331	MSX1, EZR, KL, FOLR1, COL3A1, COL1A2, FOXC2, IGF1, IGF2, COL1A1, AQP1, GH, ITPR1
GOTERM_BP_FAT	GO:0043434~response to peptide hormone	0.0165222	26.1467	CTGF, KL, FOXC2, IGF1, TRPV4, IGF2, COL1A1, BMP7, GH
GOTERM_BP_FAT	GO:0009725~response to hormone	0.0261862	38.2909	KL, CCL19, IGF1, IGF2, AQP1, CTGF, TRPV4, FOXC2, COL1A1, LOX, BMP7, IGFBP2, PRL, GH
GOTERM_BP_FAT	GO:1901652~response to peptide	0.0289668	41.4189	CTGF, KL, FOXC2, IGF1, TRPV4, IGF2, COL1A1, BMP7, GH
GOTERM_BP_FAT	GO:0007169~transmembrane receptor protein tyrosine kinase signaling pathway	0.0421231	54.2933	FLRT2, CTGF, KL, SULF1, FOXC2, IGF1, IGF2, COL1A1, DCN, GH
GOTERM_BP_FAT	GO:0032870~cellular response to hormone stimulus	0.114377	89.0268	KL, FOXC2, IGF1, IGF2, AQP1, IGFBP2, BMP7, PRL, GH
GOTERM_BP_FAT	GO:0032868~response to insulin	0.168512	96.5167	KL, FOXC2, TRPV4, IGF2, GH
GOTERM_BP_FAT	GO:0071375~cellular response to peptide hormone stimulus	0.181583	97.389	KL, FOXC2, IGF1, IGF2, GH
GOTERM_BP_FAT	GO:0008286~insulin receptor signaling pathway	0.218076	98.8613	KL, FOXC2, IGF2
GOTERM_BP_FAT	GO:1901653~cellular response to peptide	0.220302	98.9189	KL, FOXC2, IGF1, IGF2, GH
GOTERM_BP_FAT	GO:0032869~cellular response to insulin stimulus	0.231694	99.1728	KL, FOXC2, IGF2, GH
Annotation Cluster 28	Enrichment Score: 1.3380498823957077
Category	Term	PValue	FDR	Genes
GOTERM_BP_FAT	GO:0043086~negative regulation of catalytic activity	0.000359846	0.652625	FLRT2, WFIKKN2, A2M, PODN, 1500015O10RIK, IGF1, SERPING1, DCN, NPR3, AQP1, PPP1R17, BGN, PPP1R1B, SPINT2, BMP7, PI16
GOTERM_BP_FAT	GO:0044092~negative regulation of molecular function	0.000890075	1.60693	FLRT2, WFIKKN2, A2M, PODN, 1500015O10RIK, IGF1, SERPING1, DCN, NPR3, AQP1, PPP1R17, ACE, MSX1, BGN, PPP1R1B, SPINT2, KCNE2, BMP7, PI16
GOTERM_BP_FAT	GO:0019220~regulation of phosphate metabolic process	0.00750802	12.812	VIP, PODN, GDF7, ENPP2, 1500015O10RIK, DCN, ACE, EZR, MDFIC, PPP1R1B, CTGF, TRPV4, FLRT2, KL, FBN1, CCL19, IGF1, IGF2, NPR3, FZD7, PPP1R17, CRHR2, FBLN1, BGN, BMP7
GOTERM_BP_FAT	GO:0051174~regulation of phosphorus metabolic process	0.0075786	12.9248	VIP, PODN, GDF7, ENPP2, 1500015O10RIK, DCN, ACE, EZR, MDFIC, PPP1R1B, CTGF, TRPV4, FLRT2, KL, FBN1, CCL19, IGF1, IGF2, NPR3, FZD7, PPP1R17, CRHR2, FBLN1, BGN, BMP7
GOTERM_BP_FAT	GO:0048584~positive regulation of response to stimulus	0.00849889	14.3821	A2M, GDF7, COL3A1, DCN, ZIC2, NOV, ACE, EZR, MDFIC, CTGF, CFH, TRPV4, LBP, PRL, CRTAM, KL, IGF1, CCL19, IGF2, SERPING1, CRHR2, MSX1, SULF1, FOXC2, COL1A1, BMP7
GOTERM_BP_FAT	GO:0001932~regulation of protein phosphorylation	0.00929583	15.6254	FLRT2, PODN, KL, GDF7, ENPP2, FBN1, 1500015O10RIK, IGF1, CCL19, IGF2, DCN, CRHR2, FBLN1, ACE, BGN, EZR, PPP1R1B, CTGF, MDFIC, TRPV4, BMP7
GOTERM_BP_FAT	GO:0050790~regulation of catalytic activity	0.0100552	16.7942	VIP, WFIKKN2, FLRT2, A2M, PODN, FBN1, 1500015O10RIK, IGF1, CCL19, SERPING1, IGF2, DCN, NPR3, AQP1, PPP1R17, SERINC2, ACE, BGN, CTGF, PPP1R1B, SPINT2, MDFIC, BMP7, PERP, PI16
GOTERM_BP_FAT	GO:0042325~regulation of phosphorylation	0.0105221	17.5052	FLRT2, PODN, KL, GDF7, ENPP2, FBN1, 1500015O10RIK, IGF1, CCL19, IGF2, DCN, FZD7, CRHR2, FBLN1, ACE, BGN, EZR, PPP1R1B, CTGF, MDFIC, TRPV4, BMP7
GOTERM_BP_FAT	GO:0051246~regulation of protein metabolic process	0.0113557	18.7605	VIP, WFIKKN2, A2M, PODN, ENPP2, GDF7, 1500015O10RIK, DCN, AQP1, ACE, EZR, MDFIC, SPINT2, CTGF, PPP1R1B, CFH, KCNE2, TRPV4, LBP, PI16, FLRT2, KL, FBN1, TRABD2B, CCL19, IGF1, SERPING1, IGF2, CRHR2, FBLN1, BGN, BMP7, PERP
GOTERM_BP_FAT	GO:0001933~negative regulation of protein phosphorylation	0.0126073	20.6114	FLRT2, FBLN1, BGN, PODN, EZR, PPP1R1B, 1500015O10RIK, IGF1, DCN, BMP7
GOTERM_BP_FAT	GO:0032269~negative regulation of cellular protein metabolic process	0.0142041	22.9148	FLRT2, WFIKKN2, A2M, PODN, 1500015O10RIK, IGF1, SERPING1, DCN, AQP1, FBLN1, BGN, EZR, PPP1R1B, SPINT2, BMP7, PI16
GOTERM_BP_FAT	GO:0006469~negative regulation of protein kinase activity	0.0149711	23.9986	FLRT2, BGN, PODN, PPP1R1B, 1500015O10RIK, DCN, BMP7
GOTERM_BP_FAT	GO:0045936~negative regulation of phosphate metabolic process	0.0161361	25.6174	FLRT2, CRHR2, FBLN1, BGN, PODN, EZR, PPP1R1B, 1500015O10RIK, IGF1, DCN, NPR3, BMP7
GOTERM_BP_FAT	GO:0010563~negative regulation of phosphorus metabolic process	0.0161361	25.6174	FLRT2, CRHR2, FBLN1, BGN, PODN, EZR, PPP1R1B, 1500015O10RIK, IGF1, DCN, NPR3, BMP7
GOTERM_BP_FAT	GO:1902531~regulation of intracellular signal transduction	0.0162634	25.7923	FLRT2, ARHGEF33, PODN, KL, GDF7, COL3A1, IGF1, CCL19, IGF2, DCN, ITPR1, NOV, CRHR2, FBLN1, MSX1, BGN, EZR, CTGF, MDFIC, TRPV4, NEUROD1, BMP7, PRL
GOTERM_MF_FAT	GO:0030234~enzyme regulator activity	0.019444	24.7067	WFIKKN2, FLRT2, A2M, PODN, IGF1, SERPING1, IGF2, DCN, PPP1R17, FBLN1, PPP1R3B, BGN, PPP1R1B, SPINT2, PI16
GOTERM_BP_FAT	GO:0065009~regulation of molecular function	0.0196338	30.2838	VIP, WFIKKN2, A2M, PODN, 1500015O10RIK, DCN, AQP1, ZIC2, SERINC2, ACE, MDFIC, SPINT2, PPP1R1B, CTGF, KCNE2, PI16, FLRT2, FBN1, CCL19, IGF1, IGF2, SERPING1, NPR3, PPP1R17, CRHR2, MSX1, BGN, NEUROD1, PERP, BMP7
GOTERM_BP_FAT	GO:0032268~regulation of cellular protein metabolic process	0.0204707	31.3587	WFIKKN2, A2M, PODN, ENPP2, GDF7, 1500015O10RIK, DCN, AQP1, ACE, EZR, MDFIC, SPINT2, PPP1R1B, CTGF, KCNE2, TRPV4, PI16, FLRT2, KL, FBN1, TRABD2B, CCL19, IGF1, SERPING1, IGF2, CRHR2, FBLN1, BGN, PERP, BMP7
GOTERM_BP_FAT	GO:0042326~negative regulation of phosphorylation	0.0218071	33.0426	FLRT2, FBLN1, BGN, PODN, EZR, PPP1R1B, 1500015O10RIK, IGF1, DCN, BMP7
GOTERM_BP_FAT	GO:0033673~negative regulation of kinase activity	0.0218111	33.0475	FLRT2, BGN, PODN, PPP1R1B, 1500015O10RIK, DCN, BMP7
GOTERM_BP_FAT	GO:0051338~regulation of transferase activity	0.0244923	36.3085	FLRT2, PODN, FBN1, 1500015O10RIK, CCL19, IGF1, IGF2, DCN, SERINC2, ACE, BGN, PPP1R1B, MDFIC, BMP7
GOTERM_BP_FAT	GO:0051248~negative regulation of protein metabolic process	0.0254008	37.3791	FLRT2, WFIKKN2, A2M, PODN, 1500015O10RIK, IGF1, SERPING1, DCN, AQP1, FBLN1, BGN, EZR, PPP1R1B, SPINT2, BMP7, PI16
GOTERM_BP_FAT	GO:0045859~regulation of protein kinase activity	0.026406	38.5438	FLRT2, ACE, BGN, PODN, PPP1R1B, MDFIC, FBN1, 1500015O10RIK, CCL19, IGF1, DCN, BMP7
GOTERM_BP_FAT	GO:0035556~intracellular signal transduction	0.032704	45.3877	PODN, GDF7, COL3A1, STK17B, DCN, NOV, EZR, MDFIC, PPP1R1B, CTGF, TRPV4, PRL, FLRT2, ARHGEF33, KL, FBN1, IGF1, CCL19, IGF2, NPR3, ITPR1, CRHR2, FBLN1, MSX1, BGN, CAR8, COL1A2, NEUROD1, PERP, BMP7, GH
GOTERM_BP_FAT	GO:0043408~regulation of MAPK cascade	0.0352155	47.9104	CRHR2, FBLN1, EZR, CTGF, GDF7, KL, MDFIC, CCL19, IGF1, TRPV4, IGF2, BMP7
GOTERM_BP_FAT	GO:0051348~negative regulation of transferase activity	0.0356063	48.2929	FLRT2, BGN, PODN, PPP1R1B, 1500015O10RIK, DCN, BMP7
GOTERM_BP_FAT	GO:0009967~positive regulation of signal transduction	0.0405399	52.8994	KL, GDF7, COL3A1, IGF1, CCL19, IGF2, DCN, ZIC2, NOV, CRHR2, MSX1, CTGF, MDFIC, SULF1, TRPV4, LBP, COL1A1, BMP7, PRL
GOTERM_BP_FAT	GO:0032874~positive regulation of stress-activated MAPK cascade	0.0409567	53.2702	CRHR2, CTGF, MDFIC, CCL19, TRPV4
GOTERM_BP_FAT	GO:0070304~positive regulation of stress-activated protein kinase signaling cascade	0.0420432	54.224	CRHR2, CTGF, MDFIC, CCL19, TRPV4
GOTERM_BP_FAT	GO:0043549~regulation of kinase activity	0.0464244	57.8865	FLRT2, ACE, BGN, PODN, PPP1R1B, MDFIC, FBN1, 1500015O10RIK, CCL19, IGF1, DCN, BMP7
GOTERM_BP_FAT	GO:0031399~regulation of protein modification process	0.0481795	59.2745	FLRT2, PODN, KL, GDF7, ENPP2, FBN1, TRABD2B, 1500015O10RIK, IGF1, CCL19, IGF2, DCN, CRHR2, FBLN1, ACE, BGN, EZR, PPP1R1B, CTGF, MDFIC, TRPV4, BMP7
GOTERM_BP_FAT	GO:0042327~positive regulation of phosphorylation	0.055752	64.7826	ENPP2, KL, GDF7, FBN1, CCL19, IGF1, IGF2, FZD7, CRHR2, ACE, MDFIC, CTGF, TRPV4, BMP7
GOTERM_BP_FAT	GO:0031400~negative regulation of protein modification process	0.059612	67.3117	FLRT2, FBLN1, BGN, PODN, EZR, PPP1R1B, 1500015O10RIK, IGF1, DCN, BMP7
GOTERM_BP_FAT	GO:0010605~negative regulation of macromolecule metabolic process	0.0623027	68.972	WFIKKN2, AEBP1, A2M, PODN, 1500015O10RIK, ZBTB16, DCN, AQP1, ZIC2, ACE, EZR, MDFIC, SPINT2, PPP1R1B, CTGF, TRPV4, PI16, MSX1OS, FLRT2, IGF1, SERPING1, CRHR2, FBLN1, BGN, MSX1, FOXC2, BMP7
GOTERM_BP_FAT	GO:0045937~positive regulation of phosphate metabolic process	0.0649806	70.5451	VIP, ENPP2, KL, GDF7, FBN1, CCL19, IGF1, IGF2, FZD7, CRHR2, ACE, MDFIC, CTGF, TRPV4, BMP7
GOTERM_BP_FAT	GO:0010562~positive regulation of phosphorus metabolic process	0.0649806	70.5451	VIP, ENPP2, KL, GDF7, FBN1, CCL19, IGF1, IGF2, FZD7, CRHR2, ACE, MDFIC, CTGF, TRPV4, BMP7
GOTERM_BP_FAT	GO:0009892~negative regulation of metabolic process	0.0652902	70.722	WFIKKN2, AEBP1, A2M, PODN, 1500015O10RIK, ZBTB16, DCN, AQP1, ZIC2, ACE, EZR, MDFIC, SPINT2, PPP1R1B, CTGF, TRPV4, PI16, MSX1OS, FLRT2, IGF1, SERPING1, NPR3, CRHR2, FBLN1, MSX1, BGN, FOXC2, BMP7, PON3
GOTERM_BP_FAT	GO:0001934~positive regulation of protein phosphorylation	0.0785889	77.4408	CRHR2, ACE, CTGF, GDF7, KL, MDFIC, ENPP2, FBN1, CCL19, IGF1, TRPV4, IGF2, BMP7
GOTERM_BP_FAT	GO:0006468~protein phosphorylation	0.0788614	77.5618	FLRT2, PODN, KL, GDF7, ENPP2, FBN1, 1500015O10RIK, STK17B, IGF1, CCL19, IGF2, DCN, CRHR2, FBLN1, ACE, BGN, EZR, PPP1R1B, CTGF, MDFIC, TRPV4, BMP7
GOTERM_BP_FAT	GO:0051247~positive regulation of protein metabolic process	0.0837702	79.6403	VIP, KL, GDF7, ENPP2, FBN1, TRABD2B, IGF1, CCL19, IGF2, CRHR2, ACE, EZR, CTGF, MDFIC, KCNE2, TRPV4, LBP, PERP, BMP7
GOTERM_BP_FAT	GO:0031325~positive regulation of cellular metabolic process	0.0845655	79.9595	VIP, ENPP2, GDF7, LUM, DCN, ZBTB16, POMC, ZIC2, ACE, EZR, MDFIC, CTGF, KCNE2, TRPV4, LBP, WNT6, KL, FBN1, OTX2, TRABD2B, CCL19, IGF1, IGF2, FZD7, CRHR2, MSX1, NEUROD1, FOXC2, COL1A1, PERP, BMP7, GH
GOTERM_BP_FAT	GO:0000165~MAPK cascade	0.0891514	81.7093	CRHR2, FBLN1, EZR, CTGF, KL, MDFIC, CCL19, IGF1, TRPV4, IGF2, BMP7
GOTERM_BP_FAT	GO:0023014~signal transduction by protein phosphorylation	0.0924093	82.8636	CRHR2, FBLN1, EZR, CTGF, KL, MDFIC, CCL19, IGF1, TRPV4, IGF2, BMP7
GOTERM_BP_FAT	GO:0010647~positive regulation of cell communication	0.100824	85.5347	KL, GDF7, COL3A1, IGF1, CCL19, IGF2, DCN, ZIC2, NOV, CRHR2, MSX1, CTGF, MDFIC, SULF1, TRPV4, LBP, COL1A1, BMP7, PRL
GOTERM_BP_FAT	GO:0023056~positive regulation of signaling	0.105102	86.7367	KL, GDF7, COL3A1, IGF1, CCL19, IGF2, DCN, ZIC2, NOV, CRHR2, MSX1, CTGF, MDFIC, SULF1, TRPV4, LBP, COL1A1, BMP7, PRL
GOTERM_BP_FAT	GO:0043410~positive regulation of MAPK cascade	0.113234	88.7663	CRHR2, CTGF, KL, MDFIC, CCL19, IGF1, TRPV4, IGF2
GOTERM_BP_FAT	GO:0031324~negative regulation of cellular metabolic process	0.116298	89.4518	WFIKKN2, AEBP1, A2M, PODN, 1500015O10RIK, ZBTB16, DCN, AQP1, ZIC2, EZR, MDFIC, SPINT2, PPP1R1B, TRPV4, PI16, FLRT2, IGF1, SERPING1, NPR3, CRHR2, FBLN1, BGN, MSX1, FOXC2, BMP7, PON3
GOTERM_BP_FAT	GO:0032270~positive regulation of cellular protein metabolic process	0.135869	92.9817	KL, GDF7, ENPP2, FBN1, TRABD2B, IGF1, CCL19, IGF2, CRHR2, ACE, EZR, CTGF, MDFIC, KCNE2, TRPV4, PERP, BMP7
GOTERM_BP_FAT	GO:0016310~phosphorylation	0.14765	94.5326	FLRT2, PODN, SGMS2, ENPP2, KL, GDF7, FBN1, 1500015O10RIK, STK17B, IGF1, CCL19, IGF2, DCN, FZD7, CRHR2, FBLN1, ACE, EZR, BGN, PPP1R1B, CTGF, MDFIC, TRPV4, BMP7
GOTERM_BP_FAT	GO:1902533~positive regulation of intracellular signal transduction	0.151991	95.0177	CRHR2, MSX1, CTGF, KL, MDFIC, COL3A1, CCL19, IGF1, TRPV4, IGF2, DCN, PRL
GOTERM_BP_FAT	GO:0031401~positive regulation of protein modification process	0.152062	95.0253	ENPP2, KL, GDF7, TRABD2B, FBN1, CCL19, IGF1, IGF2, CRHR2, ACE, MDFIC, CTGF, TRPV4, BMP7
GOTERM_BP_FAT	GO:0006796~phosphate-containing compound metabolic process	0.252559	99.4987	VIP, PODN, SGMS2, ENPP2, GDF7, STK17B, 1500015O10RIK, DCN, AQP1, SERINC2, ACE, EZR, MDFIC, PPP1R1B, CTGF, TRPV4, FLRT2, KL, FBN1, CCL19, IGF1, IGF2, NPR3, FZD7, PPP1R17, CRHR2, FBLN1, BGN, SLC37A2, BMP7
GOTERM_BP_FAT	GO:0006793~phosphorus metabolic process	0.254158	99.5179	VIP, PODN, SGMS2, ENPP2, GDF7, STK17B, 1500015O10RIK, DCN, AQP1, SERINC2, ACE, EZR, MDFIC, PPP1R1B, CTGF, TRPV4, FLRT2, KL, FBN1, CCL19, IGF1, IGF2, NPR3, FZD7, PPP1R17, CRHR2, FBLN1, BGN, SLC37A2, BMP7
GOTERM_BP_FAT	GO:0044093~positive regulation of molecular function	0.277658	99.7307	VIP, FBN1, CCL19, IGF1, IGF2, NPR3, ZIC2, SERINC2, CRHR2, ACE, CTGF, MDFIC, KCNE2, NEUROD1, PERP
GOTERM_BP_FAT	GO:0051347~positive regulation of transferase activity	0.302508	99.8576	SERINC2, ACE, MDFIC, FBN1, CCL19, IGF1, IGF2
GOTERM_BP_FAT	GO:0043085~positive regulation of catalytic activity	0.384743	99.9855	VIP, SERINC2, ACE, CTGF, MDFIC, FBN1, CCL19, IGF1, IGF2, NPR3, PERP
GOTERM_BP_FAT	GO:0045860~positive regulation of protein kinase activity	0.480248	99.9993	ACE, MDFIC, FBN1, CCL19, IGF1
GOTERM_BP_FAT	GO:0033674~positive regulation of kinase activity	0.548239	99.9999	ACE, MDFIC, FBN1, CCL19, IGF1
GOTERM_BP_FAT	GO:0036211~protein modification process	0.964544	100	FLRT2, PODN, KL, GDF7, ENPP2, COL3A1, FBN1, TRABD2B, 1500015O10RIK, STK17B, IGF1, CCL19, IGF2, DCN, CRHR2, FBLN1, ACE, EZR, BGN, PPP1R1B, CTGF, MDFIC, TRPV4, BMP7
GOTERM_BP_FAT	GO:0006464~cellular protein modification process	0.964544	100	FLRT2, PODN, KL, GDF7, ENPP2, COL3A1, FBN1, TRABD2B, 1500015O10RIK, STK17B, IGF1, CCL19, IGF2, DCN, CRHR2, FBLN1, ACE, EZR, BGN, PPP1R1B, CTGF, MDFIC, TRPV4, BMP7
