# Supplementary material for: Molecular pathway analysis towards understanding tissue vulnerability in spinocerebellar ataxia type 1
Source: eLife. 2018 Dec 3;7:e39981. doi: 10.7554/eLife.39981 (PMC6292693; doi:10.7554/eLife.39981)
Supplement: Figure 5—source data 2. [file elife-39981-fig5-data2.xlsx]

## Sheet: Figure 5 - source data 2
Figure 5 - source data 2. 12 week old ATXN1-82Q Tg inferior olive functional annotation clustering.
Annotation Cluster 1	Enrichment Score: 4.047516660181481
Category	Term	PValue	FDR	Genes
GOTERM_BP_FAT	GO:0048514~blood vessel morphogenesis	1.09373e-06	0.00197364	PTGS2, NGP, CAMP, COL3A1, APOLD1, AQP1, NOV, CRHR2, CCL12, ACE, CTGF, LRG1, FOLR1, FAP, SULF1, COL8A2, FN1
GOTERM_BP_FAT	GO:0001525~angiogenesis	2.93383e-06	0.005294	NGP, PTGS2, CAMP, APOLD1, AQP1, NOV, CRHR2, CCL12, ACE, CTGF, LRG1, FAP, SULF1, COL8A2, FN1
GOTERM_BP_FAT	GO:0048646~anatomical structure formation involved in morphogenesis	3.22121e-06	0.00581256	PTGS2, IFITM1, AQP1, SPAG16, NOV, ACE, LRG1, CTGF, SPINT2, FOLR1, FAP, KRT8, TGM2, COL8A2, FN1, ACTA1, NGP, CAMP, PODXL, OTX2, APOLD1, CCL12, CRHR2, SULF1, CASQ1
GOTERM_BP_FAT	GO:0001944~vasculature development	4.60906e-06	0.00831679	PTGS2, NGP, ENPP2, CAMP, COL3A1, APOLD1, AQP1, NOV, CRHR2, CCL12, ACE, CTGF, LRG1, FOLR1, FAP, SULF1, COL8A2, FN1
GOTERM_BP_FAT	GO:0001568~blood vessel development	9.01286e-06	0.0162626	PTGS2, NGP, CAMP, COL3A1, APOLD1, AQP1, NOV, CRHR2, CCL12, ACE, CTGF, LRG1, FOLR1, FAP, SULF1, COL8A2, FN1
GOTERM_BP_FAT	GO:0072359~circulatory system development	0.00106572	1.90574	PTGS2, NGP, ENPP2, CAMP, COL3A1, APOLD1, AQP1, NOV, CRHR2, CCL12, ACE, CTGF, LRG1, FOLR1, FAP, SULF1, COL8A2, FN1
GOTERM_BP_FAT	GO:0072358~cardiovascular system development	0.00106572	1.90574	PTGS2, NGP, ENPP2, CAMP, COL3A1, APOLD1, AQP1, NOV, CRHR2, CCL12, ACE, CTGF, LRG1, FOLR1, FAP, SULF1, COL8A2, FN1
GOTERM_BP_FAT	GO:0045765~regulation of angiogenesis	0.00110719	1.9792	CRHR2, PTGS2, NGP, LRG1, ENPP2, CAMP, SULF1, AQP1
GOTERM_BP_FAT	GO:1901342~regulation of vasculature development	0.00201514	3.57457	CRHR2, PTGS2, NGP, LRG1, ENPP2, CAMP, SULF1, AQP1
GOTERM_BP_FAT	GO:0022603~regulation of anatomical structure morphogenesis	0.0307735	43.1092	SGK1, PTGS2, NGP, ENPP2, CAMP, OTX2, AQP1, CRHR2, CCL12, EZR, LRG1, SULF1, SEMA3B, FN1
Annotation Cluster 2	Enrichment Score: 3.795709800916152
Category	Term	PValue	FDR	Genes
GOTERM_BP_FAT	GO:0010033~response to organic substance	2.7043e-10	4.87994e-07	WFIKKN2, IL1R1, PTGS2, RBP1, S100A8, IFITM1, OSMR, COL3A1, IL17RE, PMAIP1, AQP1, ACE, EZR, FOLR1, SPINT2, CTGF, LRG1, SOSTDC1, SULT1A1, KRT8, DNAJA1, MT2, TRPV4, SLC22A6, LBP, FN1, SGK1, ACTA1, KL, ACER2, CAMP, PDK4, IGF2, CTSS, LCN2, CDKN1C, CRHR2, CCL12, CDKN1A, KRT18, PTGDS, SULF1, CLDN1, IGFBP2, CASQ1, GH
GOTERM_BP_FAT	GO:0070887~cellular response to chemical stimulus	1.35272e-09	2.441e-06	WFIKKN2, IL1R1, PTGS2, S100A8, ENPP2, OSMR, S100A9, COL3A1, IL17RE, PMAIP1, AQP1, SPAG16, NOV, EZR, SPINT2, FOLR1, CTGF, LRG1, SOSTDC1, SULT1A1, KRT8, DNAJA1, MT2, KCNE2, TRPV4, LBP, FN1, SGK1, KL, ACER2, CAMP, PDK4, IGF2, CTSS, LCN2, CDKN1C, CRHR2, CCL12, KRT18, SULF1, IGFBP2, GH
GOTERM_BP_FAT	GO:0071310~cellular response to organic substance	1.51217e-06	0.0027287	WFIKKN2, IL1R1, PTGS2, OSMR, COL3A1, IL17RE, AQP1, EZR, SPINT2, FOLR1, CTGF, LRG1, SOSTDC1, KRT8, DNAJA1, MT2, LBP, FN1, SGK1, KL, CAMP, PDK4, IGF2, CTSS, CDKN1C, LCN2, CRHR2, CCL12, KRT18, SULF1, IGFBP2, GH
GOTERM_BP_FAT	GO:0009719~response to endogenous stimulus	7.49283e-06	0.0135201	WFIKKN2, PTGS2, COL3A1, AQP1, EZR, SPINT2, FOLR1, CTGF, LRG1, SULT1A1, SOSTDC1, DNAJA1, TRPV4, SLC22A6, SGK1, ACTA1, KL, CAMP, PDK4, IGF2, CTSS, CDKN1C, CDKN1A, PTGDS, SULF1, IGFBP2, GH
GOTERM_BP_FAT	GO:1901700~response to oxygen-containing compound	4.42865e-05	0.0798854	PTGS2, S100A8, COL3A1, AQP1, ACE, EZR, FOLR1, CTGF, KRT8, TRPV4, SLC22A6, LBP, SGK1, KL, ACER2, CAMP, PDK4, IGF2, SOD3, LCN2, CCL12, CRHR2, CDKN1A, IGFBP2, GH
GOTERM_BP_FAT	GO:0071495~cellular response to endogenous stimulus	6.38853e-05	0.115219	WFIKKN2, SGK1, PTGS2, KL, CAMP, COL3A1, PDK4, IGF2, CTSS, AQP1, CDKN1C, EZR, CTGF, SPINT2, LRG1, FOLR1, SOSTDC1, SULF1, DNAJA1, IGFBP2, GH
GOTERM_BP_FAT	GO:0009725~response to hormone	0.000325587	0.585899	SGK1, PTGS2, ACTA1, KL, PDK4, IGF2, CTSS, AQP1, CDKN1A, PTGDS, CTGF, SULT1A1, DNAJA1, TRPV4, IGFBP2, GH
GOTERM_BP_FAT	GO:0010243~response to organonitrogen compound	0.0010608	1.89702	SGK1, PTGS2, KL, CAMP, COL3A1, PDK4, IGF2, AQP1, CDKN1A, EZR, CTGF, FOLR1, TRPV4, SLC22A6, GH
GOTERM_BP_FAT	GO:0071417~cellular response to organonitrogen compound	0.00119797	2.13983	SGK1, EZR, PTGS2, KL, FOLR1, CAMP, COL3A1, PDK4, IGF2, AQP1, GH
GOTERM_BP_FAT	GO:1901698~response to nitrogen compound	0.00121037	2.16175	SGK1, PTGS2, KL, CAMP, COL3A1, PDK4, IGF2, PMAIP1, AQP1, CDKN1A, EZR, CTGF, FOLR1, TRPV4, SLC22A6, GH
GOTERM_BP_FAT	GO:1901701~cellular response to oxygen-containing compound	0.00369949	6.4694	SGK1, PTGS2, KL, CAMP, COL3A1, PDK4, IGF2, AQP1, LCN2, CRHR2, CCL12, EZR, FOLR1, LBP, GH
GOTERM_BP_FAT	GO:1901699~cellular response to nitrogen compound	0.00449203	7.80294	SGK1, EZR, PTGS2, KL, FOLR1, CAMP, COL3A1, PDK4, IGF2, AQP1, GH
GOTERM_BP_FAT	GO:0032868~response to insulin	0.025437	37.1835	SGK1, KL, PDK4, TRPV4, IGF2, GH
GOTERM_BP_FAT	GO:0032870~cellular response to hormone stimulus	0.0328312	45.2496	SGK1, KL, PDK4, DNAJA1, IGF2, CTSS, AQP1, IGFBP2, GH
GOTERM_BP_FAT	GO:0043434~response to peptide hormone	0.0386666	50.9138	SGK1, CTGF, KL, PDK4, TRPV4, IGF2, GH
GOTERM_BP_FAT	GO:1901652~response to peptide	0.0589007	66.5614	SGK1, CTGF, KL, PDK4, TRPV4, IGF2, GH
Annotation Cluster 3	Enrichment Score: 3.573910211441102
Category	Term	PValue	FDR	Genes
GOTERM_BP_FAT	GO:0033993~response to lipid	4.75662e-06	0.00858304	SGK1, S100A8, PTGS2, RBP1, ACTA1, CAMP, ACER2, PDK4, AQP1, LCN2, CCL12, ACE, CDKN1A, PTGDS, CTGF, SULT1A1, DNAJA1, TRPV4, LBP, IGFBP2
GOTERM_BP_FAT	GO:0031960~response to corticosteroid	0.000163422	0.294487	CDKN1A, SGK1, PTGDS, PTGS2, CTGF, SULT1A1, AQP1, IGFBP2
GOTERM_BP_FAT	GO:0009725~response to hormone	0.000325587	0.585899	SGK1, PTGS2, ACTA1, KL, PDK4, IGF2, CTSS, AQP1, CDKN1A, PTGDS, CTGF, SULT1A1, DNAJA1, TRPV4, IGFBP2, GH
GOTERM_BP_FAT	GO:0051384~response to glucocorticoid	0.000655479	1.17624	CDKN1A, SGK1, PTGDS, PTGS2, SULT1A1, AQP1, IGFBP2
GOTERM_BP_FAT	GO:0048545~response to steroid hormone	0.000941235	1.68491	CDKN1A, SGK1, PTGDS, PTGS2, ACTA1, CTGF, SULT1A1, DNAJA1, AQP1, IGFBP2
GOTERM_BP_FAT	GO:0014070~response to organic cyclic compound	0.00230678	4.08177	SGK1, PTGS2, ACTA1, IGF2, PMAIP1, AQP1, CCL12, CDKN1A, EZR, PTGDS, CTGF, FOLR1, SULT1A1, DNAJA1, SLC22A6, IGFBP2
Annotation Cluster 4	Enrichment Score: 3.544510085029707
Category	Term	PValue	FDR	Genes
GOTERM_BP_FAT	GO:0006952~defense response	6.70717e-10	1.21032e-06	IL1R1, PTGS2, S100A8, IFITM1, S100A9, IL17RE, PMAIP1, TLR7, C1QC, CTLA2A, NOV, ACE, CHIL3, TGM2, CFH, TRPV4, LBP, FN1, LYZ2, NGP, KL, CAMP, PDK4, IGF2, CTSS, C1QA, LCN2, C1QB, CCL12
GOTERM_BP_FAT	GO:0050729~positive regulation of inflammatory response	9.01202e-08	0.000162623	CCL12, ACE, S100A8, PTGS2, S100A9, TGM2, TRPV4, LBP, CTSS
GOTERM_BP_FAT	GO:0050727~regulation of inflammatory response	1.08883e-07	0.000196481	IL1R1, PTGS2, S100A8, S100A9, CTSS, CTLA2A, NOV, CCL12, ACE, CFH, TGM2, TRPV4, LBP
GOTERM_BP_FAT	GO:0006954~inflammatory response	1.48125e-07	0.000267293	S100A8, PTGS2, KL, S100A9, IL17RE, CTSS, TLR7, CTLA2A, NOV, CCL12, ACE, CHIL3, CFH, TGM2, TRPV4, LBP, FN1
GOTERM_BP_FAT	GO:0031347~regulation of defense response	3.31472e-06	0.00598128	IL1R1, S100A8, PTGS2, S100A9, PDK4, IGF2, CTSS, TLR7, CTLA2A, NOV, CCL12, ACE, CFH, TGM2, TRPV4, LBP
GOTERM_BP_FAT	GO:0032103~positive regulation of response to external stimulus	1.95104e-05	0.035201	CCL12, ACE, S100A8, PTGS2, S100A9, TGM2, TRPV4, LBP, CTSS, FN1
GOTERM_BP_FAT	GO:0031349~positive regulation of defense response	3.12128e-05	0.056309	CCL12, ACE, S100A8, PTGS2, S100A9, TGM2, TRPV4, LBP, CTSS, TLR7
GOTERM_BP_FAT	GO:0080134~regulation of response to stress	3.20772e-05	0.057868	IL1R1, S100A8, PTGS2, S100A9, PDK4, IGF2, CTSS, PMAIP1, TLR7, CTLA2A, NOV, CRHR2, CCL12, ACE, EZR, CTGF, MDFIC, DNAJA1, CFH, TGM2, TRPV4, LBP
GOTERM_BP_FAT	GO:0032101~regulation of response to external stimulus	7.88139e-05	0.142125	IL1R1, S100A8, PTGS2, S100A9, PDK4, CTSS, CTLA2A, NOV, CCL12, ACE, CFH, TGM2, TRPV4, SEMA3B, LBP, FN1
GOTERM_BP_FAT	GO:0097529~myeloid leukocyte migration	0.000302137	0.543809	NOV, CCL12, IL1R1, S100A8, S100A9, TRPV4, LBP
GOTERM_BP_FAT	GO:0097530~granulocyte migration	0.000407198	0.732251	CCL12, IL1R1, S100A8, S100A9, TRPV4, LBP
GOTERM_BP_FAT	GO:0009607~response to biotic stimulus	0.000714846	1.28212	LYZ2, S100A8, IFITM1, PTGS2, CAMP, PDK4, PMAIP1, TLR7, LCN2, CCL12, ACE, KRT8, IFITM6, TRPV4, LBP
GOTERM_BP_FAT	GO:0051707~response to other organism	0.00124612	2.22492	LYZ2, IFITM1, PTGS2, S100A8, CAMP, PDK4, PMAIP1, TLR7, LCN2, CCL12, ACE, KRT8, TRPV4, LBP
GOTERM_BP_FAT	GO:0043207~response to external biotic stimulus	0.00124612	2.22492	LYZ2, IFITM1, PTGS2, S100A8, CAMP, PDK4, PMAIP1, TLR7, LCN2, CCL12, ACE, KRT8, TRPV4, LBP
GOTERM_BP_FAT	GO:0050900~leukocyte migration	0.00144501	2.57567	NOV, CCL12, IL1R1, S100A8, PODXL, S100A9, TRPV4, LBP
GOTERM_BP_FAT	GO:1990266~neutrophil migration	0.00190026	3.37408	CCL12, IL1R1, S100A8, S100A9, LBP
GOTERM_BP_FAT	GO:0006935~chemotaxis	0.00193366	3.43241	NOV, CCL12, S100A8, ENPP2, S100A9, OTX2, TRPV4, SEMA3B, LBP, LMX1A, FN1
GOTERM_BP_FAT	GO:0042330~taxis	0.00200558	3.5579	NOV, CCL12, S100A8, ENPP2, S100A9, OTX2, TRPV4, SEMA3B, LBP, LMX1A, FN1
GOTERM_BP_FAT	GO:0071621~granulocyte chemotaxis	0.00213247	3.77892	CCL12, S100A8, S100A9, TRPV4, LBP
GOTERM_BP_FAT	GO:0060326~cell chemotaxis	0.0030387	5.34365	NOV, CCL12, S100A8, ENPP2, S100A9, TRPV4, LBP
GOTERM_BP_FAT	GO:0002523~leukocyte migration involved in inflammatory response	0.00364677	6.38005	S100A8, S100A9, LBP
GOTERM_BP_FAT	GO:0030595~leukocyte chemotaxis	0.00371698	6.49903	NOV, CCL12, S100A8, S100A9, TRPV4, LBP
GOTERM_BP_FAT	GO:0032496~response to lipopolysaccharide	0.00383991	6.707	LCN2, CCL12, ACE, S100A8, PTGS2, CAMP, TRPV4, LBP
GOTERM_BP_FAT	GO:0002237~response to molecule of bacterial origin	0.00501762	8.67736	LCN2, CCL12, ACE, S100A8, PTGS2, CAMP, TRPV4, LBP
GOTERM_BP_FAT	GO:0050920~regulation of chemotaxis	0.00660994	11.279	NOV, CCL12, TRPV4, SEMA3B, LBP, FN1
GOTERM_BP_FAT	GO:0009617~response to bacterium	0.00719796	12.2219	LCN2, CCL12, ACE, LYZ2, S100A8, PTGS2, CAMP, TRPV4, LBP
GOTERM_BP_FAT	GO:0030593~neutrophil chemotaxis	0.00990444	16.4411	CCL12, S100A8, S100A9, LBP
GOTERM_BP_FAT	GO:0002685~regulation of leukocyte migration	0.0149563	23.8091	NOV, CCL12, IL1R1, TRPV4, LBP
GOTERM_BP_FAT	GO:0002688~regulation of leukocyte chemotaxis	0.0164902	25.9218	NOV, CCL12, TRPV4, LBP
GOTERM_BP_FAT	GO:0002687~positive regulation of leukocyte migration	0.0324692	44.8788	CCL12, IL1R1, TRPV4, LBP
Annotation Cluster 5	Enrichment Score: 2.9735999952146237
Category	Term	PValue	FDR	Genes
GOTERM_BP_FAT	GO:0040011~locomotion	1.85868e-05	0.0335348	IL1R1, PTGS2, IFITM1, S100A8, ENPP2, PODXL, OTX2, S100A9, COL3A1, LMX1A, AQP1, SPAG16, NOV, FAM83D, CCL12, ACE, FOLR1, SPINT2, CTGF, FAP, SULF1, DNAJA1, TRPV4, SEMA3B, LBP, FN1
GOTERM_BP_FAT	GO:0006928~movement of cell or subcellular component	1.97341e-05	0.0356045	IL1R1, PTGS2, S100A8, IFITM1, ENPP2, MYO7A, COL3A1, S100A9, AQP1, SPAG16, FAM83D, NOV, ACE, CTGF, SPINT2, FOLR1, FAP, DNAJA1, KCNE2, TRPV4, SEMA3B, LBP, FN1, PODXL, OTX2, LMX1A, CCL12, SULF1
GOTERM_BP_FAT	GO:0051674~localization of cell	2.03361e-05	0.0366904	IL1R1, S100A8, PTGS2, IFITM1, ENPP2, PODXL, COL3A1, S100A9, AQP1, SPAG16, FAM83D, NOV, CCL12, ACE, CTGF, SPINT2, FOLR1, FAP, SULF1, DNAJA1, TRPV4, SEMA3B, LBP, FN1
GOTERM_BP_FAT	GO:0048870~cell motility	2.03361e-05	0.0366904	IL1R1, S100A8, PTGS2, IFITM1, ENPP2, PODXL, COL3A1, S100A9, AQP1, SPAG16, FAM83D, NOV, CCL12, ACE, CTGF, SPINT2, FOLR1, FAP, SULF1, DNAJA1, TRPV4, SEMA3B, LBP, FN1
GOTERM_BP_FAT	GO:0016477~cell migration	0.000134545	0.242511	IL1R1, S100A8, PTGS2, IFITM1, ENPP2, PODXL, COL3A1, S100A9, AQP1, FAM83D, NOV, CCL12, ACE, CTGF, FOLR1, FAP, SULF1, TRPV4, SEMA3B, LBP, FN1
GOTERM_BP_FAT	GO:2000145~regulation of cell motility	0.000299832	0.539671	IL1R1, PTGS2, IFITM1, ENPP2, PODXL, COL3A1, AQP1, NOV, CCL12, ACE, SPINT2, SULF1, TRPV4, SEMA3B, LBP, FN1
GOTERM_BP_FAT	GO:0040012~regulation of locomotion	0.00048507	0.871705	IL1R1, PTGS2, IFITM1, ENPP2, PODXL, COL3A1, AQP1, NOV, CCL12, ACE, SPINT2, SULF1, TRPV4, SEMA3B, LBP, FN1
GOTERM_BP_FAT	GO:0030334~regulation of cell migration	0.000640125	1.14883	IL1R1, IFITM1, PTGS2, ENPP2, PODXL, COL3A1, AQP1, NOV, CCL12, ACE, SULF1, TRPV4, SEMA3B, LBP, FN1
GOTERM_BP_FAT	GO:0051270~regulation of cellular component movement	0.000697252	1.25075	IL1R1, PTGS2, IFITM1, ENPP2, PODXL, COL3A1, AQP1, NOV, CCL12, ACE, SPINT2, SULF1, TRPV4, SEMA3B, LBP, FN1
GOTERM_BP_FAT	GO:0050900~leukocyte migration	0.00144501	2.57567	NOV, CCL12, IL1R1, S100A8, PODXL, S100A9, TRPV4, LBP
GOTERM_BP_FAT	GO:0030335~positive regulation of cell migration	0.00397783	6.93981	CCL12, IL1R1, PTGS2, ENPP2, PODXL, TRPV4, SEMA3B, LBP, AQP1, FN1
GOTERM_BP_FAT	GO:2000147~positive regulation of cell motility	0.00441548	7.67493	CCL12, IL1R1, PTGS2, ENPP2, PODXL, TRPV4, SEMA3B, LBP, AQP1, FN1
GOTERM_BP_FAT	GO:0040017~positive regulation of locomotion	0.00522782	9.02488	CCL12, IL1R1, PTGS2, ENPP2, PODXL, TRPV4, SEMA3B, LBP, AQP1, FN1
GOTERM_BP_FAT	GO:0051272~positive regulation of cellular component movement	0.00531505	9.16872	CCL12, IL1R1, PTGS2, ENPP2, PODXL, TRPV4, SEMA3B, LBP, AQP1, FN1
GOTERM_BP_FAT	GO:0050920~regulation of chemotaxis	0.00660994	11.279	NOV, CCL12, TRPV4, SEMA3B, LBP, FN1
GOTERM_BP_FAT	GO:0051271~negative regulation of cellular component movement	0.0122939	20.0062	NOV, CCL12, IFITM1, SPINT2, COL3A1, SULF1, SEMA3B
GOTERM_BP_FAT	GO:0040013~negative regulation of locomotion	0.0130461	21.0984	NOV, CCL12, IFITM1, SPINT2, COL3A1, SULF1, SEMA3B
GOTERM_BP_FAT	GO:2000146~negative regulation of cell motility	0.0259243	37.748	NOV, CCL12, IFITM1, SPINT2, COL3A1, SULF1
GOTERM_BP_FAT	GO:0007399~nervous system development	0.123605	90.7527	IL1R1, SGK1, S100A8, ENPP2, MYO7A, COL3A1, S100A9, OTX2, LMX1A, AQP1, CDKN1C, CCL12, ACE, SPINT2, FOLR1, SULF1, CLDN1, MT2, TRPV4, SEMA3B, GH, FN1
Annotation Cluster 6	Enrichment Score: 2.0359702189915656
Category	Term	PValue	FDR	Genes
GOTERM_BP_FAT	GO:0031347~regulation of defense response	3.31472e-06	0.00598128	IL1R1, S100A8, PTGS2, S100A9, PDK4, IGF2, CTSS, TLR7, CTLA2A, NOV, CCL12, ACE, CFH, TGM2, TRPV4, LBP
GOTERM_BP_FAT	GO:0048584~positive regulation of response to stimulus	7.32162e-06	0.0132111	IL1R1, PTGS2, S100A8, S100A9, COL3A1, PMAIP1, TLR7, C1QC, NOV, ACE, EZR, MDFIC, CTGF, LRG1, TGM2, CFH, TRPV4, LBP, FN1, KL, IGF2, CTSS, LMX1A, CDKN1C, C1QA, CRHR2, C1QB, CCL12, SULF1
GOTERM_BP_FAT	GO:0080134~regulation of response to stress	3.20772e-05	0.057868	IL1R1, S100A8, PTGS2, S100A9, PDK4, IGF2, CTSS, PMAIP1, TLR7, CTLA2A, NOV, CRHR2, CCL12, ACE, EZR, CTGF, MDFIC, DNAJA1, CFH, TGM2, TRPV4, LBP
GOTERM_BP_FAT	GO:0009967~positive regulation of signal transduction	0.000431633	0.776029	IL1R1, S100A8, PTGS2, KL, COL3A1, S100A9, IGF2, LMX1A, PMAIP1, TLR7, NOV, CDKN1C, CRHR2, CCL12, CTGF, LRG1, MDFIC, SULF1, TGM2, TRPV4, LBP
GOTERM_BP_FAT	GO:0009966~regulation of signal transduction	0.000779567	1.39743	IL1R1, PTGS2, S100A8, S100A9, COL3A1, PMAIP1, TLR7, NOV, FAM83D, EZR, MDFIC, FOLR1, CTGF, LRG1, SOSTDC1, DNAJA1, TGM2, KCNE2, TRPV4, LBP, FN1, KL, IGF2, ACTN3, LMX1A, CDKN1C, CRHR2, CCL12, SULF1, IGFBP2, GH
GOTERM_BP_FAT	GO:0051246~regulation of protein metabolic process	0.00102033	1.82528	WFIKKN2, S100A8, ENPP2, S100A9, 1500015O10RIK, PMAIP1, AQP1, TLR7, CTLA2A, FAM83D, ACE, EZR, SPINT2, MDFIC, CTGF, DNAJA1, CFH, KCNE2, TRPV4, ITIH2, LBP, FN1, NGP, KL, CAMP, ACER2, IGF2, CRHR2, CCL12, CDKN1A
GOTERM_BP_FAT	GO:0032268~regulation of cellular protein metabolic process	0.0014525	2.58886	WFIKKN2, S100A8, ENPP2, S100A9, 1500015O10RIK, PMAIP1, AQP1, TLR7, CTLA2A, FAM83D, ACE, EZR, SPINT2, MDFIC, CTGF, DNAJA1, KCNE2, TRPV4, ITIH2, FN1, NGP, KL, CAMP, ACER2, IGF2, CRHR2, CCL12, CDKN1A
GOTERM_BP_FAT	GO:0010647~positive regulation of cell communication	0.00188648	3.35	IL1R1, S100A8, PTGS2, KL, COL3A1, S100A9, IGF2, LMX1A, PMAIP1, TLR7, NOV, CDKN1C, CRHR2, CCL12, CTGF, LRG1, MDFIC, SULF1, TGM2, TRPV4, LBP
GOTERM_BP_FAT	GO:0023056~positive regulation of signaling	0.00202311	3.58845	IL1R1, S100A8, PTGS2, KL, COL3A1, S100A9, IGF2, LMX1A, PMAIP1, TLR7, NOV, CDKN1C, CRHR2, CCL12, CTGF, LRG1, MDFIC, SULF1, TGM2, TRPV4, LBP
GOTERM_BP_FAT	GO:0042325~regulation of phosphorylation	0.00238217	4.21249	ENPP2, KL, CAMP, 1500015O10RIK, IGF2, ACTN3, TLR7, PIFO, CDKN1C, FAM83D, CRHR2, CCL12, CDKN1A, ACE, EZR, CTGF, MDFIC, DNAJA1, TRPV4, FN1
GOTERM_BP_FAT	GO:0010646~regulation of cell communication	0.00288514	5.08021	IL1R1, PTGS2, S100A8, S100A9, COL3A1, PMAIP1, POMC, TLR7, NOV, FAM83D, EZR, MDFIC, FOLR1, CTGF, LRG1, SOSTDC1, DNAJA1, TGM2, KCNE2, TRPV4, LBP, FN1, KL, IGF2, ACTN3, LMX1A, CDKN1C, CRHR2, CCL12, SULF1, IGFBP2, GH
GOTERM_BP_FAT	GO:0023051~regulation of signaling	0.00333771	5.85463	IL1R1, PTGS2, S100A8, S100A9, COL3A1, PMAIP1, POMC, TLR7, NOV, FAM83D, EZR, MDFIC, FOLR1, CTGF, LRG1, SOSTDC1, DNAJA1, TGM2, KCNE2, TRPV4, LBP, FN1, KL, IGF2, ACTN3, LMX1A, CDKN1C, CRHR2, CCL12, SULF1, IGFBP2, GH
GOTERM_BP_FAT	GO:1902533~positive regulation of intracellular signal transduction	0.00611033	10.4703	PTGS2, S100A8, KL, COL3A1, S100A9, IGF2, PMAIP1, TLR7, CCL12, CRHR2, CTGF, MDFIC, TGM2, TRPV4
GOTERM_BP_FAT	GO:0070372~regulation of ERK1 and ERK2 cascade	0.0070072	11.917	FAM83D, CCL12, CRHR2, EZR, CTGF, TRPV4, FN1
GOTERM_BP_FAT	GO:0051247~positive regulation of protein metabolic process	0.00701755	11.9336	S100A8, KL, ENPP2, CAMP, ACER2, S100A9, IGF2, PMAIP1, TLR7, CRHR2, CCL12, ACE, CDKN1A, EZR, CTGF, MDFIC, KCNE2, TRPV4, LBP
GOTERM_BP_FAT	GO:1902531~regulation of intracellular signal transduction	0.00732401	12.4228	S100A8, PTGS2, KL, COL3A1, S100A9, IGF2, ACTN3, PMAIP1, TLR7, FAM83D, NOV, CRHR2, CCL12, EZR, CTGF, MDFIC, DNAJA1, TGM2, TRPV4, FN1
GOTERM_BP_FAT	GO:0019220~regulation of phosphate metabolic process	0.0119412	19.4891	ENPP2, KL, CAMP, 1500015O10RIK, IGF2, ACTN3, TLR7, PIFO, CDKN1C, FAM83D, CRHR2, CCL12, CDKN1A, ACE, EZR, CTGF, MDFIC, DNAJA1, TRPV4, FN1
GOTERM_BP_FAT	GO:0051174~regulation of phosphorus metabolic process	0.0120329	19.6238	ENPP2, KL, CAMP, 1500015O10RIK, IGF2, ACTN3, TLR7, PIFO, CDKN1C, FAM83D, CRHR2, CCL12, CDKN1A, ACE, EZR, CTGF, MDFIC, DNAJA1, TRPV4, FN1
GOTERM_BP_FAT	GO:0001932~regulation of protein phosphorylation	0.0125266	20.3455	KL, ENPP2, CAMP, 1500015O10RIK, IGF2, TLR7, FAM83D, CRHR2, CCL12, ACE, CDKN1A, EZR, CTGF, MDFIC, DNAJA1, TRPV4, FN1
GOTERM_BP_FAT	GO:0043408~regulation of MAPK cascade	0.0153467	24.3521	FAM83D, CCL12, CRHR2, EZR, CTGF, KL, MDFIC, DNAJA1, TRPV4, IGF2, FN1
GOTERM_BP_FAT	GO:0032270~positive regulation of cellular protein metabolic process	0.0171504	26.8139	S100A8, KL, ENPP2, CAMP, ACER2, S100A9, IGF2, PMAIP1, CRHR2, CCL12, ACE, CDKN1A, EZR, CTGF, MDFIC, KCNE2, TRPV4
GOTERM_BP_FAT	GO:0000165~MAPK cascade	0.0188525	29.0677	FAM83D, CCL12, CRHR2, EZR, CTGF, KL, MDFIC, DNAJA1, TRPV4, IGF2, FN1
GOTERM_BP_FAT	GO:0009893~positive regulation of metabolic process	0.0189196	29.1551	PTGS2, S100A8, ENPP2, S100A9, PMAIP1, POMC, TLR7, PIFO, ACE, EZR, MDFIC, CTGF, KCNE2, TRPV4, LBP, FN1, ACTA1, KL, CAMP, ACER2, OTX2, IGF2, ACTN3, LMX1A, LCN2, CDKN1C, CRHR2, CCL12, CDKN1A, GH
GOTERM_BP_FAT	GO:0023014~signal transduction by protein phosphorylation	0.0197061	30.1731	FAM83D, CCL12, CRHR2, EZR, CTGF, KL, MDFIC, DNAJA1, TRPV4, IGF2, FN1
GOTERM_BP_FAT	GO:0016310~phosphorylation	0.019815	30.3129	SGK1, SGMS2, ENPP2, KL, CAMP, PDK4, 1500015O10RIK, IGF2, ACTN3, TLR7, PIFO, CDKN1C, FAM83D, CRHR2, CCL12, ACE, CDKN1A, EZR, CTGF, MDFIC, DNAJA1, TRPV4, FN1
GOTERM_BP_FAT	GO:0035556~intracellular signal transduction	0.0322788	44.6827	S100A8, PTGS2, COL3A1, S100A9, PMAIP1, TLR7, FAM83D, NOV, EZR, MDFIC, CTGF, DNAJA1, MT2, TGM2, TRPV4, FN1, SGK1, KL, IGF2, ACTN3, CCL12, CRHR2, CDKN1A, CASQ1, GH
GOTERM_BP_FAT	GO:0006468~protein phosphorylation	0.0391558	51.3626	SGK1, KL, ENPP2, CAMP, PDK4, 1500015O10RIK, IGF2, TLR7, FAM83D, CRHR2, CCL12, ACE, CDKN1A, EZR, CTGF, MDFIC, DNAJA1, TRPV4, FN1
GOTERM_BP_FAT	GO:0042327~positive regulation of phosphorylation	0.040804	52.8463	CCL12, CRHR2, ACE, CDKN1A, CTGF, KL, MDFIC, ENPP2, CAMP, TRPV4, IGF2, PIFO
GOTERM_BP_FAT	GO:0010562~positive regulation of phosphorus metabolic process	0.0412893	53.2749	ENPP2, KL, CAMP, IGF2, ACTN3, PIFO, CRHR2, CCL12, ACE, CDKN1A, MDFIC, CTGF, TRPV4
GOTERM_BP_FAT	GO:0045937~positive regulation of phosphate metabolic process	0.0412893	53.2749	ENPP2, KL, CAMP, IGF2, ACTN3, PIFO, CRHR2, CCL12, ACE, CDKN1A, MDFIC, CTGF, TRPV4
GOTERM_BP_FAT	GO:0031325~positive regulation of cellular metabolic process	0.0414406	53.4078	PTGS2, S100A8, ENPP2, S100A9, PMAIP1, POMC, TLR7, PIFO, ACE, EZR, MDFIC, CTGF, KCNE2, TRPV4, LBP, KL, CAMP, ACER2, OTX2, IGF2, ACTN3, LMX1A, CDKN1C, CRHR2, CCL12, CDKN1A, GH
GOTERM_BP_FAT	GO:0031399~regulation of protein modification process	0.0433949	55.0925	KL, ENPP2, CAMP, ACER2, 1500015O10RIK, IGF2, TLR7, FAM83D, CRHR2, CCL12, ACE, CDKN1A, EZR, CTGF, MDFIC, DNAJA1, TRPV4, FN1
GOTERM_BP_FAT	GO:0001934~positive regulation of protein phosphorylation	0.0638967	69.6238	CCL12, CRHR2, ACE, CDKN1A, CTGF, KL, MDFIC, ENPP2, CAMP, TRPV4, IGF2
GOTERM_BP_FAT	GO:0010604~positive regulation of macromolecule metabolic process	0.0683881	72.1489	S100A8, ENPP2, S100A9, PMAIP1, POMC, TLR7, ACE, EZR, CTGF, MDFIC, KCNE2, TRPV4, LBP, FN1, ACTA1, KL, ACER2, CAMP, OTX2, IGF2, LMX1A, LCN2, CDKN1C, CCL12, CRHR2, CDKN1A
GOTERM_BP_FAT	GO:0043410~positive regulation of MAPK cascade	0.090612	81.9854	CCL12, CRHR2, CTGF, KL, MDFIC, TRPV4, IGF2
GOTERM_BP_FAT	GO:0006796~phosphate-containing compound metabolic process	0.161159	95.8045	SGK1, SGMS2, ENPP2, KL, CAMP, PDK4, 1500015O10RIK, IGF2, ACTN3, AQP1, TLR7, PIFO, FAM83D, CDKN1C, CRHR2, CCL12, SERINC2, CDKN1A, ACE, EZR, CTGF, MDFIC, DNAJA1, TRPV4, FN1
GOTERM_BP_FAT	GO:0006793~phosphorus metabolic process	0.162228	95.8998	SGK1, SGMS2, ENPP2, KL, CAMP, PDK4, 1500015O10RIK, IGF2, ACTN3, AQP1, TLR7, PIFO, FAM83D, CDKN1C, CRHR2, CCL12, SERINC2, CDKN1A, ACE, EZR, CTGF, MDFIC, DNAJA1, TRPV4, FN1
GOTERM_BP_FAT	GO:0031401~positive regulation of protein modification process	0.180901	97.2701	CCL12, CRHR2, ACE, CDKN1A, CTGF, KL, MDFIC, ENPP2, CAMP, TRPV4, IGF2
GOTERM_BP_FAT	GO:0036211~protein modification process	0.499155	99.9996	S100A8, FKBP5, ENPP2, COL3A1, S100A9, 1500015O10RIK, TLR7, FAM83D, ACE, EZR, MDFIC, CTGF, TGM2, DNAJA1, TRPV4, FN1, SGK1, KL, ACER2, CAMP, PDK4, IGF2, CCL12, CRHR2, CDKN1A
GOTERM_BP_FAT	GO:0006464~cellular protein modification process	0.499155	99.9996	S100A8, FKBP5, ENPP2, COL3A1, S100A9, 1500015O10RIK, TLR7, FAM83D, ACE, EZR, MDFIC, CTGF, TGM2, DNAJA1, TRPV4, FN1, SGK1, KL, ACER2, CAMP, PDK4, IGF2, CCL12, CRHR2, CDKN1A
Annotation Cluster 7	Enrichment Score: 1.9971906921871037
Category	Term	PValue	FDR	Genes
GOTERM_BP_FAT	GO:0071347~cellular response to interleukin-1	0.00148949	2.65396	LCN2, CCL12, IL1R1, CAMP, FN1
GOTERM_BP_FAT	GO:0034612~response to tumor necrosis factor	0.00299798	5.27387	LCN2, CCL12, KRT18, PTGS2, CAMP, KRT8
GOTERM_BP_FAT	GO:0071345~cellular response to cytokine stimulus	0.00370555	6.47966	LCN2, CCL12, IL1R1, KRT18, OSMR, CAMP, KRT8, MT2, IL17RE, FN1
GOTERM_BP_FAT	GO:0032496~response to lipopolysaccharide	0.00383991	6.707	LCN2, CCL12, ACE, S100A8, PTGS2, CAMP, TRPV4, LBP
GOTERM_BP_FAT	GO:0070555~response to interleukin-1	0.00432864	7.52949	LCN2, CCL12, IL1R1, CAMP, FN1
GOTERM_BP_FAT	GO:0002237~response to molecule of bacterial origin	0.00501762	8.67736	LCN2, CCL12, ACE, S100A8, PTGS2, CAMP, TRPV4, LBP
GOTERM_BP_FAT	GO:0009617~response to bacterium	0.00719796	12.2219	LCN2, CCL12, ACE, LYZ2, S100A8, PTGS2, CAMP, TRPV4, LBP
GOTERM_BP_FAT	GO:0071356~cellular response to tumor necrosis factor	0.0105812	17.4658	LCN2, CCL12, KRT18, CAMP, KRT8
GOTERM_BP_FAT	GO:0071222~cellular response to lipopolysaccharide	0.0860779	80.2939	LCN2, CCL12, CAMP, LBP
GOTERM_BP_FAT	GO:0071219~cellular response to molecule of bacterial origin	0.0942204	83.2326	LCN2, CCL12, CAMP, LBP
GOTERM_BP_FAT	GO:0071216~cellular response to biotic stimulus	0.125959	91.1909	LCN2, CCL12, CAMP, LBP
Annotation Cluster 8	Enrichment Score: 1.9919682059255117
Category	Term	PValue	FDR	Genes
KEGG_PATHWAY	mmu04610:Complement and coagulation cascades	3.23668e-05	0.0361189	C1QA, VWF, C1QB, F5, CFH, C1QC
GOTERM_BP_FAT	GO:0045087~innate immune response	8.55196e-05	0.154209	S100A8, IFITM1, CAMP, S100A9, IGF2, C1QC, TLR7, C1QA, LCN2, C1QB, CCL12, CFH, LBP
GOTERM_BP_FAT	GO:0006955~immune response	0.000393685	0.708031	S100A8, IFITM1, ENPP2, CAMP, COL3A1, S100A9, IGF2, CTSS, C1QC, TLR7, C1QA, LCN2, C1QB, CCL12, EZR, CFH, LBP
GOTERM_BP_FAT	GO:0006956~complement activation	0.00129412	2.30968	C1QA, C1QB, CFH, C1QC
GOTERM_BP_FAT	GO:0002684~positive regulation of immune system process	0.00130648	2.33149	IL1R1, IGF2, C1QC, TLR7, C1QA, C1QB, CCL12, CDKN1A, EZR, CFH, TRPV4, LBP, IGFBP2
GOTERM_BP_FAT	GO:0006959~humoral immune response	0.00201405	3.57267	C1QA, C1QB, CAMP, CFH, C1QC
GOTERM_BP_FAT	GO:0072376~protein activation cascade	0.00260276	4.59397	C1QA, C1QB, CFH, C1QC
KEGG_PATHWAY	mmu05150:Staphylococcus aureus infection	0.00331038	3.63323	C1QA, C1QB, CFH, C1QC
GOTERM_BP_FAT	GO:0006958~complement activation, classical pathway	0.00681162	11.6034	C1QA, C1QB, C1QC
GOTERM_BP_FAT	GO:0002253~activation of immune response	0.00734098	12.4498	C1QA, C1QB, EZR, CFH, LBP, TLR7, C1QC
GOTERM_BP_FAT	GO:0002252~immune effector process	0.00849199	14.2637	C1QA, C1QB, ACE, IFITM1, PDK4, CFH, IGF2, PMAIP1, LBP, TLR7, C1QC
KEGG_PATHWAY	mmu05142:Chagas disease (American trypanosomiasis)	0.0144139	14.9598	C1QA, CCL12, C1QB, ACE, C1QC
GOTERM_BP_FAT	GO:0002455~humoral immune response mediated by circulating immunoglobulin	0.0144256	23.0649	C1QA, C1QB, C1QC
GOTERM_BP_FAT	GO:0050776~regulation of immune response	0.0203608	31.0098	C1QA, C1QB, EZR, COL3A1, CFH, IGF2, LBP, TLR7, C1QC
KEGG_PATHWAY	mmu05020:Prion diseases	0.0234387	23.2577	C1QA, C1QB, C1QC
KEGG_PATHWAY	mmu05322:Systemic lupus erythematosus	0.02479	24.4345	C1QA, C1QB, ACTN3, C1QC
GOTERM_BP_FAT	GO:0050778~positive regulation of immune response	0.0436615	55.3178	C1QA, C1QB, EZR, CFH, LBP, TLR7, C1QC
GOTERM_BP_FAT	GO:0002443~leukocyte mediated immunity	0.0778701	76.8437	C1QA, C1QB, ACE, IGF2, C1QC
GOTERM_BP_FAT	GO:0016064~immunoglobulin mediated immune response	0.108549	87.4253	C1QA, C1QB, C1QC
GOTERM_BP_FAT	GO:0002449~lymphocyte mediated immunity	0.109637	87.6993	C1QA, C1QB, IGF2, C1QC
GOTERM_BP_FAT	GO:0019724~B cell mediated immunity	0.111252	88.0957	C1QA, C1QB, C1QC
KEGG_PATHWAY	mmu05133:Pertussis	0.120252	76.0682	C1QA, C1QB, C1QC
GOTERM_BP_FAT	GO:0002250~adaptive immune response	0.237989	99.2587	C1QA, C1QB, CTSS, C1QC
GOTERM_BP_FAT	GO:0002460~adaptive immune response based on somatic recombination of immune receptors built from immunoglobulin superfamily domains	0.362275	99.9702	C1QA, C1QB, C1QC
Annotation Cluster 9	Enrichment Score: 1.90246766642631
Category	Term	PValue	FDR	Genes
GOTERM_BP_FAT	GO:0009991~response to extracellular stimulus	0.000213947	0.385367	LCN2, CDKN1A, PTGS2, RBP1, ACTA1, FOLR1, PDK4, TRPV4, PMAIP1, IGFBP2, POMC, GH
GOTERM_BP_FAT	GO:0031667~response to nutrient levels	0.000482295	0.86674	LCN2, CDKN1A, PTGS2, RBP1, FOLR1, PDK4, TRPV4, PMAIP1, IGFBP2, POMC, GH
GOTERM_BP_FAT	GO:0071496~cellular response to external stimulus	0.0031049	5.457	LCN2, CDKN1A, PTGS2, FOLR1, PDK4, PMAIP1, AQP1, TLR7
GOTERM_BP_FAT	GO:0072593~reactive oxygen species metabolic process	0.0196337	30.0798	CDKN1A, PTGS2, CTGF, PDK4, PMAIP1, SOD3
GOTERM_BP_FAT	GO:0031669~cellular response to nutrient levels	0.0280541	40.1588	LCN2, CDKN1A, FOLR1, PDK4, PMAIP1
GOTERM_BP_FAT	GO:0031668~cellular response to extracellular stimulus	0.0481349	58.9427	LCN2, CDKN1A, FOLR1, PDK4, PMAIP1
GOTERM_BP_FAT	GO:0009267~cellular response to starvation	0.220076	98.8726	CDKN1A, PDK4, PMAIP1
GOTERM_BP_FAT	GO:0042594~response to starvation	0.322524	99.9112	CDKN1A, PDK4, PMAIP1
Annotation Cluster 10	Enrichment Score: 1.8949638302963763
Category	Term	PValue	FDR	Genes
GOTERM_BP_FAT	GO:0007155~cell adhesion	0.000281217	0.506245	S100A8, ENPP2, ACER2, PODXL, COL3A1, S100A9, IGF2, CTLA2A, NOV, VWF, EZR, CTGF, SPINT2, FREM1, FAP, SULF1, CLDN1, TGM2, CLDN2, TRPV4, IGFBP2, COL8A2, FN1
GOTERM_BP_FAT	GO:0022610~biological adhesion	0.000309119	0.556343	S100A8, ENPP2, ACER2, PODXL, COL3A1, S100A9, IGF2, CTLA2A, NOV, VWF, EZR, CTGF, SPINT2, FREM1, FAP, SULF1, CLDN1, TGM2, CLDN2, TRPV4, IGFBP2, COL8A2, FN1
GOTERM_BP_FAT	GO:0098602~single organism cell adhesion	0.00885485	14.8281	NOV, EZR, S100A8, SPINT2, ENPP2, PODXL, S100A9, TRPV4, IGF2, IGFBP2, CTLA2A, FN1
GOTERM_BP_FAT	GO:0030155~regulation of cell adhesion	0.0237704	35.2166	SPINT2, ENPP2, ACER2, PODXL, TGM2, TRPV4, IGF2, IGFBP2, CTLA2A, FN1
GOTERM_BP_FAT	GO:0016337~single organismal cell-cell adhesion	0.0315907	43.9685	NOV, EZR, S100A8, SPINT2, PODXL, S100A9, TRPV4, IGF2, IGFBP2, CTLA2A
GOTERM_BP_FAT	GO:0098609~cell-cell adhesion	0.06645	71.0846	NOV, EZR, S100A8, SPINT2, PODXL, S100A9, CLDN1, CLDN2, TRPV4, IGF2, IGFBP2, CTLA2A
GOTERM_BP_FAT	GO:0022407~regulation of cell-cell adhesion	0.0701473	73.0828	SPINT2, PODXL, TRPV4, IGF2, IGFBP2, CTLA2A
GOTERM_BP_FAT	GO:0070486~leukocyte aggregation	0.256944	99.5295	S100A8, S100A9, IGF2, IGFBP2, CTLA2A
Annotation Cluster 11	Enrichment Score: 1.6764207218314084
Category	Term	PValue	FDR	Genes
GOTERM_BP_FAT	GO:0045765~regulation of angiogenesis	0.00110719	1.9792	CRHR2, PTGS2, NGP, LRG1, ENPP2, CAMP, SULF1, AQP1
GOTERM_BP_FAT	GO:1901342~regulation of vasculature development	0.00201514	3.57457	CRHR2, PTGS2, NGP, LRG1, ENPP2, CAMP, SULF1, AQP1
GOTERM_BP_FAT	GO:0016525~negative regulation of angiogenesis	0.113972	88.7363	CRHR2, NGP, SULF1
GOTERM_BP_FAT	GO:2000181~negative regulation of blood vessel morphogenesis	0.122234	90.4882	CRHR2, NGP, SULF1
GOTERM_BP_FAT	GO:1901343~negative regulation of vasculature development	0.133468	92.461	CRHR2, NGP, SULF1
Annotation Cluster 12	Enrichment Score: 1.6717499213384948
Category	Term	PValue	FDR	Genes
GOTERM_BP_FAT	GO:0008217~regulation of blood pressure	0.00146094	2.60372	CRHR2, ACE, PTGS2, KL, SULT1A1, POMC, SLC4A5
GOTERM_BP_FAT	GO:0018958~phenol-containing compound metabolic process	0.0267894	38.7381	CRHR2, KL, SULT1A1, OCA2
GOTERM_BP_FAT	GO:1901615~organic hydroxy compound metabolic process	0.0321253	44.5241	CRHR2, TTR, RBP1, KL, ACER2, SULT1A1, OCA2
GOTERM_BP_FAT	GO:0009712~catechol-containing compound metabolic process	0.059007	66.6295	CRHR2, KL, SULT1A1
GOTERM_BP_FAT	GO:0006584~catecholamine metabolic process	0.059007	66.6295	CRHR2, KL, SULT1A1
Annotation Cluster 13	Enrichment Score: 1.6572858906310128
Category	Term	PValue	FDR	Genes
GOTERM_BP_FAT	GO:0018119~peptidyl-cysteine S-nitrosylation	0.00364677	6.38005	ACE, S100A8, S100A9
GOTERM_BP_FAT	GO:0017014~protein nitrosylation	0.00435227	7.56909	ACE, S100A8, S100A9
GOTERM_BP_FAT	GO:0018198~peptidyl-cysteine modification	0.0198605	30.3711	ACE, S100A8, S100A9
GOTERM_MF_FAT	GO:0043168~anion binding	0.0309927	36.1218	ACE, S100A8, PTGDS, FOLR1, S100A9, SLC22A6
GOTERM_BP_FAT	GO:0018193~peptidyl-amino acid modification	0.529295	99.9999	ACE, SGK1, S100A8, ENPP2, FKBP5, S100A9, TGM2, IGF2
Annotation Cluster 14	Enrichment Score: 1.6148334435652405
Category	Term	PValue	FDR	Genes
GOTERM_BP_FAT	GO:0030198~extracellular matrix organization	0.00564026	9.70313	CTGF, SPINT2, FAP, COL3A1, SULF1, CTSS, FN1
GOTERM_BP_FAT	GO:0043062~extracellular structure organization	0.00578159	9.93443	CTGF, SPINT2, FAP, COL3A1, SULF1, CTSS, FN1
GOTERM_BP_FAT	GO:0044236~multicellular organism metabolic process	0.0276956	39.7593	CTGF, FAP, TRPV4, CTSS
GOTERM_BP_FAT	GO:0032963~collagen metabolic process	0.095319	83.5958	CTGF, FAP, CTSS
GOTERM_BP_FAT	GO:0044259~multicellular organismal macromolecule metabolic process	0.0979258	84.4281	CTGF, FAP, CTSS
Annotation Cluster 15	Enrichment Score: 1.6067497225909415
Category	Term	PValue	FDR	Genes
GOTERM_BP_FAT	GO:0043068~positive regulation of programmed cell death	0.00750739	12.7143	ACE, CDKN1A, S100A8, PTGS2, CTGF, ACER2, FAP, S100A9, DNAJA1, TGM2, PMAIP1
GOTERM_BP_FAT	GO:0010941~regulation of cell death	0.00892472	14.9364	SGK1, MPZ, S100A8, PTGS2, ACER2, S100A9, PDK4, PMAIP1, AQP1, NOV, CCL12, ACE, CDKN1A, KRT18, CTGF, FAP, DNAJA1, TGM2, GH, FN1
GOTERM_BP_FAT	GO:0010942~positive regulation of cell death	0.0113192	18.5696	ACE, CDKN1A, S100A8, PTGS2, CTGF, ACER2, FAP, S100A9, DNAJA1, TGM2, PMAIP1
GOTERM_BP_FAT	GO:0008219~cell death	0.011418	18.7162	SGK1, MPZ, S100A8, PTGS2, ACER2, S100A9, PDK4, PMAIP1, AQP1, NOV, LCN2, CCL12, ACE, CDKN1A, KRT18, CTGF, FAP, SULF1, KRT8, DNAJA1, TGM2, GH, FN1
GOTERM_BP_FAT	GO:0006915~apoptotic process	0.0128075	20.7534	SGK1, MPZ, S100A8, PTGS2, ACER2, S100A9, PDK4, PMAIP1, AQP1, LCN2, CCL12, ACE, CDKN1A, KRT18, CTGF, FAP, SULF1, KRT8, DNAJA1, TGM2, FN1
GOTERM_BP_FAT	GO:0042981~regulation of apoptotic process	0.0146896	23.436	SGK1, MPZ, S100A8, PTGS2, ACER2, S100A9, PDK4, PMAIP1, AQP1, CCL12, ACE, CDKN1A, KRT18, CTGF, FAP, DNAJA1, TGM2, FN1
GOTERM_BP_FAT	GO:0043067~regulation of programmed cell death	0.0163918	25.7879	SGK1, MPZ, S100A8, PTGS2, ACER2, S100A9, PDK4, PMAIP1, AQP1, CCL12, ACE, CDKN1A, KRT18, CTGF, FAP, DNAJA1, TGM2, FN1
GOTERM_BP_FAT	GO:0043065~positive regulation of apoptotic process	0.0194783	29.8796	ACE, S100A8, PTGS2, CTGF, ACER2, FAP, S100A9, DNAJA1, TGM2, PMAIP1
GOTERM_BP_FAT	GO:0012501~programmed cell death	0.019747	30.2255	SGK1, MPZ, S100A8, PTGS2, ACER2, S100A9, PDK4, PMAIP1, AQP1, LCN2, CCL12, ACE, CDKN1A, KRT18, CTGF, FAP, SULF1, KRT8, DNAJA1, TGM2, FN1
GOTERM_BP_FAT	GO:0060548~negative regulation of cell death	0.0764126	76.1743	NOV, CCL12, CDKN1A, SGK1, KRT18, MPZ, CTGF, PDK4, DNAJA1, AQP1, GH, FN1
GOTERM_BP_FAT	GO:0043066~negative regulation of apoptotic process	0.250643	99.4521	CCL12, CDKN1A, SGK1, KRT18, MPZ, PDK4, DNAJA1, AQP1, FN1
GOTERM_BP_FAT	GO:0043069~negative regulation of programmed cell death	0.266159	99.6244	CCL12, CDKN1A, SGK1, KRT18, MPZ, PDK4, DNAJA1, AQP1, FN1
Annotation Cluster 16	Enrichment Score: 1.5476301438056923
Category	Term	PValue	FDR	Genes
GOTERM_BP_FAT	GO:0052547~regulation of peptidase activity	0.000217576	0.391892	WFIKKN2, S100A8, NGP, CTGF, SPINT2, ACER2, S100A9, ITIH2, PMAIP1, AQP1
GOTERM_BP_FAT	GO:0030162~regulation of proteolysis	0.000582497	1.04592	WFIKKN2, S100A8, NGP, CTGF, SPINT2, ACER2, S100A9, CFH, KCNE2, ITIH2, PMAIP1, AQP1, CTLA2A
GOTERM_BP_FAT	GO:0043280~positive regulation of cysteine-type endopeptidase activity involved in apoptotic process	0.00713489	12.1212	S100A8, CTGF, ACER2, S100A9, PMAIP1
GOTERM_BP_FAT	GO:0043068~positive regulation of programmed cell death	0.00750739	12.7143	ACE, CDKN1A, S100A8, PTGS2, CTGF, ACER2, FAP, S100A9, DNAJA1, TGM2, PMAIP1
GOTERM_BP_FAT	GO:2001056~positive regulation of cysteine-type endopeptidase activity	0.00988796	16.416	S100A8, CTGF, ACER2, S100A9, PMAIP1
GOTERM_BP_FAT	GO:0010950~positive regulation of endopeptidase activity	0.0113053	18.5489	S100A8, CTGF, ACER2, S100A9, PMAIP1
GOTERM_BP_FAT	GO:0010942~positive regulation of cell death	0.0113192	18.5696	ACE, CDKN1A, S100A8, PTGS2, CTGF, ACER2, FAP, S100A9, DNAJA1, TGM2, PMAIP1
GOTERM_BP_FAT	GO:0006919~activation of cysteine-type endopeptidase activity involved in apoptotic process	0.0115105	18.8535	S100A8, ACER2, S100A9, PMAIP1
GOTERM_BP_FAT	GO:0043281~regulation of cysteine-type endopeptidase activity involved in apoptotic process	0.0116478	19.0566	S100A8, CTGF, ACER2, S100A9, PMAIP1, AQP1
GOTERM_BP_FAT	GO:0010952~positive regulation of peptidase activity	0.0128475	20.8113	S100A8, CTGF, ACER2, S100A9, PMAIP1
GOTERM_BP_FAT	GO:2000116~regulation of cysteine-type endopeptidase activity	0.0161754	25.4927	S100A8, CTGF, ACER2, S100A9, PMAIP1, AQP1
GOTERM_BP_FAT	GO:0043065~positive regulation of apoptotic process	0.0194783	29.8796	ACE, S100A8, PTGS2, CTGF, ACER2, FAP, S100A9, DNAJA1, TGM2, PMAIP1
GOTERM_BP_FAT	GO:0052548~regulation of endopeptidase activity	0.026917	38.8828	S100A8, CTGF, ACER2, S100A9, PMAIP1, AQP1
GOTERM_BP_FAT	GO:0045862~positive regulation of proteolysis	0.0475792	58.508	S100A8, CTGF, ACER2, S100A9, KCNE2, PMAIP1
GOTERM_BP_FAT	GO:2001244~positive regulation of intrinsic apoptotic signaling pathway	0.0635115	69.3974	S100A8, S100A9, PMAIP1
GOTERM_BP_FAT	GO:0051336~regulation of hydrolase activity	0.0726756	74.3734	WFIKKN2, CCL12, S100A8, NGP, CTGF, SPINT2, ACER2, S100A9, ITIH2, PMAIP1, AQP1
GOTERM_BP_FAT	GO:0043085~positive regulation of catalytic activity	0.0733286	74.6971	SERINC2, CCL12, ACE, CDKN1A, S100A8, CTGF, MDFIC, ACER2, S100A9, IGF2, PMAIP1, PIFO
GOTERM_BP_FAT	GO:0032269~negative regulation of cellular protein metabolic process	0.0839463	79.4478	WFIKKN2, CDKN1A, EZR, NGP, SPINT2, ACER2, DNAJA1, 1500015O10RIK, ITIH2, AQP1, CTLA2A
GOTERM_BP_FAT	GO:2001242~regulation of intrinsic apoptotic signaling pathway	0.104393	86.3243	S100A8, S100A9, DNAJA1, PMAIP1
GOTERM_BP_FAT	GO:0051248~negative regulation of protein metabolic process	0.119511	89.9414	WFIKKN2, CDKN1A, EZR, NGP, SPINT2, ACER2, DNAJA1, 1500015O10RIK, ITIH2, AQP1, CTLA2A
GOTERM_BP_FAT	GO:0097190~apoptotic signaling pathway	0.135222	92.7316	LCN2, CDKN1A, KRT18, S100A8, S100A9, KRT8, DNAJA1, PMAIP1
GOTERM_BP_FAT	GO:0097193~intrinsic apoptotic signaling pathway	0.161413	95.8274	CDKN1A, S100A8, S100A9, DNAJA1, PMAIP1
GOTERM_BP_FAT	GO:0051345~positive regulation of hydrolase activity	0.230909	99.1241	CCL12, S100A8, CTGF, ACER2, S100A9, PMAIP1
GOTERM_BP_FAT	GO:2001235~positive regulation of apoptotic signaling pathway	0.356209	99.9646	S100A8, S100A9, PMAIP1
GOTERM_BP_FAT	GO:2001233~regulation of apoptotic signaling pathway	0.53645	99.9999	S100A8, S100A9, DNAJA1, PMAIP1
Annotation Cluster 17	Enrichment Score: 1.542916838230131
Category	Term	PValue	FDR	Genes
GOTERM_BP_FAT	GO:0052547~regulation of peptidase activity	0.000217576	0.391892	WFIKKN2, S100A8, NGP, CTGF, SPINT2, ACER2, S100A9, ITIH2, PMAIP1, AQP1
GOTERM_BP_FAT	GO:0030162~regulation of proteolysis	0.000582497	1.04592	WFIKKN2, S100A8, NGP, CTGF, SPINT2, ACER2, S100A9, CFH, KCNE2, ITIH2, PMAIP1, AQP1, CTLA2A
GOTERM_BP_FAT	GO:0051246~regulation of protein metabolic process	0.00102033	1.82528	WFIKKN2, S100A8, ENPP2, S100A9, 1500015O10RIK, PMAIP1, AQP1, TLR7, CTLA2A, FAM83D, ACE, EZR, SPINT2, MDFIC, CTGF, DNAJA1, CFH, KCNE2, TRPV4, ITIH2, LBP, FN1, NGP, KL, CAMP, ACER2, IGF2, CRHR2, CCL12, CDKN1A
GOTERM_BP_FAT	GO:0032268~regulation of cellular protein metabolic process	0.0014525	2.58886	WFIKKN2, S100A8, ENPP2, S100A9, 1500015O10RIK, PMAIP1, AQP1, TLR7, CTLA2A, FAM83D, ACE, EZR, SPINT2, MDFIC, CTGF, DNAJA1, KCNE2, TRPV4, ITIH2, FN1, NGP, KL, CAMP, ACER2, IGF2, CRHR2, CCL12, CDKN1A
GOTERM_BP_FAT	GO:0006508~proteolysis	0.0258906	37.709	WFIKKN2, S100A8, NGP, ACER2, S100A9, 1500015O10RIK, CTSS, PMAIP1, AQP1, CTLA2A, ACE, CTGF, SPINT2, FAP, CFH, KCNE2, ITIH2
GOTERM_BP_FAT	GO:0050790~regulation of catalytic activity	0.0291066	41.3174	WFIKKN2, S100A8, NGP, ACER2, S100A9, 1500015O10RIK, IGF2, PMAIP1, AQP1, PIFO, SERINC2, CCL12, CDKN1A, ACE, CTGF, SPINT2, MDFIC, DNAJA1, ITIH2
GOTERM_BP_FAT	GO:0065009~regulation of molecular function	0.0426902	54.4918	WFIKKN2, SGK1, S100A8, NGP, ACER2, S100A9, 1500015O10RIK, IGF2, CTSS, PMAIP1, AQP1, PIFO, SERINC2, CRHR2, CCL12, CDKN1A, ACE, CTGF, SPINT2, MDFIC, DNAJA1, KCNE2, ITIH2
GOTERM_BP_FAT	GO:0051336~regulation of hydrolase activity	0.0726756	74.3734	WFIKKN2, CCL12, S100A8, NGP, CTGF, SPINT2, ACER2, S100A9, ITIH2, PMAIP1, AQP1
GOTERM_BP_FAT	GO:0032269~negative regulation of cellular protein metabolic process	0.0839463	79.4478	WFIKKN2, CDKN1A, EZR, NGP, SPINT2, ACER2, DNAJA1, 1500015O10RIK, ITIH2, AQP1, CTLA2A
GOTERM_BP_FAT	GO:0051248~negative regulation of protein metabolic process	0.119511	89.9414	WFIKKN2, CDKN1A, EZR, NGP, SPINT2, ACER2, DNAJA1, 1500015O10RIK, ITIH2, AQP1, CTLA2A
GOTERM_BP_FAT	GO:0043086~negative regulation of catalytic activity	0.129378	91.7923	WFIKKN2, CDKN1A, NGP, SPINT2, DNAJA1, 1500015O10RIK, ITIH2, AQP1
GOTERM_BP_FAT	GO:0044092~negative regulation of molecular function	0.156583	95.3716	WFIKKN2, ACE, CDKN1A, NGP, SPINT2, DNAJA1, 1500015O10RIK, KCNE2, ITIH2, AQP1
GOTERM_BP_FAT	GO:0010605~negative regulation of macromolecule metabolic process	0.3682	99.9748	WFIKKN2, NGP, ACER2, 1500015O10RIK, AQP1, CTLA2A, CDKN1C, CRHR2, ACE, CDKN1A, EZR, CTGF, SPINT2, MDFIC, DNAJA1, TRPV4, ITIH2
GOTERM_BP_FAT	GO:0009892~negative regulation of metabolic process	0.417758	99.9942	WFIKKN2, NGP, ACER2, 1500015O10RIK, ACTN3, AQP1, CTLA2A, CDKN1C, CRHR2, ACE, CDKN1A, EZR, CTGF, SPINT2, MDFIC, DNAJA1, TRPV4, ITIH2
GOTERM_BP_FAT	GO:0031324~negative regulation of cellular metabolic process	0.523136	99.9998	WFIKKN2, NGP, ACER2, 1500015O10RIK, ACTN3, AQP1, CTLA2A, CDKN1C, CRHR2, CDKN1A, EZR, SPINT2, MDFIC, DNAJA1, TRPV4, ITIH2
Annotation Cluster 18	Enrichment Score: 1.5214086198662942
Category	Term	PValue	FDR	Genes
GOTERM_BP_FAT	GO:0098656~anion transmembrane transport	0.00516119	8.91486	CLIC6, SLC16A8, SLC13A4, OCA2, SLC4A5
GOTERM_BP_FAT	GO:0006820~anion transport	0.015594	24.6942	SERINC2, ACE, CLIC6, SLC16A8, SLC22A6, SLC13A4, OCA2, SLC4A5
GOTERM_BP_FAT	GO:0034220~ion transmembrane transport	0.0170325	26.6553	SLC16A2, CLIC6, SLC16A8, KCNE2, TRPV4, CTSS, SLC13A4, AQP1, CASQ1, OCA2, SLC4A5
GOTERM_MF_FAT	GO:0008509~anion transmembrane transporter activity	0.0241554	29.3968	CLIC6, SLC16A8, SLC22A6, SLC13A4, SLC4A5
GOTERM_MF_FAT	GO:0015103~inorganic anion transmembrane transporter activity	0.0332286	38.1883	CLIC6, SLC22A6, SLC13A4, SLC4A5
GOTERM_MF_FAT	GO:0015291~secondary active transmembrane transporter activity	0.0430266	46.5323	SLC16A2, SLC16A8, SLC22A6, SLC13A4, SLC4A5
GOTERM_MF_FAT	GO:0022804~active transmembrane transporter activity	0.0607146	59.0033	SLC16A2, SLC16A8, SLC22A6, SLC13A4, ABCA4, SLC4A5
GOTERM_BP_FAT	GO:0055085~transmembrane transport	0.0678868	71.8772	SLC16A2, CLIC6, SLC16A8, KCNE2, TRPV4, SLC22A6, CTSS, SLC13A4, AQP1, CASQ1, OCA2, SLC4A5
GOTERM_BP_FAT	GO:0015711~organic anion transport	0.103991	86.2131	SERINC2, ACE, SLC16A8, SLC22A6, SLC4A5
Annotation Cluster 19	Enrichment Score: 1.4168480735206517
Category	Term	PValue	FDR	Genes
GOTERM_BP_FAT	GO:0032755~positive regulation of interleukin-6 production	0.00990444	16.4411	CRHR2, TRPV4, LBP, TLR7
GOTERM_BP_FAT	GO:0001817~regulation of cytokine production	0.0200944	30.6704	CRHR2, EZR, PTGS2, SULF1, TRPV4, LBP, POMC, TLR7, FN1
GOTERM_BP_FAT	GO:0001816~cytokine production	0.0313566	43.7236	CRHR2, EZR, PTGS2, SULF1, TRPV4, LBP, POMC, TLR7, FN1
GOTERM_BP_FAT	GO:0032635~interleukin-6 production	0.0387278	50.9701	CRHR2, TRPV4, LBP, TLR7
GOTERM_BP_FAT	GO:0032675~regulation of interleukin-6 production	0.0387278	50.9701	CRHR2, TRPV4, LBP, TLR7
GOTERM_BP_FAT	GO:0032722~positive regulation of chemokine production	0.0462199	57.4263	TRPV4, LBP, TLR7
GOTERM_BP_FAT	GO:0001819~positive regulation of cytokine production	0.0701473	73.0828	CRHR2, PTGS2, SULF1, TRPV4, LBP, TLR7
GOTERM_BP_FAT	GO:0032602~chemokine production	0.072853	74.4617	TRPV4, LBP, TLR7
GOTERM_BP_FAT	GO:0032642~regulation of chemokine production	0.0801311	77.8471	TRPV4, LBP, TLR7
Annotation Cluster 20	Enrichment Score: 1.4099680516934008
Category	Term	PValue	FDR	Genes
GOTERM_BP_FAT	GO:0031960~response to corticosteroid	0.000163422	0.294487	CDKN1A, SGK1, PTGDS, PTGS2, CTGF, SULT1A1, AQP1, IGFBP2
GOTERM_BP_FAT	GO:0051384~response to glucocorticoid	0.000655479	1.17624	CDKN1A, SGK1, PTGDS, PTGS2, SULT1A1, AQP1, IGFBP2
GOTERM_BP_FAT	GO:0071496~cellular response to external stimulus	0.0031049	5.457	LCN2, CDKN1A, PTGS2, FOLR1, PDK4, PMAIP1, AQP1, TLR7
GOTERM_BP_FAT	GO:0070482~response to oxygen levels	0.0289245	41.1186	CDKN1A, PTGS2, CTGF, APOLD1, PMAIP1, AQP1, SOD3
GOTERM_BP_FAT	GO:0009314~response to radiation	0.0291771	41.3943	CDKN1A, IL1R1, SGK1, PTGS2, COL3A1, PMAIP1, AQP1, GH
GOTERM_BP_FAT	GO:0048145~regulation of fibroblast proliferation	0.0387278	50.9701	CDKN1A, PMAIP1, AQP1, FN1
GOTERM_BP_FAT	GO:0048144~fibroblast proliferation	0.0398265	51.9716	CDKN1A, PMAIP1, AQP1, FN1
GOTERM_BP_FAT	GO:0009416~response to light stimulus	0.0468668	57.9444	CDKN1A, SGK1, PTGS2, PMAIP1, AQP1, GH
GOTERM_BP_FAT	GO:0071214~cellular response to abiotic stimulus	0.0497549	60.1855	CDKN1A, PTGS2, TRPV4, AQP1, TLR7, GH
GOTERM_BP_FAT	GO:0036293~response to decreased oxygen levels	0.0701473	73.0828	PTGS2, CTGF, APOLD1, PMAIP1, AQP1, SOD3
GOTERM_BP_FAT	GO:0009411~response to UV	0.0767298	76.3215	CDKN1A, PTGS2, PMAIP1, AQP1
GOTERM_BP_FAT	GO:0034644~cellular response to UV	0.105865	86.7242	CDKN1A, PTGS2, AQP1
GOTERM_BP_FAT	GO:0071482~cellular response to light stimulus	0.122234	90.4882	CDKN1A, PTGS2, AQP1
GOTERM_BP_FAT	GO:0001666~response to hypoxia	0.166246	96.2406	PTGS2, APOLD1, PMAIP1, AQP1, SOD3
GOTERM_BP_FAT	GO:0071456~cellular response to hypoxia	0.213912	98.7006	PTGS2, PMAIP1, AQP1
GOTERM_BP_FAT	GO:0036294~cellular response to decreased oxygen levels	0.232448	99.1552	PTGS2, PMAIP1, AQP1
GOTERM_BP_FAT	GO:0071453~cellular response to oxygen levels	0.257308	99.5336	PTGS2, PMAIP1, AQP1
GOTERM_BP_FAT	GO:0071478~cellular response to radiation	0.279105	99.7276	CDKN1A, PTGS2, AQP1
Annotation Cluster 21	Enrichment Score: 1.4032788836792391
Category	Term	PValue	FDR	Genes
GOTERM_BP_FAT	GO:0006811~ion transport	0.000328349	0.590856	SGK1, PTGS2, CTSS, AQP1, LCN2, SERINC2, CRHR2, CCL12, SLC16A2, ACE, CTGF, SLC16A8, CLIC6, KCNE2, TRPV4, SLC22A6, SLC13A4, CASQ1, STEAP1, OCA2, SLC4A5
GOTERM_BP_FAT	GO:0008015~blood circulation	0.000843286	1.51083	CRHR2, ACE, PTGS2, F5, CTGF, KL, SULT1A1, KCNE2, TRPV4, POMC, SLC4A5
GOTERM_BP_FAT	GO:0003013~circulatory system process	0.000917728	1.64316	CRHR2, ACE, PTGS2, F5, CTGF, KL, SULT1A1, KCNE2, TRPV4, POMC, SLC4A5
GOTERM_BP_FAT	GO:0070372~regulation of ERK1 and ERK2 cascade	0.0070072	11.917	FAM83D, CCL12, CRHR2, EZR, CTGF, TRPV4, FN1
GOTERM_BP_FAT	GO:0006816~calcium ion transport	0.0102012	16.8918	CCL12, CRHR2, ACE, PTGS2, CTGF, KCNE2, TRPV4, CASQ1
GOTERM_BP_FAT	GO:0030001~metal ion transport	0.0132155	21.3423	CCL12, CRHR2, ACE, SGK1, PTGS2, CTGF, KCNE2, TRPV4, SLC13A4, AQP1, STEAP1, CASQ1
GOTERM_BP_FAT	GO:0006812~cation transport	0.0141227	22.6371	SGK1, PTGS2, CTSS, AQP1, CRHR2, CCL12, ACE, CTGF, TRPV4, KCNE2, SLC13A4, CASQ1, STEAP1
GOTERM_BP_FAT	GO:0051924~regulation of calcium ion transport	0.0180417	28.0024	CCL12, CRHR2, ACE, PTGS2, KCNE2, CASQ1
GOTERM_BP_FAT	GO:0070838~divalent metal ion transport	0.0214909	32.4318	CCL12, CRHR2, ACE, PTGS2, CTGF, KCNE2, TRPV4, CASQ1
GOTERM_BP_FAT	GO:0072511~divalent inorganic cation transport	0.0218056	32.823	CCL12, CRHR2, ACE, PTGS2, CTGF, KCNE2, TRPV4, CASQ1
GOTERM_BP_FAT	GO:0070509~calcium ion import	0.0287111	40.8846	CCL12, CRHR2, ACE, TRPV4, CASQ1
GOTERM_BP_FAT	GO:0090279~regulation of calcium ion import	0.0334724	45.901	CCL12, CRHR2, ACE, CASQ1
GOTERM_BP_FAT	GO:0010959~regulation of metal ion transport	0.03657	48.9457	CCL12, CRHR2, ACE, SGK1, PTGS2, KCNE2, CASQ1
GOTERM_BP_FAT	GO:0051926~negative regulation of calcium ion transport	0.0383541	50.6251	CRHR2, ACE, PTGS2
GOTERM_BP_FAT	GO:0043269~regulation of ion transport	0.0422393	54.1034	CCL12, CRHR2, ACE, SGK1, PTGS2, CLIC6, KCNE2, CTSS, CASQ1
GOTERM_BP_FAT	GO:0043271~negative regulation of ion transport	0.0516704	61.6092	CRHR2, ACE, PTGS2, KCNE2
GOTERM_BP_FAT	GO:0043410~positive regulation of MAPK cascade	0.090612	81.9854	CCL12, CRHR2, CTGF, KL, MDFIC, TRPV4, IGF2
GOTERM_BP_FAT	GO:0060047~heart contraction	0.127825	91.5241	CRHR2, ACE, CTGF, KCNE2
GOTERM_BP_FAT	GO:0003015~heart process	0.133481	92.4631	CRHR2, ACE, CTGF, KCNE2
GOTERM_BP_FAT	GO:1903524~positive regulation of blood circulation	0.168413	96.413	CRHR2, PTGS2, CTGF
GOTERM_BP_FAT	GO:1903522~regulation of blood circulation	0.233534	99.1765	CRHR2, PTGS2, CTGF, KCNE2
GOTERM_BP_FAT	GO:0070374~positive regulation of ERK1 and ERK2 cascade	0.307067	99.8666	CCL12, CTGF, TRPV4
GOTERM_BP_FAT	GO:0008016~regulation of heart contraction	0.31635	99.8954	CRHR2, CTGF, KCNE2
GOTERM_BP_FAT	GO:0009746~response to hexose	0.374343	99.9789	CRHR2, PTGS2, CTGF
GOTERM_BP_FAT	GO:0034284~response to monosaccharide	0.3893	99.9863	CRHR2, PTGS2, CTGF
GOTERM_BP_FAT	GO:0032844~regulation of homeostatic process	0.403109	99.991	CRHR2, PTGS2, PDK4, TRPV4, CASQ1
GOTERM_BP_FAT	GO:0009743~response to carbohydrate	0.441766	99.9973	CRHR2, PTGS2, CTGF
Annotation Cluster 22	Enrichment Score: 1.324302939897622
Category	Term	PValue	FDR	Genes
GOTERM_BP_FAT	GO:0052547~regulation of peptidase activity	0.000217576	0.391892	WFIKKN2, S100A8, NGP, CTGF, SPINT2, ACER2, S100A9, ITIH2, PMAIP1, AQP1
GOTERM_MF_FAT	GO:0061134~peptidase regulator activity	0.0140885	18.2896	WFIKKN2, NGP, SPINT2, ITIH2, FN1
GOTERM_BP_FAT	GO:0045861~negative regulation of proteolysis	0.0213155	32.2129	WFIKKN2, NGP, SPINT2, ITIH2, AQP1, CTLA2A
GOTERM_BP_FAT	GO:0010466~negative regulation of peptidase activity	0.023124	34.4382	WFIKKN2, NGP, SPINT2, ITIH2, AQP1
GOTERM_MF_FAT	GO:0004866~endopeptidase inhibitor activity	0.0295518	34.7561	WFIKKN2, NGP, SPINT2, ITIH2
GOTERM_MF_FAT	GO:0030414~peptidase inhibitor activity	0.0341834	39.0517	WFIKKN2, NGP, SPINT2, ITIH2
GOTERM_MF_FAT	GO:0061135~endopeptidase regulator activity	0.0351524	39.9165	WFIKKN2, NGP, SPINT2, ITIH2
GOTERM_MF_FAT	GO:0004857~enzyme inhibitor activity	0.0424413	46.0648	CDKN1C, WFIKKN2, CDKN1A, NGP, SPINT2, ITIH2
GOTERM_MF_FAT	GO:0004867~serine-type endopeptidase inhibitor activity	0.0470934	49.6775	WFIKKN2, SPINT2, ITIH2
GOTERM_BP_FAT	GO:0051336~regulation of hydrolase activity	0.0726756	74.3734	WFIKKN2, CCL12, S100A8, NGP, CTGF, SPINT2, ACER2, S100A9, ITIH2, PMAIP1, AQP1
GOTERM_BP_FAT	GO:0032269~negative regulation of cellular protein metabolic process	0.0839463	79.4478	WFIKKN2, CDKN1A, EZR, NGP, SPINT2, ACER2, DNAJA1, 1500015O10RIK, ITIH2, AQP1, CTLA2A
GOTERM_BP_FAT	GO:0051248~negative regulation of protein metabolic process	0.119511	89.9414	WFIKKN2, CDKN1A, EZR, NGP, SPINT2, ACER2, DNAJA1, 1500015O10RIK, ITIH2, AQP1, CTLA2A
GOTERM_BP_FAT	GO:0043086~negative regulation of catalytic activity	0.129378	91.7923	WFIKKN2, CDKN1A, NGP, SPINT2, DNAJA1, 1500015O10RIK, ITIH2, AQP1
GOTERM_BP_FAT	GO:0044092~negative regulation of molecular function	0.156583	95.3716	WFIKKN2, ACE, CDKN1A, NGP, SPINT2, DNAJA1, 1500015O10RIK, KCNE2, ITIH2, AQP1
GOTERM_BP_FAT	GO:0051346~negative regulation of hydrolase activity	0.161413	95.8274	WFIKKN2, NGP, SPINT2, ITIH2, AQP1
GOTERM_MF_FAT	GO:0030234~enzyme regulator activity	0.327133	99.6448	CDKN1C, WFIKKN2, CDKN1A, NGP, SPINT2, ITIH2, IGF2, FN1
GOTERM_MF_FAT	GO:0098772~molecular function regulator	0.366816	99.8505	CDKN1C, WFIKKN2, CDKN1A, SGK1, NGP, SPINT2, KCNE2, ITIH2, IGF2, FN1
