# Supplementary material for: Molecular pathway analysis towards understanding tissue vulnerability in spinocerebellar ataxia type 1
Source: eLife. 2018 Dec 3;7:e39981. doi: 10.7554/eLife.39981 (PMC6292693; doi:10.7554/eLife.39981)
Supplement: Figure 5—source data 3. [file elife-39981-fig5-data3.xlsx]

## Sheet: Figure 5 - source data 3
Figure 5 - source data 3. 5 week old ATXN1-82Q Tg inferior olive enrichment chart for EnrichmentMap.
Category	Term	PValue	FDR	Genes
Response to Organic Substance
GOTERM_BP_FAT	GO:0007167~enzyme linked receptor protein signaling pathway	3.28e-06	0.00597041	FLRT2, WFIKKN2, KL, GDF7, COL3A1, FBN1, IGF1, IGF2, CNPY1, DCN, ZIC2, NOV, NBL1, MSX1, CTGF, FOLR1, SOSTDC1, SULF1, COL1A2, FOXC2, COL1A1, BMP7, GH
GOTERM_BP_FAT	GO:0070848~response to growth factor	3.64e-06	0.00662134	FLRT2, WFIKKN2, KL, GDF7, LUM, COL3A1, FBN1, POSTN, DCN, NBL1, MSX1, CTGF, SPINT2, FOLR1, SOSTDC1, SULF1, COL1A2, COL1A1, BMP7, MYOF
GOTERM_BP_FAT	GO:0010033~response to organic substance	3.98e-06	0.00723341	WFIKKN2, PODN, RBP1, IFITM2, GDF7, LUM, COL3A1, POSTN, DCN, AQP1, ALDH1A2, ACE, EZR, PPP1R1B, FOLR1, SPINT2, CTGF, SOSTDC1, KRT8, COL6A2, TRPV4, LBP, LOX, MYOF, PRL, FLRT2, KL, FBN1, CCL19, IGF1, IGF2, ITPR1, CRHR2, NBL1, MSX1, BGN, KRT18, SULF1, CLDN1, COL1A2, NEUROD1, FOXC2, COL1A1, BMP7, IGFBP2, GH
GOTERM_BP_FAT	GO:0071310~cellular response to organic substance	5.44e-06	0.00988976	WFIKKN2, PODN, GDF7, COL3A1, POSTN, DCN, AQP1, ALDH1A2, EZR, FOLR1, SPINT2, CTGF, SOSTDC1, KRT8, LBP, MYOF, PRL, FLRT2, KL, FBN1, CCL19, IGF1, IGF2, ITPR1, CRHR2, NBL1, MSX1, KRT18, BGN, SULF1, COL1A2, NEUROD1, FOXC2, COL1A1, IGFBP2, BMP7, GH
GOTERM_BP_FAT	GO:0070887~cellular response to chemical stimulus	6.98e-06	0.0127014	WFIKKN2, PODN, ENPP2, GDF7, COL3A1, POSTN, DCN, AQP1, NOV, ALDH1A2, EZR, FOLR1, SPINT2, CTGF, SOSTDC1, KRT8, KCNE2, TRPV4, LBP, MYOF, PRL, FLRT2, KL, FBN1, CCL19, IGF1, IGF2, ITPR1, CRHR2, NBL1, MSX1, BGN, KRT18, SULF1, COL1A2, NEUROD1, FOXC2, COL1A1, BMP7, IGFBP2, PON3, GH
GOTERM_BP_FAT	GO:0071363~cellular response to growth factor stimulus	8.68e-06	0.0157897	FLRT2, WFIKKN2, KL, GDF7, COL3A1, FBN1, POSTN, DCN, NBL1, MSX1, CTGF, SPINT2, FOLR1, SOSTDC1, SULF1, COL1A2, COL1A1, BMP7, MYOF
GOTERM_BP_FAT	GO:0071495~cellular response to endogenous stimulus	2.19e-05	0.0398124	WFIKKN2, GDF7, COL3A1, POSTN, AQP1, EZR, SPINT2, FOLR1, CTGF, SOSTDC1, PRL, FLRT2, KL, FBN1, IGF1, IGF2, ITPR1, NBL1, MSX1, SULF1, COL1A2, FOXC2, COL1A1, IGFBP2, BMP7, GH
Vasculature Development
GOTERM_BP_FAT	GO:0001944~vasculature development	2.38e-07	0.000433	ACTA2, ENPP2, COL3A1, HSPG2, IGF1, DCN, AQP1, NOV, CRHR2, ALDH1A2, ACE, CTGF, FOLR1, FAP, SULF1, COL1A2, FOXC2, LOX, COL1A1, COL8A1, BMP7, COL8A2, CLEC14A
GOTERM_BP_FAT	GO:0072358~cardiovascular system development	1.06e-06	0.00192059	ENPP2, COL3A1, DCN, AQP1, NOV, ALDH1A2, ACE, FOLR1, CTGF, FAP, LOX, PI16, COL8A1, COL8A2, FLRT2, ACTA2, FBN1, HSPG2, IGF1, CRHR2, MSX1, SULF1, MYH11, COL1A2, FOXC2, COL1A1, BMP7, CLEC14A
GOTERM_BP_FAT	GO:0072359~circulatory system development	1.06e-06	0.00192059	ENPP2, COL3A1, DCN, AQP1, NOV, ALDH1A2, ACE, FOLR1, CTGF, FAP, LOX, PI16, COL8A1, COL8A2, FLRT2, ACTA2, FBN1, HSPG2, IGF1, CRHR2, MSX1, SULF1, MYH11, COL1A2, FOXC2, COL1A1, BMP7, CLEC14A
GOTERM_BP_FAT	GO:0001568~blood vessel development	1.51e-06	0.00274815	ACTA2, COL3A1, HSPG2, DCN, AQP1, NOV, CRHR2, ALDH1A2, ACE, CTGF, FOLR1, FAP, SULF1, COL1A2, FOXC2, LOX, COL1A1, COL8A1, BMP7, COL8A2, CLEC14A
GOTERM_BP_FAT	GO:0048646~anatomical structure formation involved in morphogenesis	1.55e-05	0.0281627	PRX, GDF7, DCN, AQP1, ZIC2, NOV, ACE, SPINT2, FOLR1, CTGF, FAP, KRT8, WNT6, COL8A1, COL8A2, OTX2, HSPG2, FZD7, CRHR2, MSX1, CCDC113, SULF1, MYH11, FOXC2, COL1A1, PERP, BMP7, CLEC14A
Extracellular Matrix Organization
GOTERM_BP_FAT	GO:0030198~extracellular matrix organization	2.93e-11	5.34e-08	FLRT2, FMOD, LUM, COL3A1, ELN, HSPG2, OLFML2A, POSTN, FBLN1, CTGF, SPINT2, FAP, SULF1, MYH11, COL1A2, FOXC2, COL1A1, LOX
GOTERM_BP_FAT	GO:0043062~extracellular structure organization	2.93e-11	5.34e-08	â€œFLRT2, FMOD, LUM, COL3A1, ELN, HSPG2, OLFML2A, POSTN, FBLN1, CTGF, SPINT2, FAP, SULF1, MYH11, COL1A2, FOXC2, COL1A1, LOXâ€
GOTERM_BP_FAT	GO:0030199~collagen fibril organization	2.89e-06	0.00526299	FMOD, LUM, COL3A1, COL1A2, FOXC2, COL1A1, LOX
Cell Adhesion
GOTERM_BP_FAT	GO:0007155~cell adhesion	3.37e-07	0.000612	ENPP2, COL3A1, POSTN, ZBTB16, NOV, EZR, SPINT2, CTGF, FAP, FAT2, COL6A2, TRPV4, COL8A1, COL8A2, FLRT2, CRTAM, FBN1, IGF1, CCL19, IGF2, FZD7, VWF, FBLN1, LYVE1, CDH15, FREM1, SULF1, CLDN1, CLDN2, FOXC2, COL1A1, IGFBP2, PERP, BMP7
GOTERM_BP_FAT	GO:0022610~biological adhesion	3.94e-07	0.000716	ENPP2, COL3A1, POSTN, ZBTB16, NOV, EZR, SPINT2, CTGF, FAP, FAT2, COL6A2, TRPV4, COL8A1, COL8A2, FLRT2, CRTAM, FBN1, IGF1, CCL19, IGF2, FZD7, VWF, FBLN1, LYVE1, CDH15, FREM1, SULF1, CLDN1, CLDN2, FOXC2, COL1A1, IGFBP2, PERP, BMP7
Hormone Activity
GOTERM_MF_FAT	GO:0005179~hormone activity	5.87e-07	0.000849	VIP, CRHR2, TTR, FBN1, IGF1, IGF2, POMC, PRL, GH
GOTERM_MF_FAT	GO:0005102~receptor binding	1.09e-05	0.0157264	VIP, A2M, GDF7, COL3A1, POMC, AQP1, NOV, TTR, ACE, CTGF, PPP1R1B, FAP, SEMA3B, LBP, WNT6, PRL, FLRT2, CRTAM, KL, FBN1, CCL19, IGF1, IGF2, FZD7, VWF, CRHR2, CLIC6, BMP7, GH
