# Supplementary material for: Molecular pathway analysis towards understanding tissue vulnerability in spinocerebellar ataxia type 1
Source: eLife. 2018 Dec 3;7:e39981. doi: 10.7554/eLife.39981 (PMC6292693; doi:10.7554/eLife.39981)
Supplement: Figure 5—source data 4. [file elife-39981-fig5-data4.xlsx]

## Sheet: Figure 5 - source data 4
Figure 5 - source data 4. 12 week old ATXN1-82Q Tg inferior olive enrichment chart for EnrichmentMap.
Category	Term	PValue	FDR	Genes
Defense Response
GOTERM_BP_FAT	GO:0006952~defense response	6.71e-10	1.21e-06	IL1R1, PTGS2, S100A8, IFITM1, S100A9, IL17RE, PMAIP1, TLR7, C1QC, CTLA2A, NOV, ACE, CHIL3, TGM2, CFH, TRPV4, LBP, FN1, LYZ2, NGP, KL, CAMP, PDK4, IGF2, CTSS, C1QA, LCN2, C1QB, CCL12
GOTERM_BP_FAT	GO:0009605~response to external stimulus	7.3e-08	0.000132	IL1R1, PTGS2, RBP1, S100A8, IFITM1, ENPP2, S100A9, COL3A1, PMAIP1, POMC, AQP1, TLR7, CTLA2A, NOV, ACE, FOLR1, KRT8, TGM2, CFH, TRPV4, SEMA3B, LBP, FN1, LYZ2, ACTA1, CAMP, PDK4, OTX2, CTSS, LMX1A, LCN2, CCL12, CDKN1A, IGFBP2, GH
GOTERM_BP_FAT	GO:0050729~positive regulation of inflammatory response	9.01e-08	0.000163	CCL12, ACE, S100A8, PTGS2, S100A9, TGM2, TRPV4, LBP, CTSS
GOTERM_BP_FAT	GO:0050727~regulation of inflammatory response	1.09e-07	0.000196	IL1R1, PTGS2, S100A8, S100A9, CTSS, CTLA2A, NOV, CCL12, ACE, CFH, TGM2, TRPV4, LBP
GOTERM_BP_FAT	GO:0006954~inflammatory response	1.48e-07	0.000267	S100A8, PTGS2, KL, S100A9, IL17RE, CTSS, TLR7, CTLA2A, NOV, CCL12, ACE, CHIL3, CFH, TGM2, TRPV4, LBP, FN1
GOTERM_BP_FAT	GO:0031347~regulation of defense response	3.31e-06	0.00598128	IL1R1, S100A8, PTGS2, S100A9, PDK4, IGF2, CTSS, TLR7, CTLA2A, NOV, CCL12, ACE, CFH, TGM2, TRPV4, LBP
GOTERM_BP_FAT	GO:0048584~positive regulation of response to stimulus	7.32e-06	0.0132111	IL1R1, PTGS2, S100A8, S100A9, COL3A1, PMAIP1, TLR7, C1QC, NOV, ACE, EZR, MDFIC, CTGF, LRG1, TGM2, CFH, TRPV4, LBP, FN1, KL, IGF2, CTSS, LMX1A, CDKN1C, C1QA, CRHR2, C1QB, CCL12, SULF1
GOTERM_BP_FAT	GO:0032103~positive regulation of response to external stimulus	1.95e-05	0.035201	CCL12, ACE, S100A8, PTGS2, S100A9, TGM2, TRPV4, LBP, CTSS, FN1
Response to Organic Substance
GOTERM_BP_FAT	GO:0010033~response to organic substance	2.7e-10	4.88e-07	WFIKKN2, IL1R1, PTGS2, RBP1, S100A8, IFITM1, OSMR, COL3A1, IL17RE, PMAIP1, AQP1, ACE, EZR, FOLR1, SPINT2, CTGF, LRG1, SOSTDC1, SULT1A1, KRT8, DNAJA1, MT2, TRPV4, SLC22A6, LBP, FN1, SGK1, ACTA1, KL, ACER2, CAMP, PDK4, IGF2, CTSS, LCN2, CDKN1C, CRHR2, CCL12, CDKN1A, KRT18, PTGDS, SULF1, CLDN1, IGFBP2, CASQ1, GH
GOTERM_BP_FAT	GO:0070887~cellular response to chemical stimulus	1.35e-09	2.44e-06	WFIKKN2, IL1R1, PTGS2, S100A8, ENPP2, OSMR, S100A9, COL3A1, IL17RE, PMAIP1, AQP1, SPAG16, NOV, EZR, SPINT2, FOLR1, CTGF, LRG1, SOSTDC1, SULT1A1, KRT8, DNAJA1, MT2, KCNE2, TRPV4, LBP, FN1, SGK1, KL, ACER2, CAMP, PDK4, IGF2, CTSS, LCN2, CDKN1C, CRHR2, CCL12, KRT18, SULF1, IGFBP2, GH
GOTERM_BP_FAT	GO:0071310~cellular response to organic substance	1.51e-06	0.0027287	WFIKKN2, IL1R1, PTGS2, OSMR, COL3A1, IL17RE, AQP1, EZR, SPINT2, FOLR1, CTGF, LRG1, SOSTDC1, KRT8, DNAJA1, MT2, LBP, FN1, SGK1, KL, CAMP, PDK4, IGF2, CTSS, CDKN1C, LCN2, CRHR2, CCL12, KRT18, SULF1, IGFBP2, GH
GOTERM_BP_FAT	GO:0033993~response to lipid	4.76e-06	0.00858304	SGK1, S100A8, PTGS2, RBP1, ACTA1, CAMP, ACER2, PDK4, AQP1, LCN2, CCL12, ACE, CDKN1A, PTGDS, CTGF, SULT1A1, DNAJA1, TRPV4, LBP, IGFBP2
GOTERM_BP_FAT	GO:0009719~response to endogenous stimulus	7.49e-06	0.0135201	WFIKKN2, PTGS2, COL3A1, AQP1, EZR, SPINT2, FOLR1, CTGF, LRG1, SULT1A1, SOSTDC1, DNAJA1, TRPV4, SLC22A6, SGK1, ACTA1, KL, CAMP, PDK4, IGF2, CTSS, CDKN1C, CDKN1A, PTGDS, SULF1, IGFBP2, GH
Vasculature Development
GOTERM_BP_FAT	GO:0048514~blood vessel morphogenesis	1.09e-06	0.00197364	PTGS2, NGP, CAMP, COL3A1, APOLD1, AQP1, NOV, CRHR2, CCL12, ACE, CTGF, LRG1, FOLR1, FAP, SULF1, COL8A2, FN1
GOTERM_BP_FAT	GO:0001525~angiogenesis	2.93e-06	0.005294	NGP, PTGS2, CAMP, APOLD1, AQP1, NOV, CRHR2, CCL12, ACE, CTGF, LRG1, FAP, SULF1, COL8A2, FN1
GOTERM_BP_FAT	GO:0048646~anatomical structure formation involved in morphogenesis	3.22e-06	0.00581255	PTGS2, IFITM1, AQP1, SPAG16, NOV, ACE, LRG1, CTGF, SPINT2, FOLR1, FAP, KRT8, TGM2, COL8A2, FN1, ACTA1, NGP, CAMP, PODXL, OTX2, APOLD1, CCL12, CRHR2, SULF1, CASQ1
GOTERM_BP_FAT	GO:0001944~vasculature development	4.61e-06	0.00831679	PTGS2, NGP, ENPP2, CAMP, COL3A1, APOLD1, AQP1, NOV, CRHR2, CCL12, ACE, CTGF, LRG1, FOLR1, FAP, SULF1, COL8A2, FN1
GOTERM_BP_FAT	GO:0001568~blood vessel development	9.01e-06	0.0162626	PTGS2, NGP, CAMP, COL3A1, APOLD1, AQP1, NOV, CRHR2, CCL12, ACE, CTGF, LRG1, FOLR1, FAP, SULF1, COL8A2, FN1
Locomotion
GOTERM_BP_FAT	GO:0040011~locomotion	1.86e-05	0.0335348	IL1R1, PTGS2, IFITM1, S100A8, ENPP2, PODXL, OTX2, S100A9, COL3A1, LMX1A, AQP1, SPAG16, NOV, FAM83D, CCL12, ACE, FOLR1, SPINT2, CTGF, FAP, SULF1, DNAJA1, TRPV4, SEMA3B, LBP, FN1
GOTERM_BP_FAT	GO:0006928~movement of cell or subcellular component	1.97e-05	0.0356045	IL1R1, PTGS2, S100A8, IFITM1, ENPP2, MYO7A, COL3A1, S100A9, AQP1, SPAG16, FAM83D, NOV, ACE, CTGF, SPINT2, FOLR1, FAP, DNAJA1, KCNE2, TRPV4, SEMA3B, LBP, FN1, PODXL, OTX2, LMX1A, CCL12, SULF1
GOTERM_BP_FAT	GO:0051674~localization of cell	2.03e-05	0.0366904	IL1R1, S100A8, PTGS2, IFITM1, ENPP2, PODXL, COL3A1, S100A9, AQP1, SPAG16, FAM83D, NOV, CCL12, ACE, CTGF, SPINT2, FOLR1, FAP, SULF1, DNAJA1, TRPV4, SEMA3B, LBP, FN1
GOTERM_BP_FAT	GO:0048870~cell motility	2.03e-05	0.0366904	IL1R1, S100A8, PTGS2, IFITM1, ENPP2, PODXL, COL3A1, S100A9, AQP1, SPAG16, FAM83D, NOV, CCL12, ACE, CTGF, SPINT2, FOLR1, FAP, SULF1, DNAJA1, TRPV4, SEMA3B, LBP, FN1
