# Supplementary material for: Molecular pathway analysis towards understanding tissue vulnerability in spinocerebellar ataxia type 1
Source: eLife. 2018 Dec 3;7:e39981. doi: 10.7554/eLife.39981 (PMC6292693; doi:10.7554/eLife.39981)
Supplement: Figure 6—source data 1. [file elife-39981-fig6-data1.xlsx]

## Sheet: Figure 6 - source data 1
Figure 6 - source data 1. 5 week old ATXN1-82Q Tg cerebellum functional annotation enrichment analysis.
Annotation Cluster 1	Enrichment Score: 6.29001535060977
Category	Term	PValue	FDR	Genes
GOTERM_BP_FAT	GO:0007268~chemical synaptic transmission	1.75344e-08	3.29126e-05	KCNMB4, GFAP, KCNC3, GRIK1, CLSTN2, GNAI1, TH, GABBR1, CACNB2, CPEB1, SYT7, CALB1, ITPKA, SHISA6, ATP2B2, PLCB3, HTR1B, HRH3, TRIM9, AGT, GRID2, GRID2IP, CAMK2A, DLG2, KCNMA1, BAIAP2, PRKCG, SHANK2, GRM1, CACNA2D2, ATP2A2, SIPA1L1, SPTBN2, CACNA1G, LRP8, DOC2B, KALRN, CAR7
GOTERM_BP_FAT	GO:0099537~trans-synaptic signaling	1.75344e-08	3.29126e-05	KCNMB4, GFAP, KCNC3, GRIK1, CLSTN2, GNAI1, TH, GABBR1, CACNB2, CPEB1, SYT7, CALB1, ITPKA, SHISA6, ATP2B2, PLCB3, HTR1B, HRH3, TRIM9, AGT, GRID2, GRID2IP, CAMK2A, DLG2, KCNMA1, BAIAP2, PRKCG, SHANK2, GRM1, CACNA2D2, ATP2A2, SIPA1L1, SPTBN2, CACNA1G, LRP8, DOC2B, KALRN, CAR7
GOTERM_BP_FAT	GO:0098916~anterograde trans-synaptic signaling	1.75344e-08	3.29126e-05	KCNMB4, GFAP, KCNC3, GRIK1, CLSTN2, GNAI1, TH, GABBR1, CACNB2, CPEB1, SYT7, CALB1, ITPKA, SHISA6, ATP2B2, PLCB3, HTR1B, HRH3, TRIM9, AGT, GRID2, GRID2IP, CAMK2A, DLG2, KCNMA1, BAIAP2, PRKCG, SHANK2, GRM1, CACNA2D2, ATP2A2, SIPA1L1, SPTBN2, CACNA1G, LRP8, DOC2B, KALRN, CAR7
GOTERM_BP_FAT	GO:0099536~synaptic signaling	1.75344e-08	3.29126e-05	KCNMB4, GFAP, KCNC3, GRIK1, CLSTN2, GNAI1, TH, GABBR1, CACNB2, CPEB1, SYT7, CALB1, ITPKA, SHISA6, ATP2B2, PLCB3, HTR1B, HRH3, TRIM9, AGT, GRID2, GRID2IP, CAMK2A, DLG2, KCNMA1, BAIAP2, PRKCG, SHANK2, GRM1, CACNA2D2, ATP2A2, SIPA1L1, SPTBN2, CACNA1G, LRP8, DOC2B, KALRN, CAR7
GOTERM_BP_FAT	GO:0007267~cell-cell signaling	2.3166e-07	0.000434833	PPARD, GFAP, NOG, KCNC3, FGF7, CLSTN2, GRIK1, GABBR1, SYT7, CPEB1, LGR6, CALB1, ITPKA, TMEM64, ACVR1C, NOV, ATP2B2, PLCB3, HTR1B, WNT3, GALR1, TRIM9, RSPO3, GRID2, DLG2, KCNMA1, BAIAP2, TRABD2B, PRKCG, GRM1, SIPA1L1, DOC2B, CAR7, KALRN, KCNMB4, WNT16, GNAI1, TNC, TH, CACNB2, POMC, SHISA6, HRH3, LHX1, PDE1C, AGT, LHX5, GRID2IP, CAMK2A, MDFI, SHANK2, CACNA2D2, GJB2, ATP2A2, SPTBN2, CACNA1G, SCN4B, …
GOTERM_BP_FAT	GO:0050804~modulation of synaptic transmission	2.8843e-06	0.00541379	GFAP, KCNC3, GRIK1, CLSTN2, GNAI1, BAIAP2, GABBR1, CPEB1, SYT7, CALB1, SHANK2, CACNA2D2, ITPKA, GRM1, SHISA6, ATP2B2, HTR1B, ATP2A2, SIPA1L1, AGT, GRID2IP, LRP8, CAMK2A, KALRN, CAR7
GOTERM_BP_FAT	GO:0048167~regulation of synaptic plasticity	0.000199563	0.373924	GFAP, GRIK1, BAIAP2, CPEB1, SYT7, ITPKA, SHANK2, CALB1, SHISA6, ATP2B2, AGT, SIPA1L1, GRID2IP, CAMK2A, KALRN
GOTERM_BP_FAT	GO:0050803~regulation of synapse structure or activity	0.000379617	0.710156	FLRT2, GFAP, GRIK1, CLSTN2, SYNDIG1, XLR3B, BAIAP2, SYT7, CPEB1, ITPKA, SHANK2, CALB1, SHISA6, ATP2B2, AGT, SIPA1L1, GRID2IP, CAMK2A, KALRN
Annotation Cluster 2	Enrichment Score: 3.023694252599296
Category	Term	PValue	FDR	Genes
GOTERM_BP_FAT	GO:0010646~regulation of cell communication	4.47204e-08	8.39416e-05	NOG, KCNC3, GRIK1, RORA, SYT7, CALB1, ITPKA, NOV, ATP2B2, HTR1B, WNT3, GALR1, SEMA7A, SPRED2, BAIAP2, STRN3, ERP29, TRABD2B, HRK, PTPRR, PSD2, THY1, SKOR2, SIPA1L1, JUN, PDE5A, ADAMTS3, DOC2B, EPS8L2, CAR7, KALRN, TRAF1, GNAI1, DUSP10, ABCA1, POMC, PPP1R16B, UBASH3B, GRID2IP, FGD3, MDFI, ARHGEF33, VIMP, ARHGEF37, NR4A2, ICMT, KITL, SHANK2, CACNA2D2, ATP2A2, CMYA5, RGS8, GH, KCTD12, BMP8A, IER3, G…
GOTERM_BP_FAT	GO:0009966~regulation of signal transduction	0.000432781	0.809229	IER3, PPARD, NOG, SLC20A1, RORA, LGR6, SPRY4, TMEM64, FAM83D, NOV, GARNL3, HTR1B, TNFRSF11B, WNT3, SEMA7A, RSPO3, SPRED2, STRN3, TRABD2B, ARHGEF19, ERP29, HRK, PTPRR, PADI2, PSD2, GRM1, THY1, 1190002N15RIK, SKOR2, CHRDL1, KSR2, SIPA1L1, JUN, ITGB1BP1, PDE5A, ADAMTS3, EPS8L2, CASQ2, KALRN, TRAF1, WNT16, GNAI1, CRLF1, DUSP10, COL2A1, TRIM16, CYTH3, ABCA1, PPP1R16B, UBASH3B, AGT, MYOF, FGD3, MDFI, P…
GOTERM_BP_FAT	GO:1902531~regulation of intracellular signal transduction	0.000971419	1.80773	PPARD, SLC20A1, RORA, SPRY4, FAM83D, NOV, GARNL3, TNFRSF11B, SEMA7A, SPRED2, ERP29, ARHGEF19, PTPRR, PSD2, GRM1, 1190002N15RIK, KSR2, ITGB1BP1, JUN, SIPA1L1, PDE5A, EPS8L2, CASQ2, KALRN, WNT16, GNAI1, CRLF1, DUSP10, ABCA1, CYTH3, PPP1R16B, AGT, FGD3, MDFI, FLRT2, PTPRC, ARHGEF33, VIMP, KL, ARHGEF37, ICMT, BIRC2, KITL, ITPR1, DUSP4, ILTIFB, CMYA5, GDF11, CHN1, DGKZ, EPOR, F2R, BMP8A, DUSP6, IGFBP5
GOTERM_BP_FAT	GO:0010648~negative regulation of cell communication	0.00430469	7.77831	IER3, NOG, GRIK1, GNAI1, DUSP10, GABBR1, COL2A1, RORA, TMEM64, SPRY4, ACVR1C, NOV, HTR1B, UBASH3B, PDE1C, AGT, SPRED2, GRID2IP, MDFI, FLRT2, PTPRC, VIMP, STRN3, TRABD2B, PTPRR, NR4A2, PADI2, SHANK2, ITPR1, THY1, DUSP4, SLC35C1, CHRDL1, SKOR2, ITGB1BP1, CMYA5, DGKZ, RGS8, CASQ2, KALRN, BMP8A, DUSP6, IGFBP5
GOTERM_BP_FAT	GO:0023057~negative regulation of signaling	0.00446277	8.05276	IER3, NOG, GRIK1, GNAI1, DUSP10, GABBR1, COL2A1, RORA, TMEM64, SPRY4, ACVR1C, NOV, HTR1B, UBASH3B, PDE1C, AGT, SPRED2, GRID2IP, MDFI, FLRT2, PTPRC, VIMP, STRN3, TRABD2B, PTPRR, NR4A2, PADI2, SHANK2, ITPR1, THY1, DUSP4, SLC35C1, CHRDL1, SKOR2, ITGB1BP1, CMYA5, DGKZ, RGS8, CASQ2, KALRN, BMP8A, DUSP6, IGFBP5
GOTERM_BP_FAT	GO:0048585~negative regulation of response to stimulus	0.0333851	47.1308	IER3, PPARD, NOG, CCK, DUSP10, COL2A1, RORA, TMEM64, SPRY4, NOV, HTR1B, WNT3, UBASH3B, AGT, GRID2, KRT1, SPRED2, RTEL1, MDFI, FLRT2, PTPRC, VIMP, STRN3, TRABD2B, PTPRR, NR4A2, PADI2, NR4A3, ITPR1, THY1, DUSP4, SLC35C1, CHRDL1, SKOR2, ITGB1BP1, CMYA5, DGKZ, EPOR, RGS8, FABP7, CASQ2, DUSP6, IGFBP5
GOTERM_BP_FAT	GO:0009968~negative regulation of signal transduction	0.0566058	66.5048	IER3, NOG, DUSP10, COL2A1, RORA, SPRY4, TMEM64, NOV, HTR1B, UBASH3B, AGT, SPRED2, MDFI, FLRT2, PTPRC, VIMP, STRN3, TRABD2B, NR4A2, PTPRR, PADI2, ITPR1, THY1, SLC35C1, DUSP4, CHRDL1, SKOR2, ITGB1BP1, CMYA5, DGKZ, RGS8, CASQ2, DUSP6, IGFBP5
Annotation Cluster 3	Enrichment Score: 2.8798886447381844
Category	Term	PValue	FDR	Genes
GOTERM_BP_FAT	GO:0098655~cation transmembrane transport	6.33757e-06	0.0118952	KCNC3, KCNAB1, DPP10, CACNB2, KCNA6, ATP6V1B1, KCNIP1, KCNIP4, ATP2B2, HTR1B, KCNQ3, STAC, UBASH3B, KCNG4, KCNMA1, PTPRC, TRPC3, ACTN2, CACNA2D2, ITPR1, THY1, YWHAH, ATP2A2, ATP2A3, RYR3, CACNA1G, SCN4B, ATP6AP1L, CASQ2, F2R
GOTERM_BP_FAT	GO:0098662~inorganic cation transmembrane transport	7.49191e-06	0.0140616	KCNC3, KCNAB1, CACNB2, KCNA6, ATP6V1B1, KCNIP1, KCNIP4, ATP2B2, HTR1B, KCNQ3, STAC, UBASH3B, KCNG4, KCNMA1, PTPRC, TRPC3, ACTN2, CACNA2D2, ITPR1, THY1, YWHAH, ATP2A2, ATP2A3, RYR3, CACNA1G, SCN4B, ATP6AP1L, CASQ2, F2R
GOTERM_BP_FAT	GO:0030001~metal ion transport	2.82828e-05	0.0530745	ORAI2, KCNMB4, KCNC3, SLC20A1, KCNAB1, SLC5A1, DPP10, SRL, CACNB2, KCNA6, KCNIP1, KCNIP4, ATP2B2, HTR1B, KCNQ3, STAC, UBASH3B, AGT, KCNG4, CAMK2A, KCNMA1, PTPRC, TRPC3, ACTN2, CACNA2D2, ITPR1, THY1, YWHAH, ATP2A2, ATP2A3, RYR3, CACNA1G, SCN4B, STEAP2, CASQ2, F2R
GOTERM_BP_FAT	GO:0043269~regulation of ion transport	2.97549e-05	0.0558362	KCNC3, CCK, GRIK1, KCNAB1, DPP10, GABBR1, CACNB2, KCNA6, KCNIP1, KCNIP4, ATP2B2, KCNQ3, STAC, HRH3, UBASH3B, AGT, KCNG4, CAMK2A, KCNMA1, TRPC3, ACTN2, CACNA2D2, ITPR1, THY1, YWHAH, CACNA1G, SCN4B, CASQ2, CAR7, F2R
GOTERM_BP_FAT	GO:0098660~inorganic ion transmembrane transport	4.26078e-05	0.0799461	KCNC3, KCNAB1, CACNB2, KCNA6, ATP6V1B1, KCNIP1, KCNIP4, ATP2B2, HTR1B, KCNQ3, STAC, UBASH3B, KCNG4, KCNMA1, PTPRC, TRPC3, ACTN2, CACNA2D2, ITPR1, THY1, YWHAH, ATP2A2, ATP2A3, RYR3, CACNA1G, SCN4B, ATP6AP1L, CASQ2, F2R
GOTERM_BP_FAT	GO:0006812~cation transport	4.55786e-05	0.0855179	ORAI2, KCNMB4, KCNC3, SLC20A1, KCNAB1, SLC5A1, DPP10, SRL, CACNB2, KCNA6, ATP6V1B1, KCNIP1, KCNIP4, ATP2B2, HTR1B, KCNQ3, STAC, UBASH3B, AGT, KCNG4, CAMK2A, KCNMA1, PTPRC, TRPC3, ACTN2, CACNA2D2, ITPR1, THY1, YWHAH, ATP2A2, ATP2A3, RYR3, SLC41A3, CACNA1G, SCN4B, STEAP2, ATP6AP1L, CASQ2, F2R
GOTERM_MF_FAT	GO:0022836~gated channel activity	4.91619e-05	0.0756696	KCNMA1, KCNMB4, KCNC3, TRPC3, GRIK1, KCNAB1, GRIK4, CACNB2, KCNA6, GRIA3, CACNA2D2, KCNIP1, ITPR1, KCNIP4, KCNQ3, RYR3, GRID2, CACNA1G, SCN4B, KCNG4
GOTERM_BP_FAT	GO:0006811~ion transport	5.90137e-05	0.110713	PPARD, KCNC3, GRIK1, SLC20A1, KCNAB1, SLC5A1, SLC22A15, GRIK4, DPP10, GABBR1, KCNIP1, KCNIP4, ATP2B2, HTR1B, KCNQ3, STAC, SLC1A6, GRID2, KCNG4, KCNMA1, ACTN2, SLC7A11, THY1, RYR3, SLC41A3, STEAP2, CASQ2, CAR7, ORAI2, KCNMB4, CCK, SRL, CACNB2, KCNA6, ATP6V1B1, HRH3, UBASH3B, AGT, CAMK2A, PTPRC, TRPC3, GRIA3, CACNA2D2, ITPR1, YWHAH, ATP2A2, ATP2A3, CACNA1G, SCN4B, ATP6AP1L, F2R
GOTERM_MF_FAT	GO:0008324~cation transmembrane transporter activity	9.1146e-05	0.140249	ORAI2, SLC2A13, KCNMB4, KCNC3, SLC20A1, GRIK1, KCNAB1, SLC5A1, CACNB2, KCNA6, ATP6V1B1, KCNIP1, KCNIP4, ATP2B2, KCNQ3, COX6B2, KCNG4, KCNMA1, TRPC3, CACNA2D2, ITPR1, ATP2A2, ATP2A3, RYR3, SLC41A3, CACNA1G, SCN4B, ATP6AP1L
GOTERM_MF_FAT	GO:0046873~metal ion transmembrane transporter activity	0.000135829	0.208936	KCNMA1, ORAI2, KCNMB4, KCNC3, TRPC3, SLC20A1, KCNAB1, SLC5A1, CACNB2, KCNA6, CACNA2D2, KCNIP1, KCNIP4, ITPR1, ATP2B2, KCNQ3, ATP2A2, ATP2A3, RYR3, CACNA1G, SCN4B, KCNG4
GOTERM_MF_FAT	GO:0022890~inorganic cation transmembrane transporter activity	0.000152433	0.23445	ORAI2, KCNMA1, KCNMB4, KCNC3, TRPC3, SLC20A1, KCNAB1, SLC5A1, CACNB2, KCNA6, ATP6V1B1, CACNA2D2, KCNIP1, KCNIP4, ITPR1, ATP2B2, KCNQ3, ATP2A2, ATP2A3, RYR3, CACNA1G, SCN4B, COX6B2, ATP6AP1L, KCNG4
GOTERM_MF_FAT	GO:0005261~cation channel activity	0.000174768	0.268758	KCNMA1, ORAI2, KCNMB4, KCNC3, TRPC3, GRIK1, KCNAB1, CACNB2, KCNA6, CACNA2D2, KCNIP1, ITPR1, KCNIP4, KCNQ3, RYR3, CACNA1G, SCN4B, KCNG4
GOTERM_BP_FAT	GO:0070588~calcium ion transmembrane transport	0.000211067	0.395438	PTPRC, TRPC3, CACNB2, CACNA2D2, ITPR1, THY1, ATP2B2, HTR1B, STAC, ATP2A2, ATP2A3, UBASH3B, RYR3, CACNA1G, CASQ2, F2R
GOTERM_BP_FAT	GO:0034220~ion transmembrane transport	0.000345769	0.647031	KCNC3, KCNAB1, DPP10, CACNB2, KCNA6, ATP6V1B1, KCNIP1, KCNIP4, ATP2B2, HTR1B, KCNQ3, STAC, UBASH3B, KCNG4, KCNMA1, PTPRC, TRPC3, ACTN2, CACNA2D2, SLC7A11, ITPR1, THY1, YWHAH, ATP2A2, ATP2A3, RYR3, CACNA1G, SCN4B, ATP6AP1L, CASQ2, F2R
GOTERM_MF_FAT	GO:0005216~ion channel activity	0.000389648	0.598276	KCNMA1, ORAI2, KCNMB4, KCNC3, TRPC3, GRIK1, KCNAB1, GRIK4, CACNB2, KCNA6, GRIA3, CACNA2D2, KCNIP1, KCNIP4, ITPR1, KCNQ3, RYR3, GRID2, CACNA1G, SCN4B, KCNG4
GOTERM_MF_FAT	GO:0015267~channel activity	0.000478437	0.734136	KCNMA1, ORAI2, KCNMB4, KCNC3, TRPC3, GRIK1, KCNAB1, GRIK4, CACNB2, KCNA6, GRIA3, CACNA2D2, KCNIP1, KCNIP4, ITPR1, GJB2, KCNQ3, RYR3, GRID2, CACNA1G, SCN4B, KCNG4
GOTERM_MF_FAT	GO:0022803~passive transmembrane transporter activity	0.000478437	0.734136	KCNMA1, ORAI2, KCNMB4, KCNC3, TRPC3, GRIK1, KCNAB1, GRIK4, CACNB2, KCNA6, GRIA3, CACNA2D2, KCNIP1, KCNIP4, ITPR1, GJB2, KCNQ3, RYR3, GRID2, CACNA1G, SCN4B, KCNG4
GOTERM_MF_FAT	GO:0022838~substrate-specific channel activity	0.000550709	0.844593	KCNMA1, ORAI2, KCNMB4, KCNC3, TRPC3, GRIK1, KCNAB1, GRIK4, CACNB2, KCNA6, GRIA3, CACNA2D2, KCNIP1, KCNIP4, ITPR1, KCNQ3, RYR3, GRID2, CACNA1G, SCN4B, KCNG4
GOTERM_BP_FAT	GO:0006816~calcium ion transport	0.000696957	1.30014	ORAI2, PTPRC, TRPC3, SRL, CACNB2, CACNA2D2, ITPR1, THY1, ATP2B2, HTR1B, STAC, ATP2A2, UBASH3B, ATP2A3, RYR3, CACNA1G, CAMK2A, CASQ2, F2R
GOTERM_MF_FAT	GO:0005244~voltage-gated ion channel activity	0.000962385	1.4716	KCNMA1, KCNC3, GRIK1, KCNAB1, CACNB2, KCNA6, CACNA2D2, KCNIP1, KCNIP4, KCNQ3, CACNA1G, SCN4B, KCNG4
GOTERM_MF_FAT	GO:0022832~voltage-gated channel activity	0.000962385	1.4716	KCNMA1, KCNC3, GRIK1, KCNAB1, CACNB2, KCNA6, CACNA2D2, KCNIP1, KCNIP4, KCNQ3, CACNA1G, SCN4B, KCNG4
GOTERM_BP_FAT	GO:0010959~regulation of metal ion transport	0.00107172	1.99262	TRPC3, KCNAB1, DPP10, CACNB2, ACTN2, KCNIP1, KCNIP4, ITPR1, THY1, ATP2B2, YWHAH, STAC, UBASH3B, AGT, CACNA1G, SCN4B, CAMK2A, CASQ2, F2R
GOTERM_BP_FAT	GO:0034765~regulation of ion transmembrane transport	0.00317462	5.79374	KCNMA1, KCNC3, KCNAB1, DPP10, CACNB2, ACTN2, KCNA6, CACNA2D2, KCNIP1, KCNIP4, THY1, YWHAH, KCNQ3, STAC, UBASH3B, SCN4B, KCNG4, CASQ2, F2R
GOTERM_BP_FAT	GO:0070838~divalent metal ion transport	0.00378156	6.86459	ORAI2, PTPRC, TRPC3, SRL, CACNB2, CACNA2D2, ITPR1, THY1, ATP2B2, HTR1B, STAC, ATP2A2, UBASH3B, ATP2A3, RYR3, CACNA1G, CAMK2A, CASQ2, F2R
GOTERM_MF_FAT	GO:0022843~voltage-gated cation channel activity	0.00387585	5.80413	KCNMA1, KCNC3, KCNQ3, GRIK1, KCNAB1, CACNA1G, CACNB2, KCNA6, KCNG4, CACNA2D2
GOTERM_BP_FAT	GO:0072511~divalent inorganic cation transport	0.00390857	7.08722	ORAI2, PTPRC, TRPC3, SRL, CACNB2, CACNA2D2, ITPR1, THY1, ATP2B2, HTR1B, STAC, ATP2A2, UBASH3B, ATP2A3, RYR3, CACNA1G, CAMK2A, CASQ2, F2R
GOTERM_BP_FAT	GO:0055085~transmembrane transport	0.00417309	7.54926	SLC2A13, KCNC3, KCNAB1, SLC22A15, SLC5A1, DPP10, CACNB2, KCNA6, ATP6V1B1, KCNIP1, KCNIP4, ATP2B2, HTR1B, KCNQ3, STAC, UBASH3B, KCNG4, KCNMA1, PTPRC, SPNS2, TRPC3, ACTN2, CACNA2D2, SLC7A11, ITPR1, THY1, YWHAH, ATP2A2, ATP2A3, RYR3, SLC41A3, CACNA1G, SCN4B, ATP6AP1L, CASQ2, F2R
GOTERM_MF_FAT	GO:0005267~potassium channel activity	0.00544329	8.06067	KCNMA1, KCNMB4, KCNC3, KCNQ3, KCNAB1, KCNA6, KCNG4, KCNIP1, KCNIP4
GOTERM_BP_FAT	GO:0034762~regulation of transmembrane transport	0.00547071	9.78451	KCNMA1, KCNC3, KCNAB1, DPP10, CACNB2, ACTN2, KCNA6, CACNA2D2, KCNIP1, KCNIP4, THY1, YWHAH, KCNQ3, STAC, UBASH3B, SCN4B, KCNG4, CASQ2, F2R
GOTERM_BP_FAT	GO:1904062~regulation of cation transmembrane transport	0.00600506	10.69	YWHAH, STAC, UBASH3B, KCNAB1, DPP10, CACNB2, SCN4B, ACTN2, KCNIP1, CASQ2, KCNIP4, THY1, F2R
GOTERM_BP_FAT	GO:0006813~potassium ion transport	0.0082606	14.4183	KCNMA1, KCNMB4, KCNC3, KCNQ3, KCNAB1, DPP10, KCNA6, ACTN2, KCNG4, KCNIP1, KCNIP4, CASQ2
GOTERM_BP_FAT	GO:0071805~potassium ion transmembrane transport	0.00878134	15.2578	KCNMA1, KCNC3, KCNQ3, KCNAB1, KCNA6, ACTN2, KCNG4, KCNIP1, KCNIP4, CASQ2
GOTERM_MF_FAT	GO:0015077~monovalent inorganic cation transmembrane transporter activity	0.00912522	13.164	KCNMA1, KCNMB4, KCNC3, SLC20A1, KCNAB1, SLC5A1, KCNA6, ATP6V1B1, KCNIP1, KCNIP4, KCNQ3, SCN4B, COX6B2, ATP6AP1L, KCNG4
GOTERM_BP_FAT	GO:0071804~cellular potassium ion transport	0.00924988	16.0066	KCNMA1, KCNC3, KCNQ3, KCNAB1, KCNA6, ACTN2, KCNG4, KCNIP1, KCNIP4, CASQ2
GOTERM_BP_FAT	GO:0015672~monovalent inorganic cation transport	0.0113311	19.2573	KCNMA1, KCNMB4, KCNC3, SLC20A1, KCNAB1, SLC5A1, DPP10, ACTN2, KCNA6, ATP6V1B1, KCNIP1, KCNIP4, KCNQ3, YWHAH, SCN4B, ATP6AP1L, KCNG4, CASQ2
GOTERM_MF_FAT	GO:0015079~potassium ion transmembrane transporter activity	0.0197489	26.444	KCNMA1, KCNMB4, KCNC3, KCNQ3, KCNAB1, KCNA6, KCNG4, KCNIP1, KCNIP4
GOTERM_MF_FAT	GO:0005251~delayed rectifier potassium channel activity	0.0364948	43.5849	KCNC3, KCNQ3, KCNA6, KCNG4
GOTERM_MF_FAT	GO:0044325~ion channel binding	0.0393128	46.0727	YWHAH, KCNQ3, ID2, KCNAB1, SCN4B, ACTN2, KCNG4, KCNIP1
GOTERM_MF_FAT	GO:0005249~voltage-gated potassium channel activity	0.0478835	53.0232	KCNMA1, KCNC3, KCNQ3, KCNAB1, KCNA6, KCNG4
GOTERM_BP_FAT	GO:0032412~regulation of ion transmembrane transporter activity	0.319565	99.9273	YWHAH, STAC, KCNAB1, CACNB2, SCN4B, ACTN2, CASQ2
GOTERM_BP_FAT	GO:0022898~regulation of transmembrane transporter activity	0.356131	99.9742	YWHAH, STAC, KCNAB1, CACNB2, SCN4B, ACTN2, CASQ2
GOTERM_BP_FAT	GO:0032409~regulation of transporter activity	0.414026	99.9956	YWHAH, STAC, KCNAB1, CACNB2, SCN4B, ACTN2, CASQ2
Annotation Cluster 4	Enrichment Score: 2.7569771532308236
Category	Term	PValue	FDR	Genes
GOTERM_BP_FAT	GO:0055074~calcium ion homeostasis	4.97368e-06	0.00933535	PTPRC, TRPC3, KL, RMDN3, ATP6V1B1, CALB1, GRM1, ITPR1, TMEM64, THY1, ATP2B2, HTR1B, GALR1, HRH3, ATP2A2, PVALB, ATP2A3, UBASH3B, RYR3, AGT, CACNA1G, EPOR, ASPH, CASQ2, F2R
GOTERM_BP_FAT	GO:0072507~divalent inorganic cation homeostasis	6.23086e-06	0.0116949	PTPRC, MTSS1, TRPC3, KL, RMDN3, ATP6V1B1, CALB1, GRM1, ITPR1, TMEM64, THY1, ATP2B2, HTR1B, GALR1, HRH3, ATP2A2, PVALB, ATP2A3, UBASH3B, RYR3, AGT, CACNA1G, EPOR, ASPH, CASQ2, F2R
GOTERM_BP_FAT	GO:0051480~regulation of cytosolic calcium ion concentration	9.51669e-06	0.0178616	PTPRC, TRPC3, GRM1, CALB1, TMEM64, ITPR1, THY1, ATP2B2, HTR1B, HRH3, GALR1, PVALB, UBASH3B, AGT, RYR3, CACNA1G, EPOR, ASPH, CASQ2, F2R
GOTERM_BP_FAT	GO:0006874~cellular calcium ion homeostasis	2.94703e-05	0.0553024	PTPRC, TRPC3, RMDN3, CALB1, GRM1, ITPR1, TMEM64, THY1, ATP2B2, HTR1B, ATP2A2, HRH3, GALR1, PVALB, UBASH3B, ATP2A3, AGT, RYR3, CACNA1G, EPOR, ASPH, CASQ2, F2R
GOTERM_BP_FAT	GO:0050801~ion homeostasis	3.94008e-05	0.0739308	MTSS1, CCK, CORIN, ATP6V1B1, CALB1, TMEM64, ATP2B2, HTR1B, HRH3, GALR1, PVALB, UBASH3B, AGT, ASPH, KCNMA1, PTPRC, TRPC3, KL, RMDN3, CAR12, GRM1, ITPR1, THY1, ATP2A2, ATP2A3, RYR3, CACNA1G, RAB39, EPOR, STEAP2, CASQ2, CAR7, F2R
GOTERM_BP_FAT	GO:0055080~cation homeostasis	5.46731e-05	0.102574	MTSS1, ATP6V1B1, CALB1, TMEM64, ATP2B2, HTR1B, HRH3, GALR1, PVALB, UBASH3B, AGT, ASPH, KCNMA1, PTPRC, TRPC3, KL, CAR12, RMDN3, GRM1, ITPR1, THY1, ATP2A2, ATP2A3, RYR3, CACNA1G, RAB39, EPOR, STEAP2, CASQ2, CAR7, F2R
GOTERM_BP_FAT	GO:0072503~cellular divalent inorganic cation homeostasis	6.50041e-05	0.121945	PTPRC, TRPC3, RMDN3, CALB1, GRM1, ITPR1, TMEM64, THY1, ATP2B2, HTR1B, ATP2A2, HRH3, GALR1, PVALB, UBASH3B, ATP2A3, AGT, RYR3, CACNA1G, EPOR, ASPH, CASQ2, F2R
GOTERM_BP_FAT	GO:0055065~metal ion homeostasis	6.91421e-05	0.129703	MTSS1, ATP6V1B1, CALB1, TMEM64, ATP2B2, HTR1B, HRH3, GALR1, PVALB, UBASH3B, AGT, ASPH, KCNMA1, PTPRC, TRPC3, KL, RMDN3, GRM1, ITPR1, THY1, ATP2A2, ATP2A3, RYR3, CACNA1G, EPOR, STEAP2, CASQ2, F2R
GOTERM_BP_FAT	GO:0098771~inorganic ion homeostasis	7.57868e-05	0.142159	MTSS1, ATP6V1B1, CALB1, TMEM64, ATP2B2, HTR1B, HRH3, GALR1, PVALB, UBASH3B, AGT, ASPH, KCNMA1, PTPRC, TRPC3, KL, CAR12, RMDN3, GRM1, ITPR1, THY1, ATP2A2, ATP2A3, RYR3, CACNA1G, RAB39, EPOR, STEAP2, CASQ2, CAR7, F2R
GOTERM_BP_FAT	GO:0048878~chemical homeostasis	0.000150454	0.28203	MTSS1, FGF7, CCK, CORIN, TH, HK2, ABCA1, RORA, ATP6V1B1, POMC, CALB1, TMEM64, ATP2B2, HTR1B, GALR1, HRH3, PVALB, UBASH3B, AGT, KRT1, ASPH, KCNMA1, PTPRC, TRPC3, KL, RMDN3, CAR12, GRM1, ITPR1, THY1, ATP2A2, ATP2A3, RYR3, CLDN1, CACNA1G, EPOR, RAB39, STEAP2, CASQ2, F2R, IGFBP5, CAR7
GOTERM_BP_FAT	GO:0070588~calcium ion transmembrane transport	0.000211067	0.395438	PTPRC, TRPC3, CACNB2, CACNA2D2, ITPR1, THY1, ATP2B2, HTR1B, STAC, ATP2A2, ATP2A3, UBASH3B, RYR3, CACNA1G, CASQ2, F2R
GOTERM_BP_FAT	GO:0006875~cellular metal ion homeostasis	0.000328655	0.615099	KCNMA1, PTPRC, TRPC3, RMDN3, CALB1, GRM1, ITPR1, TMEM64, THY1, ATP2B2, HTR1B, ATP2A2, HRH3, GALR1, PVALB, UBASH3B, ATP2A3, AGT, RYR3, CACNA1G, EPOR, ASPH, CASQ2, F2R
KEGG_PATHWAY	mmu04020:Calcium signaling pathway	0.000434392	0.540857	ORAI2, ATP2B2, PLCB3, ATP2A2, PDE1C, ATP2A3, RYR3, CACNA1G, PRKCG, GRM1, ITPKA, CAMK2A, ITPR1, F2R
GOTERM_BP_FAT	GO:0030003~cellular cation homeostasis	0.000460632	0.861093	KCNMA1, PTPRC, TRPC3, RMDN3, CALB1, GRM1, ITPR1, TMEM64, THY1, ATP2B2, HTR1B, GALR1, HRH3, ATP2A2, PVALB, ATP2A3, UBASH3B, RYR3, AGT, CACNA1G, EPOR, RAB39, ASPH, CASQ2, F2R, CAR7
GOTERM_BP_FAT	GO:2000021~regulation of ion homeostasis	0.000567999	1.06079	PTPRC, TRPC3, CCK, CORIN, ITPR1, THY1, HTR1B, UBASH3B, AGT, RYR3, CACNA1G, CASQ2, CAR7, F2R
GOTERM_BP_FAT	GO:0006873~cellular ion homeostasis	0.00060187	1.12371	KCNMA1, PTPRC, TRPC3, RMDN3, CALB1, GRM1, ITPR1, TMEM64, THY1, ATP2B2, HTR1B, GALR1, HRH3, ATP2A2, PVALB, ATP2A3, UBASH3B, RYR3, AGT, CACNA1G, EPOR, RAB39, ASPH, CASQ2, F2R, CAR7
GOTERM_BP_FAT	GO:0042592~homeostatic process	0.000639861	1.19424	MTSS1, FGF7, CORIN, RORA, CALB1, TMEM64, NOV, ATP2B2, CASP3, HTR1B, TNFRSF11B, GALR1, PVALB, ASPH, RTEL1, KCNMA1, CAR12, GRM1, THY1, RYR3, UBC, CLDN1, STEAP2, CASQ2, CAR7, CCK, RAB3D, NEK2, TH, HK2, COL2A1, ABCA1, POMC, ATP6V1B1, HRH3, UBASH3B, AGT, KRT1, DYRK3, PTPRC, SPNS2, TRPC3, VIMP, KL, RMDN3, NR4A3, KITL, ITPR1, ID2, ATP2A2, ATP2A3, CACNA1G, EPOR, RAB39, F2R, BMP8A, IGFBP5
GOTERM_BP_FAT	GO:0060401~cytosolic calcium ion transport	0.000693269	1.29331	PTPRC, HTR1B, TRPC3, ATP2A2, UBASH3B, RYR3, CACNA1G, CASQ2, ITPR1, F2R, THY1
GOTERM_BP_FAT	GO:0006816~calcium ion transport	0.000696957	1.30014	ORAI2, PTPRC, TRPC3, SRL, CACNB2, CACNA2D2, ITPR1, THY1, ATP2B2, HTR1B, STAC, ATP2A2, UBASH3B, ATP2A3, RYR3, CACNA1G, CAMK2A, CASQ2, F2R
GOTERM_BP_FAT	GO:0007204~positive regulation of cytosolic calcium ion concentration	0.000808343	1.50644	PTPRC, TRPC3, GRM1, ITPR1, THY1, HTR1B, HRH3, GALR1, UBASH3B, AGT, RYR3, CACNA1G, EPOR, CASQ2, F2R
GOTERM_BP_FAT	GO:0032844~regulation of homeostatic process	0.00130852	2.42779	PTPRC, TRPC3, CCK, CORIN, NEK2, RORA, NR4A3, KITL, ITPR1, TMEM64, THY1, TNFRSF11B, HTR1B, ID2, UBASH3B, AGT, RYR3, CACNA1G, CASQ2, RTEL1, F2R, CAR7, BMP8A
GOTERM_MF_FAT	GO:0015085~calcium ion transmembrane transporter activity	0.00181936	2.76495	ORAI2, ATP2B2, TRPC3, ATP2A2, ATP2A3, RYR3, CACNA1G, CACNB2, CACNA2D2, ITPR1
GOTERM_BP_FAT	GO:0060402~calcium ion transport into cytosol	0.00231148	4.25076	PTPRC, HTR1B, TRPC3, UBASH3B, RYR3, CACNA1G, CASQ2, ITPR1, F2R, THY1
GOTERM_BP_FAT	GO:0070509~calcium ion import	0.00332332	6.05717	PTPRC, HTR1B, ATP2A2, UBASH3B, RYR3, CACNA1G, CACNB2, CASQ2, ITPR1, F2R, THY1
GOTERM_BP_FAT	GO:0055082~cellular chemical homeostasis	0.00341481	6.2189	TH, HK2, CALB1, TMEM64, ATP2B2, HTR1B, HRH3, GALR1, PVALB, UBASH3B, AGT, ASPH, KCNMA1, PTPRC, TRPC3, RMDN3, GRM1, ITPR1, THY1, ATP2A2, ATP2A3, RYR3, CACNA1G, RAB39, EPOR, CASQ2, CAR7, F2R
GOTERM_BP_FAT	GO:0070838~divalent metal ion transport	0.00378156	6.86459	ORAI2, PTPRC, TRPC3, SRL, CACNB2, CACNA2D2, ITPR1, THY1, ATP2B2, HTR1B, STAC, ATP2A2, UBASH3B, ATP2A3, RYR3, CACNA1G, CAMK2A, CASQ2, F2R
GOTERM_BP_FAT	GO:0072511~divalent inorganic cation transport	0.00390857	7.08722	ORAI2, PTPRC, TRPC3, SRL, CACNB2, CACNA2D2, ITPR1, THY1, ATP2B2, HTR1B, STAC, ATP2A2, UBASH3B, ATP2A3, RYR3, CACNA1G, CAMK2A, CASQ2, F2R
GOTERM_BP_FAT	GO:0019725~cellular homeostasis	0.00420545	7.60564	TH, HK2, CALB1, TMEM64, ATP2B2, HTR1B, HRH3, GALR1, PVALB, UBASH3B, AGT, ASPH, RTEL1, KCNMA1, PTPRC, TRPC3, VIMP, RMDN3, GRM1, ITPR1, THY1, ATP2A2, ATP2A3, RYR3, CACNA1G, UBC, RAB39, EPOR, CASQ2, CAR7, F2R
GOTERM_BP_FAT	GO:0051924~regulation of calcium ion transport	0.0075522	13.2635	ATP2B2, TRPC3, STAC, UBASH3B, AGT, CACNA1G, CACNB2, CAMK2A, CASQ2, ITPR1, F2R, THY1
GOTERM_BP_FAT	GO:0051282~regulation of sequestering of calcium ion	0.00958575	16.5394	PTPRC, HTR1B, UBASH3B, RYR3, CASQ2, ITPR1, F2R, THY1
GOTERM_BP_FAT	GO:0051208~sequestering of calcium ion	0.00958575	16.5394	PTPRC, HTR1B, UBASH3B, RYR3, CASQ2, ITPR1, F2R, THY1
GOTERM_BP_FAT	GO:0032845~negative regulation of homeostatic process	0.0099345	17.0893	PTPRC, HTR1B, TNFRSF11B, UBASH3B, RYR3, KITL, CASQ2, ITPR1, RTEL1, F2R, THY1
GOTERM_BP_FAT	GO:0051238~sequestering of metal ion	0.0123272	20.7707	PTPRC, HTR1B, UBASH3B, RYR3, CASQ2, ITPR1, F2R, THY1
GOTERM_BP_FAT	GO:0051283~negative regulation of sequestering of calcium ion	0.0145684	24.0781	PTPRC, HTR1B, RYR3, CASQ2, ITPR1, F2R, THY1
GOTERM_BP_FAT	GO:0051209~release of sequestered calcium ion into cytosol	0.0145684	24.0781	PTPRC, HTR1B, RYR3, CASQ2, ITPR1, F2R, THY1
GOTERM_MF_FAT	GO:0072509~divalent inorganic cation transmembrane transporter activity	0.0150098	20.7739	ORAI2, ATP2B2, TRPC3, ATP2A2, ATP2A3, RYR3, CACNA1G, CACNB2, CACNA2D2, ITPR1
GOTERM_BP_FAT	GO:0097553~calcium ion transmembrane import into cytosol	0.0166276	27.0014	PTPRC, HTR1B, RYR3, CASQ2, ITPR1, F2R, THY1
GOTERM_BP_FAT	GO:1902656~calcium ion import into cytosol	0.0166276	27.0014	PTPRC, HTR1B, RYR3, CASQ2, ITPR1, F2R, THY1
GOTERM_MF_FAT	GO:0005262~calcium channel activity	0.0326038	39.9732	ORAI2, TRPC3, RYR3, CACNA1G, CACNB2, CACNA2D2, ITPR1
GOTERM_BP_FAT	GO:0071312~cellular response to alkaloid	0.0522128	63.4528	HTR1B, RYR3, TH, CASQ2
GOTERM_BP_FAT	GO:0051235~maintenance of location	0.111477	89.1234	PTPRC, HTR1B, UBASH3B, RYR3, HK2, CASQ2, ITPR1, MPRIP, F2R, THY1, ACVR1C
GOTERM_BP_FAT	GO:0010522~regulation of calcium ion transport into cytosol	0.128497	92.4347	TRPC3, UBASH3B, CASQ2, F2R, THY1
GOTERM_BP_FAT	GO:1903169~regulation of calcium ion transmembrane transport	0.129218	92.5513	STAC, UBASH3B, CACNB2, CASQ2, F2R, THY1
GOTERM_BP_FAT	GO:0051279~regulation of release of sequestered calcium ion into cytosol	0.218707	99.0271	UBASH3B, CASQ2, F2R, THY1
GOTERM_BP_FAT	GO:0090279~regulation of calcium ion import	0.378792	99.9868	UBASH3B, CASQ2, F2R, THY1
Annotation Cluster 5	Enrichment Score: 2.613027899769144
Category	Term	PValue	FDR	Genes
GOTERM_MF_FAT	GO:0038023~signaling receptor activity	0.000308055	0.473274	PPARD, GRIK1, GPR63, GRIK4, GABBR1, PAQR7, ITGB2, ABCA1, GABBR2, RORA, LGR6, ACVR1C, TNFRSF11B, HTR1B, HRH3, GALR1, GRID2, MRC1, PTPRM, NR4A2, NR4A1, NPR1, GRIA3, NR4A3, GRM1, ITPR1, FCGR3, PRLR, RYR3, LRP8, EPOR, F2R
GOTERM_MF_FAT	GO:0004871~signal transducer activity	0.000601412	0.922017	PPARD, GRIK1, SLC20A1, GNAI1, BCAR1, GPR63, GRIK4, GABBR1, GNG13, PAQR7, ITGB2, ABCA1, RORA, GABBR2, LGR6, ACVR1C, TNFRSF11B, PLCB3, HTR1B, WNT3, GALR1, HRH3, GRID2, MRC1, PTPRM, KL, NR4A2, NR4A1, NPR1, GRIA3, NR4A3, GRM1, ITPR1, FCGR3, SH2D3C, PRLR, RYR3, EPOR, LRP8, F2R
GOTERM_MF_FAT	GO:0004888~transmembrane signaling receptor activity	0.0032104	4.83055	PPARD, GRIK1, GPR63, GRIK4, GABBR1, ITGB2, ABCA1, GABBR2, LGR6, ACVR1C, HTR1B, TNFRSF11B, HRH3, GALR1, GRID2, MRC1, PTPRM, GRIA3, GRM1, ITPR1, FCGR3, PRLR, RYR3, LRP8, EPOR, F2R
KEGG_PATHWAY	mmu04080:Neuroactive ligand-receptor interaction	0.00446456	5.43204	HTR1B, GALR1, GRIK1, PRLR, HRH3, GRIK4, GABBR1, GRID2, GRIA3, GABBR2, GRM1, GH, F2R
GOTERM_MF_FAT	GO:0060089~molecular transducer activity	0.00532749	7.89571	PPARD, GRIK1, CORIN, GPR63, GRIK4, GABBR1, PAQR7, ITGB2, ABCA1, RORA, GABBR2, LGR6, ACVR1C, TNFRSF11B, HTR1B, HRH3, GALR1, GRID2, MRC1, PTPRM, NR4A2, NR4A1, NPR1, GRIA3, NR4A3, GRM1, ITPR1, FCGR3, PRLR, RYR3, LRP8, EPOR, F2R
GOTERM_MF_FAT	GO:0004872~receptor activity	0.00532749	7.89571	PPARD, GRIK1, CORIN, GPR63, GRIK4, GABBR1, PAQR7, ITGB2, ABCA1, RORA, GABBR2, LGR6, ACVR1C, TNFRSF11B, HTR1B, HRH3, GALR1, GRID2, MRC1, PTPRM, NR4A2, NR4A1, NPR1, GRIA3, NR4A3, GRM1, ITPR1, FCGR3, PRLR, RYR3, LRP8, EPOR, F2R
GOTERM_MF_FAT	GO:0099600~transmembrane receptor activity	0.0067861	9.95352	PPARD, GRIK1, GPR63, GRIK4, GABBR1, ITGB2, ABCA1, GABBR2, LGR6, ACVR1C, HTR1B, TNFRSF11B, HRH3, GALR1, GRID2, MRC1, PTPRM, GRIA3, GRM1, ITPR1, FCGR3, PRLR, RYR3, LRP8, EPOR, F2R
Annotation Cluster 6	Enrichment Score: 2.6038548296192348
Category	Term	PValue	FDR	Genes
GOTERM_BP_FAT	GO:0043269~regulation of ion transport	2.97549e-05	0.0558362	KCNC3, CCK, GRIK1, KCNAB1, DPP10, GABBR1, CACNB2, KCNA6, KCNIP1, KCNIP4, ATP2B2, KCNQ3, STAC, HRH3, UBASH3B, AGT, KCNG4, CAMK2A, KCNMA1, TRPC3, ACTN2, CACNA2D2, ITPR1, THY1, YWHAH, CACNA1G, SCN4B, CASQ2, CAR7, F2R
GOTERM_BP_FAT	GO:0010959~regulation of metal ion transport	0.00107172	1.99262	TRPC3, KCNAB1, DPP10, CACNB2, ACTN2, KCNIP1, KCNIP4, ITPR1, THY1, ATP2B2, YWHAH, STAC, UBASH3B, AGT, CACNA1G, SCN4B, CAMK2A, CASQ2, F2R
GOTERM_BP_FAT	GO:0051924~regulation of calcium ion transport	0.0075522	13.2635	ATP2B2, TRPC3, STAC, UBASH3B, AGT, CACNA1G, CACNB2, CAMK2A, CASQ2, ITPR1, F2R, THY1
GOTERM_BP_FAT	GO:0043270~positive regulation of ion transport	0.0165577	26.9039	ATP2B2, TRPC3, CCK, GRIK1, GABBR1, CACNB2, SCN4B, ACTN2, CAMK2A, ITPR1, F2R, THY1
GOTERM_BP_FAT	GO:0051928~positive regulation of calcium ion transport	0.0239889	36.604	ATP2B2, TRPC3, CACNB2, CAMK2A, ITPR1, F2R, THY1
Annotation Cluster 7	Enrichment Score: 2.1785169685435446
Category	Term	PValue	FDR	Genes
GOTERM_BP_FAT	GO:0021533~cell differentiation in hindbrain	5.27235e-05	0.0989174	ATP2B2, NOG, SKOR2, LHX1, GRID2, LHX5, RORA
GOTERM_BP_FAT	GO:0021692~cerebellar Purkinje cell layer morphogenesis	9.79971e-05	0.183784	ATP2B2, SKOR2, LHX1, SPTBN2, LHX5, RORA
GOTERM_BP_FAT	GO:0021702~cerebellar Purkinje cell differentiation	0.000423121	0.791234	ATP2B2, SKOR2, LHX1, LHX5, RORA
GOTERM_BP_FAT	GO:0021575~hindbrain morphogenesis	0.000525545	0.981873	ATP2B2, SKOR2, LHX1, HES3, GRID2, SPTBN2, LHX5, RORA
GOTERM_BP_FAT	GO:0021694~cerebellar Purkinje cell layer formation	0.00057873	1.08073	ATP2B2, SKOR2, LHX1, LHX5, RORA
GOTERM_BP_FAT	GO:0021696~cerebellar cortex morphogenesis	0.000764776	1.4258	ATP2B2, SKOR2, LHX1, GRID2, SPTBN2, LHX5, RORA
GOTERM_BP_FAT	GO:0021697~cerebellar cortex formation	0.00100425	1.86828	ATP2B2, SKOR2, LHX1, GRID2, LHX5, RORA
GOTERM_BP_FAT	GO:0021680~cerebellar Purkinje cell layer development	0.00119351	2.21666	ATP2B2, SKOR2, LHX1, SPTBN2, LHX5, RORA
GOTERM_BP_FAT	GO:0021587~cerebellum morphogenesis	0.00213136	3.92576	ATP2B2, SKOR2, LHX1, GRID2, SPTBN2, LHX5, RORA
GOTERM_BP_FAT	GO:0021695~cerebellar cortex development	0.00529237	9.48037	ATP2B2, SKOR2, LHX1, GRID2, SPTBN2, LHX5, RORA
GOTERM_BP_FAT	GO:0061351~neural precursor cell proliferation	0.0421842	55.4696	NOG, DAGLA, SKOR2, ID2, LHX1, LHX5, RORA, FABP7, GH
GOTERM_BP_FAT	GO:0021936~regulation of cerebellar granule cell precursor proliferation	0.0467133	59.2602	SKOR2, LHX1, LHX5
GOTERM_BP_FAT	GO:0030902~hindbrain development	0.0578791	67.3433	ATP2B2, NOG, SKOR2, LHX1, HES3, GRID2, SPTBN2, LHX5, RORA
GOTERM_BP_FAT	GO:0021953~central nervous system neuron differentiation	0.0680092	73.3409	ATP2B2, WNT3, SKOR2, LHX1, NR4A2, GRID2, EOMES, LHX5, RORA
GOTERM_BP_FAT	GO:0021549~cerebellum development	0.0683078	73.5008	ATP2B2, SKOR2, LHX1, GRID2, SPTBN2, LHX5, RORA
GOTERM_BP_FAT	GO:0021930~cerebellar granule cell precursor proliferation	0.0701747	74.4799	LHX1, LHX5, RORA
GOTERM_BP_FAT	GO:0021924~cell proliferation in external granule layer	0.0701747	74.4799	LHX1, LHX5, RORA
GOTERM_BP_FAT	GO:0021534~cell proliferation in hindbrain	0.0701747	74.4799	LHX1, LHX5, RORA
GOTERM_BP_FAT	GO:0022037~metencephalon development	0.0916572	83.5437	ATP2B2, SKOR2, LHX1, GRID2, SPTBN2, LHX5, RORA
GOTERM_BP_FAT	GO:2000177~regulation of neural precursor cell proliferation	0.233093	99.3136	NOG, SKOR2, ID2, LHX1, LHX5
Annotation Cluster 8	Enrichment Score: 2.130303669634702
Category	Term	PValue	FDR	Genes
GOTERM_BP_FAT	GO:0044057~regulation of system process	0.000778778	1.45172	KCNMA1, PPARD, TRPC3, CCK, PTPRM, CORIN, TH, SRL, CACNB2, NR4A3, POMC, GRM1, NOV, ATP2A2, GALR1, AGT, CMYA5, PDE5A, CACNA1G, SCN4B, PDE9A, CASQ2, IGFBP5, F2R
GOTERM_BP_FAT	GO:0003012~muscle system process	0.000928782	1.72904	KCNMA1, TRPC3, SRL, CACNB2, ACTN2, NR4A3, TPM2, STAC, ATP2A2, AGT, RYR3, CMYA5, PDE5A, CACNA1G, SCN4B, SMPX, PDE9A, CASQ2, IGFBP5, F2R
GOTERM_BP_FAT	GO:0043502~regulation of muscle adaptation	0.00108049	2.00876	TRPC3, ATP2A2, AGT, CMYA5, SRL, PDE5A, PDE9A, NR4A3, IGFBP5
GOTERM_BP_FAT	GO:0043500~muscle adaptation	0.0048723	8.76014	TRPC3, ATP2A2, AGT, CMYA5, SRL, PDE5A, PDE9A, NR4A3, IGFBP5
GOTERM_BP_FAT	GO:0014742~positive regulation of muscle hypertrophy	0.00751166	13.197	TRPC3, AGT, PDE5A, PDE9A, NR4A3
GOTERM_BP_FAT	GO:0010613~positive regulation of cardiac muscle hypertrophy	0.00751166	13.197	TRPC3, AGT, PDE5A, PDE9A, NR4A3
GOTERM_BP_FAT	GO:0090257~regulation of muscle system process	0.0111533	18.9844	KCNMA1, TRPC3, ATP2A2, AGT, CMYA5, SRL, PDE5A, PDE9A, NR4A3, CASQ2, F2R, IGFBP5
GOTERM_BP_FAT	GO:0014743~regulation of muscle hypertrophy	0.011837	20.0293	TRPC3, AGT, PDE5A, PDE9A, NR4A3, IGFBP5
GOTERM_BP_FAT	GO:0014897~striated muscle hypertrophy	0.0126936	21.3206	TRPC3, ATP2A2, AGT, PDE5A, PDE9A, NR4A3, IGFBP5
GOTERM_BP_FAT	GO:0014896~muscle hypertrophy	0.0155744	25.5199	TRPC3, ATP2A2, AGT, PDE5A, PDE9A, NR4A3, IGFBP5
GOTERM_BP_FAT	GO:1903522~regulation of blood circulation	0.0213696	33.3332	KCNMA1, PPARD, PTPRM, ATP2A2, AGT, PDE5A, TH, CACNA1G, CACNB2, SCN4B, CASQ2, F2R
GOTERM_BP_FAT	GO:0003300~cardiac muscle hypertrophy	0.0372282	50.94	TRPC3, ATP2A2, AGT, PDE5A, PDE9A, NR4A3
GOTERM_BP_FAT	GO:0010611~regulation of cardiac muscle hypertrophy	0.0453511	58.1536	TRPC3, AGT, PDE5A, PDE9A, NR4A3
Annotation Cluster 9	Enrichment Score: 1.8379241258307883
Category	Term	PValue	FDR	Genes
GOTERM_BP_FAT	GO:0009725~response to hormone	0.00137794	2.55502	PPARD, BCAR1, TNC, TH, PAQR7, TRIM16, CPEB1, RORA, ACVR1C, FOS, HTR1B, PAPPA, AGT, GCNT1, CAMK2A, MGARP, KCNMA1, KL, BAIAP2, STRN3, NR4A2, PADI2, NR4A1, ACTN2, NR4A3, GJB2, YWHAH, ATP2A2, PRLR, JUN, STEAP2, GH, IGFBP5
GOTERM_BP_FAT	GO:1901700~response to oxygen-containing compound	0.0124657	20.9789	PPARD, GNAI1, BCAR1, TNC, TH, DUSP10, TRIM16, ABCA1, RORA, CPEB1, ACVR1C, FOS, TNFRSF11B, CASP3, HTR1B, HRH3, AGT, COL6A2, COL6A1, GCNT1, CAMK2A, MGARP, MRC1, COL18A1, KCNMA1, TRPC3, VIMP, KL, BAIAP2, STRN3, NR4A2, NR4A1, ACTN2, NR4A3, BIRC2, ITPR1, GJB2, ATP2A2, RYR3, JUN, IPO5, EPOR, LRP8, RGS8, GH, KALRN, F2R, IGFBP5
GOTERM_BP_FAT	GO:0048545~response to steroid hormone	0.020006	31.5679	KCNMA1, FOS, PPARD, HTR1B, YWHAH, PAPPA, STRN3, TH, NR4A2, PADI2, NR4A1, PAQR7, RORA, NR4A3, MGARP, GJB2
GOTERM_BP_FAT	GO:0014070~response to organic cyclic compound	0.0221135	34.278	PPARD, GNAI1, TNC, TH, PAQR7, ABCA1, RORA, FOS, HTR1B, HRH3, PAPPA, MGARP, KCNMA1, TRPC3, STRN3, NR4A2, PADI2, NR4A1, PRKCG, NR4A3, BIRC2, SLC7A11, ITPR1, GJB2, YWHAH, RYR3, JUN, LRP8, IDI1, CASQ2, KALRN, DUSP6, IGFBP5
GOTERM_BP_FAT	GO:0033993~response to lipid	0.0850381	81.1409	PPARD, GNAI1, TNC, TH, DUSP10, PAQR7, ABCA1, CPEB1, RORA, FOS, HTR1B, TNFRSF11B, PAPPA, MGARP, KCNMA1, MRC1, VIMP, STRN3, NR4A2, NR4A1, PADI2, NR4A3, GJB2, YWHAH, JUN, LRP8, F2R
Annotation Cluster 10	Enrichment Score: 1.8208832039017928
Category	Term	PValue	FDR	Genes
GOTERM_BP_FAT	GO:0001706~endoderm formation	0.00149328	2.76605	DUSP4, NOG, LHX1, EOMES, COL6A1, COL5A1, DUSP6
GOTERM_BP_FAT	GO:0001704~formation of primary germ layer	0.00716839	12.6317	DUSP4, NOG, WNT3, LHX1, EOMES, COL6A1, NR4A3, COL5A1, DUSP6
GOTERM_BP_FAT	GO:0007492~endoderm development	0.0136084	22.6778	DUSP4, NOG, LHX1, EOMES, COL6A1, COL5A1, DUSP6
GOTERM_BP_FAT	GO:0007369~gastrulation	0.0701582	74.4714	DUSP4, NOG, WNT3, LHX1, EOMES, COL6A1, NR4A3, COL5A1, DUSP6
GOTERM_BP_FAT	GO:0035987~endodermal cell differentiation	0.0769369	77.7474	EOMES, COL6A1, COL5A1, DUSP6
Annotation Cluster 11	Enrichment Score: 1.7935417280176267
Category	Term	PValue	FDR	Genes
GOTERM_BP_FAT	GO:0051056~regulation of small GTPase mediated signal transduction	0.000959893	1.78647	ARHGEF33, ARHGEF37, ARHGEF19, ICMT, ABCA1, CYTH3, PSD2, KITL, GARNL3, SIPA1L1, CHN1, DGKZ, EPS8L2, FGD3, KALRN, F2R
GOTERM_BP_FAT	GO:0007264~small GTPase mediated signal transduction	0.00123892	2.30008	RAB3D, ABCA1, CYTH3, ARHGAP5, MFHAS1, RHOBTB2, FGD3, ARHGEF33, RABIF, BAIAP2, ARHGEF37, ARHGEF19, ICMT, PSD2, KITL, SH2D3C, ARHGAP31, RASL11A, CHML, JUN, DGKZ, RAB39, EPS8L2, SRGAP1, F2R, KALRN
GOTERM_BP_FAT	GO:0046578~regulation of Ras protein signal transduction	0.00684226	12.0914	ARHGEF33, ARHGEF37, ARHGEF19, ICMT, ABCA1, CYTH3, PSD2, KITL, DGKZ, EPS8L2, FGD3, F2R, KALRN
GOTERM_BP_FAT	GO:0007265~Ras protein signal transduction	0.0260111	39.0246	ARHGEF33, ARHGEF37, BAIAP2, ARHGEF19, ABCA1, CYTH3, PSD2, KITL, JUN, DGKZ, EPS8L2, SRGAP1, FGD3, F2R, KALRN
GOTERM_BP_FAT	GO:0035023~regulation of Rho protein signal transduction	0.0318151	45.4955	ARHGEF33, ARHGEF37, ARHGEF19, ABCA1, EPS8L2, FGD3, F2R, KALRN
GOTERM_MF_FAT	GO:0005085~guanyl-nucleotide exchange factor activity	0.0468453	52.2282	SH2D3C, ARHGEF33, RABIF, ARHGEF37, ARHGEF19, PCP2, CYTH3, PSD2, EPS8L2, FGD3, KALRN
GOTERM_MF_FAT	GO:0005089~Rho guanyl-nucleotide exchange factor activity	0.0559405	58.7849	ARHGEF33, ARHGEF37, ARHGEF19, EPS8L2, FGD3, KALRN
GOTERM_MF_FAT	GO:0005088~Ras guanyl-nucleotide exchange factor activity	0.254106	98.9046	ARHGEF33, ARHGEF37, ARHGEF19, EPS8L2, FGD3, KALRN
Annotation Cluster 12	Enrichment Score: 1.768223481089794
Category	Term	PValue	FDR	Genes
GOTERM_BP_FAT	GO:0009719~response to endogenous stimulus	0.00088717	1.65219	PPARD, NOG, FGF7, BCAR1, CPEB1, RORA, ACVR1C, FOS, HTR1B, PAPPA, PPP1R1B, KCNMA1, BAIAP2, STRN3, PADI2, PRKCG, ACTN2, SLC7A11, CHRDL1, SKOR2, RYR3, ITGB1BP1, JUN, IPO5, STEAP2, CASQ2, KALRN, TNC, TH, PAQR7, ITGB2, TRIM16, COL2A1, ABCA1, LHX1, AGT, COL6A1, GCNT1, CAMK2A, MGARP, FLRT2, TRPC3, KL, NR4A2, NR4A1, NR4A3, BIRC2, ITPR1, GJB2, YWHAH, ATP2A2, PRLR, GH, BMP8A, IGFBP5
GOTERM_BP_FAT	GO:0009725~response to hormone	0.00137794	2.55502	PPARD, BCAR1, TNC, TH, PAQR7, TRIM16, CPEB1, RORA, ACVR1C, FOS, HTR1B, PAPPA, AGT, GCNT1, CAMK2A, MGARP, KCNMA1, KL, BAIAP2, STRN3, NR4A2, PADI2, NR4A1, ACTN2, NR4A3, GJB2, YWHAH, ATP2A2, PRLR, JUN, STEAP2, GH, IGFBP5
GOTERM_BP_FAT	GO:1901698~response to nitrogen compound	0.00334042	6.08741	BCAR1, TH, TRIM16, CPEB1, ACVR1C, FOS, HTR1B, KCNQ3, HRH3, PPP1R1B, AGT, COL6A1, GCNT1, CAMK2A, MGARP, TRPC3, KL, BAIAP2, NR4A2, NR4A1, ACTN2, PRKCG, NR4A3, BIRC2, SLC7A11, ITPR1, ATP2A2, RYR3, JUN, IPO5, RGS8, CASQ2, GH, KALRN, IGFBP5
GOTERM_BP_FAT	GO:0010243~response to organonitrogen compound	0.00338094	6.15905	BCAR1, TH, TRIM16, CPEB1, ACVR1C, FOS, HTR1B, PPP1R1B, AGT, COL6A1, GCNT1, CAMK2A, MGARP, TRPC3, KL, BAIAP2, NR4A2, NR4A1, ACTN2, PRKCG, NR4A3, BIRC2, SLC7A11, ITPR1, ATP2A2, RYR3, JUN, IPO5, CASQ2, GH, KALRN, IGFBP5
GOTERM_BP_FAT	GO:0043434~response to peptide hormone	0.00432976	7.82189	KL, BCAR1, BAIAP2, TH, NR4A2, NR4A1, TRIM16, ACTN2, NR4A3, CPEB1, ACVR1C, ATP2A2, AGT, GCNT1, CAMK2A, GH, MGARP, IGFBP5
GOTERM_BP_FAT	GO:0071495~cellular response to endogenous stimulus	0.00712609	12.5618	PPARD, NOG, FGF7, BCAR1, TNC, TH, ITGB2, COL2A1, RORA, CPEB1, ACVR1C, FOS, HTR1B, LHX1, AGT, COL6A1, CAMK2A, MGARP, FLRT2, KL, BAIAP2, STRN3, NR4A2, PADI2, NR4A1, ACTN2, NR4A3, ITPR1, CHRDL1, YWHAH, SKOR2, PRLR, RYR3, ITGB1BP1, JUN, IPO5, CASQ2, GH, BMP8A, IGFBP5
GOTERM_BP_FAT	GO:1901699~cellular response to nitrogen compound	0.00948125	16.374	KL, BCAR1, BAIAP2, TH, NR4A2, NR4A1, ACTN2, CPEB1, NR4A3, ITPR1, HTR1B, KCNQ3, HRH3, AGT, RYR3, IPO5, COL6A1, RGS8, CAMK2A, CASQ2, MGARP, GH, IGFBP5
GOTERM_BP_FAT	GO:1901652~response to peptide	0.00966985	16.6724	KL, BCAR1, BAIAP2, TH, NR4A2, NR4A1, TRIM16, ACTN2, NR4A3, CPEB1, ACVR1C, ATP2A2, AGT, GCNT1, CAMK2A, GH, MGARP, IGFBP5
GOTERM_BP_FAT	GO:0071417~cellular response to organonitrogen compound	0.0117877	19.9544	KL, BCAR1, BAIAP2, TH, NR4A2, NR4A1, ACTN2, NR4A3, CPEB1, ITPR1, HTR1B, AGT, RYR3, IPO5, COL6A1, CAMK2A, CASQ2, GH, MGARP, IGFBP5
GOTERM_BP_FAT	GO:1901700~response to oxygen-containing compound	0.0124657	20.9789	PPARD, GNAI1, BCAR1, TNC, TH, DUSP10, TRIM16, ABCA1, RORA, CPEB1, ACVR1C, FOS, TNFRSF11B, CASP3, HTR1B, HRH3, AGT, COL6A2, COL6A1, GCNT1, CAMK2A, MGARP, MRC1, COL18A1, KCNMA1, TRPC3, VIMP, KL, BAIAP2, STRN3, NR4A2, NR4A1, ACTN2, NR4A3, BIRC2, ITPR1, GJB2, ATP2A2, RYR3, JUN, IPO5, EPOR, LRP8, RGS8, GH, KALRN, F2R, IGFBP5
GOTERM_BP_FAT	GO:0032870~cellular response to hormone stimulus	0.0230049	35.3935	PPARD, KL, BCAR1, STRN3, TNC, BAIAP2, NR4A2, PADI2, NR4A1, ACTN2, NR4A3, CPEB1, RORA, FOS, YWHAH, PRLR, JUN, AGT, CAMK2A, GH, MGARP
GOTERM_BP_FAT	GO:0071375~cellular response to peptide hormone stimulus	0.0289837	42.4246	KL, BCAR1, AGT, BAIAP2, NR4A2, NR4A1, ACTN2, CPEB1, NR4A3, CAMK2A, MGARP, GH
GOTERM_BP_FAT	GO:0010033~response to organic substance	0.0306916	44.2959	PPARD, NOG, FGF7, BCAR1, RORA, CPEB1, CALB1, ACVR1C, FOS, CASP3, HTR1B, TNFRSF11B, PPP1R1B, PAPPA, KCNMA1, BAIAP2, STRN3, PADI2, PRKCG, ACTN2, SLC7A11, CHRDL1, SKOR2, JUN, RYR3, ITGB1BP1, IPO5, CLDN1, ADAMTS3, STEAP2, CASQ2, KALRN, GNAI1, TNC, TH, DUSP10, PAQR7, COL2A1, ITGB2, TRIM16, ABCA1, HRH3, LHX1, AGT, COL6A2, MIR138-1, COL6A1, GCNT1, CAMK2A, MYOF, MGARP, SEC61A1, MRC1, PTPRC, FLRT2, TRPC3,…
GOTERM_BP_FAT	GO:1901653~cellular response to peptide	0.0444118	57.3739	KL, BCAR1, AGT, BAIAP2, NR4A2, NR4A1, ACTN2, CPEB1, NR4A3, CAMK2A, MGARP, GH
GOTERM_BP_FAT	GO:1901701~cellular response to oxygen-containing compound	0.0513459	62.8202	PPARD, GNAI1, BCAR1, TNC, TH, ABCA1, CPEB1, RORA, FOS, HRH3, AGT, COL6A1, CAMK2A, MGARP, MRC1, VIMP, KL, BAIAP2, NR4A2, NR4A1, ACTN2, NR4A3, ITPR1, RYR3, IPO5, RGS8, LRP8, EPOR, GH, IGFBP5
GOTERM_BP_FAT	GO:0070887~cellular response to chemical stimulus	0.0764203	77.5125	PPARD, NOG, FGF7, BACH2, BCAR1, RORA, CPEB1, CALB1, ACVR1C, NOV, FOS, CASP3, HTR1B, KCNQ3, BAIAP2, STRN3, PADI2, ACTN2, CHRDL1, SKOR2, JUN, RYR3, ITGB1BP1, IPO5, ADAMTS3, CASQ2, WNT16, GNAI1, TNC, TH, COL2A1, ITGB2, ABCA1, NPTX1, HRH3, LHX1, AGT, MIR138-1, COL6A1, CAMK2A, MYOF, MGARP, MRC1, PTPRC, FLRT2, VIMP, KL, NR4A2, NR4A1, NR4A3, BIRC2, ITPR1, GJB2, FCGR3, YWHAH, ID2, ATP2A2, PRLR, LRP8, RGS…
GOTERM_BP_FAT	GO:0071310~cellular response to organic substance	0.0986926	85.7784	PPARD, NOG, FGF7, BCAR1, CPEB1, RORA, CALB1, ACVR1C, FOS, CASP3, HTR1B, BAIAP2, STRN3, PADI2, ACTN2, CHRDL1, SKOR2, RYR3, ITGB1BP1, JUN, IPO5, ADAMTS3, CASQ2, GNAI1, TNC, TH, ITGB2, COL2A1, ABCA1, LHX1, AGT, MIR138-1, COL6A1, CAMK2A, MYOF, MGARP, MRC1, FLRT2, PTPRC, VIMP, KL, NR4A2, NR4A1, NR4A3, BIRC2, ITPR1, YWHAH, PRLR, LRP8, GH, DUSP6, IGFBP5, BMP8A
GOTERM_BP_FAT	GO:0032868~response to insulin	0.301176	99.8801	KL, BCAR1, AGT, BAIAP2, CPEB1, GCNT1, GH, ACVR1C
GOTERM_BP_FAT	GO:0032869~cellular response to insulin stimulus	0.416507	99.9959	KL, BCAR1, AGT, BAIAP2, CPEB1, GH
Annotation Cluster 13	Enrichment Score: 1.654475190421774
Category	Term	PValue	FDR	Genes
GOTERM_BP_FAT	GO:0001649~osteoblast differentiation	0.00239191	4.39555	NOG, NELL1, TNC, GABBR1, LRRC17, OSTN, TMEM64, GDPD2, WNT3, ID2, SEMA7A, COL6A1, IGFBP5, BMP8A
GOTERM_BP_FAT	GO:0001503~ossification	0.00269701	4.94288	MTSS1, NOG, KL, TNC, NELL1, GABBR1, COL2A1, LRRC17, ZBTB16, ATP6V1B1, OSTN, TMEM64, GDPD2, WNT3, CHRDL1, ID2, SEMA7A, COL6A1, IGFBP5, BMP8A
GOTERM_BP_FAT	GO:0045668~negative regulation of osteoblast differentiation	0.020524	32.2436	NOG, ID2, OSTN, TMEM64, IGFBP5
GOTERM_BP_FAT	GO:0045667~regulation of osteoblast differentiation	0.0794988	78.8785	NOG, ID2, NELL1, OSTN, TMEM64, IGFBP5, GDPD2
GOTERM_BP_FAT	GO:0030279~negative regulation of ossification	0.0946588	84.5349	NOG, ID2, OSTN, TMEM64, IGFBP5
GOTERM_BP_FAT	GO:0030278~regulation of ossification	0.118778	90.684	NOG, ID2, KL, NELL1, ZBTB16, OSTN, TMEM64, IGFBP5, GDPD2
Annotation Cluster 14	Enrichment Score: 1.590685123968245
Category	Term	PValue	FDR	Genes
GOTERM_MF_FAT	GO:0030695~GTPase regulator activity	0.00323459	4.8661	AGFG2, ARHGEF19, THY1, ADPRHL1, GARNL3, ARHGAP31, ARHGAP20, ARHGAP5, CHML, JUN, SIPA1L1, ITGB1BP1, PCP2, CHN1, RGS8, SRGAP1
GOTERM_MF_FAT	GO:0060589~nucleoside-triphosphatase regulator activity	0.00747255	10.907	AGFG2, ARHGEF19, THY1, ADPRHL1, GARNL3, ARHGAP31, ARHGAP20, ARHGAP5, CHML, JUN, SIPA1L1, ITGB1BP1, PCP2, CHN1, RGS8, SRGAP1
GOTERM_MF_FAT	GO:0005096~GTPase activator activity	0.00964164	13.8583	AGFG2, ARHGEF19, THY1, ADPRHL1, GARNL3, ARHGAP31, ARHGAP5, ARHGAP20, CHML, SIPA1L1, JUN, CHN1, RGS8, SRGAP1
GOTERM_MF_FAT	GO:0030234~enzyme regulator activity	0.0207088	27.5453	PPP4R4, PPARD, AGFG2, ADPRHL1, GARNL3, PPP1R16B, CASP3, ARHGAP5, ARHGAP20, PPP1R1B, AGT, PCP2, COL6A3, SPRED2, PPP1R14B, GCHFR, FLRT2, C4B, ARHGEF19, BIRC2, PPP1R17, THY1, ARHGAP31, CHML, SIPA1L1, JUN, ITGB1BP1, CHN1, DGKZ, RGS8, SRGAP1
GOTERM_MF_FAT	GO:0008047~enzyme activator activity	0.105495	82.032	PPARD, AGFG2, ARHGEF19, THY1, ADPRHL1, GARNL3, ARHGAP31, CASP3, ARHGAP20, ARHGAP5, CHML, JUN, SIPA1L1, CHN1, RGS8, SRGAP1
GOTERM_BP_FAT	GO:0043087~regulation of GTPase activity	0.561129	100	ADPRHL1, SIPA1L1, ITGB1BP1, ARHGEF19, CHN1, RGS8, THY1, KALRN
Annotation Cluster 15	Enrichment Score: 1.5553890865721987
Category	Term	PValue	FDR	Genes
GOTERM_BP_FAT	GO:0008015~blood circulation	0.000378938	0.70889	KCNMA1, IER3, PPARD, PTPRM, CORIN, KL, TH, NPR1, CACNB2, POMC, PLCB3, HTR1B, ATP2A2, F5, HRH3, ID2, AGT, ITGB1BP1, PDE5A, CACNA1G, SCN4B, CASQ2, F2R
GOTERM_BP_FAT	GO:0003013~circulatory system process	0.000438837	0.820508	KCNMA1, IER3, PPARD, PTPRM, CORIN, KL, TH, NPR1, CACNB2, POMC, PLCB3, HTR1B, ATP2A2, F5, HRH3, ID2, AGT, ITGB1BP1, PDE5A, CACNA1G, SCN4B, CASQ2, F2R
GOTERM_BP_FAT	GO:0050880~regulation of blood vessel size	0.00924988	16.0066	KCNMA1, HTR1B, PPARD, PTPRM, AGT, ITGB1BP1, PDE5A, CACNA1G, NPR1, F2R
GOTERM_BP_FAT	GO:0035150~regulation of tube size	0.00973711	16.7785	KCNMA1, HTR1B, PPARD, PTPRM, AGT, ITGB1BP1, PDE5A, CACNA1G, NPR1, F2R
GOTERM_BP_FAT	GO:1903522~regulation of blood circulation	0.0213696	33.3332	KCNMA1, PPARD, PTPRM, ATP2A2, AGT, PDE5A, TH, CACNA1G, CACNB2, SCN4B, CASQ2, F2R
GOTERM_BP_FAT	GO:0003018~vascular process in circulatory system	0.0240875	36.7241	KCNMA1, HTR1B, PPARD, PTPRM, AGT, ITGB1BP1, PDE5A, CACNA1G, NPR1, F2R
GOTERM_BP_FAT	GO:0045909~positive regulation of vasodilation	0.0522128	63.4528	KCNMA1, PPARD, PTPRM, AGT
GOTERM_BP_FAT	GO:1903524~positive regulation of blood circulation	0.0789649	78.6474	KCNMA1, PPARD, PTPRM, AGT, PDE5A, F2R
GOTERM_BP_FAT	GO:0042312~regulation of vasodilation	0.0938072	84.2596	KCNMA1, PPARD, PTPRM, AGT
GOTERM_BP_FAT	GO:0042310~vasoconstriction	0.118361	90.6008	HTR1B, AGT, PDE5A, CACNA1G, F2R
GOTERM_BP_FAT	GO:0042311~vasodilation	0.211006	98.8304	KCNMA1, PPARD, PTPRM, AGT
GOTERM_BP_FAT	GO:0090066~regulation of anatomical structure size	0.218206	99.0153	KCNMA1, PPARD, PTPRM, BAIAP2, NPR1, ACTN2, ATP2B2, HTR1B, WNT3, ARHGAP5, AGT, ITGB1BP1, SEMA7A, TMEM123, PDE5A, CACNA1G, F2R
GOTERM_BP_FAT	GO:0006939~smooth muscle contraction	0.370766	99.9833	KCNMA1, AGT, CACNA1G, F2R
Annotation Cluster 16	Enrichment Score: 1.5509788991383904
Category	Term	PValue	FDR	Genes
KEGG_PATHWAY	mmu04925:Aldosterone synthesis and secretion	0.000191178	0.238367	PLCB3, DAGLA, NR4A2, CACNA1G, NPR1, NR4A1, CREB5, PRKCG, CAMK2A, ITPR1
KEGG_PATHWAY	mmu04724:Glutamatergic synapse	0.000316404	0.394219	PLCB3, GRIK1, HOMER3, GNAI1, SLC1A6, GRIK4, GNG13, GRIA3, PRKCG, SHANK2, GRM1, ITPR1
KEGG_PATHWAY	mmu04713:Circadian entrainment	0.00117313	1.45447	FOS, PLCB3, GNAI1, RYR3, GNG13, CACNA1G, GRIA3, PRKCG, CAMK2A, ITPR1
KEGG_PATHWAY	mmu04730:Long-term depression	0.00121852	1.51036	PLCB3, GNAI1, GRID2, GRIA3, PRKCG, GRM1, PPP1R17, ITPR1
KEGG_PATHWAY	mmu04728:Dopaminergic synapse	0.00310829	3.81128	FOS, PLCB3, PPP1R1B, GNAI1, TH, GNG13, GRIA3, CREB5, PRKCG, CAMK2A, ITPR1
KEGG_PATHWAY	mmu04921:Oxytocin signaling pathway	0.00704375	8.44507	FOS, PLCB3, GNAI1, JUN, RYR3, CACNB2, NPR1, PRKCG, CAMK2A, CACNA2D2, ITPR1
KEGG_PATHWAY	mmu04725:Cholinergic synapse	0.0114948	13.438	FOS, PLCB3, KCNQ3, GNAI1, GNG13, CREB5, PRKCG, CAMK2A, ITPR1
KEGG_PATHWAY	mmu04723:Retrograde endocannabinoid signaling	0.0224856	24.7134	PLCB3, DAGLA, GNAI1, GNG13, GRIA3, PRKCG, GRM1, ITPR1
KEGG_PATHWAY	mmu04970:Salivary secretion	0.0419036	41.3929	KCNMA1, ATP2B2, PLCB3, RYR3, PRKCG, ITPR1
KEGG_PATHWAY	mmu04726:Serotonergic synapse	0.0456334	44.178	HTR1B, PLCB3, CASP3, GNAI1, GNG13, PRKCG, ITPR1
KEGG_PATHWAY	mmu04911:Insulin secretion	0.055647	51.0641	KCNMA1, KCNMB4, PLCB3, CREB5, PRKCG, CAMK2A
KEGG_PATHWAY	mmu04540:Gap junction	0.0862052	67.5426	TUBA8, PLCB3, GNAI1, PRKCG, GRM1, ITPR1
KEGG_PATHWAY	mmu04971:Gastric acid secretion	0.0984957	72.59	PLCB3, GNAI1, PRKCG, CAMK2A, ITPR1
KEGG_PATHWAY	mmu04720:Long-term potentiation	0.113762	77.8526	PLCB3, PRKCG, GRM1, CAMK2A, ITPR1
KEGG_PATHWAY	mmu04270:Vascular smooth muscle contraction	0.137973	84.3263	KCNMA1, KCNMB4, PLCB3, NPR1, PRKCG, ITPR1
KEGG_PATHWAY	mmu04918:Thyroid hormone synthesis	0.224034	95.7829	PLCB3, CREB5, PRKCG, ITPR1
KEGG_PATHWAY	mmu04750:Inflammatory mediator regulation of TRP channels	0.396541	99.8172	PLCB3, PRKCG, CAMK2A, ITPR1
KEGG_PATHWAY	mmu04912:GnRH signaling pathway	0.422128	99.8935	PLCB3, JUN, CAMK2A, ITPR1
KEGG_PATHWAY	mmu04922:Glucagon signaling pathway	0.430579	99.9114	PLCB3, CREB5, CAMK2A, ITPR1
KEGG_PATHWAY	mmu04071:Sphingolipid signaling pathway	0.853134	100	PLCB3, GNAI1, PRKCG
Annotation Cluster 17	Enrichment Score: 1.388446982265369
Category	Term	PValue	FDR	Genes
GOTERM_BP_FAT	GO:0010563~negative regulation of phosphorus metabolic process	0.000688063	1.28365	PPP4R4, IER3, NOG, DBNDD2, NELL1, DUSP10, GABBR1, SPRY4, HTR1B, PPP1R16B, CASP3, HRH3, GALR1, UBASH3B, PPP1R1B, PCP4, SPRED2, DLG2, FLRT2, PTPRC, PTPRR, MPRIP, THY1, DUSP4, JUN, ITGB1BP1, CMYA5, DUSP6
GOTERM_BP_FAT	GO:0045936~negative regulation of phosphate metabolic process	0.000688063	1.28365	PPP4R4, IER3, NOG, DBNDD2, NELL1, DUSP10, GABBR1, SPRY4, HTR1B, PPP1R16B, CASP3, HRH3, GALR1, UBASH3B, PPP1R1B, PCP4, SPRED2, DLG2, FLRT2, PTPRC, PTPRR, MPRIP, THY1, DUSP4, JUN, ITGB1BP1, CMYA5, DUSP6
GOTERM_BP_FAT	GO:0006469~negative regulation of protein kinase activity	0.000808343	1.50644	FLRT2, PTPRC, DBNDD2, NELL1, DUSP10, SPRY4, THY1, DUSP4, CASP3, PPP1R1B, PCP4, UBASH3B, ITGB1BP1, SPRED2, DUSP6
GOTERM_BP_FAT	GO:0019220~regulation of phosphate metabolic process	0.0010614	1.9736	STIL, IER3, NOG, FGF7, NELL1, GABBR1, SPRY4, FAM83D, CASP3, HTR1B, TNFRSF11B, GALR1, PPP1R1B, PCP4, SEMA7A, SPRED2, PPP1R14B, DLG2, ERP29, PTPRR, GRM1, THY1, KSR2, ITGB1BP1, JUN, PDE5A, PPP4R4, WNT16, DBNDD2, CCK, CRLF1, DUSP10, ITGB2, ABCA1, OSTN, PPP1R16B, HRH3, UBASH3B, AGT, MDFI, FLRT2, PTPRC, KL, NPR1, KITL, PPP1R17, MPRIP, DUSP4, PRLR, CMYA5, GDF11, BTBD10, LRP8, EPOR, F2R, BMP8A, DUSP6
GOTERM_BP_FAT	GO:0051174~regulation of phosphorus metabolic process	0.00107152	1.99224	STIL, IER3, NOG, FGF7, NELL1, GABBR1, SPRY4, FAM83D, CASP3, HTR1B, TNFRSF11B, GALR1, PPP1R1B, PCP4, SEMA7A, SPRED2, PPP1R14B, DLG2, ERP29, PTPRR, GRM1, THY1, KSR2, ITGB1BP1, JUN, PDE5A, PPP4R4, WNT16, DBNDD2, CCK, CRLF1, DUSP10, ITGB2, ABCA1, OSTN, PPP1R16B, HRH3, UBASH3B, AGT, MDFI, FLRT2, PTPRC, KL, NPR1, KITL, PPP1R17, MPRIP, DUSP4, PRLR, CMYA5, GDF11, BTBD10, LRP8, EPOR, F2R, BMP8A, DUSP6
GOTERM_BP_FAT	GO:0044092~negative regulation of molecular function	0.00169974	3.14274	PPP4R4, NOG, DBNDD2, NEK2, KCNAB1, NELL1, DUSP10, GABBR1, SPRY4, CASP3, HRH3, GALR1, UBASH3B, PPP1R1B, PCP4, SPRED2, DAP, PPP1R14B, DLG2, GCHFR, MDFI, FLRT2, PTPRC, NR4A1, ACTN2, BIRC2, PPP1R17, MPRIP, THY1, DUSP4, ID2, JUN, ITGB1BP1, CMYA5, CASQ2, DUSP6
GOTERM_BP_FAT	GO:0033673~negative regulation of kinase activity	0.00192979	3.56083	FLRT2, PTPRC, DBNDD2, NELL1, DUSP10, SPRY4, THY1, DUSP4, CASP3, PPP1R1B, PCP4, UBASH3B, ITGB1BP1, SPRED2, DUSP6
GOTERM_BP_FAT	GO:0043086~negative regulation of catalytic activity	0.00254354	4.66793	PPP4R4, DBNDD2, NELL1, DUSP10, GABBR1, SPRY4, CASP3, GALR1, HRH3, PPP1R1B, PCP4, UBASH3B, SPRED2, PPP1R14B, DLG2, GCHFR, PTPRC, FLRT2, NR4A1, BIRC2, PPP1R17, MPRIP, THY1, DUSP4, ITGB1BP1, CMYA5, DUSP6
GOTERM_BP_FAT	GO:0051348~negative regulation of transferase activity	0.00548546	9.80962	FLRT2, PTPRC, DBNDD2, NELL1, DUSP10, SPRY4, THY1, DUSP4, CASP3, PPP1R1B, PCP4, UBASH3B, ITGB1BP1, SPRED2, DUSP6
GOTERM_BP_FAT	GO:0031400~negative regulation of protein modification process	0.0110662	18.8503	PPP4R4, FLRT2, PTPRC, NOG, DBNDD2, NELL1, PTPRR, DUSP10, PRKCG, SPRY4, MPRIP, THY1, DUSP4, PPP1R16B, CASP3, PPP1R1B, PCP4, UBASH3B, JUN, ITGB1BP1, CMYA5, SPRED2, DUSP6
GOTERM_BP_FAT	GO:0045859~regulation of protein kinase activity	0.0147711	24.3707	MDFI, PTPRC, STIL, FLRT2, DBNDD2, NELL1, ERP29, DUSP10, KITL, GRM1, SPRY4, THY1, DUSP4, CASP3, PRLR, PCP4, UBASH3B, PPP1R1B, ITGB1BP1, AGT, PDE5A, SPRED2, LRP8, F2R, DUSP6
GOTERM_BP_FAT	GO:0042325~regulation of phosphorylation	0.0181536	29.0986	STIL, IER3, NOG, WNT16, FGF7, DBNDD2, CCK, NELL1, CRLF1, DUSP10, ITGB2, SPRY4, FAM83D, TNFRSF11B, CASP3, UBASH3B, PPP1R1B, PCP4, SEMA7A, AGT, SPRED2, PPP1R14B, MDFI, PTPRC, FLRT2, KL, ERP29, PTPRR, GRM1, KITL, MPRIP, THY1, DUSP4, KSR2, PRLR, ITGB1BP1, JUN, PDE5A, BTBD10, GDF11, EPOR, LRP8, F2R, BMP8A, DUSP6
GOTERM_BP_FAT	GO:0001933~negative regulation of protein phosphorylation	0.0191933	30.4948	FLRT2, PTPRC, NOG, DBNDD2, NELL1, PTPRR, DUSP10, SPRY4, THY1, DUSP4, CASP3, PPP1R1B, PCP4, UBASH3B, JUN, ITGB1BP1, SPRED2, DUSP6
GOTERM_BP_FAT	GO:0001932~regulation of protein phosphorylation	0.0197506	31.2323	STIL, NOG, WNT16, FGF7, DBNDD2, CCK, NELL1, CRLF1, DUSP10, ITGB2, SPRY4, FAM83D, TNFRSF11B, CASP3, UBASH3B, PPP1R1B, PCP4, SEMA7A, AGT, SPRED2, MDFI, FLRT2, PTPRC, KL, ERP29, PTPRR, GRM1, KITL, MPRIP, THY1, DUSP4, KSR2, PRLR, ITGB1BP1, JUN, PDE5A, GDF11, EPOR, LRP8, F2R, DUSP6, BMP8A
GOTERM_BP_FAT	GO:0042326~negative regulation of phosphorylation	0.02338	35.8574	FLRT2, IER3, PTPRC, NOG, DBNDD2, NELL1, PTPRR, DUSP10, SPRY4, THY1, DUSP4, CASP3, PPP1R1B, PCP4, UBASH3B, JUN, ITGB1BP1, SPRED2, DUSP6
GOTERM_BP_FAT	GO:0065009~regulation of molecular function	0.0255097	38.4326	STIL, NOG, KCNAB1, NELL1, GABBR1, TMEM64, SPRY4, ACVR1C, CASP3, GALR1, STAC, PCP4, PPP1R1B, SPRED2, LRRFIP1, DAP, ASPH, PPP1R14B, DLG2, ARHGEF19, ERP29, ACTN2, GRM1, THY1, SIPA1L1, ITGB1BP1, JUN, PDE5A, CASQ2, KALRN, PPP4R4, TRAF1, CCK, DBNDD2, NEK2, DUSP10, CACNB2, ITGB2, TPM2, ADPRHL1, HRH3, UBASH3B, AGT, CAMK2A, GCHFR, MDFI, PTPRC, FLRT2, NR4A2, NR4A1, BIRC2, KITL, PPP1R17, MPRIP, DUSP4, YWHAH…
GOTERM_BP_FAT	GO:0050790~regulation of catalytic activity	0.0311326	44.7697	STIL, NELL1, GABBR1, TMEM64, SPRY4, ACVR1C, CASP3, GALR1, PPP1R1B, PCP4, SPRED2, DAP, ASPH, PPP1R14B, DLG2, ERP29, ARHGEF19, GRM1, THY1, ITGB1BP1, SIPA1L1, PDE5A, KALRN, PPP4R4, DBNDD2, CCK, NEK2, DUSP10, TPM2, ADPRHL1, HRH3, UBASH3B, AGT, GCHFR, MDFI, FLRT2, PTPRC, NR4A2, NR4A1, BIRC2, KITL, PPP1R17, MPRIP, DUSP4, PRLR, CMYA5, CHN1, RGS8, LRP8, DUSP6, F2R
GOTERM_BP_FAT	GO:0006468~protein phosphorylation	0.0327336	46.4579	STIL, NOG, FGF7, NELL1, SPRY4, ACVR1C, FAM83D, CASP3, TNFRSF11B, PPP1R1B, PCP4, SEMA7A, SPRED2, ERP29, PTPRR, PRKCG, GRM1, THY1, SH2D3C, KSR2, ITGB1BP1, JUN, PDE5A, KALRN, WNT16, DBNDD2, CCK, NEK2, CRLF1, DUSP10, STK17B, ITGB2, SBK1, UBASH3B, AGT, DYRK3, CAMK2A, MDFI, FLRT2, PTPRC, KL, NPR1, KITL, MPRIP, DUSP4, PRLR, GDF11, EPOR, LRP8, F2R, BMP8A, DUSP6
GOTERM_BP_FAT	GO:0043549~regulation of kinase activity	0.0379733	51.6477	MDFI, PTPRC, STIL, FLRT2, DBNDD2, NELL1, ERP29, DUSP10, KITL, GRM1, SPRY4, THY1, DUSP4, CASP3, PRLR, PCP4, UBASH3B, PPP1R1B, ITGB1BP1, AGT, PDE5A, SPRED2, LRP8, F2R, DUSP6
GOTERM_BP_FAT	GO:0031399~regulation of protein modification process	0.0407116	54.1668	STIL, NOG, FGF7, NELL1, SPRY4, FAM83D, CASP3, TNFRSF11B, PPP1R1B, PCP4, SEMA7A, SPRED2, PPP1R14B, ERP29, TRABD2B, PTPRR, PRKCG, GRM1, THY1, KSR2, ITGB1BP1, JUN, PDE5A, PPP4R4, WNT16, DBNDD2, CCK, CRLF1, DUSP10, ITGB2, PPP1R16B, UBASH3B, AGT, MDFI, FLRT2, PTPRC, KL, BIRC2, KITL, MPRIP, DUSP4, PRLR, CMYA5, GDF11, EPOR, LRP8, BMP8A, DUSP6, F2R
GOTERM_BP_FAT	GO:0071901~negative regulation of protein serine/threonine kinase activity	0.0580942	67.4829	DUSP4, CASP3, NELL1, SPRED2, DUSP10, SPRY4, DUSP6
GOTERM_BP_FAT	GO:0043407~negative regulation of MAP kinase activity	0.0816398	79.7818	DUSP4, SPRED2, DUSP10, SPRY4, DUSP6
GOTERM_BP_FAT	GO:0051338~regulation of transferase activity	0.0870346	81.8985	MDFI, PTPRC, STIL, FLRT2, DBNDD2, NEK2, NELL1, ERP29, DUSP10, KITL, GRM1, SPRY4, THY1, DUSP4, CASP3, PRLR, PCP4, UBASH3B, PPP1R1B, ITGB1BP1, AGT, PDE5A, SPRED2, LRP8, F2R, DUSP6
GOTERM_BP_FAT	GO:0051248~negative regulation of protein metabolic process	0.138346	93.8881	PPP4R4, NOG, DBNDD2, NELL1, DUSP10, CPEB1, SPRY4, PPP1R16B, CASP3, UBASH3B, PPP1R1B, PCP4, SPRED2, AATF, FLRT2, PTPRC, PTPRR, NR4A1, PRKCG, BANP, BIRC2, MPRIP, THY1, DUSP4, JUN, ITGB1BP1, CMYA5, IGFBP5, DUSP6
GOTERM_BP_FAT	GO:0032269~negative regulation of cellular protein metabolic process	0.152128	95.4842	PPP4R4, NOG, DBNDD2, NELL1, DUSP10, CPEB1, SPRY4, PPP1R16B, CASP3, UBASH3B, PPP1R1B, PCP4, SPRED2, FLRT2, PTPRC, PTPRR, NR4A1, PRKCG, BIRC2, MPRIP, THY1, DUSP4, JUN, ITGB1BP1, CMYA5, IGFBP5, DUSP6
GOTERM_BP_FAT	GO:0043409~negative regulation of MAPK cascade	0.170256	96.9901	DUSP4, ITGB1BP1, PTPRR, SPRED2, DUSP10, SPRY4, DUSP6
GOTERM_BP_FAT	GO:0032268~regulation of cellular protein metabolic process	0.334213	99.9517	STIL, NOG, FGF7, NELL1, CPEB1, SPRY4, ACVR1C, FAM83D, CASP3, TNFRSF11B, PPP1R1B, PCP4, SEMA7A, SPRED2, DAP, ASPH, PPP1R14B, ERP29, TRABD2B, PTPRR, PRKCG, GRM1, THY1, KSR2, ITGB1BP1, JUN, PDE5A, PPP4R4, WNT16, DBNDD2, CCK, CRLF1, DUSP10, ITGB2, PPP1R16B, UBASH3B, AGT, MDFI, FLRT2, PTPRC, KL, NR4A1, BIRC2, KITL, MPRIP, DUSP4, PRLR, CMYA5, GDF11, LRP8, EPOR, RNF19B, F2R, BMP8A, IGFBP5, DUSP6
GOTERM_BP_FAT	GO:0051246~regulation of protein metabolic process	0.348294	99.9677	STIL, IER3, NOG, FGF7, NELL1, CPEB1, SPRY4, ACVR1C, FAM83D, CASP3, TNFRSF11B, PPP1R1B, PCP4, SEMA7A, SPRED2, DAP, ASPH, PPP1R14B, TRABD2B, ERP29, PTPRR, PRKCG, BANP, GRM1, THY1, KSR2, ITGB1BP1, JUN, PDE5A, PPP4R4, WNT16, DBNDD2, CCK, CRLF1, DUSP10, ITGB2, PPP1R16B, UBASH3B, AGT, AATF, MDFI, FLRT2, PTPRC, KL, NR4A1, BIRC2, KITL, MPRIP, FCGR3, DUSP4, PRLR, CMYA5, GDF11, LRP8, EPOR, RNF19B, F2R, BMP…
GOTERM_BP_FAT	GO:0009892~negative regulation of metabolic process	0.456554	99.9989	IER3, PPARD, NOG, BACH2, NELL1, GABBR1, CPEB1, SPRY4, CASP3, HTR1B, GALR1, PPP1R1B, PCP4, SPRED2, DAP, DLG2, RTEL1, STRN3, ERP29, PTPRR, EOMES, PRKCG, BANP, THY1, SKOR2, ITGB1BP1, HES3, JUN, PPP4R4, DBNDD2, DUSP10, HK2, ZBTB16, PPP1R16B, HRH3, LHX1, UBASH3B, BCL11A, AATF, GCHFR, MDFI, FLRT2, PTPRC, VIMP, NR4A2, NR4A1, NR4A3, BIRC2, FOXP4, MPRIP, DUSP4, ID2, CMYA5, LRP8, EPOR, DUSP6, IGFBP5
GOTERM_BP_FAT	GO:0031324~negative regulation of cellular metabolic process	0.471618	99.9994	IER3, PPARD, NOG, BACH2, NELL1, GABBR1, CPEB1, SPRY4, CASP3, HTR1B, GALR1, PPP1R1B, PCP4, SPRED2, DAP, DLG2, RTEL1, STRN3, EOMES, PTPRR, PRKCG, THY1, SKOR2, ITGB1BP1, HES3, JUN, PPP4R4, DBNDD2, DUSP10, HK2, ZBTB16, PPP1R16B, HRH3, LHX1, UBASH3B, BCL11A, AATF, MDFI, FLRT2, PTPRC, NR4A2, NR4A1, NR4A3, BIRC2, FOXP4, MPRIP, DUSP4, ID2, CMYA5, EPOR, LRP8, DUSP6, IGFBP5
GOTERM_BP_FAT	GO:0010605~negative regulation of macromolecule metabolic process	0.69944	100	PPP4R4, PPARD, NOG, DBNDD2, BACH2, NELL1, DUSP10, CPEB1, ZBTB16, SPRY4, CASP3, PPP1R16B, LHX1, UBASH3B, PPP1R1B, PCP4, BCL11A, SPRED2, AATF, DAP, RTEL1, MDFI, PTPRC, FLRT2, VIMP, STRN3, ERP29, PTPRR, NR4A2, EOMES, NR4A1, BANP, PRKCG, NR4A3, BIRC2, FOXP4, MPRIP, THY1, DUSP4, SKOR2, ID2, HES3, ITGB1BP1, JUN, CMYA5, LRP8, DUSP6, IGFBP5
GOTERM_BP_FAT	GO:0009890~negative regulation of biosynthetic process	0.906868	100	NOG, PPARD, BACH2, GABBR1, CPEB1, ZBTB16, HTR1B, HRH3, GALR1, LHX1, BCL11A, AATF, DAP, GCHFR, MDFI, VIMP, STRN3, NR4A2, EOMES, NR4A3, FOXP4, SKOR2, ID2, JUN, HES3, LRP8, EPOR, IGFBP5
GOTERM_BP_FAT	GO:0031327~negative regulation of cellular biosynthetic process	0.942341	100	NOG, PPARD, BACH2, GABBR1, CPEB1, ZBTB16, HTR1B, HRH3, GALR1, LHX1, BCL11A, AATF, DAP, MDFI, STRN3, NR4A2, EOMES, NR4A3, FOXP4, SKOR2, ID2, JUN, HES3, LRP8, EPOR, IGFBP5
GOTERM_BP_FAT	GO:0051172~negative regulation of nitrogen compound metabolic process	0.943228	100	IER3, PPARD, NOG, BACH2, GABBR1, CPEB1, ZBTB16, HTR1B, HRH3, GALR1, LHX1, BCL11A, DAP, RTEL1, MDFI, STRN3, NR4A2, EOMES, NR4A3, FOXP4, SKOR2, ID2, JUN, HES3, LRP8, EPOR, IGFBP5
GOTERM_BP_FAT	GO:0010558~negative regulation of macromolecule biosynthetic process	0.984279	100	MDFI, PPARD, NOG, BACH2, VIMP, STRN3, EOMES, NR4A2, ZBTB16, NR4A3, CPEB1, FOXP4, SKOR2, ID2, LHX1, JUN, HES3, BCL11A, AATF, LRP8, DAP, IGFBP5
GOTERM_BP_FAT	GO:2000113~negative regulation of cellular macromolecule biosynthetic process	0.984688	100	MDFI, PPARD, NOG, BACH2, STRN3, EOMES, NR4A2, ZBTB16, NR4A3, CPEB1, FOXP4, SKOR2, ID2, LHX1, JUN, HES3, BCL11A, AATF, LRP8, DAP, IGFBP5
GOTERM_BP_FAT	GO:0010629~negative regulation of gene expression	0.994352	100	MDFI, PPARD, NOG, BACH2, STRN3, ERP29, EOMES, NR4A2, ZBTB16, NR4A3, CPEB1, FOXP4, BIRC2, SKOR2, ID2, LHX1, JUN, HES3, BCL11A, LRP8, DAP, IGFBP5
Annotation Cluster 18	Enrichment Score: 1.3721188132236748
Category	Term	PValue	FDR	Genes
GOTERM_BP_FAT	GO:0007399~nervous system development	0.00041255	0.771539	MTSS1, STIL, PPARD, NOG, GFAP, CLSTN2, CORIN, GRIK1, KCNAB1, H2-D1, RORA, CPEB1, ITPKA, SDC2, CCDC141, FOS, ATP2B2, CTTNBP2, CASP3, WNT3, PCP4, SEMA7A, GRID2, DLG2, KCNMA1, PTPRM, CLMN, BAIAP2, EOMES, PADI2, PRKCG, MYCL, SLC7A11, THY1, CHRDL1, SKOR2, SIPA1L1, JUN, HES3, PLXDC1, CLDN1, CNTN3, KALRN, FMOD, WNT16, CCK, SYNDIG1, XLR3B, TNC, TH, DUSP10, COL2A1, ZBTB16, NPTX1, DAGLA, B3GNT5, LHX1, AGT,…
GOTERM_BP_FAT	GO:0030182~neuron differentiation	0.00150634	2.78992	GFAP, NOG, CORIN, H2-D1, CPEB1, RORA, ITPKA, SDC2, ATP2B2, CASP3, WNT3, PCP4, SEMA7A, GRID2, DLG2, KCNMA1, PTPRM, CLMN, BAIAP2, EOMES, MYCL, THY1, CHRDL1, SKOR2, JUN, HES3, SIPA1L1, KALRN, FMOD, WNT16, CCK, XLR3B, TNC, TH, NPTX1, LHX1, DGKG, BCL11A, LHX5, B3GNT2, CAMK2A, FLRT2, CPNE9, NR4A2, NR4A3, GAS7, YWHAH, ID2, GDF11, CHN1, LRP8, EPOR
GOTERM_BP_FAT	GO:2000026~regulation of multicellular organismal development	0.00308669	5.63763	PPARD, NOG, GFAP, FGF7, CLSTN2, NELL1, H2-D1, LRRC17, CPEB1, ITPKA, TMEM64, SDC2, ACVR1C, FOS, TNFRSF11B, WNT3, PCP4, SEMA7A, GRID2, PTPRM, BAIAP2, EOMES, MYCL, THY1, SKOR2, SIPA1L1, HES3, ITGB1BP1, JUN, ASB4, KALRN, SYNDIG1, XLR3B, DUSP10, ITGB2, TRIM16, ZBTB16, OSTN, PPP1R16B, LHX1, UBASH3B, AGT, BCL11A, LHX5, CPNE9, PTPRC, FLRT2, KL, MUSTN1, KITL, FOXP4, COL5A1, YWHAH, ID2, PRLR, GDF11, CHN1, …
GOTERM_BP_FAT	GO:0048699~generation of neurons	0.00308889	5.64155	NOG, GFAP, CORIN, H2-D1, RORA, CPEB1, ITPKA, SDC2, ATP2B2, CASP3, WNT3, PCP4, SEMA7A, GRID2, DLG2, KCNMA1, PTPRM, CLMN, BAIAP2, EOMES, MYCL, THY1, CHRDL1, SKOR2, HES3, JUN, SIPA1L1, KALRN, FMOD, WNT16, CCK, TNC, XLR3B, TH, DUSP10, NPTX1, DAGLA, LHX1, DGKG, BCL11A, LHX5, B3GNT2, CAMK2A, CPNE9, FLRT2, NR4A2, NR4A3, GAS7, YWHAH, ID2, GDF11, CHN1, LRP8, EPOR, GH
GOTERM_BP_FAT	GO:0048468~cell development	0.00361136	6.56548	NOG, GFAP, H2-D1, TTLL5, CPEB1, ITPKA, SDC2, FAM83D, ATP2B2, WNT3, PCP4, SEMA7A, GRID2, DLG2, KCNMA1, PTPRM, CLMN, BAIAP2, EOMES, ACTN2, FLNC, NEXN, MYCL, THY1, SKOR2, SIPA1L1, JUN, HES3, ITGB1BP1, PDE5A, CLDN1, CASQ2, KALRN, FMOD, WNT16, CCK, TNC, XLR3B, XLR3A, TH, DUSP10, PAQR7, ZBTB16, SYCP1, PPP1R16B, NPTX1, LHX1, AGT, DGKG, DNER, BCL11A, B3GNT2, CAMK2A, COL18A1, CPNE9, PTPRC, FLRT2, NR4A2, N…
GOTERM_BP_FAT	GO:0022008~neurogenesis	0.00399601	7.2402	NOG, GFAP, CORIN, H2-D1, RORA, CPEB1, ITPKA, SDC2, ATP2B2, CASP3, WNT3, PCP4, SEMA7A, GRID2, DLG2, KCNMA1, PTPRM, CLMN, BAIAP2, EOMES, MYCL, THY1, CHRDL1, SKOR2, SIPA1L1, HES3, JUN, KALRN, FMOD, WNT16, CCK, TNC, XLR3B, TH, DUSP10, NPTX1, DAGLA, LHX1, DGKG, DNER, AGT, BCL11A, LHX5, B3GNT2, CAMK2A, CPNE9, FLRT2, NR4A2, NR4A3, GAS7, YWHAH, ID2, GDF11, CHN1, LRP8, EPOR, FABP7, GH
GOTERM_BP_FAT	GO:0051240~positive regulation of multicellular organismal process	0.00438416	7.91637	NOG, GFAP, PPARD, FGF7, CLSTN2, BCAR1, NELL1, CPEB1, RORA, ITPKA, TMEM64, FOS, WNT3, GALR1, PCP4, SEMA7A, KCNMA1, PTPRM, BAIAP2, ITGB1BP1, JUN, PDE5A, PDE9A, ASB4, KALRN, SYNDIG1, XLR3B, TRIM16, ITGB2, ZBTB16, PPP1R16B, LHX1, AGT, LHX5, FLRT2, PTPRC, CPNE9, TRPC3, KL, NR4A3, MUSTN1, CACNA2D2, KITL, FCGR3, GDPD2, ID2, RBM19, EPOR, LRP8, NLRP10, GH, F2R
GOTERM_BP_FAT	GO:0048667~cell morphogenesis involved in neuron differentiation	0.00950298	16.4084	FLRT2, FMOD, NOG, CCK, PTPRM, XLR3B, BAIAP2, NR4A2, NR4A3, ITPKA, THY1, ATP2B2, NPTX1, WNT3, YWHAH, ID2, LHX1, SEMA7A, SIPA1L1, CHN1, LRP8, B3GNT2, CAMK2A, KALRN
GOTERM_BP_FAT	GO:0045595~regulation of cell differentiation	0.0101375	17.4078	PPARD, NOG, GFAP, NELL1, H2-D1, LRRC17, RORA, CPEB1, ITPKA, TMEM64, SDC2, NOV, FOS, WNT3, PCP4, SEMA7A, GRID2, BAIAP2, EOMES, MYCL, THY1, SKOR2, SIPA1L1, HES3, ITGB1BP1, JUN, PDE5A, ASB4, KALRN, XLR3B, DUSP10, TRIM16, ZBTB16, OSTN, LHX1, UBASH3B, BCL11A, CPNE9, FLRT2, PTPRC, MUSTN1, BIRC2, KITL, FOXP4, COL5A1, GDPD2, YWHAH, ID2, PRLR, GDF11, CHN1, LRP8, EPOR, GH, DUSP6, IGFBP5
GOTERM_BP_FAT	GO:0048812~neuron projection morphogenesis	0.0134514	22.4464	CPNE9, FMOD, FLRT2, NOG, PTPRM, CCK, BAIAP2, XLR3B, NR4A2, NR4A3, ITPKA, GAS7, THY1, NPTX1, YWHAH, WNT3, LHX1, SIPA1L1, SEMA7A, BCL11A, CHN1, LRP8, B3GNT2, CAMK2A, KALRN
GOTERM_BP_FAT	GO:0048666~neuron development	0.0160563	26.2013	FMOD, NOG, GFAP, CCK, TNC, XLR3B, TH, H2-D1, CPEB1, ITPKA, SDC2, ATP2B2, NPTX1, WNT3, LHX1, PCP4, SEMA7A, DGKG, BCL11A, B3GNT2, CAMK2A, DLG2, CPNE9, FLRT2, PTPRM, CLMN, BAIAP2, NR4A2, NR4A3, GAS7, THY1, SKOR2, YWHAH, ID2, SIPA1L1, JUN, CHN1, EPOR, LRP8, KALRN
GOTERM_BP_FAT	GO:0000904~cell morphogenesis involved in differentiation	0.021074	32.9542	FMOD, NOG, WNT16, CCK, XLR3B, ITPKA, SDC2, FAM83D, ATP2B2, NPTX1, WNT3, LHX1, SEMA7A, B3GNT2, CAMK2A, COL18A1, FLRT2, PTPRM, BAIAP2, NR4A2, EOMES, NR4A3, THY1, YWHAH, SKOR2, ID2, ITGB1BP1, SIPA1L1, CHN1, LRP8, KALRN
GOTERM_BP_FAT	GO:0031175~neuron projection development	0.0239191	36.5188	FMOD, NOG, GFAP, CCK, TNC, XLR3B, H2-D1, CPEB1, ITPKA, SDC2, NPTX1, WNT3, LHX1, PCP4, SEMA7A, BCL11A, B3GNT2, CAMK2A, CPNE9, FLRT2, PTPRM, CLMN, BAIAP2, NR4A2, NR4A3, GAS7, THY1, YWHAH, SKOR2, SIPA1L1, JUN, CHN1, EPOR, LRP8, KALRN
GOTERM_BP_FAT	GO:0051960~regulation of nervous system development	0.0301787	43.7401	NOG, GFAP, SYNDIG1, CLSTN2, XLR3B, DUSP10, H2-D1, CPEB1, ITPKA, SDC2, WNT3, LHX1, PCP4, SEMA7A, BCL11A, GRID2, LHX5, CPNE9, FLRT2, BAIAP2, EOMES, MYCL, THY1, YWHAH, SKOR2, ID2, HES3, SIPA1L1, CHN1, GDF11, LRP8, EPOR, GH, KALRN
GOTERM_BP_FAT	GO:0050767~regulation of neurogenesis	0.0471906	59.6414	GFAP, NOG, XLR3B, H2-D1, DUSP10, CPEB1, ITPKA, SDC2, WNT3, PCP4, SEMA7A, BCL11A, GRID2, CPNE9, FLRT2, BAIAP2, EOMES, MYCL, THY1, YWHAH, SKOR2, ID2, HES3, SIPA1L1, CHN1, GDF11, LRP8, EPOR, GH, KALRN
GOTERM_BP_FAT	GO:0045664~regulation of neuron differentiation	0.04832	60.53	GFAP, XLR3B, H2-D1, CPEB1, ITPKA, SDC2, WNT3, PCP4, SEMA7A, BCL11A, GRID2, CPNE9, BAIAP2, EOMES, MYCL, THY1, YWHAH, SKOR2, ID2, HES3, SIPA1L1, CHN1, GDF11, LRP8, EPOR, KALRN
GOTERM_BP_FAT	GO:0051094~positive regulation of developmental process	0.0501161	61.905	PPARD, NOG, GFAP, FGF7, SYNDIG1, CLSTN2, NELL1, XLR3B, TRIM16, ITGB2, CPEB1, ZBTB16, ITPKA, TMEM64, FOS, PPP1R16B, WNT3, LHX1, PCP4, SEMA7A, AGT, LHX5, CPNE9, FLRT2, PTPRC, KL, BAIAP2, MUSTN1, CACNA2D2, KITL, ID2, JUN, PDE5A, RBM19, EPOR, LRP8, ASB4, GH, KALRN
GOTERM_BP_FAT	GO:0010975~regulation of neuron projection development	0.0570907	66.8265	CPNE9, GFAP, XLR3B, BAIAP2, H2-D1, CPEB1, ITPKA, SDC2, THY1, WNT3, YWHAH, SKOR2, PCP4, SEMA7A, SIPA1L1, BCL11A, GRID2, CHN1, LRP8, EPOR, KALRN
GOTERM_BP_FAT	GO:0030030~cell projection organization	0.0637195	70.941	FMOD, STIL, NOG, GFAP, CCK, TNC, XLR3B, H2-D1, TTLL5, CPEB1, ITPKA, SDC2, ESPN, ATP2B2, PPP1R16B, NPTX1, WNT3, LHX1, PCP4, SEMA7A, BCL11A, GRID2, B3GNT2, CCNO, CAMK2A, FGD3, CPNE9, FLRT2, PTPRM, CLMN, BAIAP2, NR4A2, ACTN2, NR4A3, GAS7, THY1, MYO10, SKOR2, YWHAH, SIPA1L1, JUN, CHN1, EPOR, LRP8, EPS8L2, KALRN
GOTERM_BP_FAT	GO:0031344~regulation of cell projection organization	0.0672297	72.9193	GFAP, XLR3B, H2-D1, CPEB1, ITPKA, SDC2, ESPN, PPP1R16B, WNT3, PCP4, SEMA7A, BCL11A, GRID2, CPNE9, BAIAP2, THY1, MYO10, SKOR2, YWHAH, SIPA1L1, CHN1, LRP8, EPOR, EPS8L2, KALRN
GOTERM_BP_FAT	GO:0051962~positive regulation of nervous system development	0.11938	90.8027	FLRT2, CPNE9, GFAP, NOG, CLSTN2, SYNDIG1, XLR3B, BAIAP2, CPEB1, ITPKA, WNT3, ID2, LHX1, PCP4, SEMA7A, LHX5, LRP8, EPOR, GH, KALRN
GOTERM_BP_FAT	GO:0010769~regulation of cell morphogenesis involved in differentiation	0.120365	90.9939	NOG, XLR3B, BAIAP2, ITPKA, SDC2, THY1, WNT3, SKOR2, YWHAH, SEMA7A, SIPA1L1, ITGB1BP1, CHN1, LRP8, KALRN
GOTERM_BP_FAT	GO:0000902~cell morphogenesis	0.127162	92.2142	FMOD, STIL, NOG, WNT16, CCK, XLR3B, TTLL5, ITPKA, SDC2, FAM83D, ATP2B2, NPTX1, WNT3, LHX1, SEMA7A, STRIP2, BCL11A, B3GNT2, CCNO, CAMK2A, COCH, COL18A1, CPNE9, FLRT2, PTPRM, BAIAP2, NR4A2, EOMES, NR4A3, GAS7, THY1, MYO10, SKOR2, YWHAH, ID2, SIPA1L1, ITGB1BP1, CHN1, LRP8, KALRN
GOTERM_BP_FAT	GO:0032989~cellular component morphogenesis	0.12764	92.2939	FMOD, STIL, NOG, WNT16, CCK, XLR3B, TTLL5, ITPKA, SDC2, FAM83D, ATP2B2, NPTX1, WNT3, LHX1, SEMA7A, STRIP2, BCL11A, B3GNT2, CCNO, CAMK2A, COCH, COL18A1, CPNE9, FLRT2, PTPRM, BAIAP2, NR4A2, EOMES, ACTN2, NR4A3, GAS7, THY1, MYO10, SKOR2, YWHAH, ID2, SIPA1L1, ITGB1BP1, CHN1, LRP8, CASQ2, KALRN
GOTERM_BP_FAT	GO:0022604~regulation of cell morphogenesis	0.127717	92.3065	COCH, CPNE9, NOG, XLR3B, BAIAP2, ITPKA, GAS7, SDC2, THY1, MYO10, WNT3, YWHAH, SKOR2, ITGB1BP1, SEMA7A, SIPA1L1, STRIP2, BCL11A, CHN1, LRP8, KALRN
GOTERM_BP_FAT	GO:0061564~axon development	0.129444	92.5875	FLRT2, FMOD, NOG, CCK, PTPRM, TNC, NR4A2, NR4A3, THY1, NPTX1, WNT3, LHX1, JUN, SEMA7A, CHN1, B3GNT2, KALRN
GOTERM_BP_FAT	GO:0060284~regulation of cell development	0.129589	92.6107	NOG, GFAP, XLR3B, DUSP10, H2-D1, CPEB1, ITPKA, SDC2, WNT3, PCP4, SEMA7A, BCL11A, GRID2, CPNE9, FLRT2, BAIAP2, EOMES, MYCL, THY1, YWHAH, SKOR2, ID2, ITGB1BP1, HES3, SIPA1L1, PDE5A, CHN1, GDF11, LRP8, EPOR, GH, KALRN
GOTERM_BP_FAT	GO:0048858~cell projection morphogenesis	0.131578	92.9212	STIL, FMOD, NOG, CCK, XLR3B, TTLL5, ITPKA, NPTX1, WNT3, LHX1, SEMA7A, BCL11A, B3GNT2, CCNO, CAMK2A, FLRT2, CPNE9, PTPRM, BAIAP2, NR4A2, NR4A3, GAS7, THY1, YWHAH, SIPA1L1, CHN1, LRP8, KALRN
GOTERM_BP_FAT	GO:0022603~regulation of anatomical structure morphogenesis	0.16191	96.3681	NOG, FGF7, XLR3B, ITGB2, ITPKA, SDC2, TNFRSF11B, PPP1R16B, WNT3, LHX1, AGT, SEMA7A, BCL11A, STRIP2, COCH, CPNE9, PTPRM, BAIAP2, GAS7, COL5A1, THY1, MYO10, YWHAH, SKOR2, ITGB1BP1, SIPA1L1, CHN1, LRP8, ASB4, KALRN, DUSP6
GOTERM_BP_FAT	GO:0032990~cell part morphogenesis	0.162262	96.3966	STIL, FMOD, NOG, CCK, XLR3B, TTLL5, ITPKA, NPTX1, WNT3, LHX1, SEMA7A, BCL11A, B3GNT2, CCNO, CAMK2A, FLRT2, CPNE9, PTPRM, BAIAP2, NR4A2, NR4A3, GAS7, THY1, YWHAH, SIPA1L1, CHN1, LRP8, KALRN
GOTERM_BP_FAT	GO:0045597~positive regulation of cell differentiation	0.178424	97.5002	GFAP, NOG, XLR3B, NELL1, TRIM16, ZBTB16, CPEB1, ITPKA, TMEM64, FOS, WNT3, LHX1, PCP4, SEMA7A, PTPRC, CPNE9, BAIAP2, EOMES, MUSTN1, KITL, GDPD2, ID2, JUN, PDE5A, LRP8, EPOR, ASB4, GH, KALRN
GOTERM_BP_FAT	GO:0007409~axonogenesis	0.194861	98.2893	FLRT2, FMOD, NOG, CCK, PTPRM, NR4A2, NR4A3, THY1, NPTX1, WNT3, LHX1, SEMA7A, CHN1, B3GNT2, KALRN
GOTERM_BP_FAT	GO:0010976~positive regulation of neuron projection development	0.273198	99.7495	CPNE9, WNT3, PCP4, SEMA7A, XLR3B, BAIAP2, EPOR, LRP8, CPEB1, ITPKA, KALRN
GOTERM_BP_FAT	GO:0031346~positive regulation of cell projection organization	0.320101	99.9284	CPNE9, WNT3, PCP4, SEMA7A, XLR3B, BAIAP2, EPOR, LRP8, CPEB1, ITPKA, EPS8L2, KALRN, ESPN
GOTERM_BP_FAT	GO:0050769~positive regulation of neurogenesis	0.354487	99.973	CPNE9, GFAP, NOG, XLR3B, BAIAP2, CPEB1, ITPKA, WNT3, ID2, PCP4, SEMA7A, LRP8, EPOR, GH, KALRN
GOTERM_BP_FAT	GO:0010720~positive regulation of cell development	0.516002	99.9999	CPNE9, GFAP, NOG, XLR3B, BAIAP2, CPEB1, ITPKA, WNT3, ID2, PCP4, SEMA7A, PDE5A, LRP8, EPOR, GH, KALRN
GOTERM_BP_FAT	GO:0045666~positive regulation of neuron differentiation	0.535087	99.9999	CPNE9, WNT3, PCP4, SEMA7A, XLR3B, BAIAP2, EPOR, LRP8, CPEB1, ITPKA, KALRN
Annotation Cluster 19	Enrichment Score: 1.3550468751227533
Category	Term	PValue	FDR	Genes
GOTERM_BP_FAT	GO:0006470~protein dephosphorylation	0.0161324	26.3083	PPP4R4, PTPRC, PTPRM, DUSP10, PTPRR, LHPP, MPRIP, DUSP4, PPP1R16B, PPM1J, UBASH3B, CMYA5, DUSP6
GOTERM_BP_FAT	GO:0016311~dephosphorylation	0.0224631	34.7176	PPP4R4, PTPRC, PTPRM, PTPRR, DUSP10, LHPP, PPP1R17, MPRIP, DUSP4, PPP1R16B, PPM1J, UBASH3B, CMYA5, PPP1R14B, DLG2, INPP5A, DUSP6
GOTERM_MF_FAT	GO:0042578~phosphoric ester hydrolase activity	0.0300601	37.4964	PTPRC, PTPRM, PTPRR, DUSP10, LHPP, GDPD2, DUSP4, PLCB3, PPM1J, UBASH3B, PDE1C, PDE5A, PDE9A, INPP4A, INPP5A, DUSP6
GOTERM_MF_FAT	GO:0004725~protein tyrosine phosphatase activity	0.0398974	46.5758	DUSP4, PTPRC, PTPRM, UBASH3B, PTPRR, DUSP10, DUSP6
GOTERM_MF_FAT	GO:0016791~phosphatase activity	0.12609	87.4473	DUSP4, PTPRC, PTPRM, PPM1J, UBASH3B, PTPRR, DUSP10, INPP4A, LHPP, INPP5A, DUSP6
GOTERM_MF_FAT	GO:0004721~phosphoprotein phosphatase activity	0.135187	89.3151	DUSP4, PTPRC, PTPRM, PPM1J, UBASH3B, PTPRR, DUSP10, DUSP6
Annotation Cluster 20	Enrichment Score: 1.3403057235649927
Category	Term	PValue	FDR	Genes
GOTERM_BP_FAT	GO:0043435~response to corticotropin-releasing hormone	0.00495915	8.90949	NR4A2, NR4A1, NR4A3
GOTERM_BP_FAT	GO:0071376~cellular response to corticotropin-releasing hormone stimulus	0.00495915	8.90949	NR4A2, NR4A1, NR4A3
GOTERM_MF_FAT	GO:0003707~steroid hormone receptor activity	0.00688166	10.0868	PPARD, NR4A2, PAQR7, NR4A1, RORA, NR4A3
GOTERM_MF_FAT	GO:0004879~RNA polymerase II transcription factor activity, ligand-activated sequence-specific DNA binding	0.0126107	17.75	PPARD, NR4A2, NR4A1, RORA, NR4A3
GOTERM_MF_FAT	GO:0098531~transcription factor activity, direct ligand regulated sequence-specific DNA binding	0.0126107	17.75	PPARD, NR4A2, NR4A1, RORA, NR4A3
GOTERM_MF_FAT	GO:0035259~glucocorticoid receptor binding	0.0150648	20.8419	YWHAH, NR4A2, NR4A1, NR4A3
GOTERM_BP_FAT	GO:0048545~response to steroid hormone	0.020006	31.5679	KCNMA1, FOS, PPARD, HTR1B, YWHAH, PAPPA, STRN3, TH, NR4A2, PADI2, NR4A1, PAQR7, RORA, NR4A3, MGARP, GJB2
GOTERM_BP_FAT	GO:0032870~cellular response to hormone stimulus	0.0230049	35.3935	PPARD, KL, BCAR1, STRN3, TNC, BAIAP2, NR4A2, PADI2, NR4A1, ACTN2, NR4A3, CPEB1, RORA, FOS, YWHAH, PRLR, JUN, AGT, CAMK2A, GH, MGARP
GOTERM_MF_FAT	GO:0035258~steroid hormone receptor binding	0.0504875	54.963	YWHAH, NR4A2, PADI2, NR4A1, NR4A3, GRM1
GOTERM_BP_FAT	GO:0009755~hormone-mediated signaling pathway	0.0598234	68.5854	PPARD, YWHAH, PRLR, STRN3, NR4A2, PADI2, NR4A1, RORA, NR4A3
GOTERM_BP_FAT	GO:0043401~steroid hormone mediated signaling pathway	0.070205	74.4955	PPARD, YWHAH, STRN3, NR4A2, PADI2, NR4A1, RORA, NR4A3
GOTERM_MF_FAT	GO:0051427~hormone receptor binding	0.0827623	73.5565	PPARD, YWHAH, NR4A2, PADI2, NR4A1, NR4A3, GRM1, GH
GOTERM_BP_FAT	GO:0033993~response to lipid	0.0850381	81.1409	PPARD, GNAI1, TNC, TH, DUSP10, PAQR7, ABCA1, CPEB1, RORA, FOS, HTR1B, TNFRSF11B, PAPPA, MGARP, KCNMA1, MRC1, VIMP, STRN3, NR4A2, NR4A1, PADI2, NR4A3, GJB2, YWHAH, JUN, LRP8, F2R
GOTERM_BP_FAT	GO:0071407~cellular response to organic cyclic compound	0.104279	87.345	PPARD, GNAI1, STRN3, TNC, TH, NR4A2, PADI2, NR4A1, ABCA1, NR4A3, RORA, ITPR1, YWHAH, RYR3, LRP8, MGARP, CASQ2, IGFBP5
GOTERM_MF_FAT	GO:0035257~nuclear hormone receptor binding	0.118324	85.6153	PPARD, YWHAH, NR4A2, PADI2, NR4A1, NR4A3, GRM1
GOTERM_BP_FAT	GO:0071383~cellular response to steroid hormone stimulus	0.137123	93.7231	PPARD, YWHAH, STRN3, NR4A2, PADI2, NR4A1, RORA, NR4A3, MGARP
GOTERM_BP_FAT	GO:0071396~cellular response to lipid	0.170712	97.021	MRC1, PPARD, VIMP, GNAI1, STRN3, TNC, NR4A2, PADI2, NR4A1, ABCA1, NR4A3, CPEB1, RORA, YWHAH, LRP8, MGARP
GOTERM_MF_FAT	GO:0001046~core promoter sequence-specific DNA binding	0.551162	99.9996	FOS, NR4A2, RORA, NR4A3
GOTERM_MF_FAT	GO:0001047~core promoter binding	0.771734	100	FOS, NR4A2, RORA, NR4A3
Annotation Cluster 21	Enrichment Score: 1.32093612217469
Category	Term	PValue	FDR	Genes
GOTERM_MF_FAT	GO:0008066~glutamate receptor activity	0.00672531	9.86862	GRIK1, GRIK4, GRID2, GRIA3, GRM1
GOTERM_MF_FAT	GO:0005234~extracellular-glutamate-gated ion channel activity	0.0175047	23.808	GRIK1, GRIK4, GRID2, GRIA3
GOTERM_MF_FAT	GO:0004970~ionotropic glutamate receptor activity	0.0175047	23.808	GRIK1, GRIK4, GRID2, GRIA3
GOTERM_MF_FAT	GO:0030594~neurotransmitter receptor activity	0.0228834	29.9834	HTR1B, GRIK1, HRH3, GRIK4, GRID2, GRIA3
GOTERM_MF_FAT	GO:0022835~transmitter-gated channel activity	0.0532144	56.9139	GRIK1, GRIK4, GRID2, GRIA3
GOTERM_MF_FAT	GO:0022824~transmitter-gated ion channel activity	0.0532144	56.9139	GRIK1, GRIK4, GRID2, GRIA3
GOTERM_MF_FAT	GO:0005231~excitatory extracellular ligand-gated ion channel activity	0.101517	80.7612	GRIK1, GRIK4, GRID2, GRIA3
GOTERM_MF_FAT	GO:0022834~ligand-gated channel activity	0.145805	91.166	GRIK1, RYR3, GRIK4, GRID2, GRIA3, ITPR1
GOTERM_MF_FAT	GO:0015276~ligand-gated ion channel activity	0.145805	91.166	GRIK1, RYR3, GRIK4, GRID2, GRIA3, ITPR1
GOTERM_MF_FAT	GO:0005230~extracellular ligand-gated ion channel activity	0.214267	97.5593	GRIK1, GRIK4, GRID2, GRIA3
Annotation Cluster 22	Enrichment Score: 1.3123642607248338
Category	Term	PValue	FDR	Genes
GOTERM_BP_FAT	GO:0050877~neurological system process	9.3557e-05	0.175464	KCNMB4, NOG, CCK, KCNAB1, TH, GNG13, CACNB2, COL2A1, ATP6V1B1, CALB1, ESPN, NOV, ATP2B2, FOS, CASP3, FAM107B, HRH3, PDE1C, PPP1R1B, AGT, GRID2, B3GNT2, DLG2, COCH, KCNMA1, PRKCG, NR4A3, REEP2, SHANK2, GRM1, GJB2, CCDC50, JUN, PDE5A, FABP7, KALRN, F2R
GOTERM_BP_FAT	GO:0044708~single-organism behavior	0.0195197	30.9276	KCNMA1, NOG, CCK, GRIK1, KCNAB1, TH, NR4A2, PRKCG, NR4A3, CALB1, SHANK2, FOS, CASP3, HRH3, ID2, PPP1R1B, JUN, PDE5A, SPTBN2, KALRN
GOTERM_BP_FAT	GO:0007610~behavior	0.0223234	34.5423	KCNMA1, NOG, CCK, GRIK1, KCNAB1, TH, NR4A2, PRKCG, NR4A3, CALB1, SHANK2, GRM1, ESPN, ATP2B2, FOS, CASP3, HTR1B, ID2, HRH3, PPP1R1B, AGT, JUN, PDE5A, SPTBN2, KALRN
GOTERM_BP_FAT	GO:0007611~learning or memory	0.037836	51.518	NOG, KCNAB1, TH, PRKCG, CALB1, SHANK2, FOS, CASP3, HRH3, PPP1R1B, JUN, PDE5A, KALRN
GOTERM_BP_FAT	GO:0050890~cognition	0.0668212	72.6958	NOG, KCNAB1, TH, PRKCG, CALB1, SHANK2, FOS, CASP3, HRH3, PPP1R1B, JUN, PDE5A, KALRN
GOTERM_BP_FAT	GO:0007613~memory	0.094846	84.5949	NOG, HRH3, PDE5A, TH, SHANK2, CALB1, KALRN
GOTERM_BP_FAT	GO:0007612~learning	0.118123	90.5531	FOS, NOG, HRH3, PPP1R1B, JUN, TH, SHANK2, KALRN
GOTERM_BP_FAT	GO:0051703~intraspecies interaction between organisms	0.350696	99.9698	TH, SHANK2, KALRN
GOTERM_BP_FAT	GO:0035176~social behavior	0.350696	99.9698	TH, SHANK2, KALRN
GOTERM_BP_FAT	GO:0051705~multi-organism behavior	0.529679	99.9999	TH, SHANK2, KALRN
