# Supplementary material for: Molecular pathway analysis towards understanding tissue vulnerability in spinocerebellar ataxia type 1
Source: eLife. 2018 Dec 3;7:e39981. doi: 10.7554/eLife.39981 (PMC6292693; doi:10.7554/eLife.39981)
Supplement: Figure 6—source data 2. [file elife-39981-fig6-data2.xlsx]

## Sheet: Figure 6 - source data 2
Figure 6 - source data 2. 12 week old ATXN1-82Q Tg functional annotation clustering enrichment analysis.
Annotation Cluster 1	Enrichment Score: 20.181606570316927
Category	Term	PValue	FDR	Genes
GOTERM_BP_FAT	GO:0099536~synaptic signaling	4.01159e-22	7.90522e-19	SNCG, KCNC3, GRIK1, SLC6A20A, SLC6A4, SYT7, CALB1, ITPKA, S1PR2, ATP2B2, HTR1B, BDNF, HTR1A, SERPINE2, GRIN2C, GRID2, BAIAP2, RPH3A, CRHR1, CD38, GLUL, RASGRF2, CAMK4, HTR7, SIPA1L1, CX3CR1, CARTPT, LRRK2, DOC2B, CAR7, KALRN, NETO2, KCNMB4, CAV2, ERBB4, GNAI1, CRTC1, CACNB2, RIMS1, ADCYAP1, HCRTR2, GRID2IP, NTF3, SLC6A11, GABRA3, GABRA6, SYT12, CDC20, PCDH17, SHANK1, SHANK2, CACNA2D2, SHANK3, LIN…
GOTERM_BP_FAT	GO:0007268~chemical synaptic transmission	4.01159e-22	7.90522e-19	SNCG, KCNC3, GRIK1, SLC6A20A, SLC6A4, SYT7, CALB1, ITPKA, S1PR2, ATP2B2, HTR1B, BDNF, HTR1A, SERPINE2, GRIN2C, GRID2, BAIAP2, RPH3A, CRHR1, CD38, GLUL, RASGRF2, CAMK4, HTR7, SIPA1L1, CX3CR1, CARTPT, LRRK2, DOC2B, CAR7, KALRN, NETO2, KCNMB4, CAV2, ERBB4, GNAI1, CRTC1, CACNB2, RIMS1, ADCYAP1, HCRTR2, GRID2IP, NTF3, SLC6A11, GABRA3, GABRA6, SYT12, CDC20, PCDH17, SHANK1, SHANK2, CACNA2D2, SHANK3, LIN…
GOTERM_BP_FAT	GO:0098916~anterograde trans-synaptic signaling	4.01159e-22	7.90522e-19	SNCG, KCNC3, GRIK1, SLC6A20A, SLC6A4, SYT7, CALB1, ITPKA, S1PR2, ATP2B2, HTR1B, BDNF, HTR1A, SERPINE2, GRIN2C, GRID2, BAIAP2, RPH3A, CRHR1, CD38, GLUL, RASGRF2, CAMK4, HTR7, SIPA1L1, CX3CR1, CARTPT, LRRK2, DOC2B, CAR7, KALRN, NETO2, KCNMB4, CAV2, ERBB4, GNAI1, CRTC1, CACNB2, RIMS1, ADCYAP1, HCRTR2, GRID2IP, NTF3, SLC6A11, GABRA3, GABRA6, SYT12, CDC20, PCDH17, SHANK1, SHANK2, CACNA2D2, SHANK3, LIN…
GOTERM_BP_FAT	GO:0099537~trans-synaptic signaling	4.01159e-22	7.90522e-19	SNCG, KCNC3, GRIK1, SLC6A20A, SLC6A4, SYT7, CALB1, ITPKA, S1PR2, ATP2B2, HTR1B, BDNF, HTR1A, SERPINE2, GRIN2C, GRID2, BAIAP2, RPH3A, CRHR1, CD38, GLUL, RASGRF2, CAMK4, HTR7, SIPA1L1, CX3CR1, CARTPT, LRRK2, DOC2B, CAR7, KALRN, NETO2, KCNMB4, CAV2, ERBB4, GNAI1, CRTC1, CACNB2, RIMS1, ADCYAP1, HCRTR2, GRID2IP, NTF3, SLC6A11, GABRA3, GABRA6, SYT12, CDC20, PCDH17, SHANK1, SHANK2, CACNA2D2, SHANK3, LIN…
GOTERM_BP_FAT	GO:0007267~cell-cell signaling	1.7888e-21	3.52499e-18	SNCG, NOG, KCNC3, GRIK1, SLC6A20A, SCN3B, SLC6A4, TLR2, ILDR2, SYT7, AQP1, ITPKA, CALB1, S1PR2, ATP2B2, BDNF, HTR1B, DAB2, HTR1A, WNT3, CD44, GALR1, SERPINE2, TIAM1, CTGF, GRIN2C, SOSTDC1, GRID2, BAIAP2, TRABD2B, NR0B2, ARNTL, RPH3A, CRHR1, CD38, GLUL, RASGRF2, CAMK4, SIPA1L1, HTR7, CX3CR1, CARTPT, COL1A1, LRRK2, DOC2B, KALRN, CAR7, NETO2, RBP4, KCNMB4, CAV2, SCN1B, FGFR3, ERBB4, GNAI1, CRTC1, CA…
GOTERM_BP_FAT	GO:0050804~modulation of synaptic transmission	1.75604e-15	3.4972e-12	SNCG, GFAP, KCNC3, CLSTN2, GRIK1, CLSTN3, SLC6A4, GABBR1, SYT7, CPEB1, VGF, CALB1, ITPKA, S1PR2, ATP2B2, HTR1B, BDNF, KCNQ4, SLC1A3, SERPINE2, NEURL1A, EGR1, BAIAP2, GRM1, GRM5, CRHR1, CD38, GRM4, GLUL, RASGRF2, HTR7, SIPA1L1, CX3CR1, NGFR, LRRK2, CAR7, KALRN, NETO2, ERBB4, GNAI1, ABHD6, CRTC1, RIMS1, ADCYAP1, SHISA6, PLCL1, AGT, GRID2IP, CAMK2B, PPP3CA, CAMK2A, NTF3, SYT12, NLGN2, CDC20, SHANK1,…
Annotation Cluster 2	Enrichment Score: 9.949400797989643
Category	Term	PValue	FDR	Genes
GOTERM_BP_FAT	GO:0023051~regulation of signaling	1.30996e-19	2.58141e-16	SNCG, NOG, GDF7, FSTL4, POSTN, RORA, SYT7, S1PR2, ATP2B2, BDNF, HTR1B, ATP2B4, HTR1A, CD44, SERPINE2, CTGF, APOE, SOSTDC1, SEMA7A, ACAA2, STRN3, TRABD2B, PTPRR, WNK2, BCL2L11, THY1, CRHR1, CD38, GLUL, SIPA1L1, HTR7, JUN, CX3CR1, DOC2B, ADAMTS3, EIF2AK3, EPS8L2, GRB14, RBP4, ERBB4, GNAI1, CRTC1, BDKRB2, POMC, RIMS1, PXN, ADCYAP1, UBASH3B, SYBU, MDFI, BMP4, ARHGEF33, NTF3, VIMP, TGFBR1, ARHGEF37, T…
GOTERM_BP_FAT	GO:0010646~regulation of cell communication	1.31941e-18	2.60002e-15	SNCG, NOG, GDF7, FSTL4, POSTN, RORA, SYT7, S1PR2, ATP2B2, BDNF, HTR1B, ATP2B4, HTR1A, CD44, SERPINE2, CTGF, APOE, SOSTDC1, SEMA7A, ACAA2, STRN3, TRABD2B, PTPRR, WNK2, BCL2L11, THY1, CRHR1, CD38, GLUL, SIPA1L1, JUN, HTR7, CX3CR1, DOC2B, ADAMTS3, EIF2AK3, EPS8L2, GRB14, RBP4, ERBB4, GNAI1, CRTC1, BDKRB2, POMC, RIMS1, PXN, ADCYAP1, UBASH3B, SYBU, MDFI, BMP4, ARHGEF33, NTF3, VIMP, TGFBR1, ARHGEF37, T…
GOTERM_BP_FAT	GO:0009966~regulation of signal transduction	9.57028e-11	1.88591e-07	NOG, GDF7, FSTL4, POSTN, RORA, S1PR2, HTR1B, BDNF, ATP2B4, SERPINE2, CD44, CTGF, APOE, SOSTDC1, SEMA7A, ACAA2, STRN3, TRABD2B, PTPRR, WNK2, BCL2L11, THY1, SIPA1L1, JUN, CX3CR1, ADAMTS3, EIF2AK3, EPS8L2, GRB14, ERBB4, GNAI1, BDKRB2, RIMS1, PXN, ADCYAP1, UBASH3B, MDFI, BMP4, ARHGEF33, NTF3, VIMP, TGFBR1, ARHGEF37, TRIO, SMAD3, GAS1, CD63, SHOX2, NOTCH2, CYP7B1, RGS4, CMYA5, RGS8, PARP1, GH, BMP8A, …
GOTERM_BP_FAT	GO:0023057~negative regulation of signaling	7.66093e-08	0.000150966	NOG, GRIK1, LMO3, SLC6A4, FSTL4, RORA, DLK1, S1PR2, HTR1B, DAB2, BDNF, ATP2B4, SERPINE2, CD44, APOE, SOSTDC1, PID1, ACAA2, STRN3, TRABD2B, PTPRR, ARNTL, WNK2, THY1, CRHR1, CD38, SKOR2, CD59A, CX3CR1, CARTPT, LRRK2, GRB14, MVP, KALRN, CAV2, TWSG1, FGFR3, GNAI1, CLU, BDKRB2, TIMP2, GREM2, TIMP3, UBASH3B, ADRA2A, GRID2IP, BMF, MDFI, BMP4, VIMP, TGFBR1, GAS1, PCDH17, SHANK2, SHANK3, CYP7B1, RGS4, CMY…
GOTERM_BP_FAT	GO:0010648~negative regulation of cell communication	2.23476e-07	0.000440381	NOG, GRIK1, LMO3, SLC6A4, FSTL4, RORA, DLK1, S1PR2, HTR1B, DAB2, BDNF, ATP2B4, SERPINE2, CD44, APOE, SOSTDC1, PID1, ACAA2, STRN3, TRABD2B, PTPRR, ARNTL, WNK2, THY1, CRHR1, CD38, SKOR2, CD59A, CX3CR1, CARTPT, LRRK2, GRB14, KALRN, CAV2, TWSG1, FGFR3, GNAI1, CLU, BDKRB2, TIMP2, GREM2, TIMP3, UBASH3B, ADRA2A, GRID2IP, BMF, MDFI, BMP4, VIMP, TGFBR1, GAS1, PCDH17, SHANK2, SHANK3, CYP7B1, RGS4, CMYA5, W…
GOTERM_BP_FAT	GO:0048585~negative regulation of response to stimulus	4.17668e-06	0.00823023	NOG, LMO3, FSTL4, RORA, DLK1, PRKG1, S1PR2, HTR1B, DAB2, WNT3, ATP2B4, SERPINE2, CD44, APOE, SOSTDC1, GRID2, PID1, ACAA2, STRN3, TRABD2B, PTPRR, ARNTL, WNK2, THY1, SKOR2, CD59A, CX3CR1, CARTPT, NGB, LRRK2, GRB14, CAV2, TWSG1, FGFR3, CLU, IL33, BDKRB2, TIMP2, GREM2, TIMP3, ADCYAP1, UBASH3B, ADRA2A, BMF, SPP1, MDFI, BMP4, VIMP, TGFBR1, SMAD3, GAS1, CYP7B1, RGS4, CMYA5, WIF1, RGS8, TRAFD1, PPARD, RG…
GOTERM_BP_FAT	GO:0009968~negative regulation of signal transduction	0.000191111	0.375931	NOG, RGS7BP, LMO3, SORL1, UCHL1, FSTL4, RORA, DLK1, TMEM64, GLI1, S1PR2, HTR1B, DAB2, ATP2B4, SERPINE2, CD44, PCBP4, APOE, SOSTDC1, NEURL1A, EGR1, PID1, ACAA2, ICAM1, LYN, STRN3, TRABD2B, PTPRR, PADI2, WNK2, ARNTL, TLE2, ARHGAP24, MYADM, SLIT2, GPR37L1, THY1, GRM5, BGN, SKOR2, CD59A, ITGB1BP1, CX3CR1, NGFR, C1QL4, LRRK2, PMEPA1, GRB14, CASQ2, CAV2, TWSG1, FGFR3, RTN4RL1, CLU, COL2A1, BDKRB2, TIMP…
Annotation Cluster 3	Enrichment Score: 8.851912963866237
Category	Term	PValue	FDR	Genes
GOTERM_BP_FAT	GO:0050877~neurological system process	4.88618e-13	9.62852e-10	ADCY1, NOG, SCN3B, SLC6A4, AQP4, RORB, AQP1, CALB1, ATP2B2, BDNF, BRINP1, SERPINE2, PPP1R1B, GRIN2C, GRID2, COCH, TMIE, CRHR1, CAMK4, HTR7, JUN, PDE5A, CX3CR1, CARTPT, COL1A1, NGB, EIF2AK3, KALRN, KCNMB4, RBP4, SCN1B, CRTC1, CACNB2, DCDC2A, ABCA4, ADCYAP1, ACE, MEIS2, ADRA2A, SHANK1, REEP2, SHANK2, SHANK3, CYP7B1, LOXHD1, CACNA1E, CACNA1A, KCNH1, KCNAB1, MYO7A, UCHL1, HEXB, FOXS1, MBP, KCNK10, ED…
GOTERM_BP_FAT	GO:0007610~behavior	1.37692e-12	2.71331e-09	SNCG, ADCY1, NOG, GRIK1, KCNAB1, LEPR, SLC6A4, UCHL1, HEXB, GJA1, CALB1, KCNK10, ATP2B2, BRINP1, HTR1B, BDNF, CASP3, SLC1A3, HTR1A, SERPINE2, PPP1R1B, EGR1, KCNMA1, EFNB3, CST3, SDK1, MMP17, PRKCG, SEZ6L, GRM1, GRM5, CRHR1, GRM4, BTG2, CAMK4, PTGDS, CCND2, HTR7, JUN, PDE5A, CX3CR1, CARTPT, LRRK2, KALRN, GCNT4, CCK, CRTC1, OPRK1, DCDC2A, CNTFR, MRAP2, ADCYAP1, ESPN, CALCA, HCRTR2, TAL1, ACE, CHD7,…
GOTERM_BP_FAT	GO:0044708~single-organism behavior	1.76428e-10	3.47669e-07	SNCG, NOG, ADCY1, GRIK1, KCNAB1, SLC6A4, UCHL1, GJA1, CALB1, KCNK10, BRINP1, CASP3, BDNF, SLC1A3, HTR1A, SERPINE2, PPP1R1B, EGR1, KCNMA1, EFNB3, CST3, SDK1, PRKCG, SEZ6L, GRM5, CRHR1, GRM4, BTG2, CAMK4, CCND2, HTR7, JUN, PDE5A, CX3CR1, CARTPT, LRRK2, KALRN, CCK, OPRK1, CRTC1, DCDC2A, ADCYAP1, MEIS2, CHD7, HRH3, AUTS2, ETV1, THBS1, FZD9, NLGN2, IGF2, LMX1A, PCDH17, SHANK1, SHANK2, RCAN2, SHANK3, S…
GOTERM_BP_FAT	GO:0007611~learning or memory	3.22818e-06	0.00636124	NOG, ADCY1, KCNAB1, CRTC1, OPRK1, SLC6A4, DCDC2A, CALB1, KCNK10, CASP3, BRINP1, BDNF, MEIS2, HRH3, PPP1R1B, EGR1, FZD9, PRKCG, IGF2, LMX1A, SHANK1, SHANK2, RCAN2, SHANK3, SLC17A7, CRHR1, GRM5, CYP7B1, GRM4, CAMK4, BTG2, NTS, CCND2, GRIA1, HTR7, JUN, CX3CR1, PDE5A, CACNA1E, KALRN
GOTERM_BP_FAT	GO:0050890~cognition	1.4356e-05	0.028286	NOG, ADCY1, KCNAB1, CRTC1, OPRK1, SLC6A4, DCDC2A, CALB1, KCNK10, CASP3, BRINP1, BDNF, CHD7, MEIS2, HRH3, PPP1R1B, EGR1, FZD9, PRKCG, IGF2, LMX1A, SHANK1, SHANK2, RCAN2, SHANK3, SLC17A7, CRHR1, GRM5, CYP7B1, GRM4, CAMK4, BTG2, NTS, CCND2, GRIA1, HTR7, JUN, CX3CR1, PDE5A, CACNA1E, KALRN
Annotation Cluster 4	Enrichment Score: 8.00197542848748
Category	Term	PValue	FDR	Genes
GOTERM_BP_FAT	GO:0007399~nervous system development	1.41919e-18	2.79665e-15	NOG, ADCY1, TUBB2B, GDF7, SCN3B, FSTL4, POSTN, RORB, RORA, PRKG1, AQP1, OGN, ATP2B2, CTTNBP2, BRINP1, BDNF, ATP2B4, CD44, SERPINE2, APOE, SEMA7A, BTBD3, GRID2, PTPRM, SCN2B, EFNB3, CRTAC1, EOMES, LIFR, BSN, BCL2L11, THY1, CRHR1, SIPA1L1, HES3, JUN, HTR7, CX3CR1, EIF2AK3, CDK5R2, SCN1B, SYNDIG1, ERBB4, ENPP2, CRTC1, XK, RIMS1, ADCYAP1, ALCAM, TAL1, DAGLA, ACE, LHX1, LHX5, OLFM3, SPP1, BMP4, NTF3, …
GOTERM_BP_FAT	GO:0048468~cell development	1.0418e-15	1.96509e-12	NOG, ADCY1, GDF7, FSTL4, POSTN, RORB, PRKG1, S1PR2, ATP2B2, OGN, BRINP1, BDNF, CD44, SERPINE2, APOE, RSPH1, SEMA7A, BTBD3, GRID2, RAPGEF3, PTPRM, EFNB3, RREB1, CRTAC1, EOMES, LIFR, THY1, SIPA1L1, HES3, JUN, HTR7, CX3CR1, ZGLP1, RYR1, EIF2AK3, SCN1B, ERBB4, ENPP2, CRTC1, XK, RIMS1, PXN, ADCYAP1, ALCAM, TAL1, ACE, LHX1, OLFM3, SPP1, BMP4, COL18A1, NTF3, TGFBR1, SMAD3, NCKAP1L, CDC20, GAS1, KIF3C, G…
GOTERM_BP_FAT	GO:0022008~neurogenesis	7.31818e-15	1.4444e-11	GPRIN1, NOG, ADCY1, TUBB2B, GDF7, SLC6A4, TLR2, FSTL4, POSTN, RORB, RORA, PRKG1, ITPKA, OGN, ATP2B2, BRINP1, BDNF, DAB2, ASPA, WNT3, CD44, SERPINE2, TIAM1, APOE, SEMA7A, BTBD3, GRID2, PTPRM, EFNB3, CRTAC1, BAIAP2, ENC1, EOMES, LIFR, ARNTL, THY1, SLITRK4, SKOR2, SIPA1L1, JUN, HES3, HTR7, CX3CR1, NGB, LRRK2, KALRN, COBL, SCN1B, CDK5R2, FGFR3, ERBB4, ENPP2, CRTC1, CLU, XK, DCDC2A, IL33, TIMP2, RIMS1…
GOTERM_BP_FAT	GO:0048699~generation of neurons	9.2662e-15	1.81632e-11	GPRIN1, NOG, ADCY1, TUBB2B, GDF7, SLC6A4, TLR2, FSTL4, POSTN, RORB, RORA, PRKG1, ITPKA, OGN, ATP2B2, BRINP1, BDNF, DAB2, ASPA, WNT3, CD44, SERPINE2, TIAM1, APOE, SEMA7A, BTBD3, GRID2, PTPRM, EFNB3, CRTAC1, BAIAP2, ENC1, EOMES, LIFR, ARNTL, THY1, SLITRK4, SKOR2, SIPA1L1, JUN, HES3, HTR7, CX3CR1, NGB, LRRK2, KALRN, COBL, SCN1B, CDK5R2, FGFR3, ERBB4, ENPP2, CRTC1, CLU, XK, DCDC2A, TIMP2, RIMS1, ADCY…
GOTERM_BP_FAT	GO:0030182~neuron differentiation	1.4347e-13	2.82663e-10	GPRIN1, NOG, ADCY1, GDF7, SLC6A4, FSTL4, POSTN, RORB, RORA, PRKG1, ITPKA, ATP2B2, OGN, BRINP1, BDNF, DAB2, WNT3, CD44, SERPINE2, TIAM1, APOE, SEMA7A, BTBD3, GRID2, PTPRM, EFNB3, CRTAC1, BAIAP2, ENC1, EOMES, LIFR, THY1, SLITRK4, SKOR2, SIPA1L1, JUN, HES3, HTR7, NGB, LRRK2, KALRN, COBL, SCN1B, FGFR3, ERBB4, CRTC1, CLU, XK, DCDC2A, TIMP2, RIMS1, ADCYAP1, ALCAM, TAL1, FOLR1, LHX1, LHX5, OLFM3, CSF1R,…
GOTERM_BP_FAT	GO:0045595~regulation of cell differentiation	2.01456e-12	3.96998e-09	NOG, LMO3, GDF7, NELL1, SLC6A4, TLR2, FSTL4, POSTN, RORB, ITPKB, RORA, DLK1, ITPKA, C1QC, S1PR2, BRINP1, BDNF, DAB2, ASPA, WNT3, CD44, SERPINE2, TIAM1, CTGF, APOE, SOSTDC1, SEMA7A, GRID2, RREB1, BAIAP2, ENC1, EOMES, ARNTL, THY1, CCDC3, SKOR2, SIPA1L1, JUN, HES3, HTR7, CX3CR1, PDE5A, CARTPT, COL1A1, LRRK2, ASB4, KALRN, TWSG1, COBL, SCN1B, FGFR3, RBP1, ERBB4, ENPP2, CRTC1, CLU, XK, TIMP2, RIMS1, AD…
GOTERM_BP_FAT	GO:0051240~positive regulation of multicellular organismal process	2.46658e-12	4.86063e-09	NOG, SCN3B, GDF7, NELL1, TLR2, POSTN, ITPKB, RORA, PRKG1, AQP1, ITPKA, BRINP1, DAB2, ASPA, BDNF, WNT3, GALR1, SERPINE2, TIAM1, CTGF, APOE, SEMA7A, RAPGEF3, PTPRM, RREB1, BAIAP2, ENC1, ARNTL, CD38, SLITRK4, CBLN2, JUN, HTR7, CX3CR1, PDE5A, CARTPT, COL1A1, ASB4, EIF2AK3, KALRN, C3AR1, COBL, SCN1B, FGFR3, SYNDIG1, ERBB4, ENPP2, CRTC1, CLU, ENPP4, IL33, TIMP2, RIMS1, ADCYAP1, TAL1, PPP1R16B, ACE, ECE…
GOTERM_BP_FAT	GO:0031175~neuron projection development	2.90791e-12	5.73028e-09	GPRIN1, ADCY1, NOG, GDF7, FSTL4, POSTN, PRKG1, ITPKA, OGN, DAB2, BDNF, WNT3, SERPINE2, CD44, APOE, TIAM1, SEMA7A, BTBD3, PTPRM, EFNB3, CRTAC1, BAIAP2, ENC1, LIFR, THY1, SLITRK4, SKOR2, SIPA1L1, JUN, HTR7, NGB, LRRK2, KALRN, COBL, SCN1B, FGFR3, CRTC1, CLU, XK, DCDC2A, RIMS1, ADCYAP1, ALCAM, FOLR1, LHX1, CSF1R, SPP1, BMP4, CPNE9, NTF3, CPNE6, CDC20, GAS1, SHANK1, KIF3C, GAS7, SHANK3, SHOX2, NPY, CA…
GOTERM_BP_FAT	GO:0048666~neuron development	4.37508e-12	8.62146e-09	GPRIN1, ADCY1, NOG, GDF7, FSTL4, POSTN, RORB, PRKG1, ITPKA, ATP2B2, OGN, DAB2, BDNF, WNT3, CD44, SERPINE2, APOE, TIAM1, SEMA7A, BTBD3, PTPRM, EFNB3, CRTAC1, BAIAP2, ENC1, LIFR, THY1, SLITRK4, SKOR2, SIPA1L1, JUN, HTR7, NGB, LRRK2, KALRN, COBL, SCN1B, FGFR3, CRTC1, CLU, XK, DCDC2A, RIMS1, ADCYAP1, ALCAM, FOLR1, LHX1, OLFM3, CSF1R, SPP1, BMP4, CPNE9, NTF3, CPNE6, CDC20, GAS1, SHANK1, KIF3C, GAS7, S…
GOTERM_BP_FAT	GO:2000026~regulation of multicellular organismal development	1.64739e-11	3.24634e-08	NOG, GDF7, NELL1, SLC6A4, TLR2, FSTL4, ITPKB, AQP1, ITPKA, C1QC, S1PR2, BRINP1, BDNF, DAB2, ASPA, WNT3, CD44, SERPINE2, TIAM1, CTGF, APOE, SEMA7A, GRID2, RAPGEF3, PTPRM, RREB1, BAIAP2, ENC1, EOMES, ARNTL, THY1, SLITRK4, CBLN2, SKOR2, CD59A, SIPA1L1, JUN, HES3, HTR7, CX3CR1, CARTPT, COL1A1, LRRK2, ASB4, EIF2AK3, KALRN, RBP4, C3AR1, COBL, SCN1B, FGFR3, SYNDIG1, RBP1, ERBB4, ENPP2, CRTC1, XK, TIMP2,…
GOTERM_BP_FAT	GO:0051960~regulation of nervous system development	3.83685e-11	7.56086e-08	NOG, GDF7, SLC6A4, TLR2, FSTL4, ITPKA, BRINP1, ASPA, DAB2, BDNF, WNT3, SERPINE2, APOE, TIAM1, SEMA7A, GRID2, BAIAP2, ENC1, EOMES, ARNTL, THY1, SLITRK4, SKOR2, CBLN2, SIPA1L1, HTR7, HES3, CX3CR1, LRRK2, EIF2AK3, KALRN, COBL, SCN1B, FGFR3, ERBB4, SYNDIG1, ENPP2, CRTC1, XK, TIMP2, RIMS1, ADCYAP1, ACE, LHX1, LHX5, SPP1, BMP4, CPNE9, NTF3, CPNE6, CDC20, SHANK1, KIF3C, SHANK3, SHOX2, ZFHX3, GH, CACNA1A…
GOTERM_BP_FAT	GO:0060284~regulation of cell development	4.66844e-10	9.19959e-07	NOG, GDF7, SLC6A4, TLR2, FSTL4, POSTN, ITPKA, S1PR2, BRINP1, ASPA, DAB2, BDNF, WNT3, SERPINE2, APOE, TIAM1, SEMA7A, GRID2, RREB1, BAIAP2, ENC1, EOMES, ARNTL, THY1, SKOR2, SIPA1L1, HTR7, HES3, PDE5A, CX3CR1, COL1A1, LRRK2, KALRN, COBL, SCN1B, FGFR3, ERBB4, ENPP2, CRTC1, XK, TIMP2, RIMS1, ADCYAP1, ACE, SPP1, BMP4, CPNE9, NTF3, CPNE6, TGFBR1, SMAD3, CDC20, SHANK1, KIF3C, TRIM62, SHANK3, SHOX2, ZFHX3…
GOTERM_BP_FAT	GO:0050767~regulation of neurogenesis	9.31566e-10	1.83574e-06	NOG, GDF7, SLC6A4, TLR2, FSTL4, ITPKA, ASPA, DAB2, BDNF, BRINP1, WNT3, SERPINE2, APOE, TIAM1, SEMA7A, GRID2, BAIAP2, ENC1, EOMES, ARNTL, THY1, SKOR2, HTR7, HES3, SIPA1L1, CX3CR1, LRRK2, KALRN, COBL, SCN1B, FGFR3, ERBB4, ENPP2, CRTC1, XK, TIMP2, RIMS1, ADCYAP1, ACE, SPP1, BMP4, CPNE9, NTF3, CPNE6, CDC20, SHANK1, KIF3C, SHANK3, SHOX2, ZFHX3, CACNA1A, GH, GFAP, SORL1, H2-D1, CPEB1, EDNRB, PCP4, PAK3…
GOTERM_BP_FAT	GO:0030030~cell projection organization	1.85449e-09	3.65445e-06	GPRIN1, STIL, NOG, ADCY1, GDF7, FSTL4, POSTN, PRKG1, AQP1, ITPKA, S1PR2, ATP2B2, OGN, DAB2, BDNF, WNT3, CD44, SERPINE2, TIAM1, RSPH1, APOE, SEMA7A, BTBD3, GRID2, TTC21A, PTPRM, EFNB3, RREB1, CRTAC1, BAIAP2, ENC1, LIFR, THY1, SLITRK4, SKOR2, FNBP1L, SIPA1L1, JUN, HTR7, NGB, LRRK2, EPS8L2, KALRN, COBL, SCN1B, FGFR3, ENPP2, CRTC1, CLU, XK, DCDC2A, RIMS1, PXN, ADCYAP1, ALCAM, PPP1R16B, CDC42EP1, FOLR…
GOTERM_BP_FAT	GO:0000904~cell morphogenesis involved in differentiation	2.78563e-09	5.48935e-06	ADCY1, NOG, GDF7, FSTL4, POSTN, ITPKA, ATP2B2, OGN, DAB2, BDNF, WNT3, APOE, TIAM1, SEMA7A, BTBD3, PTPRM, EFNB3, RREB1, BAIAP2, EOMES, THY1, SLITRK4, SKOR2, SIPA1L1, COL1A1, LRRK2, KALRN, COBL, FGFR3, SCN1B, ENPP2, PEAK1, XK, DCDC2A, PXN, ALCAM, TAL1, LHX1, HEG1, CSF1R, SPP1, COL18A1, BMP4, NTF3, TGFBR1, SMAD3, GAS1, SHANK1, TRIM62, SHANK3, SHOX2, ANTXR1, CACNA1A, AP1AR, MYO7A, UCHL1, PIP5K1C, GJA…
GOTERM_BP_FAT	GO:0051094~positive regulation of developmental process	4.95037e-09	9.75518e-06	NOG, GDF7, NELL1, TLR2, ITPKB, AQP1, ITPKA, S1PR2, BRINP1, ASPA, DAB2, BDNF, WNT3, SERPINE2, APOE, TIAM1, SEMA7A, RAPGEF3, RREB1, BAIAP2, ENC1, ARNTL, SLITRK4, CBLN2, JUN, HTR7, PDE5A, CX3CR1, COL1A1, ASB4, KALRN, C3AR1, COBL, SCN1B, FGFR3, SYNDIG1, ERBB4, ENPP2, CRTC1, TIMP2, RIMS1, ADCYAP1, TAL1, PPP1R16B, ACE, LHX1, TEAD4, LHX5, CSF1R, BMP4, CPNE9, ZBTB46, NTF3, TGFBR1, CPNE6, SMAD3, NCKAP1L, …
GOTERM_BP_FAT	GO:0048812~neuron projection morphogenesis	6.33241e-09	1.24786e-05	NOG, ADCY1, GDF7, UCHL1, GJA1, PIP5K1C, FSTL4, POSTN, ITPKA, OGN, BDNF, WNT3, PAK3, APOE, TIAM1, SEMA7A, BTBD3, EEF2K, SEMA3D, SEMA3C, SEMA3B, BOC, PTPRM, EFNB3, BAIAP2, LIFR, COL25A1, SLIT1, SLIT2, THY1, SLITRK4, SEMA4G, SIPA1L1, NGFR, LRRK2, SRGAP2, KALRN, ABLIM1, FMOD, COBL, FGFR3, CCK, SCN1B, CLU, XK, DCDC2A, RIMS1, CD24A, ALCAM, NPTX1, LHX1, BCL11A, ETV1, CAMK2B, PPP3CA, CAMK2A, ETV4, MYO5B,…
GOTERM_BP_FAT	GO:0045664~regulation of neuron differentiation	7.61144e-09	1.49991e-05	GFAP, GDF7, SLC6A4, H2-D1, FSTL4, CPEB1, ITPKA, EDNRB, BRINP1, DAB2, BDNF, WNT3, SERPINE2, PCP4, PAK3, APOE, TIAM1, SEMA7A, EEF2K, GRID2, SEMA3D, TRPV4, SEMA3C, MMD2, SEMA3B, NEURL1A, LYN, BAIAP2, ENC1, SDK1, EOMES, SLIT1, SLIT2, GPR37L1, THY1, SKOR2, SEMA4G, HTR7, SIPA1L1, HES3, NGFR, LRRK2, KALRN, IRX3, COBL, SCN1B, CRTC1, SLC39A12, XK, TIMP2, RIMS1, ITM2C, CD24A, SCARF1, ADCYAP1, BCL11A, VWC2L…
GOTERM_BP_FAT	GO:0031344~regulation of cell projection organization	2.64611e-08	5.2144e-05	GFAP, H2-D1, FSTL4, CPEB1, AQP1, ITPKA, DAB2, BDNF, WNT3, SERPINE2, PCP4, PAK3, APOE, TIAM1, SEMA7A, EEF2K, GRID2, SEMA3D, TRPV4, SEMA3C, SEMA3B, NEURL1A, ICAM1, LYN, RREB1, BAIAP2, ERMN, ENC1, SDK1, ARHGAP24, SLIT1, SLIT2, THY1, SKOR2, SEMA4G, FNBP1L, HTR7, SIPA1L1, NGFR, LRRK2, EPS8L2, KALRN, COBL, SCN1B, ENPP2, CRTC1, SLC39A12, XK, DCDC2A, RIMS1, ITM2C, CD24A, SCARF1, ADCYAP1, ESPN, PPP1R16B, …
GOTERM_BP_FAT	GO:0045597~positive regulation of cell differentiation	5.18063e-08	0.000102089	NOG, GDF7, LMO3, NELL1, TLR2, ITPKB, ITPKA, S1PR2, BRINP1, ASPA, DAB2, BDNF, WNT3, SERPINE2, APOE, CTGF, TIAM1, SEMA7A, RREB1, BAIAP2, ENC1, EOMES, ARNTL, CCDC3, HTR7, JUN, PDE5A, CX3CR1, COL1A1, ASB4, KALRN, COBL, SCN1B, FGFR3, ENPP2, CRTC1, CLU, TIMP2, RIMS1, ADCYAP1, TAL1, ACE, LHX1, CSF1R, BMP4, CPNE9, LPL, ZBTB46, NTF3, CPNE6, TGFBR1, SMAD3, NCKAP1L, SHANK1, KIF3C, KITL, SHANK3, SHOX2, NOTCH…
GOTERM_BP_FAT	GO:0048667~cell morphogenesis involved in neuron differentiation	5.85999e-08	0.000115477	NOG, ADCY1, GDF7, MYO7A, UCHL1, PIP5K1C, FSTL4, ITPKA, OGN, ATP2B2, BDNF, SLC1A3, WNT3, PAK3, APOE, TIAM1, SEMA7A, BTBD3, EEF2K, SEMA3D, SEMA3C, SEMA3B, BOC, PTPRM, EFNB3, BAIAP2, COL25A1, SLIT1, SLIT2, THY1, SLITRK4, SEMA4G, SIPA1L1, NGFR, LRRK2, KALRN, ABLIM1, FMOD, COBL, FGFR3, CCK, SCN1B, XK, DCDC2A, CD24A, ALCAM, NPTX1, LHX1, ETV1, CAMK2B, PPP3CA, CAMK2A, ETV4, MYO5B, CSF1R, SPP1, NGEF, NTF3…
GOTERM_BP_FAT	GO:0051962~positive regulation of nervous system development	7.71503e-08	0.000152032	GFAP, NOG, CLSTN2, CLSTN3, GDF7, TLR2, CPEB1, ITPKA, GLI1, BRINP1, BDNF, ASPA, WNT3, SERPINE2, PCP4, PAK3, APOE, TIAM1, SEMA7A, EEF2K, MMD2, NEURL1A, LYN, BAIAP2, ENC1, GPR37L1, GRM5, SLITRK4, CBLN2, HTR7, CX3CR1, MYRF, NGFR, KALRN, IRX3, COBL, SCN1B, SYNDIG1, ENPP2, CRTC1, TIMP2, RIMS1, CD24A, SCARF1, ADCYAP1, ACE, LHX1, LRRTM3, VWC2L, LHX5, BCL6, CAMK2B, ETV5, THBS2, MYO5B, BMP4, CPNE9, NTF3, C…
GOTERM_BP_FAT	GO:0010975~regulation of neuron projection development	1.53496e-07	0.000302478	GFAP, H2-D1, FSTL4, CPEB1, ITPKA, BDNF, DAB2, WNT3, SERPINE2, PCP4, TIAM1, PAK3, APOE, SEMA7A, EEF2K, GRID2, SEMA3D, TRPV4, SEMA3C, SEMA3B, NEURL1A, LYN, BAIAP2, ENC1, SDK1, SLIT1, SLIT2, THY1, SKOR2, SEMA4G, HTR7, SIPA1L1, NGFR, LRRK2, KALRN, COBL, SCN1B, CRTC1, SLC39A12, XK, RIMS1, ITM2C, CD24A, SCARF1, ADCYAP1, BCL11A, POU3F2, CAMK2B, PPP3CA, MYO5B, SPP1, KLK6, BMP4, CPNE9, NGEF, CPNE6, RTN4R,…
GOTERM_BP_FAT	GO:0000902~cell morphogenesis	2.92293e-06	0.00575975	STIL, ADCY1, NOG, GDF7, FSTL4, POSTN, ITPKA, ATP2B2, OGN, DAB2, BDNF, WNT3, RSPH1, APOE, TIAM1, SEMA7A, BTBD3, TTC21A, COCH, PTPRM, EFNB3, RREB1, BAIAP2, EOMES, LIFR, THY1, SLITRK4, SKOR2, FNBP1L, SIPA1L1, COL1A1, LRRK2, KALRN, COBL, SCN1B, FGFR3, ENPP2, PEAK1, CLU, XK, DCDC2A, RIMS1, PXN, ALCAM, TAL1, CDC42EP1, LHX1, HEG1, CDC42EP4, CSF1R, SPP1, BMP4, COL18A1, CPNE9, NTF3, TGFBR1, CPNE6, SMAD3, …
GOTERM_BP_FAT	GO:0010720~positive regulation of cell development	6.16427e-06	0.0121466	NOG, GFAP, GDF7, TLR2, CPEB1, ITPKA, S1PR2, BRINP1, DAB2, BDNF, ASPA, WNT3, SERPINE2, PCP4, TIAM1, PAK3, APOE, SEMA7A, EEF2K, MMD2, NEURL1A, LYN, RREB1, BAIAP2, ENC1, MYADM, GRM5, HTR7, PDE5A, CX3CR1, COL1A1, NGFR, KALRN, IRX3, COBL, SCN1B, ENPP2, CRTC1, TIMP2, RIMS1, CD24A, SCARF1, ADCYAP1, TRIB1, ACE, VWC2L, BCL6, CAMK2B, ETV5, MYO5B, BMP4, CPNE9, NTF3, CPNE6, TGFBR1, NLGN2, SMAD3, AHI1, DPYSL3…
GOTERM_BP_FAT	GO:0061564~axon development	6.33863e-06	0.0124901	NOG, ADCY1, GDF7, UCHL1, PIP5K1C, FSTL4, OGN, BDNF, WNT3, TIAM1, PAK3, APOE, SEMA7A, SEMA3D, SEMA3C, SEMA3B, BOC, PTPRM, EFNB3, CRTAC1, COL25A1, SLIT1, SLIT2, THY1, SLITRK4, SEMA4G, JUN, NGFR, KALRN, ABLIM1, FMOD, COBL, FGFR3, SCN1B, CCK, RTN4RL1, TNC, XK, CD24A, SCARF1, ALCAM, NPTX1, LHX1, FOLR1, ETV1, MYO5B, ETV4, CSF1R, SPP1, PLP1, NTF3, RTN4R, NTNG2, GAS1, LMX1A, SHOX2, BMPR1B
GOTERM_BP_FAT	GO:0032989~cellular component morphogenesis	6.86262e-06	0.0135226	STIL, ADCY1, NOG, GDF7, TLR2, FSTL4, POSTN, ITPKA, ATP2B2, OGN, DAB2, BDNF, WNT3, RSPH1, APOE, TIAM1, SEMA7A, BTBD3, TTC21A, PID1, COCH, PTPRM, EFNB3, RREB1, BAIAP2, EOMES, LIFR, THY1, SLITRK4, SKOR2, FNBP1L, SIPA1L1, COL1A1, LRRK2, KALRN, COBL, SCN1B, FGFR3, ENPP2, PEAK1, CLU, XK, DCDC2A, RIMS1, PXN, ALCAM, TAL1, CDC42EP1, LHX1, HEG1, CDC42EP4, CSF1R, SPP1, BMP4, COL18A1, CPNE9, NTF3, TGFBR1, CP…
GOTERM_BP_FAT	GO:0050769~positive regulation of neurogenesis	1.02852e-05	0.020266	NOG, GFAP, GDF7, TLR2, CPEB1, ITPKA, BRINP1, BDNF, ASPA, WNT3, SERPINE2, TIAM1, PAK3, APOE, PCP4, SEMA7A, EEF2K, MMD2, NEURL1A, LYN, BAIAP2, ENC1, GRM5, HTR7, CX3CR1, NGFR, KALRN, IRX3, COBL, SCN1B, ENPP2, CRTC1, TIMP2, RIMS1, CD24A, SCARF1, ADCYAP1, ACE, VWC2L, BCL6, CAMK2B, ETV5, MYO5B, BMP4, CPNE9, NTF3, CPNE6, NLGN2, AHI1, DPYSL3, SHANK1, KIF3C, SHANK3, SHOX2, NBL1, ID2, LRP8, EPOR, GH
GOTERM_BP_FAT	GO:0048858~cell projection morphogenesis	1.68417e-05	0.033183	STIL, ADCY1, NOG, GDF7, UCHL1, GJA1, TTLL5, PIP5K1C, FSTL4, POSTN, ITPKA, OGN, BDNF, WNT3, PAK3, APOE, RSPH1, RSPH4A, TIAM1, SEMA7A, BTBD3, EEF2K, SEMA3D, SEMA3C, SEMA3B, NEURL1A, BOC, TTC21A, PTPRM, EFNB3, RREB1, BAIAP2, LIFR, COL25A1, SLIT1, SLIT2, THY1, SLITRK4, SEMA4G, FNBP1L, SIPA1L1, NGFR, LRRK2, SRGAP2, KALRN, ABLIM1, COBL, FMOD, FGFR3, CCK, SCN1B, ENPP2, CLU, XK, DCDC2A, RIMS1, CD24A, ALC…
GOTERM_BP_FAT	GO:0032990~cell part morphogenesis	2.86736e-05	0.0564889	STIL, ADCY1, NOG, GDF7, UCHL1, GJA1, TTLL5, PIP5K1C, FSTL4, POSTN, ITPKA, OGN, BDNF, WNT3, PAK3, APOE, RSPH1, RSPH4A, TIAM1, SEMA7A, BTBD3, EEF2K, SEMA3D, SEMA3C, SEMA3B, NEURL1A, BOC, TTC21A, PID1, PTPRM, EFNB3, RREB1, BAIAP2, LIFR, COL25A1, SLIT1, SLIT2, THY1, SLITRK4, SEMA4G, FNBP1L, SIPA1L1, NGFR, LRRK2, SRGAP2, KALRN, ABLIM1, COBL, FMOD, FGFR3, CCK, SCN1B, ENPP2, CLU, XK, DCDC2A, RIMS1, CD24…
GOTERM_BP_FAT	GO:0010769~regulation of cell morphogenesis involved in differentiation	3.63063e-05	0.0715208	NOG, ENPP2, AP1AR, XK, FSTL4, POSTN, ITPKA, BDNF, DAB2, WNT3, TIAM1, PAK3, APOE, SEMA7A, SEMA3D, EEF2K, SEMA3C, POU3F2, CAMK2B, SEMA3B, PPP3CA, MYO5B, SPP1, NGEF, HPN, RREB1, BAIAP2, TGFBR1, RTN4R, SMAD3, SLIT1, TRIM62, MYADM, SLIT2, SHANK3, THY1, SHOX2, SKOR2, YWHAH, SEMA4G, SIPA1L1, ITGB1BP1, LRP8, COL1A1, LRRK2, PHLDB2, CACNA1A, KALRN
GOTERM_BP_FAT	GO:0022604~regulation of cell morphogenesis	3.71404e-05	0.0731633	NOG, AP1AR, HEXB, FSTL4, POSTN, ITPKA, DAB2, BDNF, WNT3, TIAM1, PAK3, APOE, SEMA7A, EEF2K, SEMA3D, SEMA3C, SEMA3B, FMNL1, COCH, ICAM1, RREB1, BAIAP2, ERMN, SLIT1, MYADM, SLIT2, THY1, SKOR2, SEMA4G, SIPA1L1, ITGB1BP1, COL1A1, LRRK2, KALRN, ENPP2, XK, DCDC2A, RIMS1, PXN, CDC42EP1, STRIP2, BCL11A, PLEKHO1, POU3F2, CAMK2B, PPP3CA, CDC42EP4, MYO5B, CSF1R, SPP1, CPNE9, NGEF, HPN, CPNE6, TGFBR1, RTN4R, …
GOTERM_BP_FAT	GO:0045666~positive regulation of neuron differentiation	5.6608e-05	0.111492	IRX3, COBL, SCN1B, GDF7, CRTC1, CPEB1, TIMP2, RIMS1, CD24A, ITPKA, SCARF1, ADCYAP1, BRINP1, BDNF, WNT3, SERPINE2, TIAM1, PAK3, APOE, PCP4, SEMA7A, VWC2L, EEF2K, BCL6, MMD2, CAMK2B, NEURL1A, ETV5, MYO5B, BMP4, CPNE9, LYN, BAIAP2, CPNE6, ENC1, NLGN2, AHI1, DPYSL3, SHANK1, KIF3C, SHANK3, SHOX2, NBL1, HTR7, EPOR, LRP8, NGFR, KALRN
GOTERM_BP_FAT	GO:0031346~positive regulation of cell projection organization	8.10063e-05	0.15951	COBL, SCN1B, ENPP2, CRTC1, CPEB1, AQP1, RIMS1, CD24A, ITPKA, SCARF1, ADCYAP1, ESPN, BDNF, CDC42EP1, WNT3, SERPINE2, TIAM1, PAK3, PCP4, APOE, SEMA7A, EEF2K, CAMK2B, NEURL1A, CDC42EP4, MYO5B, BMP4, CPNE9, LYN, RREB1, BAIAP2, TGFBR1, CPNE6, ENC1, NLGN2, AHI1, DPYSL3, SHANK1, KIF3C, SHANK3, SHOX2, FNBP1L, HTR7, EPOR, LRP8, NGFR, EPS8L2, KALRN
GOTERM_BP_FAT	GO:0007409~axonogenesis	8.92134e-05	0.175657	NOG, ADCY1, GDF7, UCHL1, FSTL4, PIP5K1C, OGN, BDNF, WNT3, TIAM1, PAK3, APOE, SEMA7A, SEMA3D, SEMA3C, SEMA3B, BOC, PTPRM, EFNB3, COL25A1, SLIT1, SLIT2, THY1, SLITRK4, SEMA4G, NGFR, KALRN, ABLIM1, FMOD, COBL, SCN1B, CCK, FGFR3, XK, CD24A, ALCAM, NPTX1, LHX1, ETV1, MYO5B, ETV4, CSF1R, SPP1, NTF3, RTN4R, NTNG2, GAS1, LMX1A, SHOX2, BMPR1B
GOTERM_BP_FAT	GO:0022603~regulation of anatomical structure morphogenesis	0.000214955	0.422739	NOG, FGF7, GDF7, AP1AR, HEXB, GJA1, FSTL4, POSTN, AQP1, ITPKA, GLI1, DAB2, BDNF, WNT3, PAK3, APOE, TIAM1, SEMA7A, EEF2K, SEMA3D, SEMA3C, SEMA3B, RAPGEF3, FMNL1, COCH, ICAM1, PTPRM, RREB1, BAIAP2, ERMN, CST3, SLIT1, MYADM, SLIT2, THY1, SKOR2, SEMA4G, CD59A, SIPA1L1, ITGB1BP1, CX3CR1, COL1A1, NGFR, LRRK2, ASB4, KALRN, C3AR1, ENPP2, XK, DCDC2A, RIMS1, PXN, PPP1R16B, CDC42EP1, LHX1, AGT, BCL11A, STRI…
GOTERM_BP_FAT	GO:0010976~positive regulation of neuron projection development	0.000222292	0.437137	COBL, SCN1B, CRTC1, CPEB1, RIMS1, CD24A, ITPKA, SCARF1, ADCYAP1, BDNF, WNT3, SERPINE2, TIAM1, APOE, PCP4, PAK3, SEMA7A, EEF2K, CAMK2B, NEURL1A, MYO5B, BMP4, CPNE9, LYN, BAIAP2, CPNE6, ENC1, AHI1, NLGN2, DPYSL3, SHANK1, KIF3C, SHANK3, SHOX2, HTR7, EPOR, LRP8, NGFR, KALRN
GOTERM_BP_FAT	GO:0051130~positive regulation of cellular component organization	0.00279707	5.37006	MTSS1, IQGAP2, AQP1, ITPKA, DAB2, BDNF, WNT3, ANK1, HTR1A, SERPINE2, APOE, CTGF, TIAM1, SEMA7A, RAPGEF3, RREB1, BAIAP2, TRABD2B, ENC1, HRK, PKIB, BCL2L11, SLITRK4, CBLN2, FNBP1L, HTR7, JUN, COL1A1, DOC2B, EPS8L2, KALRN, COBL, SCN1B, SYNDIG1, ENPP2, NEK2, CRTC1, CLU, RIMS1, ADCYAP1, TAL1, CDC42EP1, CNOT6L, AUTS2, CDC42EP4, BMF, BMP4, CPNE9, NTF3, CPNE6, TGFBR1, SMAD3, NCKAP1L, CDC20, SHANK1, CD63,…
Annotation Cluster 5	Enrichment Score: 7.8886992026898906
Category	Term	PValue	FDR	Genes
GOTERM_BP_FAT	GO:0051480~regulation of cytosolic calcium ion concentration	1.9592e-10	3.86079e-07	C3AR1, GJA1, BDKRB2, PRKG1, CALB1, CD24A, CCL28, CALB2, TMEM64, ADCYAP1, CALCA, HCRTR2, ATP2B2, EDNRB, HTR1B, CHD7, GALR1, HRH3, PVALB, UBASH3B, AGT, TRPV4, ASPH, BMP4, TRPC3, LYN, OPRL1, SMAD3, FZD2, GRM1, ITPR1, KCNK3, THY1, CRHR1, CD38, BBC3, RYR3, CEMIP, CACNA1G, RYR1, EPOR, HTR2C, CALM2, CASQ2, CACNA1A, F2R
GOTERM_BP_FAT	GO:0072503~cellular divalent inorganic cation homeostasis	4.46106e-10	8.79095e-07	HEXB, GJA1, PRKG1, CALB1, CALB2, TMEM64, EDNRB, ATP2B2, HTR1B, ATP2B4, SLC24A4, GALR1, PVALB, APOE, MT2, MT1, TRPV4, ASPH, LYN, GRM1, THY1, CRHR1, CD38, RYR3, CEMIP, RYR1, CASQ2, C3AR1, SLC39A12, XK, BDKRB2, CD24A, CCL28, ADCYAP1, HCRTR2, CALCA, CHD7, HRH3, UBASH3B, AGT, BMP4, TRPC3, OPRL1, RMDN3, SMAD3, FZD2, ITPR1, KCNK3, ATP2A2, BBC3, ATP2A3, CACNA1G, EPOR, HTR2C, CALM2, CACNA1A, F2R
GOTERM_BP_FAT	GO:0072507~divalent inorganic cation homeostasis	5.3002e-10	1.04446e-06	MTSS1, HEXB, GJA1, PRKG1, CALB1, CALB2, TMEM64, EDNRB, ATP2B2, HTR1B, ATP2B4, SLC24A4, GALR1, PVALB, APOE, MT2, MT1, TRPV4, ASPH, LYN, GRM1, THY1, CRHR1, CD38, RYR3, CEMIP, RYR1, CASQ2, C3AR1, SLC39A12, XK, BDKRB2, CD24A, CCL28, ADCYAP1, CALCA, HCRTR2, CHD7, HRH3, UBASH3B, AGT, BMP4, TRPC3, OPRL1, KL, RMDN3, SMAD3, FZD2, ITPR1, KCNK3, ATP2A2, BBC3, ATP2A3, CACNA1G, EPOR, HTR2C, CALM2, CACNA1A, F2R
GOTERM_BP_FAT	GO:0050801~ion homeostasis	8.54547e-10	1.68397e-06	MTSS1, CORIN, SCN3B, HEXB, GJA1, PRKG1, CALB1, CALB2, TMEM64, ATP2B2, EDNRB, HTR1B, ATP2B4, ANK1, SLC24A4, GALR1, PVALB, APOE, MT2, TRPV4, MT1, SCN7A, SLC4A1, ASPH, SLC4A5, KCNMA1, LYN, SCN2B, CAR12, GRM1, THY1, CRHR1, CD38, SLC26A7, RYR3, CEMIP, RYR1, NGFR, LRRK2, SLC30A10, STEAP2, STEAP1, CASQ2, CAR7, C3AR1, CCK, SCN1B, SLC39A12, XK, BDKRB2, CCL28, CD24A, ADCYAP1, CALCA, HCRTR2, CHD7, HRH3, UBA…
GOTERM_BP_FAT	GO:0048878~chemical homeostasis	9.32625e-10	1.83783e-06	MTSS1, SCN3B, AQP5, AQP4, RORA, AQP1, PRKG1, CALB1, CALB2, ATP2B2, HTR1B, ANK1, ATP2B4, SLC2A4, GALR1, PVALB, APOE, SLC4A1, ASPH, SLC4A5, SCN2B, THY1, CRHR1, CD38, RYR3, RYR1, CARTPT, LRRK2, SLC30A10, CAR7, C3AR1, RBP4, SCN1B, ERBB4, XK, BDKRB2, ABCA1, POMC, ADCYAP1, HCRTR2, UBASH3B, ADRA2A, BMP4, LPL, TRPC3, SMAD3, KCNK3, ATP2A2, ATP2A3, BBC3, CACNA1G, CACNA1E, HEPH, PARP1, SCARA5, CACNA1A, FGF7…
GOTERM_BP_FAT	GO:0006874~cellular calcium ion homeostasis	1.21611e-09	2.39645e-06	HEXB, GJA1, PRKG1, CALB1, TMEM64, CALB2, EDNRB, ATP2B2, HTR1B, ATP2B4, SLC24A4, GALR1, PVALB, APOE, TRPV4, ASPH, LYN, GRM1, THY1, CRHR1, CD38, RYR3, CEMIP, RYR1, CASQ2, C3AR1, XK, BDKRB2, CD24A, CCL28, ADCYAP1, HCRTR2, CALCA, CHD7, HRH3, UBASH3B, AGT, BMP4, TRPC3, OPRL1, RMDN3, SMAD3, FZD2, ITPR1, KCNK3, ATP2A2, BBC3, ATP2A3, CACNA1G, EPOR, HTR2C, CALM2, CACNA1A, F2R
GOTERM_BP_FAT	GO:0055074~calcium ion homeostasis	1.33126e-09	2.62337e-06	HEXB, GJA1, PRKG1, CALB1, TMEM64, CALB2, EDNRB, ATP2B2, HTR1B, ATP2B4, SLC24A4, GALR1, PVALB, APOE, TRPV4, ASPH, LYN, GRM1, THY1, CRHR1, CD38, RYR3, CEMIP, RYR1, CASQ2, C3AR1, XK, BDKRB2, CD24A, CCL28, ADCYAP1, HCRTR2, CALCA, CHD7, HRH3, UBASH3B, AGT, BMP4, TRPC3, OPRL1, KL, RMDN3, SMAD3, FZD2, ITPR1, KCNK3, ATP2A2, BBC3, ATP2A3, CACNA1G, EPOR, HTR2C, CALM2, CACNA1A, F2R
GOTERM_BP_FAT	GO:0042592~homeostatic process	9.37436e-09	1.84731e-05	MTSS1, SCN3B, AQP5, AQP4, ILDR2, ITPKB, RORA, PRKG1, AQP1, CALB1, CALB2, ATP2B2, HTR1B, ANK1, ATP2B4, CD44, GALR1, SLC2A4, TIAM1, CTGF, PVALB, APOE, ASPH, SLC4A1, SLC4A5, SCN2B, PKIB, WNK2, BCL2L11, THY1, CRHR1, CD38, RYR3, RYR1, CARTPT, HBB-BT, LRRK2, SLC30A10, CAR7, GCNT4, C3AR1, RBP4, SCN1B, ERBB4, NEK2, CRTC1, XK, ABCA1, BDKRB2, MRAP2, ABCA4, POMC, ADCYAP1, HCRTR2, TAL1, UBASH3B, SYBU, ADRA2A…
GOTERM_BP_FAT	GO:0055080~cation homeostasis	1.31904e-08	2.59929e-05	MTSS1, HEXB, GJA1, PRKG1, CALB1, CALB2, TMEM64, EDNRB, ATP2B2, HTR1B, ATP2B4, ANK1, SLC24A4, GALR1, PVALB, APOE, MT2, TRPV4, MT1, SLC4A1, ASPH, SCN7A, SLC4A5, KCNMA1, LYN, CAR12, GRM1, THY1, CRHR1, CD38, SLC26A7, RYR3, CEMIP, RYR1, LRRK2, STEAP2, STEAP1, CASQ2, CAR7, C3AR1, SLC39A12, XK, BDKRB2, CD24A, CCL28, ADCYAP1, CALCA, HCRTR2, CHD7, HRH3, UBASH3B, AGT, BMP4, TRPC3, OPRL1, KL, RMDN3, SMAD3, …
GOTERM_BP_FAT	GO:0006875~cellular metal ion homeostasis	1.81854e-08	3.58361e-05	HEXB, GJA1, PRKG1, CALB1, CALB2, TMEM64, EDNRB, ATP2B2, HTR1B, ATP2B4, SLC24A4, GALR1, PVALB, APOE, MT2, MT1, TRPV4, ASPH, KCNMA1, LYN, GRM1, THY1, CRHR1, CD38, RYR3, CEMIP, RYR1, CASQ2, C3AR1, SLC39A12, XK, BDKRB2, CD24A, CCL28, ADCYAP1, CALCA, HCRTR2, CHD7, HRH3, UBASH3B, AGT, BMP4, TRPC3, OPRL1, RMDN3, SMAD3, FZD2, KCNK3, ITPR1, ATP2A2, BBC3, ATP2A3, CACNA1G, EPOR, HEPH, HTR2C, SCARA5, CALM2, …
GOTERM_BP_FAT	GO:0030003~cellular cation homeostasis	1.81953e-08	3.58556e-05	HEXB, GJA1, PRKG1, CALB1, CALB2, TMEM64, EDNRB, ATP2B2, HTR1B, ATP2B4, SLC24A4, GALR1, PVALB, APOE, MT2, MT1, TRPV4, SLC4A1, ASPH, SLC4A5, KCNMA1, LYN, GRM1, THY1, CRHR1, CD38, SLC26A7, RYR3, CEMIP, RYR1, LRRK2, CASQ2, CAR7, C3AR1, SLC39A12, XK, BDKRB2, CD24A, CCL28, ADCYAP1, CALCA, HCRTR2, CHD7, HRH3, UBASH3B, AGT, BMP4, TRPC3, OPRL1, RMDN3, SMAD3, FZD2, KCNK3, ITPR1, SLC17A7, ATP2A2, ATP2A3, BB…
GOTERM_BP_FAT	GO:0055065~metal ion homeostasis	1.81953e-08	3.58556e-05	MTSS1, HEXB, GJA1, PRKG1, CALB1, CALB2, TMEM64, EDNRB, ATP2B2, HTR1B, ATP2B4, ANK1, SLC24A4, GALR1, PVALB, APOE, MT2, TRPV4, MT1, ASPH, SCN7A, KCNMA1, LYN, GRM1, THY1, CRHR1, CD38, RYR3, CEMIP, RYR1, STEAP2, STEAP1, CASQ2, C3AR1, SLC39A12, XK, BDKRB2, CD24A, CCL28, ADCYAP1, CALCA, HCRTR2, CHD7, HRH3, UBASH3B, AGT, BMP4, TRPC3, OPRL1, KL, RMDN3, SMAD3, FZD2, KCNK3, ITPR1, ATP2A2, ATP2A3, BBC3, CAC…
GOTERM_BP_FAT	GO:0098771~inorganic ion homeostasis	3.48747e-08	6.8724e-05	MTSS1, HEXB, GJA1, PRKG1, CALB1, CALB2, TMEM64, EDNRB, ATP2B2, HTR1B, ATP2B4, ANK1, SLC24A4, GALR1, PVALB, APOE, MT2, TRPV4, MT1, SLC4A1, ASPH, SCN7A, SLC4A5, KCNMA1, LYN, CAR12, GRM1, THY1, CRHR1, CD38, SLC26A7, RYR3, CEMIP, RYR1, LRRK2, STEAP2, STEAP1, CASQ2, CAR7, C3AR1, SLC39A12, XK, BDKRB2, CD24A, CCL28, ADCYAP1, CALCA, HCRTR2, CHD7, HRH3, UBASH3B, AGT, BMP4, TRPC3, OPRL1, KL, RMDN3, SMAD3, …
GOTERM_BP_FAT	GO:0006873~cellular ion homeostasis	4.20874e-08	8.29372e-05	HEXB, GJA1, PRKG1, CALB1, CALB2, TMEM64, EDNRB, ATP2B2, HTR1B, ATP2B4, SLC24A4, GALR1, PVALB, APOE, MT2, MT1, TRPV4, SLC4A1, ASPH, SLC4A5, KCNMA1, LYN, GRM1, THY1, CRHR1, CD38, SLC26A7, RYR3, CEMIP, RYR1, LRRK2, CASQ2, CAR7, C3AR1, SLC39A12, XK, BDKRB2, CD24A, CCL28, ADCYAP1, CALCA, HCRTR2, CHD7, HRH3, UBASH3B, AGT, BMP4, TRPC3, OPRL1, RMDN3, SMAD3, FZD2, KCNK3, ITPR1, SLC17A7, ATP2A2, ATP2A3, BB…
GOTERM_BP_FAT	GO:0007204~positive regulation of cytosolic calcium ion concentration	1.35515e-07	0.000267045	C3AR1, GJA1, BDKRB2, PRKG1, CCL28, CD24A, ADCYAP1, CALCA, EDNRB, HTR1B, CHD7, HRH3, GALR1, UBASH3B, AGT, TRPV4, BMP4, TRPC3, LYN, OPRL1, FZD2, GRM1, ITPR1, THY1, CRHR1, CD38, BBC3, RYR3, CEMIP, CACNA1G, RYR1, EPOR, HTR2C, CALM2, CASQ2, CACNA1A, F2R
GOTERM_BP_FAT	GO:0055082~cellular chemical homeostasis	1.50548e-07	0.000296668	LEPR, HEXB, AQP5, GJA1, AQP4, AQP1, PRKG1, CALB1, CALB2, TMEM64, ATP2B2, EDNRB, HTR1B, ATP2B4, SLC24A4, GALR1, PVALB, APOE, MT2, TRPV4, MT1, SLC4A1, ASPH, SLC4A5, KCNMA1, ICAM1, LYN, GRM1, THY1, CRHR1, CD38, SLC26A7, RYR3, CEMIP, RYR1, CARTPT, LRRK2, CASQ2, CAR7, C3AR1, SLC39A12, HK2, XK, BDKRB2, CD24A, CCL28, ADCYAP1, CALCA, HCRTR2, CHD7, HRH3, UBASH3B, AGT, ADRA2A, PPP3CA, BMP4, TRPC3, OPRL1, R…
GOTERM_BP_FAT	GO:0019725~cellular homeostasis	2.30221e-06	0.00453663	LEPR, HEXB, AQP5, GJA1, AQP4, AQP1, PRKG1, CALB1, CALB2, TMEM64, ATP2B2, EDNRB, HTR1B, ATP2B4, SLC24A4, GALR1, PVALB, APOE, MT2, TRPV4, MT1, SLC4A1, ASPH, RTEL1, SLC4A5, KCNMA1, ICAM1, AIFM3, LYN, GRM1, THY1, CRHR1, CD38, SLC26A7, PRDX6, RYR3, CEMIP, RYR1, CARTPT, LRRK2, CASQ2, CAR7, C3AR1, SLC39A12, HK2, XK, BDKRB2, CCL28, CD24A, ADCYAP1, CALCA, HCRTR2, CHD7, HRH3, UBASH3B, AGT, ADRA2A, PPP3CA, …
GOTERM_BP_FAT	GO:0070588~calcium ion transmembrane transport	3.28559e-05	0.0647257	CACNB2, ATP2B2, HTR1B, CHD7, ATP2B4, STAC, UBASH3B, KCNE2, TRPV4, RAPGEF3, BMP4, TRPC3, LYN, OPRL1, CACNA2D2, ITPR1, THY1, CRHR1, ATP2A2, BBC3, ATP2A3, RYR3, CEMIP, CACNA1G, RYR1, CACNA1E, HTR2C, CALM2, CACNA1A, CASQ2, F2R
Annotation Cluster 6	Enrichment Score: 7.6493004760385
Category	Term	PValue	FDR	Genes
GOTERM_MF_FAT	GO:0004872~receptor activity	3.71959e-10	6.10862e-07	KCNH1, GPR165, PPARD, CORIN, GRIK1, GLRA3, LEPR, GLRA2, GABBR1, TLR2, RORB, RORA, GABBR2, AQP1, LGR6, KCNJ12, SDC4, LGR5, S1PR2, EDNRB, DAB2, HTR1B, HTR1A, CD44, GALR1, GRIN2C, GRID2, TRPV4, IFNGR2, LAG3, PTPRM, LRP1B, LIFR, NR0B2, GRM1, GPR37L1, GRM5, CRHR1, GRM4, IGSF1, RYR3, HTR7, CX3CR1, RYR1, NGFR, TREM2, KCNH5, C3AR1, FGFR3, RTN4RL1, ERBB4, ENPP2, GPR63, OPRK1, PAQR7, CNTFR, ABCA1, BDKRB2, …
GOTERM_MF_FAT	GO:0060089~molecular transducer activity	3.71959e-10	6.10862e-07	KCNH1, GPR165, PPARD, CORIN, GRIK1, GLRA3, LEPR, GLRA2, GABBR1, TLR2, RORB, RORA, GABBR2, AQP1, LGR6, KCNJ12, SDC4, LGR5, S1PR2, EDNRB, DAB2, HTR1B, HTR1A, CD44, GALR1, GRIN2C, GRID2, TRPV4, IFNGR2, LAG3, PTPRM, LRP1B, LIFR, NR0B2, GRM1, GPR37L1, GRM5, CRHR1, GRM4, IGSF1, RYR3, HTR7, CX3CR1, RYR1, NGFR, TREM2, KCNH5, C3AR1, FGFR3, RTN4RL1, ERBB4, ENPP2, GPR63, OPRK1, PAQR7, CNTFR, ABCA1, BDKRB2, …
GOTERM_MF_FAT	GO:0099600~transmembrane receptor activity	1.00384e-09	1.64858e-06	GPR165, PPARD, GRIK1, LEPR, GLRA3, GLRA2, GABBR1, TLR2, RORB, GABBR2, LGR6, KCNJ12, AQP1, LGR5, S1PR2, EDNRB, HTR1B, HTR1A, GALR1, CD44, GRIN2C, GRID2, TRPV4, IFNGR2, LAG3, PTPRM, LIFR, GRM1, GPR37L1, GRM5, CRHR1, GRM4, HTR7, RYR3, CX3CR1, RYR1, NGFR, TREM2, C3AR1, FGFR3, ERBB4, OPRK1, GPR63, CNTFR, BDKRB2, ABCA1, KCNJ2, HCRTR2, HRH3, ADRA2A, KCNE2, GPR101, GABRQ, CSF1R, FZD9, MRC1, GABRA3, OPRL1…
GOTERM_MF_FAT	GO:0004888~transmembrane signaling receptor activity	1.06176e-08	1.74371e-05	GPR165, PPARD, GRIK1, LEPR, GLRA3, GLRA2, GABBR1, TLR2, RORB, GABBR2, LGR6, LGR5, S1PR2, EDNRB, HTR1B, HTR1A, GALR1, CD44, GRIN2C, GRID2, TRPV4, IFNGR2, LAG3, PTPRM, LIFR, GRM1, GPR37L1, GRM5, CRHR1, GRM4, HTR7, RYR3, CX3CR1, RYR1, NGFR, TREM2, C3AR1, FGFR3, ERBB4, OPRK1, GPR63, CNTFR, BDKRB2, ABCA1, HCRTR2, HRH3, ADRA2A, GPR101, GABRQ, CSF1R, FZD9, MRC1, GABRA3, OPRL1, GABRA6, TGFBR1, RTN4R, GRI…
GOTERM_MF_FAT	GO:0038023~signaling receptor activity	1.73402e-08	2.84775e-05	KCNH1, GPR165, PPARD, GRIK1, LEPR, GLRA3, GLRA2, GABBR1, TLR2, RORB, RORA, GABBR2, SDC4, LGR6, LGR5, S1PR2, EDNRB, HTR1B, HTR1A, GALR1, CD44, GRIN2C, GRID2, TRPV4, IFNGR2, LAG3, PTPRM, LIFR, NR0B2, GRM1, GPR37L1, GRM5, CRHR1, GRM4, IGSF1, HTR7, RYR3, CX3CR1, RYR1, NGFR, TREM2, KCNH5, C3AR1, FGFR3, ERBB4, OPRK1, GPR63, PAQR7, CNTFR, BDKRB2, ABCA1, HCRTR2, HRH3, ADRA2A, GPR101, GABRQ, CSF1R, FZD9, …
GOTERM_MF_FAT	GO:0004871~signal transducer activity	1.94006e-08	3.18613e-05	GRIK1, ZAK, TLR2, RORB, RORA, S1PR2, HTR1B, WNT3, HTR1A, GALR1, CD44, GRIN2C, TIAM1, GRID2, GNG4, PTPRM, LIFR, NR0B2, CRHR1, IGSF1, MAPK4, HTR7, RYR3, CX3CR1, RYR1, LRRK2, C3AR1, FGFR3, ERBB4, GNAI1, STK10, PAQR7, CNTFR, BDKRB2, ABCA1, ADCYAP1, HCRTR2, ADRA2A, GABRQ, CSF1R, MRC1, GABRA3, TGFBR1, GABRA6, SMAD3, ANTXR1, KCNH1, GPR165, PPARD, SLC20A1, LEPR, GLRA3, BCAR1, GLRA2, GABBR1, GJA1, GABBR2,…
KEGG_PATHWAY	mmu04080:Neuroactive ligand-receptor interaction	6.63409e-07	0.000858534	C3AR1, GRIK1, GLRA3, LEPR, OPRK1, GLRA2, GABBR1, BDKRB2, GABBR2, S1PR2, HCRTR2, EDNRB, HTR1B, HTR1A, GALR1, HRH3, GRIN2C, GRID2, ADRA2A, GABRQ, GABRA3, OPRL1, GABRA6, GRIA3, GRM1, CRHR1, GRM5, GRM4, PRLR, GRIA1, HTR7, HTR2C, GH, F2R, OPRD1
GOTERM_MF_FAT	GO:0004930~G-protein coupled receptor activity	0.000194209	0.318469	GPR165, C3AR1, PPARD, GPR63, LEPR, OPRK1, GABBR1, RORB, BDKRB2, GABBR2, LGR6, LGR5, S1PR2, HCRTR2, EDNRB, HTR1B, HTR1A, HRH3, GALR1, ADRA2A, GPR101, FZD9, OPRL1, FZD2, NPR3, GRM1, GPR37L1, CRHR1, GRM5, GRM4, HTR7, CX3CR1, HTR2C, F2R, OPRD1
Annotation Cluster 7	Enrichment Score: 7.198799767839744
Category	Term	PValue	FDR	Genes
GOTERM_BP_FAT	GO:0006811~ion transport	4.00803e-17	7.8982e-14	KCNC2, KCNC1, KCNC3, GRIK1, SLC6A20A, SCN3B, SLC22A15, AQP5, AQP4, PRKG1, AQP1, ATP2B2, HTR1B, BDNF, ANK1, ATP2B4, STAC, SERPINE2, CTGF, GRIN2C, APOE, SLC25A22, GRID2, RAPGEF3, SLC4A1, SLC4A5, SCN2B, SLCO4A1, WNK2, THY1, CRHR1, RASGRF2, RYR3, RYR1, SLC30A10, CAR7, ORAI2, NETO2, KCNMB4, SCN1B, SRL, NKAIN2, NKAIN1, CACNB2, XK, KCNA6, BDKRB2, KCNJ2, ADCYAP1, ACE, UBASH3B, GABRQ, BMP4, TRPC3, GABRA3,…
GOTERM_BP_FAT	GO:0030001~metal ion transport	6.21727e-13	1.22516e-09	KCNH1, KCNC2, KCNC1, KCNC3, SLC20A1, SCN3B, KCNAB1, SLC5A1, DPP10, GJA1, AQP1, KCNJ12, PRKG1, KCNIP1, KCNK12, KCNIP4, KCNK10, KCNQ5, ATP2B2, KCNQ4, HTR1B, KCNQ3, ATP2B4, SLC24A4, SERPINE2, STAC, CTGF, TRPV4, RAPGEF3, KCNG4, AKT2, KCNMA1, ICAM1, LYN, SCN2B, TMEM38A, WNK2, THY1, CD84, CRHR1, RYR3, CEMIP, RYR1, SLC30A10, STEAP2, STEAP1, CASQ2, KCNH5, ORAI2, KCNMB4, SCN1B, OPRK1, SLC39A12, SRL, NKAIN…
GOTERM_MF_FAT	GO:0046873~metal ion transmembrane transporter activity	1.51403e-12	2.48643e-09	KCNH1, KCNC2, KCNC1, KCNC3, SLC20A1, SCN3B, KCNAB1, SLC6A20A, SLC5A1, SLC6A4, KCNJ12, AQP1, KCNK12, KCNIP1, KCNIP4, KCNK10, ATP2B2, KCNQ5, KCNQ4, ATP2B4, SLC1A3, KCNQ3, SLC24A4, TRPV4, SCN7A, KCNG4, KCNMA1, SCN2B, TMEM38A, RYR3, RYR1, SLC30A10, KCNH5, ORAI2, KCNMB4, SCN1B, SLC39A12, CACNB2, KCNA6, KCNJ2, KCNE2, HPN, TRPC3, SLC6A11, SLC6A17, CACNA2D2, ITPR1, KCNK3, SLC17A7, LOXHD1, ATP2A2, KCNJ9, …
GOTERM_BP_FAT	GO:0043269~regulation of ion transport	8.92597e-12	1.75895e-08	KCNH1, KCNC2, KCNC1, KCNC3, GRIK1, SCN3B, KCNAB1, DPP10, GABBR1, GJA1, PRKG1, KCNJ12, KCNIP1, KCNIP4, ATP2B2, KCNQ5, KCNQ4, KCNQ3, ATP2B4, STAC, SERPINE2, RAPGEF3, KCNG4, AKT2, KCNMA1, ICAM1, LYN, SCN2B, WNK2, CTSS, THY1, CD84, CRHR1, RASGRF2, CEMIP, CASQ2, KCNH5, CAR7, NETO2, CCK, SCN1B, OPRK1, NKAIN2, CACNB2, NKAIN1, KCNA6, KCNJ2, ADCYAP1, ACE, CHD7, HRH3, UBASH3B, AGT, KCNE2, THBS1, CAMK2A, BM…
GOTERM_MF_FAT	GO:0022836~gated channel activity	2.18976e-11	3.59621e-08	KCNH1, KCNC2, KCNC1, KCNC3, GRIK1, KCNAB1, SCN3B, GLRA3, GLRA2, KCNJ12, AQP1, KCNIP1, KCNIP4, KCNQ5, KCNQ4, KCNQ3, GRIN2C, GRID2, ANO3, TRPV4, SCN7A, KCNG4, KCNMA1, SCN2B, TMEM38A, RYR3, RYR1, KCNH5, KCNMB4, SCN1B, CACNB2, KCNA6, KCNJ2, KCNE2, GABRQ, HPN, TRPC3, GABRA3, GABRA6, GRIA3, CACNA2D2, ITPR1, KCNK3, SLC17A7, KCNJ9, GRIA1, KCNN3, CACNA1G, CACNA1E, CACNA1A
GOTERM_MF_FAT	GO:0022838~substrate-specific channel activity	2.38333e-11	3.9141e-08	KCNH1, KCNC2, KCNC1, KCNC3, GRIK1, SCN3B, KCNAB1, GLRA3, GLRA2, AQP5, AQP4, KCNJ12, AQP1, KCNK12, KCNIP1, KCNIP4, KCNK10, KCNQ5, KCNQ4, KCNQ3, SLC24A4, GRIN2C, GRID2, ANO3, TRPV4, SCN7A, KCNG4, KCNMA1, SCN2B, TMEM38A, SLC26A7, RYR3, RYR1, KCNH5, ORAI2, KCNMB4, SCN1B, CACNB2, KCNA6, KCNJ2, KCNE2, GABRQ, HPN, TRPC3, GABRA3, GABRA6, GRIA3, CACNA2D2, ITPR1, KCNK3, SLC17A7, LOXHD1, KCNJ9, GRIA1, KCNN3…
GOTERM_MF_FAT	GO:0015267~channel activity	3.46356e-11	5.68813e-08	KCNH1, KCNC2, KCNC1, KCNC3, GRIK1, SCN3B, KCNAB1, GLRA3, GLRA2, AQP5, GJA1, AQP4, KCNJ12, AQP1, KCNK12, KCNIP1, KCNIP4, KCNK10, KCNQ5, KCNQ4, KCNQ3, SLC24A4, GRIN2C, GRID2, ANO3, TRPV4, SCN7A, KCNG4, KCNMA1, SCN2B, TMEM38A, SLC26A7, RYR3, RYR1, KCNH5, ORAI2, KCNMB4, SCN1B, CACNB2, KCNA6, KCNJ2, KCNE2, GABRQ, HPN, TRPC3, GABRA3, GABRA6, TOMM40, GRIA3, CACNA2D2, ITPR1, KCNK3, SLC17A7, LOXHD1, KCNJ9…
GOTERM_MF_FAT	GO:0022803~passive transmembrane transporter activity	3.46356e-11	5.68813e-08	KCNH1, KCNC2, KCNC1, KCNC3, GRIK1, SCN3B, KCNAB1, GLRA3, GLRA2, AQP5, GJA1, AQP4, KCNJ12, AQP1, KCNK12, KCNIP1, KCNIP4, KCNK10, KCNQ5, KCNQ4, KCNQ3, SLC24A4, GRIN2C, GRID2, ANO3, TRPV4, SCN7A, KCNG4, KCNMA1, SCN2B, TMEM38A, SLC26A7, RYR3, RYR1, KCNH5, ORAI2, KCNMB4, SCN1B, CACNB2, KCNA6, KCNJ2, KCNE2, GABRQ, HPN, TRPC3, GABRA3, GABRA6, TOMM40, GRIA3, CACNA2D2, ITPR1, KCNK3, SLC17A7, LOXHD1, KCNJ9…
GOTERM_BP_FAT	GO:0034220~ion transmembrane transport	4.47115e-11	8.81082e-08	KCNH1, KCNC2, KCNC1, KCNC3, SCN3B, KCNAB1, SLC16A11, GLRA3, DPP10, GLRA2, SLC16A12, AQP5, GJA1, AQP4, AQP1, KCNJ12, PRKG1, KCNK12, KCNIP1, KCNIP4, KCNK10, ATP2B2, KCNQ5, KCNQ4, HTR1B, KCNQ3, ATP2B4, STAC, TRPV4, RAPGEF3, KCNG4, OCA2, SLC4A5, AKT2, KCNMA1, LYN, SCN2B, TMEM38A, WNK2, CTSS, SLC7A11, THY1, CRHR1, RASGRF2, RYR3, CEMIP, RYR1, CASQ2, KCNH5, NETO2, SCN1B, OPRK1, SLC39A12, CACNB2, KCNA6, …
GOTERM_BP_FAT	GO:0006812~cation transport	5.47106e-11	1.07812e-07	KCNC2, KCNC1, KCNC3, SCN3B, AQP1, PRKG1, ATP2B2, HTR1B, ANK1, ATP2B4, SERPINE2, STAC, CTGF, RAPGEF3, SCN2B, WNK2, THY1, CRHR1, RYR3, RYR1, SLC30A10, ORAI2, KCNMB4, SCN1B, SRL, NKAIN2, CACNB2, NKAIN1, KCNA6, KCNJ2, ADCYAP1, ACE, UBASH3B, BMP4, TRPC3, CD63, CACNA2D2, KCNK3, ATP2A2, KCNJ9, BBC3, ATP2A3, CACNA1G, CACNA1E, HEPH, SLC13A4, SCARA5, CACNA1A, KCNH1, SLC20A1, KCNAB1, SLC5A1, DPP10, GJA1, KC…
GOTERM_MF_FAT	GO:0005216~ion channel activity	7.42721e-11	1.21976e-07	KCNH1, KCNC2, KCNC1, KCNC3, GRIK1, SCN3B, KCNAB1, GLRA3, GLRA2, KCNJ12, AQP1, KCNK12, KCNIP1, KCNIP4, KCNK10, KCNQ5, KCNQ4, KCNQ3, SLC24A4, GRIN2C, GRID2, ANO3, TRPV4, SCN7A, KCNG4, KCNMA1, SCN2B, TMEM38A, SLC26A7, RYR3, RYR1, KCNH5, ORAI2, KCNMB4, SCN1B, CACNB2, KCNA6, KCNJ2, KCNE2, GABRQ, HPN, TRPC3, GABRA3, GABRA6, GRIA3, CACNA2D2, ITPR1, KCNK3, SLC17A7, LOXHD1, KCNJ9, GRIA1, KCNN3, CACNA1G, C…
GOTERM_MF_FAT	GO:0005261~cation channel activity	3.18242e-10	5.22644e-07	KCNH1, ORAI2, KCNC2, KCNC1, KCNMB4, KCNC3, SCN1B, GRIK1, SCN3B, KCNAB1, CACNB2, KCNA6, AQP1, KCNJ12, KCNJ2, KCNIP1, KCNK12, KCNIP4, KCNK10, KCNQ5, KCNQ4, KCNQ3, SLC24A4, GRIN2C, TRPV4, KCNE2, SCN7A, KCNG4, KCNMA1, HPN, TRPC3, SCN2B, TMEM38A, CACNA2D2, ITPR1, KCNK3, LOXHD1, KCNJ9, KCNN3, RYR3, RYR1, CACNA1G, CACNA1E, ABCC8, CACNA1A, KCNH5
GOTERM_BP_FAT	GO:0098655~cation transmembrane transport	1.62934e-09	3.21078e-06	KCNH1, KCNC2, KCNC1, KCNC3, SCN3B, KCNAB1, DPP10, PRKG1, KCNJ12, AQP1, KCNK12, KCNIP1, KCNIP4, KCNK10, ATP2B2, KCNQ5, HTR1B, KCNQ4, ATP2B4, KCNQ3, STAC, TRPV4, RAPGEF3, KCNG4, KCNMA1, SCN2B, LYN, TMEM38A, WNK2, CTSS, THY1, CRHR1, RYR3, CEMIP, RYR1, CASQ2, KCNH5, SCN1B, OPRK1, SLC39A12, CACNB2, KCNA6, KCNJ2, CHD7, UBASH3B, KCNE2, BMP4, HPN, TRPC3, OPRL1, CACNA2D2, ITPR1, KCNK3, SLC17A7, YWHAH, ATP…
GOTERM_MF_FAT	GO:0005267~potassium channel activity	3.06014e-09	5.02561e-06	KCNH1, KCNC2, KCNMB4, KCNC1, KCNC3, KCNAB1, KCNA6, AQP1, KCNJ12, KCNJ2, KCNK12, KCNIP1, KCNIP4, KCNK10, KCNQ5, KCNQ4, KCNQ3, KCNE2, KCNG4, KCNMA1, HPN, TMEM38A, KCNK3, KCNJ9, KCNN3, ABCC8, KCNH5
GOTERM_MF_FAT	GO:0022890~inorganic cation transmembrane transporter activity	3.97178e-09	6.52278e-06	KCNH1, KCNC2, KCNC1, KCNC3, SLC20A1, SCN3B, KCNAB1, SLC6A20A, SLC5A1, SLC6A4, KCNJ12, AQP1, KCNK12, KCNIP1, KCNIP4, KCNK10, ATP2B2, KCNQ5, KCNQ4, ATP2B4, SLC1A3, KCNQ3, SLC24A4, TRPV4, SCN7A, KCNG4, KCNMA1, SCN2B, TMEM38A, RYR3, RYR1, SLC30A10, KCNH5, ORAI2, KCNMB4, SCN1B, SLC39A12, CACNB2, KCNA6, KCNJ2, KCNE2, COX6B2, HPN, TRPC3, SLC6A11, SLC6A17, CACNA2D2, ITPR1, KCNK3, SLC17A7, LOXHD1, ATP2A2,…
GOTERM_BP_FAT	GO:0098662~inorganic cation transmembrane transport	4.49188e-09	8.85168e-06	KCNH1, KCNC2, KCNC1, KCNC3, SCN3B, KCNAB1, PRKG1, KCNJ12, KCNK12, KCNIP1, KCNIP4, KCNK10, ATP2B2, KCNQ5, HTR1B, KCNQ4, ATP2B4, KCNQ3, STAC, TRPV4, RAPGEF3, KCNG4, KCNMA1, SCN2B, LYN, TMEM38A, WNK2, THY1, CRHR1, RYR3, CEMIP, RYR1, CASQ2, KCNH5, SCN1B, OPRK1, SLC39A12, CACNB2, KCNA6, KCNJ2, CHD7, UBASH3B, KCNE2, BMP4, HPN, TRPC3, OPRL1, CACNA2D2, ITPR1, KCNK3, SLC17A7, YWHAH, KCNJ9, ATP2A2, BBC3, A…
GOTERM_BP_FAT	GO:0055085~transmembrane transport	8.50273e-09	1.67554e-05	KCNC2, KCNC1, KCNC3, SCN3B, SLC6A20A, SLC22A15, AQP5, AQP4, AQP1, PRKG1, ATP2B2, HTR1B, ATP2B4, SLC2A4, STAC, SLC25A22, SLC25A29, RAPGEF3, SLC4A5, SCN2B, WNK2, ABCC12, THY1, CRHR1, RASGRF2, RYR3, RYR1, SLC30A10, NETO2, SCN1B, CACNB2, KCNA6, KCNJ2, UBASH3B, BMP4, SPNS2, TRPC3, TOMM40, SHANK1, CACNA2D2, KCNK3, SHANK3, SLC7A3, ATP2A2, KCNJ9, SLC7A2, BBC3, ATP2A3, CACNA1G, CACNA1E, SLC13A4, SCARA5, C…
GOTERM_MF_FAT	GO:0008324~cation transmembrane transporter activity	1.10122e-08	1.80851e-05	KCNH1, KCNC2, KCNC1, KCNC3, SLC20A1, GRIK1, SCN3B, KCNAB1, SLC6A20A, SLC5A1, SLC6A4, KCNJ12, AQP1, KCNK12, KCNIP1, KCNIP4, KCNK10, ATP2B2, KCNQ5, KCNQ4, KCNQ3, ATP2B4, SLC1A3, SLC24A4, SLC2A4, GRIN2C, SLC25A29, TRPV4, SCN7A, KCNG4, KCNMA1, SCN2B, TMEM38A, RYR3, SLC41A3, RYR1, SLC30A10, KCNH5, ORAI2, KCNMB4, SCN1B, SLC39A12, CACNB2, KCNA6, KCNJ2, KCNE2, COX6B2, HPN, TRPC3, SLC6A11, SLC6A17, CACNA2…
GOTERM_BP_FAT	GO:0034765~regulation of ion transmembrane transport	1.85296e-08	3.65142e-05	KCNH1, KCNC2, KCNC1, KCNC3, KCNAB1, SCN3B, DPP10, GJA1, PRKG1, KCNJ12, KCNIP1, KCNIP4, KCNQ5, KCNQ4, ATP2B4, KCNQ3, STAC, RAPGEF3, KCNG4, AKT2, KCNMA1, SCN2B, LYN, WNK2, CTSS, THY1, CRHR1, RASGRF2, CEMIP, CASQ2, KCNH5, NETO2, SCN1B, OPRK1, CACNB2, KCNA6, KCNJ2, CHD7, UBASH3B, KCNE2, THBS1, BMP4, OPRL1, NLGN2, SHANK1, CACNA2D2, SHANK3, YWHAH, KCNJ9, CACNA1E, CACNA1A, CALM2, F2R
GOTERM_BP_FAT	GO:0098660~inorganic ion transmembrane transport	3.19173e-08	6.28961e-05	KCNH1, KCNC2, KCNC1, KCNC3, SCN3B, KCNAB1, GLRA3, GLRA2, PRKG1, KCNJ12, KCNK12, KCNIP1, KCNIP4, KCNK10, ATP2B2, KCNQ5, HTR1B, KCNQ4, ATP2B4, KCNQ3, STAC, TRPV4, RAPGEF3, KCNG4, KCNMA1, SCN2B, LYN, TMEM38A, WNK2, THY1, CRHR1, RYR3, CEMIP, RYR1, CASQ2, KCNH5, SCN1B, OPRK1, SLC39A12, CACNB2, KCNA6, KCNJ2, CHD7, UBASH3B, KCNE2, BMP4, HPN, TRPC3, OPRL1, CACNA2D2, ITPR1, KCNK3, SLC17A7, YWHAH, KCNJ9, A…
GOTERM_BP_FAT	GO:0034762~regulation of transmembrane transport	3.76028e-08	7.40998e-05	KCNH1, KCNC2, KCNC1, KCNC3, KCNAB1, SCN3B, DPP10, GJA1, PRKG1, KCNJ12, KCNIP1, KCNIP4, KCNQ5, KCNQ4, ATP2B4, KCNQ3, STAC, RAPGEF3, KCNG4, AKT2, KCNMA1, SCN2B, LYN, WNK2, CTSS, THY1, CRHR1, RASGRF2, CEMIP, CASQ2, KCNH5, NETO2, SCN1B, OPRK1, CACNB2, KCNA6, KCNJ2, CHD7, UBASH3B, KCNE2, THBS1, BMP4, OPRL1, PM20D1, NLGN2, SHANK1, CACNA2D2, SHANK3, YWHAH, KCNJ9, CACNA1E, CALM2, CACNA1A, F2R
GOTERM_BP_FAT	GO:0010959~regulation of metal ion transport	3.7794e-08	7.44766e-05	KCNC2, KCNC1, SCN1B, SCN3B, KCNAB1, OPRK1, DPP10, NKAIN2, GJA1, CACNB2, NKAIN1, KCNJ2, PRKG1, KCNIP1, KCNIP4, ADCYAP1, ATP2B2, ACE, CHD7, ATP2B4, SERPINE2, STAC, UBASH3B, AGT, KCNE2, RAPGEF3, CAMK2A, AKT2, BMP4, ICAM1, TRPC3, GNAO1, LYN, SCN2B, OPRL1, WNK2, CD63, ITPR1, THY1, CD84, CRHR1, YWHAH, CEMIP, CACNA1G, ABCC8, CALM2, CASQ2, F2R, OPRD1
GOTERM_MF_FAT	GO:0015077~monovalent inorganic cation transmembrane transporter activity	6.8985e-08	0.000113293	KCNH1, KCNC2, KCNC1, KCNMB4, KCNC3, SCN1B, SLC20A1, SCN3B, SLC6A20A, KCNAB1, SLC5A1, SLC6A4, KCNA6, KCNJ12, KCNJ2, AQP1, KCNIP1, KCNK12, KCNIP4, KCNK10, KCNQ5, KCNQ4, KCNQ3, SLC1A3, SLC24A4, KCNE2, COX6B2, SCN7A, KCNG4, KCNMA1, HPN, SCN2B, SLC6A11, TMEM38A, SLC6A17, KCNK3, SLC17A7, KCNJ9, SLC6A5, KCNN3, SLC6A6, SLC13A4, ABCC8, KCNH5
GOTERM_MF_FAT	GO:0015079~potassium ion transmembrane transporter activity	1.07313e-07	0.000176238	KCNH1, KCNC2, KCNMB4, KCNC1, KCNC3, KCNAB1, KCNA6, AQP1, KCNJ12, KCNJ2, KCNK12, KCNIP1, KCNIP4, KCNK10, KCNQ5, KCNQ4, KCNQ3, SLC24A4, KCNE2, KCNG4, KCNMA1, HPN, TMEM38A, KCNK3, KCNJ9, KCNN3, ABCC8, KCNH5
GOTERM_BP_FAT	GO:0006813~potassium ion transport	2.31186e-07	0.000455572	KCNH1, KCNC2, KCNC1, KCNMB4, KCNC3, KCNAB1, OPRK1, DPP10, KCNA6, AQP1, KCNJ12, KCNJ2, PRKG1, KCNK12, KCNIP1, KCNIP4, KCNK10, ADCYAP1, KCNQ5, KCNQ4, KCNQ3, SLC24A4, KCNE2, RAPGEF3, KCNG4, KCNMA1, HPN, TMEM38A, KCNK3, KCNJ9, KCNN3, ABCC8, CASQ2, KCNH5
GOTERM_MF_FAT	GO:0005244~voltage-gated ion channel activity	7.16915e-07	0.00117737	KCNH1, KCNC2, KCNC1, KCNC3, SCN1B, GRIK1, SCN3B, KCNAB1, CACNB2, KCNA6, KCNJ12, KCNJ2, KCNIP1, KCNIP4, KCNQ5, KCNQ4, KCNQ3, KCNE2, SCN7A, KCNG4, KCNMA1, SCN2B, CACNA2D2, KCNK3, KCNJ9, CACNA1G, RYR1, CACNA1E, CACNA1A, KCNH5
GOTERM_MF_FAT	GO:0022832~voltage-gated channel activity	7.16915e-07	0.00117737	KCNH1, KCNC2, KCNC1, KCNC3, SCN1B, GRIK1, SCN3B, KCNAB1, CACNB2, KCNA6, KCNJ12, KCNJ2, KCNIP1, KCNIP4, KCNQ5, KCNQ4, KCNQ3, KCNE2, SCN7A, KCNG4, KCNMA1, SCN2B, CACNA2D2, KCNK3, KCNJ9, CACNA1G, RYR1, CACNA1E, CACNA1A, KCNH5
GOTERM_BP_FAT	GO:0071805~potassium ion transmembrane transport	1.46712e-06	0.00289105	KCNH1, KCNC2, KCNC1, KCNC3, KCNAB1, OPRK1, KCNA6, KCNJ12, KCNJ2, PRKG1, KCNK12, KCNIP1, KCNIP4, KCNK10, KCNQ5, KCNQ4, KCNQ3, KCNE2, RAPGEF3, KCNG4, KCNMA1, HPN, TMEM38A, KCNK3, KCNJ9, CASQ2, KCNH5
GOTERM_BP_FAT	GO:0071804~cellular potassium ion transport	1.72456e-06	0.00339836	KCNH1, KCNC2, KCNC1, KCNC3, KCNAB1, OPRK1, KCNA6, KCNJ12, KCNJ2, PRKG1, KCNK12, KCNIP1, KCNIP4, KCNK10, KCNQ5, KCNQ4, KCNQ3, KCNE2, RAPGEF3, KCNG4, KCNMA1, HPN, TMEM38A, KCNK3, KCNJ9, CASQ2, KCNH5
GOTERM_MF_FAT	GO:0022843~voltage-gated cation channel activity	4.04013e-06	0.00663483	KCNMA1, KCNH1, KCNC2, KCNC1, KCNC3, GRIK1, KCNAB1, CACNB2, KCNA6, KCNJ2, KCNJ12, CACNA2D2, KCNK3, KCNQ5, KCNQ4, KCNQ3, KCNJ9, CACNA1G, RYR1, KCNE2, CACNA1E, KCNG4, CACNA1A, KCNH5
GOTERM_BP_FAT	GO:0015672~monovalent inorganic cation transport	4.57098e-06	0.00900716	KCNH1, KCNC2, KCNC1, KCNMB4, KCNC3, SCN1B, SLC20A1, SCN3B, KCNAB1, SLC5A1, OPRK1, DPP10, KCNA6, AQP1, KCNJ12, KCNJ2, PRKG1, KCNK12, KCNIP1, KCNIP4, ADCYAP1, KCNK10, KCNQ5, KCNQ4, KCNQ3, ATP2B4, ANK1, SLC24A4, SERPINE2, KCNE2, RAPGEF3, KCNG4, AKT2, KCNMA1, HPN, SCN2B, PM20D1, TMEM38A, WNK2, KCNK3, SLC17A7, SLC17A6, YWHAH, KCNJ9, KCNN3, SLC13A4, ABCC8, CASQ2, KCNH5
GOTERM_BP_FAT	GO:0006816~calcium ion transport	1.17768e-05	0.0232048	ORAI2, SRL, CACNB2, ATP2B2, ACE, HTR1B, CHD7, ATP2B4, SLC24A4, STAC, UBASH3B, CTGF, KCNE2, TRPV4, CAMK2B, RAPGEF3, PPP3CA, CAMK2A, BMP4, ICAM1, GNAO1, TRPC3, LYN, OPRL1, CACNA2D2, ITPR1, THY1, CRHR1, CD84, ATP2A2, BBC3, ATP2A3, RYR3, CEMIP, RYR1, CACNA1G, CACNA1E, HTR2C, CALM2, CASQ2, CACNA1A, F2R
GOTERM_BP_FAT	GO:1904062~regulation of cation transmembrane transport	2.94407e-05	0.0579997	KCNC2, KCNC1, SCN1B, KCNAB1, SCN3B, OPRK1, DPP10, CACNB2, KCNJ2, PRKG1, KCNIP1, KCNIP4, CHD7, ATP2B4, STAC, UBASH3B, KCNE2, RAPGEF3, BMP4, SCN2B, LYN, OPRL1, WNK2, CTSS, THY1, CRHR1, YWHAH, CEMIP, CALM2, CASQ2, F2R
GOTERM_BP_FAT	GO:0070588~calcium ion transmembrane transport	3.28559e-05	0.0647257	CACNB2, ATP2B2, HTR1B, CHD7, ATP2B4, STAC, UBASH3B, KCNE2, TRPV4, RAPGEF3, BMP4, TRPC3, LYN, OPRL1, CACNA2D2, ITPR1, THY1, CRHR1, ATP2A2, BBC3, ATP2A3, RYR3, CEMIP, CACNA1G, RYR1, CACNA1E, HTR2C, CALM2, CACNA1A, CASQ2, F2R
GOTERM_MF_FAT	GO:0005249~voltage-gated potassium channel activity	3.63683e-05	0.0597103	KCNMA1, KCNH1, KCNC2, KCNC1, KCNC3, KCNAB1, KCNA6, KCNJ2, KCNJ12, KCNK3, KCNQ5, KCNQ4, KCNQ3, KCNJ9, KCNE2, KCNG4, KCNH5
GOTERM_BP_FAT	GO:0070838~divalent metal ion transport	4.89447e-05	0.096406	ORAI2, SRL, SLC39A12, CACNB2, KCNJ2, ATP2B2, ACE, HTR1B, CHD7, ATP2B4, SLC24A4, STAC, UBASH3B, CTGF, TRPV4, KCNE2, CAMK2B, RAPGEF3, PPP3CA, CAMK2A, BMP4, ICAM1, GNAO1, TRPC3, LYN, OPRL1, CACNA2D2, ITPR1, THY1, CRHR1, CD84, ATP2A2, BBC3, ATP2A3, RYR3, CEMIP, RYR1, CACNA1G, CACNA1E, SLC30A10, HTR2C, CALM2, CASQ2, CACNA1A, F2R
GOTERM_BP_FAT	GO:0072511~divalent inorganic cation transport	5.29675e-05	0.104326	ORAI2, SRL, SLC39A12, CACNB2, KCNJ2, ATP2B2, ACE, HTR1B, CHD7, ATP2B4, SLC24A4, STAC, UBASH3B, CTGF, TRPV4, KCNE2, CAMK2B, RAPGEF3, PPP3CA, CAMK2A, BMP4, ICAM1, GNAO1, TRPC3, LYN, OPRL1, CACNA2D2, ITPR1, THY1, CRHR1, CD84, ATP2A2, BBC3, ATP2A3, RYR3, CEMIP, RYR1, CACNA1G, CACNA1E, SLC30A10, HTR2C, CALM2, CASQ2, CACNA1A, F2R
GOTERM_MF_FAT	GO:0005251~delayed rectifier potassium channel activity	5.39592e-05	0.0885795	KCNC2, KCNH1, KCNC1, KCNQ5, KCNQ4, KCNC3, KCNQ3, KCNE2, KCNA6, KCNG4
GOTERM_BP_FAT	GO:0051924~regulation of calcium ion transport	0.000246061	0.483772	CACNB2, GJA1, ATP2B2, ACE, CHD7, STAC, UBASH3B, AGT, KCNE2, RAPGEF3, CAMK2A, BMP4, ICAM1, GNAO1, TRPC3, LYN, OPRL1, ITPR1, THY1, CD84, CRHR1, CACNA1G, CEMIP, CASQ2, CALM2, OPRD1, F2R
GOTERM_BP_FAT	GO:0060401~cytosolic calcium ion transport	0.000438285	0.860151	BMP4, TRPC3, LYN, ITPR1, THY1, HTR1B, CHD7, ATP2A2, CTGF, BBC3, UBASH3B, RYR3, CEMIP, CACNA1G, RYR1, HTR2C, CALM2, CASQ2, F2R
GOTERM_MF_FAT	GO:0015085~calcium ion transmembrane transporter activity	0.00247106	3.98176	ORAI2, TRPC3, CACNB2, CACNA2D2, ITPR1, ATP2B2, LOXHD1, ATP2B4, SLC24A4, ATP2A2, ATP2A3, RYR3, CACNA1G, RYR1, TRPV4, CACNA1E, CACNA1A
GOTERM_BP_FAT	GO:0060402~calcium ion transport into cytosol	0.00257578	4.95538	BMP4, TRPC3, LYN, ITPR1, THY1, HTR1B, CHD7, BBC3, UBASH3B, RYR3, CEMIP, CACNA1G, RYR1, HTR2C, CALM2, CASQ2, F2R
GOTERM_BP_FAT	GO:1903169~regulation of calcium ion transmembrane transport	0.00954667	17.2238	BMP4, LYN, OPRL1, CACNB2, THY1, CRHR1, CHD7, STAC, UBASH3B, CEMIP, KCNE2, RAPGEF3, CASQ2, CALM2, F2R
GOTERM_MF_FAT	GO:0072509~divalent inorganic cation transmembrane transporter activity	0.0134361	19.9208	ORAI2, TRPC3, SLC39A12, CACNB2, CACNA2D2, ITPR1, ATP2B2, LOXHD1, ATP2B4, SLC24A4, ATP2A2, ATP2A3, RYR3, CACNA1G, RYR1, TRPV4, CACNA1E, SLC30A10, CACNA1A
Annotation Cluster 8	Enrichment Score: 5.2526099749324
Category	Term	PValue	FDR	Genes
GOTERM_BP_FAT	GO:0023051~regulation of signaling	1.30996e-19	2.58141e-16	SNCG, NOG, GDF7, FSTL4, POSTN, RORA, SYT7, S1PR2, ATP2B2, BDNF, HTR1B, ATP2B4, HTR1A, CD44, SERPINE2, CTGF, APOE, SOSTDC1, SEMA7A, ACAA2, STRN3, TRABD2B, PTPRR, WNK2, BCL2L11, THY1, CRHR1, CD38, GLUL, SIPA1L1, HTR7, JUN, CX3CR1, DOC2B, ADAMTS3, EIF2AK3, EPS8L2, GRB14, RBP4, ERBB4, GNAI1, CRTC1, BDKRB2, POMC, RIMS1, PXN, ADCYAP1, UBASH3B, SYBU, MDFI, BMP4, ARHGEF33, NTF3, VIMP, TGFBR1, ARHGEF37, T…
GOTERM_BP_FAT	GO:0010646~regulation of cell communication	1.31941e-18	2.60002e-15	SNCG, NOG, GDF7, FSTL4, POSTN, RORA, SYT7, S1PR2, ATP2B2, BDNF, HTR1B, ATP2B4, HTR1A, CD44, SERPINE2, CTGF, APOE, SOSTDC1, SEMA7A, ACAA2, STRN3, TRABD2B, PTPRR, WNK2, BCL2L11, THY1, CRHR1, CD38, GLUL, SIPA1L1, JUN, HTR7, CX3CR1, DOC2B, ADAMTS3, EIF2AK3, EPS8L2, GRB14, RBP4, ERBB4, GNAI1, CRTC1, BDKRB2, POMC, RIMS1, PXN, ADCYAP1, UBASH3B, SYBU, MDFI, BMP4, ARHGEF33, NTF3, VIMP, TGFBR1, ARHGEF37, T…
GOTERM_BP_FAT	GO:0009966~regulation of signal transduction	9.57028e-11	1.88591e-07	NOG, GDF7, FSTL4, POSTN, RORA, S1PR2, HTR1B, BDNF, ATP2B4, SERPINE2, CD44, CTGF, APOE, SOSTDC1, SEMA7A, ACAA2, STRN3, TRABD2B, PTPRR, WNK2, BCL2L11, THY1, SIPA1L1, JUN, CX3CR1, ADAMTS3, EIF2AK3, EPS8L2, GRB14, ERBB4, GNAI1, BDKRB2, RIMS1, PXN, ADCYAP1, UBASH3B, MDFI, BMP4, ARHGEF33, NTF3, VIMP, TGFBR1, ARHGEF37, TRIO, SMAD3, GAS1, CD63, SHOX2, NOTCH2, CYP7B1, RGS4, CMYA5, RGS8, PARP1, GH, BMP8A, …
GOTERM_BP_FAT	GO:0023056~positive regulation of signaling	1.51079e-10	2.97716e-07	ZAK, GRIK1, GDF7, LMO3, TSPAN5, TLR2, RASGEF1A, ITPKB, DAB2, BDNF, WNT3, CD44, GALR1, SERPINE2, TIAM1, MDFIC, CTGF, SEMA7A, NSG1, ERP29, HRK, NR0B2, ARNTL, BCL2L11, CRHR1, CD38, GLUL, SKOR2, RASGRF2, JUN, HTR7, CX3CR1, PDE5A, CARTPT, COL1A1, LRRK2, DOC2B, ADAMTS3, EIF2AK3, KALRN, CAR7, NETO2, TWSG1, CAV2, RBP4, FGFR3, ERBB4, CRTC1, CLU, DCDC2A, RRAGD, TIMP2, RIMS1, TIMP3, PXN, CCL6, ADCYAP1, ECE1…
GOTERM_BP_FAT	GO:0010647~positive regulation of cell communication	2.09841e-10	4.13512e-07	ZAK, GRIK1, GDF7, LMO3, TSPAN5, TLR2, RASGEF1A, ITPKB, DAB2, BDNF, WNT3, CD44, GALR1, SERPINE2, TIAM1, MDFIC, CTGF, SEMA7A, ERP29, HRK, NR0B2, ARNTL, BCL2L11, CRHR1, CD38, GLUL, SKOR2, RASGRF2, JUN, HTR7, CX3CR1, PDE5A, CARTPT, COL1A1, LRRK2, DOC2B, ADAMTS3, EIF2AK3, KALRN, CAR7, NETO2, TWSG1, CAV2, RBP4, FGFR3, ERBB4, CRTC1, CLU, DCDC2A, RRAGD, TIMP2, RIMS1, TIMP3, PXN, CCL6, ADCYAP1, ECE1, ADRA…
GOTERM_BP_FAT	GO:0019220~regulation of phosphate metabolic process	1.03231e-09	2.03427e-06	STIL, NOG, ADCY1, ZAK, LMO3, GDF7, NELL1, TLR2, ITPKB, PRKG1, S1PR2, HTR1B, DAB2, BDNF, ATP2B4, CD44, GALR1, TIAM1, CTGF, APOE, MDFIC, PPP1R1B, SEMA7A, RAPGEF3, PID1, ERP29, PRKAB2, PTPRR, PKIB, WNK2, TMEM132C, THY1, CRHR1, JUN, PDE5A, CARTPT, HBB-BT, LRRK2, EIF2AK3, MVP, CAV2, DBNDD2, CDK5R2, FGFR3, ERBB4, ENPP2, CLU, ABCA1, BDKRB2, MRAP2, TIMP2, TIMP3, PXN, CCL6, ADCYAP1, PPP1R16B, ACE, ECE1, U…
GOTERM_BP_FAT	GO:0051174~regulation of phosphorus metabolic process	1.1289e-09	2.2246e-06	STIL, NOG, ADCY1, ZAK, LMO3, GDF7, NELL1, TLR2, ITPKB, PRKG1, S1PR2, HTR1B, DAB2, BDNF, ATP2B4, CD44, GALR1, TIAM1, CTGF, APOE, MDFIC, PPP1R1B, SEMA7A, RAPGEF3, PID1, ERP29, PRKAB2, PTPRR, PKIB, WNK2, TMEM132C, THY1, CRHR1, JUN, PDE5A, CARTPT, HBB-BT, LRRK2, EIF2AK3, MVP, CAV2, DBNDD2, CDK5R2, FGFR3, ERBB4, ENPP2, CLU, ABCA1, BDKRB2, MRAP2, TIMP2, TIMP3, PXN, CCL6, ADCYAP1, PPP1R16B, ACE, ECE1, U…
GOTERM_BP_FAT	GO:0001932~regulation of protein phosphorylation	5.30598e-08	0.000104559	STIL, NOG, ZAK, GDF7, LMO3, NELL1, TLR2, ITPKB, S1PR2, DAB2, BDNF, ATP2B4, CD44, MDFIC, PPP1R1B, APOE, CTGF, TIAM1, SEMA7A, RAPGEF3, PID1, ERP29, PRKAB2, PTPRR, PKIB, WNK2, THY1, JUN, PDE5A, CARTPT, HBB-BT, LRRK2, EIF2AK3, MVP, CAV2, DBNDD2, CDK5R2, FGFR3, ERBB4, ENPP2, CLU, BDKRB2, TIMP2, TIMP3, PXN, CCL6, ADCYAP1, ACE, ECE1, UBASH3B, ADRA2A, CSF1R, MDFI, BMP4, NTF3, TGFBR1, KITL, MPRIP, ST5, BM…
GOTERM_BP_FAT	GO:0048584~positive regulation of response to stimulus	1.22241e-07	0.000240888	ZAK, LMO3, GDF7, TSPAN5, TLR2, RASGEF1A, ITPKB, C1QC, DAB2, BDNF, WNT3, CD44, TIAM1, CTGF, MDFIC, SEMA7A, CFH, COCH, RREB1, C4B, ERP29, HRK, ARNTL, BCL2L11, THY1, C1QA, CRHR1, CD38, C1QB, SKOR2, CD59A, JUN, PDE5A, CARTPT, COL1A1, LRRK2, ADAMTS3, EIF2AK3, NETO2, TWSG1, CAV2, C3AR1, FGFR3, ERBB4, CLU, ENPP4, DCDC2A, IL33, RRAGD, TIMP2, TIMP3, RIMS1, PXN, CCL6, ADCYAP1, ACE, ECE1, ADRA2A, BMF, CSF1R…
GOTERM_BP_FAT	GO:0006468~protein phosphorylation	1.72543e-07	0.000340013	STIL, NOG, ZAK, LMO3, GDF7, NELL1, TLR2, ITPKB, PRKG1, S1PR2, BDNF, DAB2, ATP2B4, CD44, TIAM1, CTGF, APOE, MDFIC, PPP1R1B, SEMA7A, RAPGEF3, PID1, ERP29, PRKAB2, PTPRR, PKIB, WNK2, THY1, CAMK4, JUN, MAPK4, PDE5A, CARTPT, HBB-BT, LRRK2, ERC1, EIF2AK3, KALRN, MVP, CAV2, DBNDD2, CDK5R2, FGFR3, ERBB4, NEK2, ENPP2, STK10, CLU, PEAK1, STK17B, BDKRB2, TIMP2, TIMP3, PXN, CCL6, ADCYAP1, ACE, ECE1, SBK1, UB…
GOTERM_BP_FAT	GO:0045937~positive regulation of phosphate metabolic process	1.75794e-07	0.000346418	STIL, ADCY1, ZAK, GDF7, NELL1, TLR2, S1PR2, DAB2, BDNF, ATP2B4, CD44, MDFIC, APOE, CTGF, TIAM1, SEMA7A, RAPGEF3, PID1, ERP29, CRHR1, JUN, PDE5A, CARTPT, LRRK2, CAV2, CDK5R2, FGFR3, ERBB4, ENPP2, CLU, MRAP2, ABCA1, TIMP2, PXN, ADCYAP1, CCL6, ACE, PPP1R16B, ECE1, ADRA2A, CSF1R, MDFI, BMP4, GPD1, NTF3, TGFBR1, SMAD3, NCKAP1L, KITL, MPRIP, BTBD10, ST5, BMP8A, FGF7, LEPR, SDC4, CAMKK2, EDNRB, TGFA, TR…
GOTERM_BP_FAT	GO:0010562~positive regulation of phosphorus metabolic process	1.75794e-07	0.000346418	STIL, ADCY1, ZAK, GDF7, NELL1, TLR2, S1PR2, DAB2, BDNF, ATP2B4, CD44, MDFIC, APOE, CTGF, TIAM1, SEMA7A, RAPGEF3, PID1, ERP29, CRHR1, JUN, PDE5A, CARTPT, LRRK2, CAV2, CDK5R2, FGFR3, ERBB4, ENPP2, CLU, MRAP2, ABCA1, TIMP2, PXN, ADCYAP1, CCL6, ACE, PPP1R16B, ECE1, ADRA2A, CSF1R, MDFI, BMP4, GPD1, NTF3, TGFBR1, SMAD3, NCKAP1L, KITL, MPRIP, BTBD10, ST5, BMP8A, FGF7, LEPR, SDC4, CAMKK2, EDNRB, TGFA, TR…
GOTERM_BP_FAT	GO:0042325~regulation of phosphorylation	4.50711e-07	0.000888165	STIL, NOG, ZAK, GDF7, LMO3, NELL1, TLR2, ITPKB, S1PR2, DAB2, BDNF, ATP2B4, CD44, TIAM1, MDFIC, PPP1R1B, APOE, CTGF, SEMA7A, RAPGEF3, PID1, ERP29, PRKAB2, PTPRR, PKIB, WNK2, THY1, JUN, PDE5A, CARTPT, HBB-BT, LRRK2, EIF2AK3, MVP, CAV2, DBNDD2, CDK5R2, FGFR3, ERBB4, ENPP2, CLU, BDKRB2, TIMP2, TIMP3, PXN, CCL6, ADCYAP1, ACE, ECE1, UBASH3B, ADRA2A, CSF1R, MDFI, BMP4, GPD1, NTF3, TGFBR1, NCKAP1L, KITL,…
GOTERM_BP_FAT	GO:0009967~positive regulation of signal transduction	4.8983e-07	0.000965252	ZAK, GDF7, LMO3, TSPAN5, TLR2, RASGEF1A, ITPKB, DAB2, BDNF, WNT3, CD44, MDFIC, CTGF, TIAM1, SEMA7A, ERP29, HRK, ARNTL, BCL2L11, SKOR2, JUN, PDE5A, CARTPT, COL1A1, LRRK2, ADAMTS3, EIF2AK3, NETO2, CAV2, TWSG1, FGFR3, ERBB4, CLU, DCDC2A, RRAGD, TIMP2, RIMS1, TIMP3, PXN, CCL6, ADCYAP1, ECE1, ADRA2A, BMF, CSF1R, MDFI, BMP4, NTF3, TGFBR1, SMAD3, GAS1, SHANK1, CD63, KITL, TRIM62, SHANK3, CDKN1C, SHOX2, …
GOTERM_BP_FAT	GO:0000165~MAPK cascade	1.39757e-06	0.002754	ZAK, LMO3, LEPR, SORL1, UCHL1, TLR2, ITPKB, DAB2, CD44, APOE, MDFIC, CTGF, TIAM1, SEMA7A, TRPV4, TGFA, ANGPT1, ICAM1, LYN, ERP29, PTPRR, WNK2, GRM1, GPR37L1, CD84, GRM5, GRM4, SH2D3C, KSR2, JUN, ITGB1BP1, PDE5A, CARTPT, NRK, NGFR, C1QL4, LRRK2, TREM2, CAV2, WNT16, FGFR3, ERBB4, OPRK1, TIMP2, TIMP3, CD24A, PXN, ADCYAP1, TRIB1, CCL6, ZFP36L1, ECE1, AGT, ADRA2A, THBS1, CSF1R, SCG2, MDFI, BMP4, NTF3,…
GOTERM_BP_FAT	GO:0023014~signal transduction by protein phosphorylation	1.81916e-06	0.00358476	ZAK, LMO3, LEPR, SORL1, UCHL1, TLR2, ITPKB, DAB2, CD44, APOE, MDFIC, CTGF, TIAM1, SEMA7A, TRPV4, TGFA, ANGPT1, ICAM1, LYN, ERP29, PTPRR, WNK2, GRM1, GPR37L1, CD84, GRM5, GRM4, SH2D3C, KSR2, JUN, ITGB1BP1, PDE5A, CARTPT, NRK, NGFR, C1QL4, LRRK2, TREM2, CAV2, WNT16, FGFR3, ERBB4, OPRK1, TIMP2, TIMP3, CD24A, PXN, ADCYAP1, TRIB1, CCL6, ZFP36L1, ECE1, AGT, ADRA2A, THBS1, CSF1R, SCG2, MDFI, BMP4, NTF3,…
GOTERM_BP_FAT	GO:0043410~positive regulation of MAPK cascade	2.34428e-06	0.00461953	ZAK, LEPR, TLR2, DAB2, CD44, CTGF, MDFIC, TIAM1, SEMA7A, TGFA, TRPV4, ANGPT1, ICAM1, ERP29, GRM1, GPR37L1, CD84, GRM5, GRM4, KSR2, JUN, PDE5A, CARTPT, NRK, NGFR, LRRK2, TREM2, CAV2, WNT16, FGFR3, ERBB4, OPRK1, TIMP2, CD24A, PXN, CCL6, ADCYAP1, AGT, ADRA2A, THBS1, CSF1R, MDFI, BMP4, NTF3, KL, TGFBR1, IGF2, MID1, KITL, EPOR, HTR2C, IGFBP3, ST5, F2R
GOTERM_BP_FAT	GO:0001934~positive regulation of protein phosphorylation	2.55796e-06	0.00504059	STIL, FGF7, ZAK, GDF7, LEPR, NELL1, TLR2, SDC4, CAMKK2, S1PR2, EDNRB, DAB2, BDNF, ATP2B4, CD44, MDFIC, CTGF, TIAM1, SEMA7A, TRPV4, TGFA, MMD2, ANGPT1, RAPGEF3, NEURL1A, AKT2, ICAM1, LYN, ERP29, GRM1, GPR37L1, GRM5, CD84, GRM4, KSR2, CCND2, JUN, ITGB1BP1, PDE5A, CEMIP, CDK2AP1, CARTPT, NRK, NGFR, LRRK2, TREM2, CAV2, WNT16, FGFR3, CDK5R2, CCK, ERBB4, ENPP2, OPRK1, CLU, TIMP2, CD24A, PXN, ADCYAP1, C…
GOTERM_BP_FAT	GO:0043408~regulation of MAPK cascade	2.57831e-06	0.00508068	ZAK, LMO3, GDF7, LEPR, SORL1, UCHL1, TLR2, DAB2, CD44, CTGF, MDFIC, APOE, TIAM1, SEMA7A, TRPV4, TGFA, ANGPT1, ICAM1, LYN, ERP29, PTPRR, WNK2, GRM1, GPR37L1, CD84, GRM5, GRM4, KSR2, JUN, ITGB1BP1, PDE5A, CARTPT, NRK, NGFR, C1QL4, LRRK2, TREM2, CAV2, WNT16, FGFR3, ERBB4, OPRK1, TIMP2, TIMP3, CD24A, PXN, ADCYAP1, TRIB1, CCL6, ECE1, AGT, ADRA2A, THBS1, CSF1R, MDFI, BMP4, NTF3, KL, TGFBR1, IGF2, MID1,…
GOTERM_BP_FAT	GO:0042327~positive regulation of phosphorylation	2.98399e-06	0.00588006	STIL, FGF7, ZAK, GDF7, LEPR, NELL1, TLR2, SDC4, CAMKK2, S1PR2, EDNRB, BDNF, DAB2, ATP2B4, CD44, MDFIC, CTGF, TIAM1, SEMA7A, TRPV4, TGFA, MMD2, ANGPT1, RAPGEF3, NEURL1A, AKT2, ICAM1, LYN, ERP29, GRM1, GPR37L1, GRM5, CD84, GRM4, KSR2, CCND2, JUN, ITGB1BP1, PDE5A, CEMIP, CDK2AP1, CARTPT, NRK, NGFR, LRRK2, TREM2, CAV2, WNT16, FGFR3, CDK5R2, CCK, ERBB4, ENPP2, OPRK1, CLU, TIMP2, CD24A, PXN, ADCYAP1, C…
GOTERM_BP_FAT	GO:1902531~regulation of intracellular signal transduction	3.15553e-06	0.00621808	ZAK, GDF7, LMO3, TLR2, RASGEF1A, ITPKB, RORA, DAB2, ATP2B4, CD44, SERPINE2, MDFIC, APOE, CTGF, TIAM1, SEMA7A, ERP29, PSD3, PTPRR, ARNTL, PSD2, WNK2, RASGRF2, SIPA1L1, JUN, PDE5A, CARTPT, LRRK2, EPS8L2, EIF2AK3, KALRN, CAV2, FGFR3, ERBB4, GNAI1, CLU, ABCA1, BDKRB2, RRAGD, TIMP2, TIMP3, PXN, CCL6, ADCYAP1, PPP1R16B, ECE1, ADRA2A, FGD3, CSF1R, MDFI, BMP4, ARHGEF33, NTF3, VIMP, TGFBR1, ARHGEF37, TRIO…
GOTERM_BP_FAT	GO:0065009~regulation of molecular function	1.46568e-05	0.0288786	STIL, NOG, ADCY1, ZAK, SCN3B, NELL1, RGL3, TLR2, IQGAP2, PRKG1, AQP1, BDNF, DAB2, ATP2B4, STAC, CD44, GALR1, SERPINE2, TIAM1, CTGF, APOE, MDFIC, PPP1R1B, ASPH, DAP, RAPGEF3, SCN2B, CRTAC1, ERP29, PRKAB2, CST3, PKIB, NR0B2, WNK2, BCL2L11, TMEM132C, THY1, CRHR1, RASGRF2, SIPA1L1, JUN, PDE5A, CARTPT, NGB, LRRK2, EIF2AK3, KALRN, MVP, TRAF1, NETO2, CAV2, SCN1B, DBNDD2, CDK5R2, FGFR3, ERBB4, NEK2, CRTC…
GOTERM_BP_FAT	GO:0045859~regulation of protein kinase activity	2.01355e-05	0.0396714	STIL, ZAK, NELL1, SORL1, UCHL1, SDC4, CAMKK2, DAB2, CASP3, ATP2B4, PCP4, MDFIC, APOE, TIAM1, PPP1R1B, TGFA, MMD2, ANGPT1, NEURL1A, LYN, PRKAB2, ERP29, PKIB, GRM1, THY1, GRM5, GRM4, BGN, CCND2, ITGB1BP1, PDE5A, CEMIP, CARTPT, NRK, LRRK2, MVP, CDK5R2, DBNDD2, RTN4RL1, CLU, 1500015O10RIK, CD24A, PXN, ADCYAP1, TRIB1, CALCA, ACE, UBASH3B, LRRTM3, AGT, ADRA2A, THBS1, CSF1R, MDFI, BMP4, NTF3, TGFBR1, FB…
GOTERM_BP_FAT	GO:0031399~regulation of protein modification process	2.04014e-05	0.0401953	STIL, NOG, ZAK, GDF7, LMO3, NELL1, TLR2, ITPKB, S1PR2, DAB2, BDNF, ATP2B4, CD44, TIAM1, CTGF, MDFIC, PPP1R1B, APOE, SEMA7A, RAPGEF3, PID1, TRABD2B, ERP29, PRKAB2, PTPRR, PKIB, WNK2, THY1, JUN, PDE5A, CARTPT, HBB-BT, LRRK2, EIF2AK3, MVP, CAV2, DBNDD2, CDK5R2, FGFR3, ERBB4, ENPP2, CLU, BDKRB2, TIMP2, TIMP3, PXN, CCL6, ADCYAP1, PPP1R16B, ACE, ECE1, UBASH3B, ADRA2A, AUTS2, CSF1R, MDFI, BMP4, NTF3, TG…
GOTERM_BP_FAT	GO:0070371~ERK1 and ERK2 cascade	3.38199e-05	0.0666242	FGFR3, ERBB4, LMO3, TLR2, TIMP3, CCL6, ADCYAP1, ZFP36L1, DAB2, CD44, CTGF, AGT, SEMA7A, TRPV4, ANGPT1, CSF1R, BMP4, ICAM1, LYN, PTPRR, WNK2, DUSP4, DUSP1, ITGB1BP1, JUN, EPOR, C1QL4, TREM2, HTR2C, ST5, F2R, DUSP6
GOTERM_BP_FAT	GO:0043085~positive regulation of catalytic activity	4.16868e-05	0.0821157	STIL, ADCY1, ZAK, NELL1, SORL1, RGL3, SDC4, CAMKK2, DAB2, ATP2B4, CD44, CTGF, APOE, MDFIC, TIAM1, TGFA, MMD2, ANGPT1, DAP, NEURL1A, ASPH, RAPGEF3, AKT2, ICAM1, LYN, ARHGEF19, ERP29, PKIB, ARHGAP24, GRM1, BCL2L11, THY1, GRM5, CRHR1, GRM4, GNAL, CCND2, SIPA1L1, ITGB1BP1, PDE5A, CEMIP, CARTPT, NRK, NGFR, NGB, LRRK2, EIF2AK3, SRGAP2, KALRN, CAV2, FGFR3, CDK5R2, CCK, ERBB4, NEK2, CLU, TIMP2, CD24A, PX…
GOTERM_BP_FAT	GO:0016310~phosphorylation	5.53617e-05	0.109039	STIL, NOG, ZAK, LMO3, GDF7, NELL1, TLR2, ITPKB, PRKG1, ITPKA, S1PR2, BDNF, DAB2, ATP2B4, CD44, TIAM1, CTGF, APOE, MDFIC, PPP1R1B, SEMA7A, RAPGEF3, PID1, ERP29, PRKAB2, PTPRR, PKIB, WNK2, THY1, CAMK4, JUN, MAPK4, PDE5A, CARTPT, HBB-BT, LRRK2, ERC1, EIF2AK3, KALRN, MVP, CAV2, DBNDD2, CDK5R2, FGFR3, ERBB4, NEK2, ENPP2, ALDOC, STK10, CLU, PEAK1, STK17B, BDKRB2, TIMP2, TIMP3, PXN, CCL6, ADCYAP1, ACE, …
GOTERM_BP_FAT	GO:0043549~regulation of kinase activity	5.89956e-05	0.116192	STIL, ZAK, NELL1, SORL1, UCHL1, SDC4, CAMKK2, DAB2, CASP3, ATP2B4, CD44, PCP4, PPP1R1B, MDFIC, APOE, TIAM1, TGFA, MMD2, ANGPT1, NEURL1A, LYN, PRKAB2, ERP29, PKIB, GRM1, THY1, GRM5, GRM4, BGN, CCND2, ITGB1BP1, PDE5A, CEMIP, CARTPT, NRK, LRRK2, MVP, FGFR3, CDK5R2, DBNDD2, RTN4RL1, ERBB4, CLU, 1500015O10RIK, CD24A, PXN, ADCYAP1, TRIB1, CALCA, ACE, UBASH3B, LRRTM3, AGT, ADRA2A, THBS1, CSF1R, MDFI, BM…
GOTERM_BP_FAT	GO:0050790~regulation of catalytic activity	6.21471e-05	0.122396	STIL, ADCY1, ZAK, NELL1, RGL3, IQGAP2, AQP1, PRKG1, DAB2, ATP2B4, CD44, SERPINE2, GALR1, MDFIC, PPP1R1B, APOE, CTGF, TIAM1, ASPH, DAP, RAPGEF3, ERP29, PRKAB2, CST3, PKIB, BCL2L11, TMEM132C, THY1, CRHR1, SIPA1L1, PDE5A, CARTPT, NGB, LRRK2, EIF2AK3, KALRN, MVP, CAV2, DBNDD2, CDK5R2, FGFR3, ERBB4, NEK2, CLU, TIMP2, TIMP3, PXN, CCL6, ADCYAP1, ACE, UBASH3B, ADRA2A, CSF1R, MDFI, BMP4, NTF3, TGFBR1, SPT…
GOTERM_BP_FAT	GO:0033674~positive regulation of kinase activity	8.72e-05	0.171696	STIL, FGFR3, CDK5R2, ERBB4, ZAK, NELL1, CLU, SDC4, CD24A, PXN, ADCYAP1, CAMKK2, CALCA, ACE, DAB2, ATP2B4, CD44, TIAM1, MDFIC, AGT, ADRA2A, TGFA, MMD2, ANGPT1, NEURL1A, THBS1, CSF1R, MDFI, BMP4, NTF3, LYN, TGFBR1, FBN1, ERP29, GRM1, KITL, GRM5, GRM4, PRLR, CCND2, ITGB1BP1, PDE5A, CEMIP, CARTPT, NRK, LRP8, LRRK2, F2R
GOTERM_BP_FAT	GO:0070372~regulation of ERK1 and ERK2 cascade	9.28132e-05	0.182738	FGFR3, ERBB4, LMO3, TLR2, TIMP3, CCL6, ADCYAP1, DAB2, ECE1, CD44, TIAM1, CTGF, SEMA7A, TRPV4, ANGPT1, CSF1R, BMP4, ICAM1, LYN, PTPRR, WNK2, DUSP4, DUSP1, ITGB1BP1, JUN, EPOR, C1QL4, TREM2, HTR2C, ST5, F2R, DUSP6
GOTERM_BP_FAT	GO:0051347~positive regulation of transferase activity	0.000107212	0.21106	STIL, ZAK, NELL1, SORL1, SDC4, CAMKK2, DAB2, ATP2B4, CD44, TIAM1, MDFIC, TGFA, ANGPT1, MMD2, NEURL1A, LYN, ERP29, PKIB, GRM1, GRM5, GRM4, CCND2, ITGB1BP1, PDE5A, CEMIP, CARTPT, NRK, LRRK2, FGFR3, CDK5R2, ERBB4, NEK2, CLU, CD24A, PXN, TRIB1, ADCYAP1, CALCA, ACE, AGT, ADRA2A, THBS1, CSF1R, BMP4, MDFI, NTF3, TGFBR1, FBN1, IGF2, CDC20, KITL, PRLR, LRP8, F2R
GOTERM_BP_FAT	GO:0006793~phosphorus metabolic process	0.000142218	0.279881	NOG, ADCY1, GDF7, NELL1, RORA, PRKG1, AQP1, S1PR2, ATP2B2, HTR1B, BDNF, ATP2B4, CD44, CTGF, APOE, PPP1R1B, SEMA7A, RAPGEF3, PTPRM, PTPRR, WNK2, LPCAT4, TMEM132C, THY1, CRHR1, CAMK4, MAPK4, JUN, EIF2AK3, CDK5R2, DBNDD2, ERBB4, NEK2, ENPP2, ALDOC, STK17B, BDKRB2, PXN, ADCYAP1, ACE, UBASH3B, MDFI, BMP4, GPD1, NTF3, TGFBR1, TRIO, SMAD3, NCKAP1L, CDC42BPG, CSRNP3, CMYA5, BTBD10, SYTL2, PARP1, BMP8A, P…
GOTERM_BP_FAT	GO:0031401~positive regulation of protein modification process	0.000158006	0.310905	STIL, FGF7, ZAK, GDF7, TOLLIP, LEPR, NELL1, TLR2, SDC4, CAMKK2, S1PR2, EDNRB, DAB2, BDNF, ATP2B4, CD44, MDFIC, CTGF, TIAM1, SEMA7A, TRPV4, TGFA, MMD2, ANGPT1, RAPGEF3, NEURL1A, AKT2, ICAM1, LYN, TRABD2B, ERP29, GRM1, GPR37L1, GRM5, CD84, GRM4, KSR2, CCND2, JUN, ITGB1BP1, PDE5A, CEMIP, CDK2AP1, CARTPT, NRK, NGFR, LRRK2, TREM2, CAV2, WNT16, FGFR3, CDK5R2, CCK, ERBB4, ENPP2, OPRK1, CLU, TIMP2, CD24A…
GOTERM_BP_FAT	GO:0045860~positive regulation of protein kinase activity	0.000181058	0.356188	STIL, CDK5R2, ZAK, NELL1, CLU, SDC4, CD24A, PXN, ADCYAP1, CAMKK2, CALCA, ACE, DAB2, ATP2B4, TIAM1, MDFIC, AGT, ADRA2A, TGFA, MMD2, ANGPT1, NEURL1A, THBS1, CSF1R, MDFI, BMP4, NTF3, TGFBR1, FBN1, ERP29, GRM1, KITL, GRM5, GRM4, PRLR, CCND2, ITGB1BP1, PDE5A, CEMIP, CARTPT, NRK, LRP8, LRRK2, F2R
GOTERM_BP_FAT	GO:0006796~phosphate-containing compound metabolic process	0.000184574	0.363094	NOG, ADCY1, GDF7, NELL1, RORA, PRKG1, AQP1, S1PR2, ATP2B2, HTR1B, BDNF, ATP2B4, CD44, CTGF, APOE, PPP1R1B, SEMA7A, RAPGEF3, PTPRM, PTPRR, WNK2, LPCAT4, TMEM132C, THY1, CRHR1, CAMK4, MAPK4, JUN, EIF2AK3, CDK5R2, DBNDD2, ERBB4, NEK2, ENPP2, ALDOC, STK17B, BDKRB2, PXN, ADCYAP1, ACE, UBASH3B, MDFI, BMP4, GPD1, NTF3, TGFBR1, TRIO, SMAD3, NCKAP1L, CDC42BPG, CSRNP3, CMYA5, BTBD10, SYTL2, PARP1, BMP8A, P…
GOTERM_BP_FAT	GO:0044093~positive regulation of molecular function	0.000186107	0.366104	STIL, ADCY1, ZAK, NELL1, RGL3, TLR2, PRKG1, DAB2, BDNF, ATP2B4, CD44, MDFIC, APOE, CTGF, TIAM1, RAPGEF3, DAP, ASPH, ERP29, PKIB, WNK2, BCL2L11, THY1, CRHR1, SIPA1L1, PDE5A, CARTPT, NGB, LRRK2, EIF2AK3, KALRN, TRAF1, CAV2, CDK5R2, FGFR3, ERBB4, NEK2, CRTC1, CLU, CACNB2, TIMP2, PXN, ADCYAP1, CCL6, ACE, ADRA2A, CSF1R, MDFI, BMP4, NTF3, TGFBR1, SMAD3, CDC20, KITL, TRIM62, SHANK3, BBC3, RGS4, EBF2, RG…
GOTERM_BP_FAT	GO:0051338~regulation of transferase activity	0.000414153	0.812974	STIL, ZAK, NELL1, SORL1, UCHL1, SDC4, CAMKK2, DAB2, CASP3, ATP2B4, CD44, PCP4, PPP1R1B, MDFIC, APOE, TIAM1, TGFA, MMD2, ANGPT1, NEURL1A, LYN, PRKAB2, ERP29, PKIB, GRM1, THY1, GRM5, GRM4, BGN, CCND2, ITGB1BP1, PDE5A, CEMIP, CARTPT, NRK, LRRK2, MVP, FGFR3, CDK5R2, DBNDD2, RTN4RL1, ERBB4, NEK2, CLU, 1500015O10RIK, CD24A, PXN, ADCYAP1, TRIB1, CALCA, ACE, UBASH3B, LRRTM3, AGT, ADRA2A, THBS1, CSF1R, MD…
GOTERM_BP_FAT	GO:0032270~positive regulation of cellular protein metabolic process	0.000715127	1.39984	STIL, ZAK, GDF7, NELL1, TLR2, S1PR2, DAB2, BDNF, ATP2B4, CD44, MDFIC, APOE, CTGF, TIAM1, SEMA7A, RBMS3, RAPGEF3, DAP, ASPH, ERP29, TRABD2B, BCL2L11, JUN, PDE5A, CARTPT, LRRK2, EIF2AK3, CAV2, CDK5R2, FGFR3, ERBB4, ENPP2, CLU, IL33, TIMP2, PXN, ADCYAP1, CCL6, PPP1R16B, ACE, ADRA2A, AUTS2, CSF1R, MDFI, BMP4, NTF3, TGFBR1, SMAD3, CDC20, KITL, MPRIP, BBC3, ANTXR1, ST5, BMP8A, FGF7, TOLLIP, LEPR, CPEB1…
GOTERM_BP_FAT	GO:0051247~positive regulation of protein metabolic process	0.00082228	1.60798	STIL, ZAK, GDF7, NELL1, TLR2, S1PR2, DAB2, BDNF, ATP2B4, CD44, MDFIC, APOE, CTGF, TIAM1, SEMA7A, RBMS3, RAPGEF3, DAP, ASPH, ERP29, TRABD2B, BCL2L11, JUN, PDE5A, CARTPT, LRRK2, EIF2AK3, CAV2, CDK5R2, FGFR3, ERBB4, ENPP2, CLU, IL33, TIMP2, PXN, ADCYAP1, CCL6, PPP1R16B, ACE, ADRA2A, AUTS2, CSF1R, MDFI, BMP4, NTF3, TGFBR1, SMAD3, CDC20, KITL, MPRIP, BBC3, ANTXR1, ST5, BMP8A, FGF7, TOLLIP, LEPR, SORL1…
GOTERM_BP_FAT	GO:0032147~activation of protein kinase activity	0.000923866	1.80492	ZAK, PXN, CAMKK2, CALCA, DAB2, MDFIC, AGT, ADRA2A, TGFA, ANGPT1, THBS1, BMP4, MDFI, NTF3, TGFBR1, FBN1, ERP29, GRM1, GRM5, GRM4, PRLR, ITGB1BP1, CARTPT, NRK, LRRK2, F2R
GOTERM_BP_FAT	GO:0051246~regulation of protein metabolic process	0.0016073	3.12016	STIL, NOG, ZAK, LMO3, GDF7, NELL1, TLR2, ITPKB, AQP1, S1PR2, BDNF, DAB2, ATP2B4, CD44, SERPINE2, TIAM1, CTGF, APOE, GRIN2C, MDFIC, PPP1R1B, SEMA7A, BTBD3, CFH, RBMS3, ASPH, DAP, RAPGEF3, PID1, ENC1, TRABD2B, ERP29, PRKAB2, CST3, PTPRR, PKIB, ARNTL, WNK2, BCL2L11, THY1, CD59A, JUN, PDE5A, CARTPT, HBB-BT, LRRK2, EIF2AK3, MVP, CAV2, DBNDD2, CDK5R2, FGFR3, ERBB4, ENPP2, CLU, IL33, BDKRB2, TIMP2, TIMP…
GOTERM_BP_FAT	GO:1902533~positive regulation of intracellular signal transduction	0.00187038	3.62199	PPARD, ZAK, SLC20A1, LEPR, TLR2, GJA1, RASGEF1A, ITPKB, DAB2, CD44, CTGF, MDFIC, TIAM1, SEMA7A, TRPV4, TGFA, MMD2, ANGPT1, ICAM1, LYN, ERP29, GRM1, GPR37L1, CD84, GRM5, GRM4, KSR2, JUN, ITGB1BP1, PDE5A, CARTPT, NRK, NGFR, LRRK2, TREM2, EIF2AK3, CAV2, WNT16, FGFR3, ERBB4, OPRK1, COL3A1, CLU, RRAGD, TIMP2, CD24A, PXN, ADCYAP1, CCL6, AGT, ADRA2A, THBS1, CHD5, CSF1R, MDFI, BMP4, NTF3, KL, TGFBR1, IGF…
GOTERM_BP_FAT	GO:0043405~regulation of MAP kinase activity	0.00316969	6.06442	ZAK, UCHL1, SORL1, CD24A, PXN, TRIB1, DAB2, TIAM1, APOE, MDFIC, ADRA2A, TGFA, THBS1, MDFI, BMP4, LYN, NTF3, TGFBR1, ERP29, GRM1, KITL, GRM5, GRM4, DUSP4, DUSP1, PDE5A, CARTPT, NRK, LRRK2, F2R, DUSP6
GOTERM_BP_FAT	GO:0071900~regulation of protein serine/threonine kinase activity	0.00346472	6.61076	STIL, ZAK, NELL1, UCHL1, SORL1, 1500015O10RIK, CD24A, PXN, TRIB1, CASP3, DAB2, ATP2B4, TIAM1, MDFIC, APOE, AGT, ADRA2A, TGFA, THBS1, CSF1R, MDFI, BMP4, NTF3, LYN, TGFBR1, ERP29, PKIB, GRM1, KITL, GRM5, DUSP4, GRM4, DUSP1, CCND2, PDE5A, CEMIP, CARTPT, NRK, LRRK2, F2R, DUSP6
GOTERM_BP_FAT	GO:0032268~regulation of cellular protein metabolic process	0.00411933	7.81226	STIL, NOG, ZAK, LMO3, GDF7, NELL1, TLR2, ITPKB, AQP1, S1PR2, DAB2, BDNF, ATP2B4, CD44, SERPINE2, TIAM1, CTGF, APOE, MDFIC, PPP1R1B, SEMA7A, RBMS3, ASPH, DAP, RAPGEF3, PID1, ENC1, TRABD2B, ERP29, PRKAB2, CST3, PTPRR, PKIB, WNK2, BCL2L11, THY1, CD59A, JUN, PDE5A, CARTPT, HBB-BT, LRRK2, EIF2AK3, MVP, CAV2, DBNDD2, CDK5R2, FGFR3, ERBB4, ENPP2, CLU, IL33, BDKRB2, TIMP2, TIMP3, PXN, CCL6, ADCYAP1, PPP1…
GOTERM_BP_FAT	GO:0000187~activation of MAPK activity	0.0209684	34.1372	MDFI, GRM4, DAB2, NTF3, ZAK, MDFIC, ERP29, ADRA2A, TGFA, THBS1, LRRK2, GRM1, PXN
GOTERM_BP_FAT	GO:0071902~positive regulation of protein serine/threonine kinase activity	0.0344449	49.8792	MDFI, STIL, NTF3, ZAK, NELL1, ERP29, CD24A, KITL, GRM1, PXN, GRM5, GRM4, DAB2, ATP2B4, CCND2, TIAM1, MDFIC, AGT, PDE5A, CEMIP, ADRA2A, TGFA, THBS1, LRRK2, CSF1R
GOTERM_BP_FAT	GO:0043406~positive regulation of MAP kinase activity	0.102688	88.1777	MDFI, ZAK, NTF3, ERP29, KITL, CD24A, GRM1, PXN, GRM4, DAB2, TIAM1, MDFIC, PDE5A, ADRA2A, TGFA, THBS1, LRRK2
GOTERM_BP_FAT	GO:0006464~cellular protein modification process	0.399774	99.9957	NOG, GDF7, B3GALT5, NELL1, PRKG1, KLHDC7A, S1PR2, BDNF, ATP2B4, CD44, CTGF, APOE, PPP1R1B, SEMA7A, BTBD3, RAPGEF3, PTPRM, TRABD2B, PTPRR, WNK2, THY1, CAMK4, MAPK4, JUN, EIF2AK3, GCNT4, CDK5R2, DBNDD2, MGAT5B, ERBB4, NEK2, ENPP2, STK17B, ASB11, BDKRB2, PXN, ADCYAP1, ACE, UBASH3B, GCNT1, MDFI, BMP4, NTF3, TGFBR1, FBXO2, TRIO, NCKAP1L, CDC20, CDC42BPG, CMYA5, HOPX, PARP1, BMP8A, FGF7, BACH2, TOLLIP,…
GOTERM_BP_FAT	GO:0036211~protein modification process	0.399774	99.9957	NOG, GDF7, B3GALT5, NELL1, PRKG1, KLHDC7A, S1PR2, BDNF, ATP2B4, CD44, CTGF, APOE, PPP1R1B, SEMA7A, BTBD3, RAPGEF3, PTPRM, TRABD2B, PTPRR, WNK2, THY1, CAMK4, MAPK4, JUN, EIF2AK3, GCNT4, CDK5R2, DBNDD2, MGAT5B, ERBB4, NEK2, ENPP2, STK17B, ASB11, BDKRB2, PXN, ADCYAP1, ACE, UBASH3B, GCNT1, MDFI, BMP4, NTF3, TGFBR1, FBXO2, TRIO, NCKAP1L, CDC20, CDC42BPG, CMYA5, HOPX, PARP1, BMP8A, FGF7, BACH2, TOLLIP,…
Annotation Cluster 9	Enrichment Score: 4.958962657133035
Category	Term	PValue	FDR	Genes
GOTERM_BP_FAT	GO:0040011~locomotion	3.51755e-09	6.93167e-06	NOG, TUBB2B, GDF7, TLR2, RASGEF1A, POSTN, PRKG1, AQP1, ATP2B2, DAB2, BDNF, WNT3, ATP2B4, CD44, TIAM1, CTGF, GRIN2C, APOE, SEMA7A, RAPGEF3, PTPRM, EFNB3, RREB1, GM21949, PTPRR, THY1, JUN, CX3CR1, LAMC2, COL1A1, LRRK2, BIN2, KALRN, C3AR1, SCN1B, CDK5R2, ERBB4, ENPP2, STK10, PEAK1, DCDC2A, IL33, CCL6, ALCAM, ACE, FOLR1, LHX1, ADRA2A, GCNT1, CSF1R, SPP1, BMP4, COL18A1, SPNS2, NTF3, TGFBR1, SMAD3, NCK…
GOTERM_BP_FAT	GO:0006928~movement of cell or subcellular component	4.29001e-07	0.000845384	NOG, TUBB2B, SCN3B, GDF7, TLR2, RASGEF1A, POSTN, PRKG1, AQP1, DAB2, BDNF, WNT3, ATP2B4, CD44, TIAM1, CTGF, APOE, SEMA7A, RAPGEF3, TTC21A, PTPRM, SCN2B, EFNB3, RREB1, GM21949, PTPRR, THY1, FNBP1L, JUN, CX3CR1, LAMC2, COL1A1, LRRK2, BIN2, KALRN, C3AR1, SCN1B, CDK5R2, ERBB4, ENPP2, STK10, PEAK1, CACNB2, DCDC2A, IL33, KCNJ2, PXN, CCL6, ALCAM, ACE, FOLR1, LHX1, ADRA2A, GCNT1, CSF1R, SPP1, BMP4, COL18A…
GOTERM_BP_FAT	GO:0040012~regulation of locomotion	4.39516e-07	0.000866105	PPARD, NOG, FGF7, AP1AR, BCAR1, SORL1, TLR2, POSTN, CPEB1, SDC4, AQP1, LGR6, PRKG1, DAB2, ARHGAP5, WNT3, APOE, PAK3, TIAM1, SEMA7A, SEMA3D, TRPV4, SEMA3C, ANGPT1, SEMA3B, LBP, RAPGEF3, AKT2, EGR1, ICAM1, PTPRM, LYN, RREB1, PTPRR, PADI2, NEXN, SLIT1, MYADM, SLIT2, THY1, GRM5, SEMA4G, JUN, ITGB1BP1, CX3CR1, CEMIP, PLA2G7, LAMC2, TMSB4X, COL1A1, LRRK2, SRGAP1, SRGAP2, C3AR1, ERBB4, ENPP2, ABHD6, OPR…
GOTERM_BP_FAT	GO:0016477~cell migration	8.62232e-07	0.0016991	NOG, TUBB2B, TLR2, RASGEF1A, POSTN, AQP1, PRKG1, DAB2, CD44, APOE, CTGF, TIAM1, SEMA7A, RAPGEF3, PTPRM, RREB1, GM21949, PTPRR, THY1, JUN, CX3CR1, LAMC2, COL1A1, LRRK2, BIN2, KALRN, C3AR1, CDK5R2, ERBB4, ENPP2, STK10, PEAK1, DCDC2A, IL33, CCL6, ACE, LHX1, FOLR1, ADRA2A, GCNT1, CSF1R, SPP1, COL18A1, BMP4, SPNS2, NTF3, TGFBR1, SMAD3, NCKAP1L, CD63, KITL, CYP7B1, PPARD, FGF7, BCAR1, SORL1, HEXB, GJA1…
GOTERM_BP_FAT	GO:0048870~cell motility	1.53008e-06	0.00301513	NOG, TUBB2B, TLR2, RASGEF1A, POSTN, AQP1, PRKG1, DAB2, ATP2B4, CD44, APOE, CTGF, TIAM1, SEMA7A, RAPGEF3, PTPRM, RREB1, GM21949, PTPRR, THY1, JUN, CX3CR1, LAMC2, COL1A1, LRRK2, BIN2, KALRN, C3AR1, CDK5R2, ERBB4, ENPP2, STK10, PEAK1, DCDC2A, IL33, CCL6, ACE, FOLR1, LHX1, ADRA2A, GCNT1, CSF1R, SPP1, BMP4, COL18A1, SPNS2, NTF3, TGFBR1, SMAD3, NCKAP1L, CD63, KITL, CYP7B1, MYO10, CACNA1E, PPARD, FGF7, …
GOTERM_BP_FAT	GO:0051674~localization of cell	1.53008e-06	0.00301513	NOG, TUBB2B, TLR2, RASGEF1A, POSTN, AQP1, PRKG1, DAB2, ATP2B4, CD44, APOE, CTGF, TIAM1, SEMA7A, RAPGEF3, PTPRM, RREB1, GM21949, PTPRR, THY1, JUN, CX3CR1, LAMC2, COL1A1, LRRK2, BIN2, KALRN, C3AR1, CDK5R2, ERBB4, ENPP2, STK10, PEAK1, DCDC2A, IL33, CCL6, ACE, FOLR1, LHX1, ADRA2A, GCNT1, CSF1R, SPP1, BMP4, COL18A1, SPNS2, NTF3, TGFBR1, SMAD3, NCKAP1L, CD63, KITL, CYP7B1, MYO10, CACNA1E, PPARD, FGF7, …
GOTERM_BP_FAT	GO:0030334~regulation of cell migration	2.49918e-06	0.00492475	PPARD, NOG, FGF7, BCAR1, SORL1, TLR2, POSTN, CPEB1, SDC4, LGR6, AQP1, PRKG1, DAB2, ARHGAP5, APOE, PAK3, TIAM1, SEMA7A, SEMA3D, TRPV4, SEMA3C, ANGPT1, SEMA3B, LBP, RAPGEF3, AKT2, EGR1, ICAM1, PTPRM, LYN, RREB1, PTPRR, PADI2, NEXN, MYADM, SLIT2, THY1, SEMA4G, JUN, ITGB1BP1, CX3CR1, CEMIP, PLA2G7, LAMC2, TMSB4X, COL1A1, SRGAP1, SRGAP2, C3AR1, ERBB4, ENPP2, ABHD6, STK10, COL3A1, ABI3, IL33, CCL28, TR…
GOTERM_BP_FAT	GO:0051270~regulation of cellular component movement	4.11737e-06	0.00811336	PPARD, NOG, FGF7, AP1AR, BCAR1, SORL1, TLR2, POSTN, CPEB1, SDC4, AQP1, LGR6, PRKG1, DAB2, ARHGAP5, WNT3, APOE, PAK3, TIAM1, SEMA7A, SEMA3D, TRPV4, SEMA3C, ANGPT1, SEMA3B, LBP, RAPGEF3, AKT2, EGR1, ICAM1, PTPRM, LYN, RREB1, PTPRR, PADI2, NEXN, SLIT1, MYADM, SLIT2, THY1, SEMA4G, JUN, ITGB1BP1, CX3CR1, CEMIP, PLA2G7, LAMC2, TMSB4X, COL1A1, SRGAP1, CASQ2, SRGAP2, C3AR1, ERBB4, ENPP2, ABHD6, STK10, CO…
GOTERM_BP_FAT	GO:2000145~regulation of cell motility	6.31339e-06	0.0124404	PPARD, NOG, FGF7, AP1AR, BCAR1, SORL1, TLR2, POSTN, CPEB1, SDC4, LGR6, AQP1, PRKG1, DAB2, ARHGAP5, APOE, PAK3, TIAM1, SEMA7A, SEMA3D, TRPV4, SEMA3C, ANGPT1, SEMA3B, LBP, RAPGEF3, AKT2, EGR1, ICAM1, PTPRM, LYN, RREB1, PTPRR, PADI2, NEXN, MYADM, SLIT2, THY1, SEMA4G, JUN, ITGB1BP1, CX3CR1, CEMIP, PLA2G7, LAMC2, TMSB4X, COL1A1, SRGAP1, SRGAP2, C3AR1, ERBB4, ENPP2, ABHD6, STK10, COL3A1, ABI3, IL33, CC…
GOTERM_BP_FAT	GO:0040017~positive regulation of locomotion	4.19676e-05	0.0826687	FGF7, BCAR1, TLR2, POSTN, CPEB1, LGR6, AQP1, DAB2, ARHGAP5, TIAM1, PAK3, SEMA7A, SEMA3D, SEMA3C, TRPV4, SEMA3B, ANGPT1, LBP, RAPGEF3, AKT2, EGR1, ICAM1, LYN, RREB1, MYADM, SLIT2, SEMA4G, ITGB1BP1, JUN, CEMIP, PLA2G7, TMSB4X, LAMC2, COL1A1, C3AR1, ERBB4, ENPP2, OPRK1, AGT, ADRA2A, THBS1, CSF1R, SCG2, COL18A1, BMP4, NTF3, TGFBR1, NCKAP1L, SMAD3, KITL, CDH13, F2R
GOTERM_BP_FAT	GO:0040013~negative regulation of locomotion	4.64466e-05	0.0914876	PPARD, NOG, ERBB4, ABHD6, AP1AR, COL3A1, IL33, PRKG1, CCL28, TRIB1, WNT3, APOE, SEMA3D, SEMA3C, SEMA3B, THBS1, PTPRM, PTPRR, PADI2, DPYSL3, CD63, SLIT1, SLIT2, THY1, GRM5, NBL1, SEMA4G, ITGB1BP1, CX3CR1, SULF1, HTR2C, PHLDB2, IGFBP3, SRGAP1, IGFBP5, SRGAP2
GOTERM_BP_FAT	GO:0030335~positive regulation of cell migration	0.00012304	0.242183	FGF7, BCAR1, TLR2, POSTN, CPEB1, LGR6, AQP1, DAB2, ARHGAP5, TIAM1, PAK3, SEMA7A, SEMA3D, SEMA3C, TRPV4, SEMA3B, ANGPT1, LBP, RAPGEF3, AKT2, EGR1, ICAM1, LYN, RREB1, MYADM, SEMA4G, ITGB1BP1, JUN, PLA2G7, CEMIP, TMSB4X, LAMC2, COL1A1, C3AR1, ERBB4, ENPP2, AGT, ADRA2A, THBS1, CSF1R, COL18A1, BMP4, NTF3, TGFBR1, NCKAP1L, SMAD3, KITL, CDH13, F2R
GOTERM_BP_FAT	GO:0051272~positive regulation of cellular component movement	0.00018285	0.359708	FGF7, BCAR1, TLR2, POSTN, CPEB1, LGR6, AQP1, DAB2, ARHGAP5, TIAM1, PAK3, SEMA7A, SEMA3D, SEMA3C, TRPV4, SEMA3B, ANGPT1, LBP, RAPGEF3, AKT2, EGR1, ICAM1, LYN, RREB1, MYADM, SEMA4G, ITGB1BP1, JUN, PLA2G7, CEMIP, TMSB4X, LAMC2, COL1A1, C3AR1, ERBB4, ENPP2, AGT, ADRA2A, BCL6, THBS1, CSF1R, COL18A1, BMP4, NTF3, TGFBR1, NCKAP1L, SMAD3, KITL, CDH13, F2R
GOTERM_BP_FAT	GO:2000147~positive regulation of cell motility	0.000183842	0.361655	FGF7, BCAR1, TLR2, POSTN, CPEB1, LGR6, AQP1, DAB2, ARHGAP5, TIAM1, PAK3, SEMA7A, SEMA3D, SEMA3C, TRPV4, SEMA3B, ANGPT1, LBP, RAPGEF3, AKT2, EGR1, ICAM1, LYN, RREB1, MYADM, SEMA4G, ITGB1BP1, JUN, PLA2G7, CEMIP, TMSB4X, LAMC2, COL1A1, C3AR1, ERBB4, ENPP2, AGT, ADRA2A, THBS1, CSF1R, COL18A1, BMP4, NTF3, TGFBR1, NCKAP1L, SMAD3, KITL, CDH13, F2R
GOTERM_BP_FAT	GO:0051271~negative regulation of cellular component movement	0.000184711	0.363362	PPARD, NOG, ERBB4, ABHD6, AP1AR, COL3A1, IL33, PRKG1, CCL28, TRIB1, WNT3, APOE, SEMA3D, SEMA3C, SEMA3B, THBS1, PTPRM, PTPRR, PADI2, DPYSL3, CD63, SLIT1, SLIT2, THY1, NBL1, SEMA4G, ITGB1BP1, CX3CR1, SULF1, PHLDB2, IGFBP3, SRGAP1, IGFBP5, SRGAP2
GOTERM_BP_FAT	GO:2000146~negative regulation of cell motility	0.00177227	3.43514	PPARD, NOG, ERBB4, ABHD6, AP1AR, COL3A1, IL33, PRKG1, CCL28, TRIB1, APOE, THBS1, PTPRM, PTPRR, PADI2, DPYSL3, CD63, SLIT2, THY1, NBL1, ITGB1BP1, SULF1, CX3CR1, PHLDB2, IGFBP3, SRGAP1, IGFBP5, SRGAP2
GOTERM_BP_FAT	GO:0030336~negative regulation of cell migration	0.00217146	4.19326	NOG, PPARD, ERBB4, ABHD6, COL3A1, IL33, PRKG1, CCL28, TRIB1, APOE, THBS1, PTPRM, PTPRR, PADI2, DPYSL3, CD63, SLIT2, THY1, NBL1, ITGB1BP1, SULF1, CX3CR1, PHLDB2, IGFBP3, SRGAP1, IGFBP5, SRGAP2
Annotation Cluster 10	Enrichment Score: 4.587650370034326
Category	Term	PValue	FDR	Genes
GOTERM_BP_FAT	GO:0048667~cell morphogenesis involved in neuron differentiation	5.85999e-08	0.000115477	NOG, ADCY1, GDF7, MYO7A, UCHL1, PIP5K1C, FSTL4, ITPKA, OGN, ATP2B2, BDNF, SLC1A3, WNT3, PAK3, APOE, TIAM1, SEMA7A, BTBD3, EEF2K, SEMA3D, SEMA3C, SEMA3B, BOC, PTPRM, EFNB3, BAIAP2, COL25A1, SLIT1, SLIT2, THY1, SLITRK4, SEMA4G, SIPA1L1, NGFR, LRRK2, KALRN, ABLIM1, FMOD, COBL, FGFR3, CCK, SCN1B, XK, DCDC2A, CD24A, ALCAM, NPTX1, LHX1, ETV1, CAMK2B, PPP3CA, CAMK2A, ETV4, MYO5B, CSF1R, SPP1, NGEF, NTF3…
GOTERM_BP_FAT	GO:0042330~taxis	3.85717e-06	0.00760064	NOG, FGF7, GDF7, BCAR1, PIP5K1C, EDNRB, BDNF, WNT3, TIAM1, SEMA3D, SEMA3C, TRPV4, SEMA3B, ANGPT1, LBP, BOC, AKT2, PTPRM, EFNB3, LYN, PADI2, SLIT1, SLIT2, SEMA4G, CX3CR1, PLA2G7, NGFR, BIN2, ABLIM1, C3AR1, SCN1B, ENPP2, CD24A, CCL28, CCL6, CALCA, ALCAM, LHX1, ETV1, THBS1, ETV4, CSF1R, SCG2, SPP1, BMP4, NTF3, NCKAP1L, NLGN2, SMAD3, GAS1, LMX1A, CDH13, CYP7B1, NBL1, ID2, BMPR1B
GOTERM_BP_FAT	GO:0061564~axon development	6.33863e-06	0.0124901	NOG, ADCY1, GDF7, UCHL1, PIP5K1C, FSTL4, OGN, BDNF, WNT3, TIAM1, PAK3, APOE, SEMA7A, SEMA3D, SEMA3C, SEMA3B, BOC, PTPRM, EFNB3, CRTAC1, COL25A1, SLIT1, SLIT2, THY1, SLITRK4, SEMA4G, JUN, NGFR, KALRN, ABLIM1, FMOD, COBL, FGFR3, SCN1B, CCK, RTN4RL1, TNC, XK, CD24A, SCARF1, ALCAM, NPTX1, LHX1, FOLR1, ETV1, MYO5B, ETV4, CSF1R, SPP1, PLP1, NTF3, RTN4R, NTNG2, GAS1, LMX1A, SHOX2, BMPR1B
GOTERM_BP_FAT	GO:0006935~chemotaxis	1.45812e-05	0.0287298	NOG, FGF7, GDF7, BCAR1, PIP5K1C, EDNRB, BDNF, WNT3, TIAM1, SEMA3D, SEMA3C, TRPV4, SEMA3B, ANGPT1, LBP, BOC, AKT2, PTPRM, EFNB3, LYN, PADI2, SLIT1, SLIT2, SEMA4G, CX3CR1, PLA2G7, NGFR, BIN2, ABLIM1, C3AR1, SCN1B, ENPP2, CD24A, CCL28, CCL6, ALCAM, CALCA, LHX1, ETV1, THBS1, ETV4, CSF1R, SCG2, SPP1, BMP4, NTF3, NCKAP1L, SMAD3, GAS1, LMX1A, CDH13, CYP7B1, NBL1, BMPR1B
GOTERM_BP_FAT	GO:0007409~axonogenesis	8.92134e-05	0.175657	NOG, ADCY1, GDF7, UCHL1, FSTL4, PIP5K1C, OGN, BDNF, WNT3, TIAM1, PAK3, APOE, SEMA7A, SEMA3D, SEMA3C, SEMA3B, BOC, PTPRM, EFNB3, COL25A1, SLIT1, SLIT2, THY1, SLITRK4, SEMA4G, NGFR, KALRN, ABLIM1, FMOD, COBL, SCN1B, CCK, FGFR3, XK, CD24A, ALCAM, NPTX1, LHX1, ETV1, MYO5B, ETV4, CSF1R, SPP1, NTF3, RTN4R, NTNG2, GAS1, LMX1A, SHOX2, BMPR1B
GOTERM_BP_FAT	GO:0007411~axon guidance	0.00195422	3.7814	ABLIM1, NOG, SCN1B, GDF7, CD24A, ALCAM, BDNF, WNT3, LHX1, SEMA3D, ETV1, SEMA3C, SEMA3B, BOC, ETV4, CSF1R, PTPRM, NTF3, EFNB3, GAS1, LMX1A, SLIT1, SLIT2, SEMA4G, NGFR, BMPR1B
GOTERM_BP_FAT	GO:0097485~neuron projection guidance	0.00211392	4.08433	ABLIM1, NOG, SCN1B, GDF7, CD24A, ALCAM, BDNF, WNT3, LHX1, SEMA3D, ETV1, SEMA3C, SEMA3B, BOC, ETV4, CSF1R, PTPRM, NTF3, EFNB3, GAS1, LMX1A, SLIT1, SLIT2, SEMA4G, NGFR, BMPR1B
Annotation Cluster 11	Enrichment Score: 4.515987994349764
Category	Term	PValue	FDR	Genes
GOTERM_BP_FAT	GO:0003013~circulatory system process	7.20308e-10	1.41944e-06	PPARD, CORIN, SCN3B, SLC6A4, GJA1, POSTN, PRKG1, EDNRB, PLCB3, HTR1B, ATP2B4, HTR1A, CTGF, APOE, TRPV4, ANGPT1, SLC4A5, KCNMA1, ICAM1, PTPRM, SCN2B, NCALD, SLIT2, CD38, F5, HTR7, ITGB1BP1, PDE5A, COL1A2, CARTPT, CASQ2, C3AR1, SCN1B, CACNB2, BDKRB2, KCNJ2, POMC, ADCYAP1, CALCA, ACE, ECE1, CHD7, HRH3, AGT, ADRA2A, HEG1, KCNE2, GNAO1, OPRL1, KL, SMAD3, NPR3, NTS, ATP2A2, ID2, NPY, HOPX, CACNA1G, CAC…
GOTERM_BP_FAT	GO:0008015~blood circulation	1.2235e-09	2.41101e-06	PPARD, CORIN, SCN3B, SLC6A4, GJA1, POSTN, PRKG1, EDNRB, HTR1B, PLCB3, ATP2B4, HTR1A, CTGF, APOE, TRPV4, ANGPT1, SLC4A5, KCNMA1, ICAM1, PTPRM, SCN2B, NCALD, SLIT2, CD38, F5, HTR7, ITGB1BP1, PDE5A, COL1A2, CARTPT, CASQ2, C3AR1, SCN1B, CACNB2, BDKRB2, KCNJ2, POMC, ADCYAP1, CALCA, ACE, ECE1, CHD7, HRH3, AGT, ADRA2A, KCNE2, GNAO1, OPRL1, KL, SMAD3, NPR3, NTS, ATP2A2, ID2, NPY, HOPX, CACNA1G, CACNA1E, …
GOTERM_BP_FAT	GO:0003018~vascular process in circulatory system	8.71897e-06	0.0171801	PPARD, SLC6A4, GJA1, BDKRB2, PRKG1, ADCYAP1, CALCA, EDNRB, ACE, HTR1B, HTR1A, ECE1, APOE, AGT, ADRA2A, TRPV4, ANGPT1, KCNMA1, ICAM1, PTPRM, SLIT2, CD38, NTS, HTR7, ITGB1BP1, PDE5A, CACNA1G, HTR2C, F2R
GOTERM_BP_FAT	GO:0050880~regulation of blood vessel size	1.56351e-05	0.030806	KCNMA1, ICAM1, PPARD, PTPRM, SLC6A4, GJA1, BDKRB2, PRKG1, ADCYAP1, CALCA, CD38, EDNRB, ACE, HTR1B, HTR1A, ECE1, NTS, APOE, AGT, ITGB1BP1, HTR7, PDE5A, ADRA2A, CACNA1G, HTR2C, F2R
GOTERM_BP_FAT	GO:0035150~regulation of tube size	1.79228e-05	0.0353126	KCNMA1, ICAM1, PPARD, PTPRM, SLC6A4, GJA1, BDKRB2, PRKG1, ADCYAP1, CALCA, CD38, EDNRB, ACE, HTR1B, HTR1A, ECE1, NTS, APOE, AGT, ITGB1BP1, HTR7, PDE5A, ADRA2A, CACNA1G, HTR2C, F2R
GOTERM_BP_FAT	GO:1903522~regulation of blood circulation	0.00034672	0.681034	PPARD, SCN1B, SCN3B, CACNB2, GJA1, KCNJ2, PRKG1, ADCYAP1, CALCA, ATP2B4, ECE1, CTGF, AGT, ADRA2A, KCNE2, KCNMA1, ICAM1, GNAO1, PTPRM, SCN2B, CD38, ATP2A2, PDE5A, HOPX, CACNA1G, CACNA1E, HTR2C, CASQ2, CALM2, F2R
GOTERM_BP_FAT	GO:0042311~vasodilation	0.00339912	6.48955	KCNMA1, CALCA, EDNRB, PPARD, PTPRM, APOE, AGT, ADRA2A, GJA1, BDKRB2, PRKG1, ADCYAP1
GOTERM_BP_FAT	GO:1903524~positive regulation of blood circulation	0.00377992	7.19113	KCNMA1, ICAM1, PPARD, PTPRM, SCN3B, GJA1, PRKG1, ADCYAP1, CD38, CTGF, AGT, PDE5A, ADRA2A, HTR2C, F2R
GOTERM_BP_FAT	GO:0045909~positive regulation of vasodilation	0.00759555	13.9506	KCNMA1, PPARD, PTPRM, AGT, ADRA2A, GJA1, PRKG1, ADCYAP1
GOTERM_BP_FAT	GO:0042312~regulation of vasodilation	0.00949817	17.1439	KCNMA1, PPARD, PTPRM, ECE1, AGT, ADRA2A, GJA1, PRKG1, ADCYAP1
Annotation Cluster 12	Enrichment Score: 4.19930444837008
Category	Term	PValue	FDR	Genes
GOTERM_BP_FAT	GO:0010817~regulation of hormone levels	1.0623e-10	2.09336e-07	PPARD, CORIN, LEPR, GABBR1, GJA1, ILDR2, SYT7, AQP1, VGF, TTR, DAB2, BDNF, HTR1A, GALR1, TIAM1, TRPV4, CDK16, EGR1, KCNMA1, LYN, SLCO4A1, GM21949, NR0B2, ARNTL, RPH3A, CRHR1, CD38, GLUL, CHST8, CARTPT, DOC2B, KALRN, RBP4, GCNT4, RBP1, OPRK1, NNAT, POMC, ADCYAP1, ACE, ECE1, CHD7, PDE1C, AGT, SYBU, ADRA2A, PPP3CA, PCSK6, HPN, SELM, NTF3, NLGN2, IGF2, SLC16A2, RDH11, DIO2, SLC18A2, CACNA1E, BMPR1B, …
GOTERM_BP_FAT	GO:0051046~regulation of secretion	2.25657e-08	4.44679e-05	SNCG, PPARD, KCNC3, CORIN, GRIK1, LEPR, SLC6A4, GABBR1, TLR2, GJA1, POSTN, SYT7, AQP1, PRKG1, SDC4, EDNRB, DAB2, HTR1B, HTR1A, GALR1, PCP4, TIAM1, TRIM9, TRPV4, ANGPT1, CDK16, RAB27B, LYN, ERP29, NR0B2, ARNTL, RPH3A, CD84, CRHR1, CD38, GLUL, HTR7, CARTPT, LRRK2, DOC2B, KALRN, PAM, RBP4, CDK5R2, CCK, RAB3D, OPRK1, NNAT, IL33, POMC, RIMS1, ADCYAP1, CHD7, HRH3, PDE1C, AGT, SYBU, ADRA2A, PPP3CA, CAMK…
GOTERM_BP_FAT	GO:0032940~secretion by cell	4.85724e-08	9.57166e-05	SNCG, PPARD, KCNC3, FGF7, LEPR, SLC6A4, TLR2, GABBR1, GJA1, PIP5K1C, POSTN, ILDR2, SYT7, SDC4, AQP1, PRKG1, VGF, DAB2, HTR1B, BDNF, HTR1A, SERPINE2, GALR1, PCP4, CTGF, TIAM1, TRIM9, TRPV4, ANGPT1, CDK16, RAB27B, LYN, ERP29, NR0B2, ARNTL, RPH3A, CD84, CRHR1, CBLN4, CD38, GLUL, STXBP6, HTR7, CARTPT, LRRK2, STEAP2, DOC2B, KALRN, RBP4, PAM, CDK5R2, CCK, RAB3D, OPRK1, NNAT, IL33, ABCA1, POMC, RIMS1, A…
GOTERM_BP_FAT	GO:1903530~regulation of secretion by cell	1.07941e-07	0.000212709	SNCG, PPARD, KCNC3, LEPR, SLC6A4, GABBR1, TLR2, GJA1, POSTN, SYT7, PRKG1, SDC4, HTR1B, DAB2, HTR1A, GALR1, PCP4, TIAM1, TRIM9, TRPV4, ANGPT1, CDK16, RAB27B, LYN, ERP29, NR0B2, ARNTL, RPH3A, CD84, CRHR1, CD38, GLUL, HTR7, CARTPT, LRRK2, DOC2B, KALRN, PAM, RBP4, CDK5R2, CCK, RAB3D, OPRK1, NNAT, IL33, POMC, RIMS1, ADCYAP1, CHD7, HRH3, PDE1C, AGT, SYBU, ADRA2A, PPP3CA, CAMK2A, MYO5B, CSF1R, LPL, SYT1…
GOTERM_BP_FAT	GO:0009914~hormone transport	5.79764e-07	0.00114247	RBP4, PPARD, OPRK1, LEPR, NNAT, GABBR1, GJA1, ILDR2, SYT7, VGF, POMC, AQP1, ADCYAP1, TTR, DAB2, CHD7, GALR1, TIAM1, PDE1C, SYBU, ADRA2A, TRPV4, PPP3CA, CDK16, SELM, LYN, SLCO4A1, NLGN2, NR0B2, ARNTL, RPH3A, CRHR1, SLC16A2, CD38, GLUL, DIO2, SLC18A2, CARTPT, CACNA1E, DOC2B, HTR2C, ABCC8, KALRN, BMP8A
GOTERM_BP_FAT	GO:0046879~hormone secretion	6.05863e-06	0.0119384	RBP4, PPARD, LEPR, OPRK1, NNAT, GABBR1, GJA1, ILDR2, SYT7, VGF, POMC, AQP1, ADCYAP1, DAB2, CHD7, GALR1, TIAM1, PDE1C, SYBU, ADRA2A, TRPV4, PPP3CA, CDK16, SELM, LYN, NLGN2, NR0B2, ARNTL, RPH3A, CRHR1, CD38, GLUL, DIO2, SLC18A2, CARTPT, CACNA1E, DOC2B, HTR2C, ABCC8, KALRN, BMP8A
GOTERM_BP_FAT	GO:0071705~nitrogen compound transport	7.48537e-06	0.0147496	SNCG, PPARD, GRIK1, SLC6A20A, LEPR, SLC6A4, SLC16A12, GABBR1, TLR2, GJA1, ILDR2, SYT7, CPEB1, AQP1, VGF, TTR, HTR1B, SLC1A3, PCP4, TIAM1, SLC1A6, SLC25A22, SLC25A29, TRPV4, CDK16, DDC, LYN, SLCO4A1, NR0B2, ARNTL, SLC7A11, CRHR1, CD38, GLUL, HTR7, CARTPT, DOC2B, KALRN, RBP4, OPRK1, NNAT, XK, ABCA1, ADCYAP1, ZFP36L1, CHD7, HRH3, PDE1C, FOLR1, AGT, SYBU, ADRA2A, PPP3CA, SLC6A11, MAOB, NLGN2, SLC6A17…
GOTERM_BP_FAT	GO:0023061~signal release	8.65351e-06	0.0170512	PPARD, LEPR, GABBR1, GJA1, ILDR2, SYT7, AQP1, VGF, DAB2, GALR1, TRIM9, TIAM1, TRPV4, CDK16, LYN, ARNTL, NR0B2, RPH3A, CRHR1, CD38, GLUL, CARTPT, LRRK2, DOC2B, KALRN, RBP4, OPRK1, NNAT, POMC, RIMS1, ADCYAP1, CHD7, PDE1C, ADRA2A, SYBU, PPP3CA, SELM, SYT12, NLGN2, LIN7A, CADPS2, DIO2, ATP2A2, SPTBN2, SLC18A2, CACNA1E, HTR2C, ABCC8, CACNA1A, BMP8A
GOTERM_BP_FAT	GO:0002790~peptide secretion	1.26004e-05	0.0248273	RBP4, PPARD, LEPR, NNAT, GABBR1, GJA1, ILDR2, ABCA1, SYT7, VGF, AQP1, ADCYAP1, CHD7, PDE1C, TIAM1, SYBU, ADRA2A, TRPV4, PPP3CA, CDK16, NLGN2, NR0B2, ARNTL, CRHR1, CD38, GLUL, DIO2, SLC18A2, CARTPT, CACNA1E, DOC2B, HTR2C, ABCC8, KALRN, BMP8A
GOTERM_BP_FAT	GO:0030072~peptide hormone secretion	1.69e-05	0.0332978	RBP4, PPARD, LEPR, NNAT, GABBR1, GJA1, ILDR2, SYT7, VGF, AQP1, ADCYAP1, CHD7, PDE1C, TIAM1, SYBU, ADRA2A, TRPV4, PPP3CA, CDK16, NLGN2, NR0B2, ARNTL, CRHR1, CD38, GLUL, DIO2, SLC18A2, CARTPT, CACNA1E, DOC2B, HTR2C, ABCC8, KALRN, BMP8A
GOTERM_BP_FAT	GO:0042886~amide transport	2.614e-05	0.0514987	RBP4, PPARD, LEPR, NNAT, TLR2, GABBR1, GJA1, ILDR2, ABCA1, SYT7, VGF, AQP1, ADCYAP1, CHD7, TIAM1, FOLR1, PDE1C, SYBU, ADRA2A, TRPV4, PPP3CA, CDK16, NLGN2, NR0B2, ARNTL, CRHR1, CD38, GLUL, DIO2, SLC18A2, CARTPT, CACNA1E, DOC2B, HTR2C, ABCC8, KALRN, BMP8A
GOTERM_BP_FAT	GO:0015833~peptide transport	4.25634e-05	0.0838419	RBP4, PPARD, LEPR, NNAT, GABBR1, GJA1, ILDR2, ABCA1, SYT7, VGF, AQP1, ADCYAP1, CHD7, PDE1C, TIAM1, SYBU, ADRA2A, TRPV4, PPP3CA, CDK16, NLGN2, NR0B2, ARNTL, CRHR1, CD38, GLUL, DIO2, SLC18A2, CARTPT, CACNA1E, DOC2B, HTR2C, ABCC8, KALRN, BMP8A
GOTERM_BP_FAT	GO:0046883~regulation of hormone secretion	8.39031e-05	0.165209	RBP4, PPARD, LEPR, OPRK1, NNAT, GABBR1, GJA1, SYT7, POMC, ADCYAP1, DAB2, HTR1A, CHD7, GALR1, TIAM1, PDE1C, SYBU, ADRA2A, PPP3CA, CDK16, NLGN2, NR0B2, ARNTL, CRHR1, CD38, GLUL, CARTPT, CACNA1E, DOC2B, HTR2C, ABCC8, KALRN, BMP8A
GOTERM_BP_FAT	GO:0090276~regulation of peptide hormone secretion	0.000222527	0.4376	RBP4, PPARD, LEPR, NNAT, GABBR1, GJA1, SYT7, ADCYAP1, CHD7, PDE1C, TIAM1, ADRA2A, SYBU, PPP3CA, CDK16, NLGN2, ARNTL, NR0B2, CD38, GLUL, CARTPT, CACNA1E, DOC2B, HTR2C, ABCC8, KALRN, BMP8A
GOTERM_BP_FAT	GO:0002791~regulation of peptide secretion	0.000363727	0.714326	RBP4, PPARD, LEPR, NNAT, GABBR1, GJA1, SYT7, ADCYAP1, CHD7, PDE1C, TIAM1, ADRA2A, SYBU, PPP3CA, CDK16, NLGN2, ARNTL, NR0B2, CD38, GLUL, CARTPT, CACNA1E, DOC2B, HTR2C, ABCC8, KALRN, BMP8A
GOTERM_BP_FAT	GO:0090087~regulation of peptide transport	0.00039996	0.785218	RBP4, PPARD, LEPR, NNAT, GABBR1, GJA1, SYT7, ADCYAP1, CHD7, PDE1C, TIAM1, ADRA2A, SYBU, PPP3CA, CDK16, NLGN2, ARNTL, NR0B2, CD38, GLUL, CARTPT, CACNA1E, DOC2B, HTR2C, ABCC8, KALRN, BMP8A
GOTERM_BP_FAT	GO:0050708~regulation of protein secretion	0.00156605	3.04126	RBP4, PAM, PPARD, LEPR, NNAT, TLR2, GJA1, POSTN, IL33, SYT7, TIAM1, PDE1C, AGT, SYBU, ADRA2A, TRPV4, ANGPT1, PPP3CA, CDK16, CSF1R, LPL, LYN, ERP29, AHI1, NLGN2, MAPK11, NR0B2, ARNTL, CD84, CD38, GLUL, CARTPT, CACNA1E, DOC2B, PARP1, ABCC8, NLRP10, F2R, BMP8A
GOTERM_BP_FAT	GO:0050796~regulation of insulin secretion	0.00157699	3.0622	RBP4, PPARD, LEPR, NNAT, NLGN2, GJA1, SYT7, NR0B2, ARNTL, CD38, GLUL, PDE1C, TIAM1, ADRA2A, SYBU, CARTPT, CACNA1E, PPP3CA, DOC2B, CDK16, ABCC8, BMP8A
GOTERM_BP_FAT	GO:0009306~protein secretion	0.00164986	3.20153	SNCG, RBP4, PPARD, LEPR, NNAT, TLR2, GJA1, ILDR2, POSTN, ABCA1, IL33, SYT7, VGF, TIAM1, PDE1C, AGT, SYBU, ADRA2A, TRPV4, ANGPT1, PPP3CA, CDK16, CSF1R, LPL, LYN, ERP29, NLGN2, MAPK11, NR0B2, ARNTL, CD84, NOTCH2, CD38, CBLN4, GLUL, SLC18A2, CARTPT, CACNA1E, RNF19B, DOC2B, PARP1, ABCC8, NLRP10, F2R, BMP8A
GOTERM_BP_FAT	GO:0030073~insulin secretion	0.00173018	3.35486	RBP4, PPARD, LEPR, NNAT, NLGN2, GJA1, ILDR2, NR0B2, VGF, CD38, GLUL, TIAM1, PDE1C, SLC18A2, ADRA2A, SYBU, CACNA1E, PPP3CA, DOC2B, CDK16, ABCC8, BMP8A
GOTERM_BP_FAT	GO:0046887~positive regulation of hormone secretion	0.0223559	35.9523	RBP4, PPARD, LEPR, NNAT, GABBR1, NLGN2, GJA1, NR0B2, ADCYAP1, CD38, DAB2, GLUL, GALR1, CARTPT, DOC2B
GOTERM_BP_FAT	GO:0090277~positive regulation of peptide hormone secretion	0.0260233	40.5244	RBP4, CD38, GLUL, PPARD, LEPR, NNAT, GABBR1, GJA1, NLGN2, NR0B2, DOC2B, ADCYAP1
GOTERM_BP_FAT	GO:0032024~positive regulation of insulin secretion	0.0303307	45.4988	RBP4, CD38, GLUL, PPARD, LEPR, NNAT, GJA1, NLGN2, NR0B2, DOC2B
GOTERM_BP_FAT	GO:0002793~positive regulation of peptide secretion	0.0365235	51.9632	RBP4, CD38, GLUL, PPARD, LEPR, NNAT, GABBR1, GJA1, NLGN2, NR0B2, DOC2B, ADCYAP1
GOTERM_BP_FAT	GO:0051223~regulation of protein transport	0.124491	92.7189	PPARD, LEPR, SORL1, TLR2, GJA1, POSTN, SYT7, DAB2, TIAM1, MDFIC, TRPV4, ANGPT1, RAPGEF3, CDK16, AKT2, LYN, ERP29, NR0B2, ARNTL, CD84, CD38, GLUL, CAMK4, ITGB1BP1, IPO5, CEMIP, CARTPT, LRRK2, DOC2B, PAM, RBP4, ERBB4, NNAT, IL33, PDE1C, AGT, SYBU, ADRA2A, MTCL1, PPP3CA, CSF1R, BMP4, LPL, TGFBR1, NLGN2, SMAD3, AHI1, MAPK11, SULF2, KCNN3, CACNA1E, PARP1, ABCC8, NLRP10, BMP8A, F2R
Annotation Cluster 13	Enrichment Score: 3.621122058423943
Category	Term	PValue	FDR	Genes
GOTERM_BP_FAT	GO:0010817~regulation of hormone levels	1.0623e-10	2.09336e-07	PPARD, CORIN, LEPR, GABBR1, GJA1, ILDR2, SYT7, AQP1, VGF, TTR, DAB2, BDNF, HTR1A, GALR1, TIAM1, TRPV4, CDK16, EGR1, KCNMA1, LYN, SLCO4A1, GM21949, NR0B2, ARNTL, RPH3A, CRHR1, CD38, GLUL, CHST8, CARTPT, DOC2B, KALRN, RBP4, GCNT4, RBP1, OPRK1, NNAT, POMC, ADCYAP1, ACE, ECE1, CHD7, PDE1C, AGT, SYBU, ADRA2A, PPP3CA, PCSK6, HPN, SELM, NTF3, NLGN2, IGF2, SLC16A2, RDH11, DIO2, SLC18A2, CACNA1E, BMPR1B, …
GOTERM_BP_FAT	GO:0046903~secretion	1.12272e-10	2.21243e-07	SNCG, KCNC3, GRIK1, SLC6A4, TLR2, AQP5, POSTN, ILDR2, SYT7, AQP1, PRKG1, ATP2B2, HTR1B, DAB2, BDNF, HTR1A, SERPINE2, GALR1, CTGF, TIAM1, RAB27B, SLC4A5, ERP29, NR0B2, ARNTL, RPH3A, CRHR1, CBLN4, CD38, GLUL, HTR7, CARTPT, CAR9, LRRK2, DOC2B, EIF2AK3, KALRN, PAM, RBP4, CDK5R2, ERBB4, IL33, BDKRB2, ABCA1, POMC, RIMS1, ADCYAP1, ACE, SYBU, ADRA2A, CSF1R, LPL, MAOB, SYT12, LIN7A, NOTCH2, DIO2, ATP2A2, …
GOTERM_BP_FAT	GO:0051049~regulation of transport	1.94038e-09	3.8237e-06	KCNC2, KCNC1, SNCG, KCNC3, GRIK1, SCN3B, SLC6A4, TLR2, POSTN, SYT7, PRKG1, AQP1, ATP2B2, HTR1B, DAB2, HTR1A, ATP2B4, STAC, GALR1, SERPINE2, TIAM1, APOE, MDFIC, RAPGEF3, RAB27B, PID1, ACAA2, SCN2B, ERP29, NR0B2, ARNTL, WNK2, RPH3A, THY1, CRHR1, CD38, GLUL, RASGRF2, CAMK4, HTR7, CARTPT, LRRK2, DOC2B, KALRN, CAR7, NETO2, RBP4, PAM, SCN1B, CDK5R2, ERBB4, NKAIN2, NKAIN1, CACNB2, KCNA6, IL33, ABCA1, KC…
GOTERM_BP_FAT	GO:0051046~regulation of secretion	2.25657e-08	4.44679e-05	SNCG, PPARD, KCNC3, CORIN, GRIK1, LEPR, SLC6A4, GABBR1, TLR2, GJA1, POSTN, SYT7, AQP1, PRKG1, SDC4, EDNRB, DAB2, HTR1B, HTR1A, GALR1, PCP4, TIAM1, TRIM9, TRPV4, ANGPT1, CDK16, RAB27B, LYN, ERP29, NR0B2, ARNTL, RPH3A, CD84, CRHR1, CD38, GLUL, HTR7, CARTPT, LRRK2, DOC2B, KALRN, PAM, RBP4, CDK5R2, CCK, RAB3D, OPRK1, NNAT, IL33, POMC, RIMS1, ADCYAP1, CHD7, HRH3, PDE1C, AGT, SYBU, ADRA2A, PPP3CA, CAMK…
GOTERM_BP_FAT	GO:0032940~secretion by cell	4.85724e-08	9.57166e-05	SNCG, PPARD, KCNC3, FGF7, LEPR, SLC6A4, TLR2, GABBR1, GJA1, PIP5K1C, POSTN, ILDR2, SYT7, SDC4, AQP1, PRKG1, VGF, DAB2, HTR1B, BDNF, HTR1A, SERPINE2, GALR1, PCP4, CTGF, TIAM1, TRIM9, TRPV4, ANGPT1, CDK16, RAB27B, LYN, ERP29, NR0B2, ARNTL, RPH3A, CD84, CRHR1, CBLN4, CD38, GLUL, STXBP6, HTR7, CARTPT, LRRK2, STEAP2, DOC2B, KALRN, RBP4, PAM, CDK5R2, CCK, RAB3D, OPRK1, NNAT, IL33, ABCA1, POMC, RIMS1, A…
GOTERM_BP_FAT	GO:1903530~regulation of secretion by cell	1.07941e-07	0.000212709	SNCG, PPARD, KCNC3, LEPR, SLC6A4, GABBR1, TLR2, GJA1, POSTN, SYT7, PRKG1, SDC4, HTR1B, DAB2, HTR1A, GALR1, PCP4, TIAM1, TRIM9, TRPV4, ANGPT1, CDK16, RAB27B, LYN, ERP29, NR0B2, ARNTL, RPH3A, CD84, CRHR1, CD38, GLUL, HTR7, CARTPT, LRRK2, DOC2B, KALRN, PAM, RBP4, CDK5R2, CCK, RAB3D, OPRK1, NNAT, IL33, POMC, RIMS1, ADCYAP1, CHD7, HRH3, PDE1C, AGT, SYBU, ADRA2A, PPP3CA, CAMK2A, MYO5B, CSF1R, LPL, SYT1…
GOTERM_BP_FAT	GO:0046879~hormone secretion	6.05863e-06	0.0119384	RBP4, PPARD, LEPR, OPRK1, NNAT, GABBR1, GJA1, ILDR2, SYT7, VGF, POMC, AQP1, ADCYAP1, DAB2, CHD7, GALR1, TIAM1, PDE1C, SYBU, ADRA2A, TRPV4, PPP3CA, CDK16, SELM, LYN, NLGN2, NR0B2, ARNTL, RPH3A, CRHR1, CD38, GLUL, DIO2, SLC18A2, CARTPT, CACNA1E, DOC2B, HTR2C, ABCC8, KALRN, BMP8A
GOTERM_BP_FAT	GO:0023061~signal release	8.65351e-06	0.0170512	PPARD, LEPR, GABBR1, GJA1, ILDR2, SYT7, AQP1, VGF, DAB2, GALR1, TRIM9, TIAM1, TRPV4, CDK16, LYN, ARNTL, NR0B2, RPH3A, CRHR1, CD38, GLUL, CARTPT, LRRK2, DOC2B, KALRN, RBP4, OPRK1, NNAT, POMC, RIMS1, ADCYAP1, CHD7, PDE1C, ADRA2A, SYBU, PPP3CA, SELM, SYT12, NLGN2, LIN7A, CADPS2, DIO2, ATP2A2, SPTBN2, SLC18A2, CACNA1E, HTR2C, ABCC8, CACNA1A, BMP8A
GOTERM_BP_FAT	GO:0051047~positive regulation of secretion	2.11671e-05	0.0417034	RBP4, PPARD, CDK5R2, CCK, GRIK1, RAB3D, OPRK1, LEPR, SLC6A4, NNAT, GABBR1, TLR2, GJA1, POSTN, IL33, SYT7, SDC4, AQP1, RIMS1, ADCYAP1, EDNRB, DAB2, GALR1, PCP4, AGT, TRPV4, RAB27B, MYO5B, CSF1R, LPL, OPRL1, NLGN2, MAPK11, NR0B2, CRHR1, CD84, CD38, GLUL, CADPS2, CACNA1G, CARTPT, SYTL2, DOC2B, HTR2C, NLRP10, F2R
GOTERM_BP_FAT	GO:0051050~positive regulation of transport	2.22547e-05	0.0438458	KCNC2, KCNC1, PPARD, GRIK1, SCN3B, LEPR, SLC6A4, SORL1, TLR2, GABBR1, GJA1, POSTN, SYT7, SDC4, AQP1, PRKG1, ATP2B2, EDNRB, DAB2, GALR1, PCP4, APOE, EEF2K, TRPV4, ANGPT1, LBP, RAPGEF3, RAB27B, AKT2, WNK2, NR0B2, CTSS, THY1, CD84, CRHR1, CD38, GLUL, CAMK4, ITGB1BP1, IPO5, CEMIP, CARTPT, DOC2B, PROS1, RBP4, CDK5R2, CCK, SCN1B, ERBB4, RAB3D, OPRK1, NNAT, CACNB2, IL33, ABCA1, KCNJ2, RIMS1, ADCYAP1, AG…
GOTERM_BP_FAT	GO:1903532~positive regulation of secretion by cell	0.000172862	0.34009	RBP4, PPARD, CDK5R2, CCK, RAB3D, LEPR, OPRK1, SLC6A4, NNAT, GABBR1, TLR2, GJA1, POSTN, IL33, SYT7, SDC4, RIMS1, ADCYAP1, DAB2, GALR1, PCP4, AGT, TRPV4, RAB27B, MYO5B, CSF1R, LPL, NLGN2, MAPK11, NR0B2, CRHR1, CD84, CD38, GLUL, CADPS2, CACNA1G, CARTPT, DOC2B, HTR2C, NLRP10, F2R
GOTERM_BP_FAT	GO:0050708~regulation of protein secretion	0.00156605	3.04126	RBP4, PAM, PPARD, LEPR, NNAT, TLR2, GJA1, POSTN, IL33, SYT7, TIAM1, PDE1C, AGT, SYBU, ADRA2A, TRPV4, ANGPT1, PPP3CA, CDK16, CSF1R, LPL, LYN, ERP29, AHI1, NLGN2, MAPK11, NR0B2, ARNTL, CD84, CD38, GLUL, CARTPT, CACNA1E, DOC2B, PARP1, ABCC8, NLRP10, F2R, BMP8A
GOTERM_BP_FAT	GO:0009306~protein secretion	0.00164986	3.20153	SNCG, RBP4, PPARD, LEPR, NNAT, TLR2, GJA1, ILDR2, POSTN, ABCA1, IL33, SYT7, VGF, TIAM1, PDE1C, AGT, SYBU, ADRA2A, TRPV4, ANGPT1, PPP3CA, CDK16, CSF1R, LPL, LYN, ERP29, NLGN2, MAPK11, NR0B2, ARNTL, CD84, NOTCH2, CD38, CBLN4, GLUL, SLC18A2, CARTPT, CACNA1E, RNF19B, DOC2B, PARP1, ABCC8, NLRP10, F2R, BMP8A
GOTERM_BP_FAT	GO:0050714~positive regulation of protein secretion	0.0274495	42.2173	RBP4, LPL, PPARD, LEPR, NNAT, TLR2, NLGN2, GJA1, MAPK11, POSTN, IL33, NR0B2, CD84, CD38, GLUL, AGT, TRPV4, DOC2B, NLRP10, CSF1R, F2R
GOTERM_BP_FAT	GO:0032880~regulation of protein localization	0.0710638	76.6045	PPARD, CLSTN3, LEPR, DPP10, SORL1, TLR2, GJA1, POSTN, SYT7, DAB2, MDFIC, TIAM1, TRPV4, MMD2, ANGPT1, RAPGEF3, CDK16, AKT2, PID1, LYN, ERP29, NR0B2, ARNTL, CD84, CD38, GLUL, CAMK4, ITGB1BP1, IPO5, CEMIP, CARTPT, NGFR, LRRK2, DOC2B, TREM2, EIF2AK3, KALRN, PAM, RBP4, CAV2, ARHGDIG, ERBB4, NNAT, ASTN2, IL33, SYCP1, ADCYAP1, PDE1C, AGT, SYBU, ADRA2A, MTCL1, PPP3CA, MYO5B, CSF1R, FZD9, BMP4, LPL, TGFBR…
GOTERM_BP_FAT	GO:0051222~positive regulation of protein transport	0.077154	79.4488	RBP4, PPARD, ERBB4, LEPR, SORL1, NNAT, TLR2, GJA1, POSTN, IL33, DAB2, AGT, TRPV4, MTCL1, RAPGEF3, PPP3CA, CSF1R, AKT2, BMP4, LPL, TGFBR1, SMAD3, NLGN2, MAPK11, NR0B2, CD84, CD38, GLUL, CAMK4, SULF2, KCNN3, ITGB1BP1, IPO5, CEMIP, DOC2B, PARP1, NLRP10, F2R
GOTERM_BP_FAT	GO:1904951~positive regulation of establishment of protein localization	0.0973181	86.7025	RBP4, PPARD, ERBB4, LEPR, DPP10, SORL1, NNAT, TLR2, GJA1, POSTN, IL33, DAB2, AGT, TRPV4, MTCL1, RAPGEF3, PPP3CA, CSF1R, AKT2, BMP4, LPL, TGFBR1, SMAD3, NLGN2, MAPK11, NR0B2, CD84, CD38, GLUL, CAMK4, SULF2, BBC3, KCNN3, ITGB1BP1, IPO5, CEMIP, DOC2B, PARP1, NLRP10, F2R
GOTERM_BP_FAT	GO:0051223~regulation of protein transport	0.124491	92.7189	PPARD, LEPR, SORL1, TLR2, GJA1, POSTN, SYT7, DAB2, TIAM1, MDFIC, TRPV4, ANGPT1, RAPGEF3, CDK16, AKT2, LYN, ERP29, NR0B2, ARNTL, CD84, CD38, GLUL, CAMK4, ITGB1BP1, IPO5, CEMIP, CARTPT, LRRK2, DOC2B, PAM, RBP4, ERBB4, NNAT, IL33, PDE1C, AGT, SYBU, ADRA2A, MTCL1, PPP3CA, CSF1R, BMP4, LPL, TGFBR1, NLGN2, SMAD3, AHI1, MAPK11, SULF2, KCNN3, CACNA1E, PARP1, ABCC8, NLRP10, BMP8A, F2R
GOTERM_BP_FAT	GO:0070201~regulation of establishment of protein localization	0.162736	96.9805	PPARD, LEPR, DPP10, SORL1, TLR2, GJA1, POSTN, SYT7, DAB2, TIAM1, MDFIC, TRPV4, ANGPT1, RAPGEF3, CDK16, AKT2, PID1, LYN, ERP29, NR0B2, ARNTL, CD84, CD38, GLUL, CAMK4, ITGB1BP1, IPO5, CEMIP, CARTPT, LRRK2, DOC2B, PAM, RBP4, ERBB4, NNAT, IL33, PDE1C, AGT, SYBU, ADRA2A, MTCL1, PPP3CA, CSF1R, BMP4, LPL, TGFBR1, NLGN2, SMAD3, AHI1, MAPK11, SULF2, BBC3, KCNN3, CACNA1E, PARP1, ABCC8, NLRP10, F2R, BMP8A
GOTERM_BP_FAT	GO:0060341~regulation of cellular localization	0.237643	99.5238	SNCG, KCNC3, LEPR, DPP10, SORL1, TLR2, DAB2, TIAM1, MDFIC, ANGPT1, RAPGEF3, CDK16, AKT2, PID1, LYN, THY1, CD84, CRHR1, CAMK4, ITGB1BP1, IPO5, CEMIP, NGFR, LRRK2, TREM2, EIF2AK3, CASQ2, KALRN, CAV2, ERBB4, ASTN2, RIMS1, ZFP36L1, CHD7, UBASH3B, SYBU, ADRA2A, MTCL1, PPP3CA, CAMK2A, MYO5B, FZD9, BMP4, TRPC3, TGFBR1, SYT12, NLGN2, SMAD3, GAS1, REEP2, PCDH17, SHANK3, ATP2A2, SULF2, BBC3, KCNN3, CACNA1E…
GOTERM_BP_FAT	GO:1903827~regulation of cellular protein localization	0.816239	100	CAV2, ERBB4, DPP10, SORL1, TLR2, ASTN2, DAB2, MDFIC, MTCL1, ANGPT1, RAPGEF3, PPP3CA, MYO5B, AKT2, FZD9, PID1, BMP4, TGFBR1, SMAD3, NLGN2, SHANK3, CAMK4, SULF2, BBC3, KCNN3, ITGB1BP1, IPO5, CEMIP, NGFR, LRRK2, TREM2, PARP1, EIF2AK3, KALRN
GOTERM_BP_FAT	GO:0015031~protein transport	0.87933	100	SNCG, TLR2, POSTN, ILDR2, SYT7, DAB2, ANK1, MDFIC, APOE, TIAM1, RAPGEF3, TTC21A, ERP29, ARNTL, NR0B2, RPH3A, CBLN4, PITPNM1, CD38, GLUL, KRT18, CAMK4, JUN, CARTPT, COL1A1, LRRK2, ERC1, DOC2B, FRAS1, PAM, RBP4, ERBB4, SYNDIG1, CLU, ASTN2, ABCA1, IL33, RIMS1, FOLR1, ADRA2A, SYBU, SEC61A1, CSF1R, BMP4, LPL, VIMP, TGFBR1, TOMM40, SMAD3, REEP2, CD63, LIN7A, NOTCH2, CADPS2, CACNA1E, SYTL2, PARP1, BMP8A…
GOTERM_BP_FAT	GO:0033157~regulation of intracellular protein transport	0.882653	100	BMP4, ERBB4, TGFBR1, SORL1, TLR2, SMAD3, DAB2, SULF2, CAMK4, MDFIC, ITGB1BP1, KCNN3, IPO5, CEMIP, ANGPT1, MTCL1, RAPGEF3, PPP3CA, LRRK2, PARP1, AKT2
GOTERM_BP_FAT	GO:0032386~regulation of intracellular transport	0.918332	100	ERBB4, SORL1, TLR2, DAB2, MDFIC, MTCL1, ANGPT1, RAPGEF3, PPP3CA, AKT2, BMP4, LYN, TGFBR1, SMAD3, GAS1, REEP2, CD84, CRHR1, CAMK4, SULF2, ITGB1BP1, KCNN3, IPO5, CEMIP, PARP1, LRRK2
Annotation Cluster 14	Enrichment Score: 3.561156371850932
Category	Term	PValue	FDR	Genes
GOTERM_BP_FAT	GO:0060998~regulation of dendritic spine development	1.66291e-06	0.00327686	NGEF, BAIAP2, SDK1, FSTL4, NLGN2, SHANK1, ITPKA, SHANK3, APOE, PAK3, TIAM1, SIPA1L1, EEF2K, CAMK2B, LRP8, NEURL1A, NGFR, LRRK2, KALRN
GOTERM_BP_FAT	GO:0060996~dendritic spine development	2.30151e-05	0.0453436	NGEF, BAIAP2, FSTL4, NLGN2, SHANK1, ITPKA, SHANK3, APOE, PAK3, TIAM1, SIPA1L1, EEF2K, CAMK2B, LRP8, NEURL1A, NGFR, LRRK2, MYO5B, KALRN, SRGAP2
GOTERM_BP_FAT	GO:0050773~regulation of dendrite development	3.76032e-05	0.0740745	COBL, CRTC1, FSTL4, ITPKA, APOE, PAK3, TIAM1, BCL11A, EEF2K, CAMK2B, PPP3CA, NEURL1A, MYO5B, NGEF, BAIAP2, SDK1, NLGN2, CDC20, SHANK1, SHANK3, YWHAH, SKOR2, SIPA1L1, LRP8, NGFR, LRRK2, KALRN
GOTERM_BP_FAT	GO:0061001~regulation of dendritic spine morphogenesis	4.82895e-05	0.0951161	NGEF, TIAM1, PAK3, SIPA1L1, BAIAP2, EEF2K, LRP8, CAMK2B, LRRK2, ITPKA, SHANK3, KALRN
GOTERM_BP_FAT	GO:0060999~positive regulation of dendritic spine development	9.73638e-05	0.19169	APOE, TIAM1, PAK3, BAIAP2, EEF2K, NLGN2, LRP8, CAMK2B, NEURL1A, SHANK1, ITPKA, SHANK3, KALRN
GOTERM_BP_FAT	GO:0060997~dendritic spine morphogenesis	0.000109007	0.21459	NGEF, TIAM1, PAK3, BAIAP2, EEF2K, LRP8, CAMK2B, SHANK1, ITPKA, MYO5B, SHANK3, KALRN
GOTERM_BP_FAT	GO:0016358~dendrite development	0.000155503	0.305988	COBL, CRTC1, FSTL4, DCDC2A, PRKG1, ITPKA, SCARF1, BDNF, TIAM1, APOE, PAK3, BCL11A, BTBD3, EEF2K, CAMK2B, NEURL1A, PPP3CA, CAMK2A, MYO5B, NGEF, BAIAP2, SDK1, NLGN2, SHANK1, SHANK3, SKOR2, YWHAH, SIPA1L1, LRP8, NGFR, LRRK2, CACNA1A, KALRN, SRGAP2
GOTERM_BP_FAT	GO:0097061~dendritic spine organization	0.000190679	0.375081	NGEF, APOE, TIAM1, PAK3, BAIAP2, EEF2K, LRP8, CAMK2B, SHANK1, ITPKA, MYO5B, SHANK3, KALRN
GOTERM_BP_FAT	GO:0061003~positive regulation of dendritic spine morphogenesis	0.000325348	0.639181	TIAM1, PAK3, BAIAP2, EEF2K, LRP8, CAMK2B, ITPKA, KALRN
GOTERM_BP_FAT	GO:0048813~dendrite morphogenesis	0.00116764	2.276	NGEF, BAIAP2, DCDC2A, SHANK1, ITPKA, SHANK3, YWHAH, PAK3, TIAM1, SIPA1L1, BTBD3, EEF2K, CAMK2B, LRP8, PPP3CA, LRRK2, CAMK2A, CACNA1A, MYO5B, KALRN
GOTERM_BP_FAT	GO:1900006~positive regulation of dendrite development	0.00175	3.39267	COBL, CRTC1, BAIAP2, NLGN2, SHANK1, ITPKA, SHANK3, PAK3, TIAM1, APOE, EEF2K, CAMK2B, LRP8, NEURL1A, MYO5B, KALRN
GOTERM_BP_FAT	GO:0048814~regulation of dendrite morphogenesis	0.00197402	3.819	NGEF, BAIAP2, ITPKA, SHANK3, YWHAH, SKOR2, PAK3, TIAM1, SIPA1L1, EEF2K, CAMK2B, LRP8, PPP3CA, LRRK2, MYO5B, KALRN
GOTERM_BP_FAT	GO:0050775~positive regulation of dendrite morphogenesis	0.0127448	22.3347	TIAM1, PAK3, BAIAP2, EEF2K, LRP8, CAMK2B, ITPKA, MYO5B, KALRN
GOTERM_BP_FAT	GO:0010770~positive regulation of cell morphogenesis involved in differentiation	0.03807	53.46	ENPP2, RREB1, BAIAP2, TGFBR1, SMAD3, ITPKA, MYADM, SHOX2, DAB2, BDNF, WNT3, APOE, TIAM1, PAK3, SEMA7A, EEF2K, CAMK2B, LRP8, COL1A1, MYO5B, KALRN
Annotation Cluster 15	Enrichment Score: 3.4355131789689546
Category	Term	PValue	FDR	Genes
GOTERM_BP_FAT	GO:0009719~response to endogenous stimulus	1.40047e-09	2.75976e-06	KCNC2, NOG, ALAD, LMO3, GDF7, SLC6A4, TLR2, POSTN, RORB, RORA, AQP1, HTR1B, DAB2, BDNF, ATP2B4, CD44, SLC2A4, TIAM1, CTGF, PAPPA, PPP1R1B, SOSTDC1, RAPGEF3, PID1, STRN3, BAIAP2, NR0B2, ARNTL, CRHR1, CD38, SKOR2, JUN, RYR3, HTR7, CX3CR1, RYR1, COL1A2, COL1A1, LRRK2, GRB14, KALRN, TWSG1, RBP4, CAV2, PAM, FGFR3, ERBB4, PAQR7, ABCA1, RRAGD, TIMP2, GREM2, PXN, ADCYAP1, HCRTR2, FOLR1, LHX1, ADRA2A, GCN…
GOTERM_BP_FAT	GO:0010033~response to organic substance	6.51441e-07	0.00128372	NOG, ALAD, ADCY1, GDF7, AQP4, POSTN, RORB, RORA, AQP1, BRINP1, HTR1B, BDNF, ATP2B4, CD44, CTGF, PPP1R1B, SOSTDC1, RAPGEF3, STRN3, LIFR, CRHR1, CD38, GLUL, KRT18, JUN, RYR3, HTR7, CX3CR1, RYR1, ADAMTS3, EIF2AK3, GRB14, RBP4, RBP1, ERBB4, GNAI1, PXN, ADCYAP1, HCRTR2, ACE, LHX1, GCNT1, SPP1, BMP4, GPD1, TRPC3, VIMP, TGFBR1, FBXO2, MAOB, SMAD3, GAS1, CD63, NOTCH2, CYP7B1, ATP2A2, RGS8, PARP1, ZFHX3, …
GOTERM_BP_FAT	GO:0071495~cellular response to endogenous stimulus	2.34761e-06	0.00462608	NOG, GDF7, LMO3, SLC6A4, TLR2, POSTN, RORB, RORA, AQP1, DAB2, HTR1B, BDNF, ATP2B4, SLC2A4, CD44, CTGF, SOSTDC1, RAPGEF3, PID1, BAIAP2, STRN3, NR0B2, ARNTL, CRHR1, SKOR2, RYR3, JUN, CX3CR1, COL1A2, RYR1, COL1A1, LRRK2, GRB14, CAV2, TWSG1, FGFR3, ERBB4, RRAGD, GREM2, PXN, ADCYAP1, HCRTR2, LHX1, FOLR1, ADRA2A, BMP4, GPD1, TGFBR1, SMAD3, CDKN1C, CYP7B1, NOTCH2, FBXO32, PARP1, GH, BMP8A, PPARD, FGF7, …
GOTERM_BP_FAT	GO:0070887~cellular response to chemical stimulus	3.25533e-06	0.00641475	KCNC2, NOG, ALAD, ADCY1, LMO3, GDF7, SLC6A4, TLR2, AQP4, POSTN, RORB, ITPKB, RORA, AQP1, CALB1, BRINP1, BDNF, DAB2, HTR1B, ATP2B4, CD44, SLC2A4, TIAM1, CTGF, SOSTDC1, RAPGEF3, PID1, ACAA2, STRN3, BAIAP2, CST3, LIFR, NR0B2, ARNTL, CRHR1, KRT18, SKOR2, CD59A, JUN, RYR3, CX3CR1, RYR1, COL1A2, NGB, COL1A1, LRRK2, ADAMTS3, BIN2, EIF2AK3, GRB14, TWSG1, CAV2, C3AR1, FGFR3, ERBB4, GNAI1, ENPP2, CNTFR, AB…
GOTERM_BP_FAT	GO:1901700~response to oxygen-containing compound	6.58181e-06	0.0129693	KCNC2, ALAD, ADCY1, ARNT2, SLC6A4, TLR2, AQP4, POSTN, ILDR2, RORB, RORA, AQP1, BRINP1, HTR1B, ATP2B4, SLC2A4, CTGF, TIAM1, RAPGEF3, SLC4A1, PID1, STRN3, BAIAP2, CST3, NR0B2, CRHR1, CD38, GLUL, JUN, HTR7, RYR3, CX3CR1, COL1A2, CAR9, COL1A1, NGB, LRRK2, GRB14, KALRN, CAV2, PAM, RBP4, GNAI1, ABCA1, RRAGD, PXN, ADCYAP1, HCRTR2, ACE, FOLR1, ADRA2A, GCNT1, SPP1, BMP4, MRC1, COL18A1, GPD1, LPL, TRPC3, V…
GOTERM_BP_FAT	GO:0009725~response to hormone	1.01361e-05	0.0199722	PPARD, ALAD, LMO3, LEPR, BCAR1, TLR2, SERPINA3F, GJA1, RORB, RORA, CPEB1, AQP1, VGF, DAB2, HTR1B, BDNF, SLC2A4, CTGF, PAPPA, EEF2K, TRPV4, AKT2, EGR1, PID1, KCNMA1, ICAM1, LYN, ACTA1, BAIAP2, STRN3, PADI2, NR0B2, ARNTL, CTSS, SLIT2, CRHR1, CD38, BTG2, PTGDS, HTR7, JUN, COL1A1, NGFR, STEAP2, GRB14, TPH2, CAV2, RBP4, PAM, TNC, OPRK1, PAQR7, TIMP2, PXN, ADCYAP1, HCRTR2, ZFP36L1, AGT, ADRA2A, GCNT1, …
GOTERM_BP_FAT	GO:0010243~response to organonitrogen compound	1.83692e-05	0.0361919	KCNC2, ALAD, BCAR1, GLRA3, SLC6A4, GLRA2, TLR2, SERPINA3F, GJA1, CPEB1, AQP1, VGF, HTR1B, ATP2B4, SLC1A3, SLC2A4, PPP1R1B, CTGF, TIAM1, EEF2K, TRPV4, NEURL1A, RAPGEF3, AKT2, EGR1, PID1, DDC, ICAM1, LYN, BAIAP2, SDK1, PRKCG, SLC7A11, SLIT2, CRHR1, GNAL, BTG2, JUN, RYR3, IPO5, COL1A2, RYR1, COL1A1, NGFR, LRRK2, TREM2, GRB14, CASQ2, KALRN, RBP4, CAV2, OPRK1, COL3A1, RRAGD, PXN, HCRTR2, ZFP36L1, FOLR…
GOTERM_BP_FAT	GO:0071310~cellular response to organic substance	5.26193e-05	0.10364	NOG, ALAD, ADCY1, LMO3, GDF7, SLC6A4, TLR2, AQP4, POSTN, RORB, RORA, AQP1, CALB1, BRINP1, HTR1B, DAB2, BDNF, ATP2B4, CD44, SLC2A4, CTGF, SOSTDC1, RAPGEF3, PID1, STRN3, BAIAP2, LIFR, NR0B2, ARNTL, CRHR1, SKOR2, KRT18, CD59A, JUN, RYR3, CX3CR1, RYR1, COL1A2, COL1A1, LRRK2, ADAMTS3, EIF2AK3, GRB14, TWSG1, CAV2, FGFR3, ERBB4, GNAI1, CNTFR, ABCA1, RRAGD, TIMP2, TIMP3, GREM2, PXN, CCL6, ADCYAP1, HCRTR2…
GOTERM_BP_FAT	GO:0014070~response to organic cyclic compound	7.27121e-05	0.143189	KCNC2, PPARD, ADCY1, ALAD, LMO3, SLC6A4, ARNT2, TLR2, POSTN, RORB, RORA, VGF, AQP1, EDNRB, DAB2, HTR1B, BDNF, ATP2B4, CTGF, PAK3, PAPPA, TIAM1, EEF2K, RAPGEF3, AKT2, KCNMA1, ICAM1, LYN, ACTA1, STRN3, CST3, SDK1, PADI2, PRKCG, NR0B2, ARNTL, SLC7A11, SLIT2, CRHR1, CD38, GNAL, BTG2, PTGDS, HTR7, JUN, RYR3, RYR1, CAR9, COL1A1, LRRK2, CASQ2, TPH2, KALRN, PAM, GNAI1, TNC, OPRK1, PAQR7, ABCA1, ADCYAP1, …
GOTERM_BP_FAT	GO:1901698~response to nitrogen compound	0.0001297	0.255277	KCNC2, ALAD, GLRA3, BCAR1, SLC6A4, GLRA2, TLR2, SERPINA3F, GJA1, CPEB1, AQP1, VGF, HTR1B, KCNQ3, ATP2B4, SLC1A3, SLC2A4, PPP1R1B, CTGF, TIAM1, EEF2K, TRPV4, NEURL1A, RAPGEF3, AKT2, EGR1, PID1, DDC, ICAM1, LYN, BAIAP2, SDK1, PRKCG, SLC7A11, SLIT2, CRHR1, GNAL, BTG2, JUN, RYR3, IPO5, COL1A2, RYR1, COL1A1, NGFR, LRRK2, TREM2, GRB14, CASQ2, KALRN, RBP4, CAV2, OPRK1, COL3A1, RRAGD, PXN, HCRTR2, ZFP36L…
GOTERM_BP_FAT	GO:0071417~cellular response to organonitrogen compound	0.000237221	0.466431	CAV2, BCAR1, GLRA3, SLC6A4, GLRA2, COL3A1, TLR2, CPEB1, RRAGD, AQP1, PXN, ZFP36L1, HTR1B, ATP2B4, SLC2A4, FOLR1, AGT, EEF2K, RAPGEF3, NEURL1A, CAMK2A, AKT2, EGR1, PID1, GPD1, ICAM1, DDC, LYN, KL, BAIAP2, IGF2, CAPN2, SLIT2, ITPR1, CRHR1, RYR3, IPO5, COL1A2, RYR1, COL1A1, NGFR, LRRK2, TREM2, PARP1, CASQ2, GH, GRB14, IGFBP5
GOTERM_BP_FAT	GO:1901701~cellular response to oxygen-containing compound	0.000353568	0.69444	KCNC2, PPARD, ADCY1, LEPR, LY86, BCAR1, GLRA3, SLC6A4, GLRA2, TLR2, AQP4, POSTN, RORB, RORA, CPEB1, AQP1, EDNRB, BRINP1, ATP2B4, SLC2A4, EEF2K, MT1, NEURL1A, LBP, RAPGEF3, AGAP3, AKT2, EGR1, PID1, ICAM1, LYN, BAIAP2, CST3, SLIT2, GPR37L1, CRHR1, RYR3, IPO5, CX3CR1, COL1A2, COL1A1, NGFR, NGB, LRRK2, TREM2, GRB14, CAV2, GNAI1, TNC, OPRK1, COL3A1, ABCA1, RRAGD, PXN, TRIB1, ZFP36L1, HRH3, FOLR1, AGT,…
GOTERM_BP_FAT	GO:1901699~cellular response to nitrogen compound	0.000398228	0.781831	KCNC2, BCAR1, GLRA3, SLC6A4, GLRA2, TLR2, CPEB1, AQP1, HTR1B, ATP2B4, KCNQ3, SLC2A4, EEF2K, NEURL1A, RAPGEF3, AKT2, PID1, EGR1, ICAM1, DDC, LYN, BAIAP2, SLIT2, CRHR1, RYR3, IPO5, RYR1, COL1A2, NGFR, COL1A1, LRRK2, TREM2, CASQ2, GRB14, CAV2, COL3A1, RRAGD, PXN, ZFP36L1, HRH3, FOLR1, AGT, PPP3CA, THBS1, CAMK2A, GPD1, KL, IGF2, CAPN2, ITPR1, RGS8, PARP1, GH, IGFBP5
GOTERM_BP_FAT	GO:0033993~response to lipid	0.000498349	0.977479	PPARD, ADCY1, ALAD, LMO3, LY86, SLC6A4, ARNT2, TLR2, POSTN, RORB, RORA, CPEB1, AQP1, EDNRB, BRINP1, DAB2, HTR1B, BDNF, CTGF, PAPPA, TRPV4, LBP, PID1, KCNMA1, ICAM1, LYN, ACTA1, STRN3, CST3, PADI2, NR0B2, ARNTL, SLIT2, CD38, PTGDS, HTR7, JUN, CX3CR1, CAR9, COL1A1, NGFR, TREM2, TPH2, RBP4, PAM, RBP1, GNAI1, TNC, OPRK1, PAQR7, ABCA1, ADCYAP1, TRIB1, ZFP36L1, ACE, THBS1, SPP1, BMP4, MRC1, VIMP, OPRL1…
GOTERM_BP_FAT	GO:0048545~response to steroid hormone	0.0014199	2.7612	PAM, PPARD, ALAD, LMO3, TLR2, PAQR7, RORB, RORA, AQP1, ADCYAP1, ZFP36L1, BDNF, HTR1B, DAB2, PAPPA, CTGF, SPP1, BMP4, KCNMA1, ACTA1, STRN3, MAOB, PADI2, NR0B2, ARNTL, SLIT2, CYP7B1, CD38, YWHAH, PTGDS, DUSP1, HTR7, FBXO32, COL1A1, PARP1, IGFBP2, CALM2, TPH2
GOTERM_BP_FAT	GO:0043434~response to peptide hormone	0.00661882	12.2663	CAV2, RBP4, BCAR1, OPRK1, TLR2, SERPINA3F, GJA1, CPEB1, VGF, PXN, ZFP36L1, SLC2A4, CTGF, AGT, EEF2K, TRPV4, GCNT1, CAMK2A, AKT2, EGR1, PID1, LYN, KL, BAIAP2, IGF2, CRHR1, ATP2A2, BTG2, COL1A1, NGFR, PARP1, ABCC8, GH, GRB14, IGFBP5
GOTERM_BP_FAT	GO:0032868~response to insulin	0.00809381	14.798	CAV2, RBP4, BCAR1, OPRK1, TLR2, CPEB1, VGF, ZFP36L1, SLC2A4, AGT, EEF2K, TRPV4, GCNT1, AKT2, PID1, EGR1, LYN, KL, BAIAP2, IGF2, NGFR, PARP1, ABCC8, GRB14, GH
GOTERM_BP_FAT	GO:1901652~response to peptide	0.0133502	23.2679	CAV2, RBP4, BCAR1, OPRK1, TLR2, SERPINA3F, GJA1, CPEB1, VGF, PXN, ZFP36L1, HCRTR2, SLC2A4, CTGF, AGT, EEF2K, TRPV4, GCNT1, CAMK2A, AKT2, EGR1, PID1, LYN, KL, BAIAP2, IGF2, CRHR1, ATP2A2, BTG2, COL1A1, NGFR, PARP1, ABCC8, GH, GRB14, IGFBP5
GOTERM_BP_FAT	GO:0032869~cellular response to insulin stimulus	0.14531	95.4687	PID1, CAV2, KL, BCAR1, BAIAP2, IGF2, CPEB1, ZFP36L1, SLC2A4, AGT, EEF2K, NGFR, PARP1, GH, GRB14, AKT2
GOTERM_BP_FAT	GO:0071375~cellular response to peptide hormone stimulus	0.171173	97.5268	PID1, CAV2, LYN, KL, BCAR1, BAIAP2, IGF2, CPEB1, PXN, CRHR1, ZFP36L1, SLC2A4, AGT, EEF2K, NGFR, PARP1, CAMK2A, GH, GRB14, AKT2
GOTERM_BP_FAT	GO:1901653~cellular response to peptide	0.256333	99.708	PID1, CAV2, LYN, KL, BCAR1, BAIAP2, IGF2, CPEB1, PXN, CRHR1, ZFP36L1, SLC2A4, AGT, EEF2K, NGFR, PARP1, CAMK2A, GH, GRB14, AKT2
GOTERM_BP_FAT	GO:0008286~insulin receptor signaling pathway	0.397089	99.9953	PID1, CAV2, KL, BCAR1, BAIAP2, IGF2, GRB14, AKT2
GOTERM_BP_FAT	GO:1900076~regulation of cellular response to insulin stimulus	0.530193	100	PID1, AGT, IGF2, NGFR, GRB14, AKT2
Annotation Cluster 16	Enrichment Score: 3.297409453335035
Category	Term	PValue	FDR	Genes
GOTERM_BP_FAT	GO:0010038~response to metal ion	6.53921e-05	0.128782	KCNH1, KCNC2, KCNMB4, PAM, ALAD, ADCY1, GLRA3, GLRA2, ITPKB, AQP1, NPTX1, PDE1C, MT2, EEF2K, MT1, CAMK2B, PPP3CA, THBS1, KCNMA1, ICAM1, TRPC3, ACTA1, CPNE6, MAOB, KCNK3, C1QA, ID2, DUSP1, RYR3, JUN, CACNA1G, CPNE2, LRRK2, SLC30A10, IGFBP2, PARP1, ABCC8, EIF2AK3, CALM2, TPH2
GOTERM_BP_FAT	GO:0010035~response to inorganic substance	0.000155784	0.306541	KCNH1, KCNC2, ALAD, ADCY1, GLRA3, GLRA2, ITPKB, AQP1, CASP3, ATP2B4, SLC1A3, EEF2K, MT2, MT1, SLC4A1, KCNMA1, ICAM1, ACTA1, CST3, GPR37L1, C1QA, RYR3, JUN, COL1A1, NGB, LRRK2, SLC30A10, EIF2AK3, TPH2, PAM, KCNMB4, NPTX1, PDE1C, KRT8, CAMK2B, PPP3CA, THBS1, COL18A1, TRPC3, GNAO1, SELM, CPNE6, MAOB, KCNK3, DUSP1, ID2, CACNA1G, PTCH1, EPOR, CPNE2, IGFBP2, PARP1, ABCC8, CALM2
GOTERM_BP_FAT	GO:0071248~cellular response to metal ion	0.000276652	0.543762	KCNH1, ADCY1, ALAD, CPNE6, GLRA3, GLRA2, ITPKB, AQP1, KCNK3, NPTX1, ID2, JUN, RYR3, EEF2K, MT2, MT1, CPNE2, LRRK2, PARP1, EIF2AK3, TPH2
GOTERM_BP_FAT	GO:0071241~cellular response to inorganic substance	0.000479122	0.939936	KCNH1, KCNC2, ADCY1, ALAD, CPNE6, GLRA3, GLRA2, ITPKB, AQP1, KCNK3, NPTX1, ID2, JUN, RYR3, EEF2K, MT2, MT1, CPNE2, THBS1, LRRK2, PARP1, EIF2AK3, TPH2
GOTERM_BP_FAT	GO:1990267~response to transition metal nanoparticle	0.0241281	38.2019	PAM, ICAM1, ALAD, GLRA3, GLRA2, AQP1, KCNK3, C1QA, MT2, MT1, SLC30A10, LRRK2, PARP1, EIF2AK3, ABCC8
Annotation Cluster 17	Enrichment Score: 3.161415455801251
Category	Term	PValue	FDR	Genes
GOTERM_BP_FAT	GO:0034765~regulation of ion transmembrane transport	1.85296e-08	3.65142e-05	KCNH1, KCNC2, KCNC1, KCNC3, KCNAB1, SCN3B, DPP10, GJA1, PRKG1, KCNJ12, KCNIP1, KCNIP4, KCNQ5, KCNQ4, ATP2B4, KCNQ3, STAC, RAPGEF3, KCNG4, AKT2, KCNMA1, SCN2B, LYN, WNK2, CTSS, THY1, CRHR1, RASGRF2, CEMIP, CASQ2, KCNH5, NETO2, SCN1B, OPRK1, CACNB2, KCNA6, KCNJ2, CHD7, UBASH3B, KCNE2, THBS1, BMP4, OPRL1, NLGN2, SHANK1, CACNA2D2, SHANK3, YWHAH, KCNJ9, CACNA1E, CACNA1A, CALM2, F2R
GOTERM_BP_FAT	GO:0034762~regulation of transmembrane transport	3.76028e-08	7.40998e-05	KCNH1, KCNC2, KCNC1, KCNC3, KCNAB1, SCN3B, DPP10, GJA1, PRKG1, KCNJ12, KCNIP1, KCNIP4, KCNQ5, KCNQ4, ATP2B4, KCNQ3, STAC, RAPGEF3, KCNG4, AKT2, KCNMA1, SCN2B, LYN, WNK2, CTSS, THY1, CRHR1, RASGRF2, CEMIP, CASQ2, KCNH5, NETO2, SCN1B, OPRK1, CACNB2, KCNA6, KCNJ2, CHD7, UBASH3B, KCNE2, THBS1, BMP4, OPRL1, PM20D1, NLGN2, SHANK1, CACNA2D2, SHANK3, YWHAH, KCNJ9, CACNA1E, CALM2, CACNA1A, F2R
GOTERM_BP_FAT	GO:1904062~regulation of cation transmembrane transport	2.94407e-05	0.0579997	KCNC2, KCNC1, SCN1B, KCNAB1, SCN3B, OPRK1, DPP10, CACNB2, KCNJ2, PRKG1, KCNIP1, KCNIP4, CHD7, ATP2B4, STAC, UBASH3B, KCNE2, RAPGEF3, BMP4, SCN2B, LYN, OPRL1, WNK2, CTSS, THY1, CRHR1, YWHAH, CEMIP, CALM2, CASQ2, F2R
GOTERM_BP_FAT	GO:0022898~regulation of transmembrane transporter activity	0.00812773	14.8554	BMP4, NETO2, SCN1B, SCN2B, OPRL1, KCNAB1, SCN3B, PM20D1, NLGN2, CACNB2, WNK2, CTSS, SHANK1, PRKG1, SHANK3, CRHR1, YWHAH, STAC, RASGRF2, KCNE2, RAPGEF3, CALM2, CASQ2
GOTERM_BP_FAT	GO:0032412~regulation of ion transmembrane transporter activity	0.00996426	17.9088	BMP4, NETO2, SCN1B, SCN2B, OPRL1, KCNAB1, SCN3B, NLGN2, CACNB2, WNK2, CTSS, SHANK1, PRKG1, SHANK3, CRHR1, YWHAH, STAC, RASGRF2, KCNE2, RAPGEF3, CALM2, CASQ2
GOTERM_BP_FAT	GO:0032409~regulation of transporter activity	0.0174683	29.3387	BMP4, NETO2, SCN1B, SCN2B, OPRL1, KCNAB1, SCN3B, PM20D1, NLGN2, CACNB2, WNK2, CTSS, SHANK1, PRKG1, SHANK3, CRHR1, YWHAH, STAC, RASGRF2, KCNE2, RAPGEF3, CALM2, CASQ2
GOTERM_BP_FAT	GO:2001257~regulation of cation channel activity	0.0533354	66.0435	CRHR1, BMP4, STAC, OPRL1, KCNAB1, KCNE2, CACNB2, CTSS, PRKG1, CALM2, CASQ2
GOTERM_BP_FAT	GO:0032414~positive regulation of ion transmembrane transporter activity	0.119574	91.8694	BMP4, KCNE2, CACNB2, WNK2, RAPGEF3, CTSS, PRKG1, CALM2, SHANK3
GOTERM_BP_FAT	GO:0032411~positive regulation of transporter activity	0.190507	98.4467	BMP4, KCNE2, CACNB2, WNK2, RAPGEF3, CTSS, PRKG1, CALM2, SHANK3
Annotation Cluster 18	Enrichment Score: 2.978886674916618
Category	Term	PValue	FDR	Genes
GOTERM_BP_FAT	GO:0050673~epithelial cell proliferation	1.13365e-05	0.0223372	CAV2, MTSS1, PPARD, NOG, WNT16, FGF7, FGFR3, ERBB4, GJA1, LGR5, GLI1, ZFP36L1, PPP1R16B, DAB2, HRH3, APOE, TGFA, THBS1, COL8A1, COL8A2, ETV4, SCG2, BMP4, HPN, PTPRM, RREB1, TGFBR1, GAS1, CDKN1C, CDH13, NOTCH2, CYP7B1, GLUL, SULF2, ID2, CCND2, ITGB1BP1, JUN, SULF1, BTBD10, PTCH1, NGFR, IGFBP3, IGFBP5
GOTERM_BP_FAT	GO:0050678~regulation of epithelial cell proliferation	0.000279027	0.548416	CAV2, MTSS1, PPARD, NOG, FGF7, FGFR3, ERBB4, GJA1, GLI1, ZFP36L1, EDNRB, DAB2, PPP1R16B, HRH3, APOE, TGFA, THBS1, ETV4, SCG2, BMP4, HPN, PTPRM, RREB1, TGFBR1, SMAD3, GAS1, CDKN1C, CDH13, CYP7B1, GLUL, SULF2, CCND2, JUN, SULF1, PTCH1, NGFR
GOTERM_BP_FAT	GO:0050680~negative regulation of epithelial cell proliferation	0.00261403	5.02718	BMP4, MTSS1, CAV2, HPN, PPARD, FGFR3, PTPRM, TGFBR1, GJA1, GAS1, CDKN1C, DAB2, APOE, SULF1, PTCH1, NGFR, THBS1, ETV4
GOTERM_BP_FAT	GO:0001937~negative regulation of endothelial cell proliferation	0.00265228	5.09892	CAV2, PTPRM, APOE, TGFBR1, SULF1, GJA1, NGFR, THBS1
GOTERM_BP_FAT	GO:0001936~regulation of endothelial cell proliferation	0.00639401	11.8742	BMP4, CAV2, PTPRM, FGFR3, TGFBR1, GJA1, CDH13, PPP1R16B, APOE, JUN, SULF1, NGFR, THBS1, SCG2
GOTERM_BP_FAT	GO:0001935~endothelial cell proliferation	0.00954667	17.2238	BMP4, CAV2, PTPRM, FGFR3, TGFBR1, GJA1, CDH13, PPP1R16B, APOE, JUN, ITGB1BP1, SULF1, NGFR, THBS1, SCG2
Annotation Cluster 19	Enrichment Score: 2.8578727219661753
Category	Term	PValue	FDR	Genes
GOTERM_BP_FAT	GO:0051056~regulation of small GTPase mediated signal transduction	1.26004e-05	0.0248273	COL3A1, RASGEF1A, ITPKB, ABCA1, CYTH3, TIMP2, PLEKHG4, GARNL3, TIAM1, APOE, BCL6, MMD2, FGD3, ARHGEF3, NGEF, ARHGEF33, ARHGEF37, ARHGEF19, PSD3, TRIO, ICMT, PSD2, ARHGAP24, KITL, SLIT2, ARHGAP26, NOTCH2, RASGRF2, SIPA1L1, CHN2, DGKZ, NGFR, EPS8L2, KALRN, F2R
GOTERM_BP_FAT	GO:0046578~regulation of Ras protein signal transduction	0.000112695	0.221843	COL3A1, RASGEF1A, ITPKB, ABCA1, CYTH3, TIMP2, PLEKHG4, APOE, TIAM1, BCL6, MMD2, FGD3, ARHGEF3, NGEF, ARHGEF33, ARHGEF37, ARHGEF19, PSD3, TRIO, ICMT, PSD2, ARHGAP24, KITL, NOTCH2, RASGRF2, DGKZ, NGFR, EPS8L2, F2R, KALRN
GOTERM_BP_FAT	GO:0007265~Ras protein signal transduction	0.000130164	0.256189	COL3A1, RASGEF1A, RTKN, ITPKB, ABCA1, CYTH3, TIMP2, PLEKHG4, CDC42EP1, TIAM1, APOE, BCL6, MMD2, RAPGEF3, CDC42EP4, FGD3, ARHGEF3, NGEF, ARHGEF33, BAIAP2, ARHGEF37, ARHGEF19, PSD3, TRIO, PSD2, ARHGAP24, KITL, CDH13, NOTCH2, USP28, RASGRF2, JUN, COL1A2, DGKZ, NGFR, EPS8L2, SRGAP1, KALRN, F2R
GOTERM_BP_FAT	GO:0035023~regulation of Rho protein signal transduction	0.00235769	4.54501	ARHGEF3, NGEF, ARHGEF33, ARHGEF37, COL3A1, ARHGEF19, TRIO, ABCA1, PLEKHG4, RASGRF2, APOE, TIAM1, BCL6, NGFR, EPS8L2, FGD3, F2R, KALRN
GOTERM_MF_FAT	GO:0005089~Rho guanyl-nucleotide exchange factor activity	0.0157694	22.9751	PLEKHG4, ARHGEF3, NGEF, ARHGEF33, RASGRF2, TIAM1, ARHGEF37, ARHGEF19, TRIO, EPS8L2, FGD3, KALRN
GOTERM_MF_FAT	GO:0005088~Ras guanyl-nucleotide exchange factor activity	0.0332527	42.6151	ARHGEF3, NGEF, ARHGEF33, ARHGEF37, ARHGEF19, RGL3, RASGEF1A, TRIO, PLEKHG4, RASGRF2, TIAM1, RAPGEF3, ST5, EPS8L2, FGD3, KALRN
GOTERM_MF_FAT	GO:0005085~guanyl-nucleotide exchange factor activity	0.0432496	51.6207	ARHGEF3, NGEF, ARHGEF33, ARHGEF37, ARHGEF19, PSD3, RGL3, RASGEF1A, TRIO, PSD2, CYTH3, PLEKHG4, SH2D3C, RASGRF2, FNBP1L, TIAM1, PCP2, RAPGEF3, ST5, EPS8L2, FGD3, KALRN
Annotation Cluster 20	Enrichment Score: 2.7554084328704533
Category	Term	PValue	FDR	Genes
GOTERM_BP_FAT	GO:0032101~regulation of response to external stimulus	3.24024e-07	0.000638518	MTSS1, PPARD, FGF7, LY86, TLR2, GJA1, RORA, PRKG1, EDNRB, WNT3, SLC1A3, SERPINE2, CD44, APOE, TIAM1, SEMA7A, CFH, GRID2, SEMA3D, TRPV4, SEMA3C, SEMA3B, ZYX, LBP, AKT2, PHYHIP, LYN, PADI2, PRKCG, CTSS, SLIT1, SLIT2, CD84, SEMA4G, CD59A, PDE5A, CX3CR1, PLA2G7, CARTPT, SUSD4, PROS1, CAR7, C3AR1, CCK, ENPP4, IL33, FAM46A, CD24A, SCARF1, ADCYAP1, TRIB1, CCL6, ACE, UBASH3B, AGT, TEAD4, BCL6, THBS1, SCG…
GOTERM_BP_FAT	GO:0006954~inflammatory response	0.000285603	0.561307	PPARD, TOLLIP, LY86, TLR2, GJA1, RORA, EDNRB, CD44, APOE, SEMA7A, CFH, TRPV4, LBP, ICAM1, LYN, C4B, CTSS, SLIT2, CAMK4, CD59A, CX3CR1, PDE5A, PLA2G7, SUSD4, NGFR, C3AR1, BDKRB2, IL33, CD24A, CCL6, ADCYAP1, CALCA, ACE, ADRA2A, BCL6, THBS1, CSF1R, SPP1, PLP1, VIMP, KL, SMAD3, CELA1, CD180, NOTCH2, SLC7A2, ILTIFB, BMPR1B, F2R
GOTERM_BP_FAT	GO:0050727~regulation of inflammatory response	0.0014074	2.73721	PPARD, TLR2, IL33, RORA, CD24A, CCL6, ADCYAP1, EDNRB, ACE, CD44, APOE, AGT, SEMA7A, CFH, TRPV4, BCL6, LBP, ZYX, VIMP, LYN, SMAD3, CTSS, SLIT2, SLC7A2, CD59A, PDE5A, CX3CR1, SUSD4
GOTERM_BP_FAT	GO:0006952~defense response	0.00265059	5.09575	MTSS1, PPARD, FGF7, TOLLIP, LY86, TLR2, H2-D1, GJA1, AQP4, RORA, C1QC, EDNRB, BRINP1, BDNF, SLC1A3, HTR1A, CD44, APOE, SEMA7A, CFH, TRPV4, ZYX, LBP, IFNGR2, LAG3, COCH, PHYHIP, ICAM1, LYN, C4B, CST3, CTSS, SLIT2, C1QA, CD84, C1QB, CAMK4, CD59A, PDE5A, CX3CR1, PLA2G7, SUSD4, NGFR, TREM2, CAR7, KALRN, C3AR1, CCK, OPRK1, IL33, BDKRB2, CD24A, ADCYAP1, CCL6, CALCA, ACE, AGT, TEAD4, ADRA2A, BCL6, THBS1…
GOTERM_BP_FAT	GO:0031347~regulation of defense response	0.0195734	32.263	MTSS1, PPARD, FGF7, TLR2, GJA1, RORA, IL33, CD24A, CCL6, ADCYAP1, EDNRB, ACE, SLC1A3, CD44, APOE, SEMA7A, AGT, TEAD4, CFH, TRPV4, BCL6, LBP, ZYX, LAG3, COCH, PHYHIP, VIMP, LYN, PM20D1, SMAD3, IGF2, CTSS, REEP2, SLIT2, FAM131B, SHANK3, CD180, SLC35C1, CD59A, SLC7A2, CX3CR1, PDE5A, SUSD4, TRAFD1, CAR7
GOTERM_BP_FAT	GO:0006955~immune response	0.049187	62.9879	TOLLIP, LY86, BCAR1, H2-D1, TLR2, AQP4, RORA, C1QC, CD44, SEMA7A, CFH, ANGPT1, LBP, LAG3, COCH, ICAM1, LYN, C4B, EOMES, CTSS, THY1, CD84, CRHR1, C1QA, CD38, C1QB, CAMK4, CD59A, CX3CR1, SUSD4, CTSC, NGFR, TREM2, C3AR1, ENPP2, OPRK1, COL3A1, CD70, IL33, BDKRB2, CCL28, CD24A, ADCYAP1, CCL6, ALCAM, BCL6, INPP5D, THBS1, SEC61A1, CSF1R, FYB, MRC1, SPNS2, POLR3K, VIMP, MYLPF, NCKAP1L, SMAD3, IGF2, SAMSN…
GOTERM_BP_FAT	GO:0002252~immune effector process	0.155069	96.3864	MTSS1, RBP4, FGF7, OPRK1, H2-D1, TLR2, RORA, IL33, CD24A, C1QC, ACE, SLC1A3, SEMA7A, TEAD4, CFH, BCL6, ANGPT1, LBP, INPP5D, IFNGR2, LAG3, ICAM1, PHYHIP, POLR3K, LYN, C4B, PM20D1, EOMES, IGF2, REEP2, FAM131B, CD180, CRHR1, CD84, C1QA, NOTCH2, C1QB, SLC35C1, CD59A, CX3CR1, SUSD4, CTSC, RNF19B, CAR7
Annotation Cluster 21	Enrichment Score: 2.5595904198241106
Category	Term	PValue	FDR	Genes
GOTERM_BP_FAT	GO:0021575~hindbrain morphogenesis	0.000235261	0.462586	ATP2B2, SKOR2, SERPINE2, TRNP1, LHX1, HES3, GRID2, SPTBN2, LHX5, RORA, GAS1, CACNA1A, GLI1
GOTERM_BP_FAT	GO:0021696~cerebellar cortex morphogenesis	0.000327895	0.644171	ATP2B2, SKOR2, SERPINE2, TRNP1, LHX1, GRID2, SPTBN2, LHX5, RORA, CACNA1A, GLI1
GOTERM_BP_FAT	GO:0021587~cerebellum morphogenesis	0.000530252	1.03974	ATP2B2, SKOR2, SERPINE2, TRNP1, LHX1, GRID2, SPTBN2, LHX5, RORA, GAS1, CACNA1A, GLI1
GOTERM_BP_FAT	GO:0021692~cerebellar Purkinje cell layer morphogenesis	0.00114745	2.23705	ATP2B2, SKOR2, LHX1, SPTBN2, LHX5, RORA, CACNA1A
GOTERM_BP_FAT	GO:0021533~cell differentiation in hindbrain	0.00159574	3.09807	ATP2B2, NOG, SKOR2, LHX1, GRID2, LHX5, RORA, CACNA1A
GOTERM_BP_FAT	GO:0021702~cerebellar Purkinje cell differentiation	0.00195009	3.77354	ATP2B2, SKOR2, LHX1, LHX5, RORA, CACNA1A
GOTERM_BP_FAT	GO:0021695~cerebellar cortex development	0.00253389	4.87668	ATP2B2, SKOR2, SERPINE2, TRNP1, LHX1, GRID2, SPTBN2, LHX5, RORA, SEZ6L, CACNA1A, GLI1
GOTERM_BP_FAT	GO:0021694~cerebellar Purkinje cell layer formation	0.0028448	5.45926	ATP2B2, SKOR2, LHX1, LHX5, RORA, CACNA1A
GOTERM_BP_FAT	GO:0021680~cerebellar Purkinje cell layer development	0.00628484	11.6832	ATP2B2, SKOR2, LHX1, SPTBN2, LHX5, RORA, SEZ6L, CACNA1A
GOTERM_BP_FAT	GO:0030902~hindbrain development	0.00923902	16.7157	NOG, CDK5R2, TRNP1, MAFB, SLC6A4, AHI1, LMX1A, SEZ6L, GAS1, RORA, GPR37L1, GLI1, ATP2B2, SKOR2, SERPINE2, LHX1, HES3, GRID2, SPTBN2, LHX5, CACNA1A
GOTERM_BP_FAT	GO:0021697~cerebellar cortex formation	0.0142582	24.6475	ATP2B2, SKOR2, LHX1, GRID2, LHX5, RORA, CACNA1A
GOTERM_BP_FAT	GO:0021549~cerebellum development	0.0176217	29.5558	CDK5R2, TRNP1, LMX1A, SEZ6L, GAS1, RORA, GLI1, ATP2B2, SKOR2, SERPINE2, LHX1, SPTBN2, GRID2, LHX5, CACNA1A
GOTERM_BP_FAT	GO:0022037~metencephalon development	0.0345888	50.0262	CDK5R2, TRNP1, LMX1A, SEZ6L, GAS1, RORA, GLI1, ATP2B2, SKOR2, SERPINE2, LHX1, SPTBN2, GRID2, LHX5, CACNA1A
Annotation Cluster 22	Enrichment Score: 2.5304371544139146
Category	Term	PValue	FDR	Genes
GOTERM_BP_FAT	GO:0034103~regulation of tissue remodeling	6.03766e-06	0.0118971	FGFR3, LEPR, CST3, GJA1, SYT7, CD24A, TMEM64, CALCA, CD38, UBASH3B, AGT, CARTPT, INPP5D, PPP3CA, CSF1R, SPP1
GOTERM_BP_FAT	GO:0046850~regulation of bone remodeling	0.000109007	0.21459	CALCA, CD38, FGFR3, UBASH3B, LEPR, CARTPT, GJA1, INPP5D, SYT7, TMEM64, CSF1R, SPP1
GOTERM_BP_FAT	GO:0034104~negative regulation of tissue remodeling	0.000143769	0.28293	CALCA, CD38, UBASH3B, AGT, CST3, CARTPT, INPP5D, CD24A
GOTERM_BP_FAT	GO:0046849~bone remodeling	0.00253692	4.88238	WNT16, RAB3D, CTSS, TMEM64, CALCA, CD38, NOTCH2, HTR1B, UBASH3B, CARTPT, INPP5D, CSF1R, SPP1
GOTERM_BP_FAT	GO:0045779~negative regulation of bone resorption	0.00484801	9.13243	CALCA, CD38, UBASH3B, CARTPT, INPP5D
GOTERM_BP_FAT	GO:0045124~regulation of bone resorption	0.00628484	11.6832	CALCA, CD38, UBASH3B, CARTPT, INPP5D, TMEM64, CSF1R, SPP1
GOTERM_BP_FAT	GO:0046851~negative regulation of bone remodeling	0.010105	18.1385	CALCA, CD38, UBASH3B, CARTPT, INPP5D
GOTERM_BP_FAT	GO:0045453~bone resorption	0.0146426	25.2244	CALCA, CD38, RAB3D, UBASH3B, CARTPT, INPP5D, CTSS, TMEM64, SPP1
GOTERM_BP_FAT	GO:0001894~tissue homeostasis	0.112	90.3744	RBP4, FGF7, ERBB4, RAB3D, COL2A1, ILDR2, CTSS, ABCA4, TMEM64, CALCA, CD38, CTGF, UBASH3B, CARTPT, INPP5D, SPP1, F2R
GOTERM_BP_FAT	GO:0060249~anatomical structure homeostasis	0.409357	99.9969	RBP4, FGF7, ERBB4, RAB3D, NEK2, COL2A1, ILDR2, PKIB, CTSS, ABCA4, TMEM64, SLC17A7, CALCA, CD38, CTGF, UBASH3B, CARTPT, INPP5D, PARP1, RTEL1, SPP1, F2R
Annotation Cluster 23	Enrichment Score: 2.4905226963440774
Category	Term	PValue	FDR	Genes
GOTERM_MF_FAT	GO:0015276~ligand-gated ion channel activity	0.000213868	0.350653	GRIK1, GABRA3, GLRA3, GABRA6, GLRA2, GRIA3, KCNJ2, KCNJ12, AQP1, ITPR1, SLC17A7, KCNJ9, GRIA1, GRIN2C, RYR3, GRID2, RYR1, KCNE2, GABRQ
GOTERM_MF_FAT	GO:0022834~ligand-gated channel activity	0.000213868	0.350653	GRIK1, GABRA3, GLRA3, GABRA6, GLRA2, GRIA3, KCNJ2, KCNJ12, AQP1, ITPR1, SLC17A7, KCNJ9, GRIA1, GRIN2C, RYR3, GRID2, RYR1, KCNE2, GABRQ
GOTERM_MF_FAT	GO:0030594~neurotransmitter receptor activity	0.000592131	0.968019	HTR1B, HTR1A, GRIK1, HRH3, GRIN2C, GRIA1, HTR7, GABRA6, GLRA3, GLRA2, GRID2, GRIA3, HTR2C
GOTERM_MF_FAT	GO:0008066~glutamate receptor activity	0.00259282	4.17407	GRM5, GRM4, GRIK1, GRIA1, GRIN2C, GRID2, GRIA3, GRM1
GOTERM_MF_FAT	GO:0022824~transmitter-gated ion channel activity	0.00503911	7.96172	GRIK1, GRIA1, GRIN2C, GABRA6, GLRA3, GLRA2, GRID2, GRIA3
GOTERM_MF_FAT	GO:0022835~transmitter-gated channel activity	0.00503911	7.96172	GRIK1, GRIA1, GRIN2C, GABRA6, GLRA3, GLRA2, GRID2, GRIA3
GOTERM_MF_FAT	GO:0005230~extracellular ligand-gated ion channel activity	0.00588499	9.23839	SLC17A7, GRIK1, GABRA3, GRIA1, GRIN2C, GABRA6, GLRA3, GLRA2, GRID2, GRIA3, GABRQ
GOTERM_MF_FAT	GO:0005234~extracellular-glutamate-gated ion channel activity	0.0118199	17.739	SLC17A7, GRIK1, GRIA1, GRIN2C, GRID2, GRIA3
GOTERM_MF_FAT	GO:0005231~excitatory extracellular ligand-gated ion channel activity	0.0196077	27.7627	SLC17A7, GRIK1, GRIA1, GRIN2C, GLRA3, GLRA2, GRID2, GRIA3
GOTERM_MF_FAT	GO:0004970~ionotropic glutamate receptor activity	0.0511443	57.7757	GRIK1, GRIA1, GRIN2C, GRID2, GRIA3
Annotation Cluster 24	Enrichment Score: 2.4730036874687764
Category	Term	PValue	FDR	Genes
GOTERM_BP_FAT	GO:0015837~amine transport	0.000221419	0.435425	SNCG, DDC, GRIK1, OPRK1, GABBR1, SYT7, CRHR1, HTR1B, HRH3, PCP4, AGT, SLC18A2, CARTPT, HTR2C, CACNA1A
GOTERM_BP_FAT	GO:0015850~organic hydroxy compound transport	0.000879378	1.71872	RBP4, SNCG, SELM, OPRK1, SLC6A4, MAOB, GABBR1, TLR2, ABCA1, SYT7, AQP1, CRHR1, DAB2, HTR1B, HRH3, GALR1, APOE, PCP4, AGT, HTR7, CARTPT, PTCH1
GOTERM_BP_FAT	GO:0051952~regulation of amine transport	0.00140961	2.74145	CRHR1, SNCG, HTR1B, GRIK1, HRH3, PCP4, AGT, OPRK1, GABBR1, CARTPT, SYT7, HTR2C, CACNA1A
GOTERM_BP_FAT	GO:0015844~monoamine transport	0.00164879	3.19947	SNCG, OPRK1, MAOB, SLC6A4, GABBR1, SYT7, CRHR1, HTR1B, HRH3, PCP4, HTR7, AGT, SLC18A2, CARTPT
GOTERM_BP_FAT	GO:0050433~regulation of catecholamine secretion	0.00608881	11.3392	CRHR1, SNCG, HTR1B, HRH3, PCP4, AGT, OPRK1, GABBR1, CARTPT, SYT7
GOTERM_BP_FAT	GO:0050432~catecholamine secretion	0.00939316	16.9706	CRHR1, SNCG, HTR1B, HRH3, PCP4, AGT, OPRK1, GABBR1, CARTPT, SYT7
GOTERM_BP_FAT	GO:0051937~catecholamine transport	0.019832	32.6141	CRHR1, SNCG, HTR1B, HRH3, PCP4, AGT, OPRK1, GABBR1, CARTPT, SYT7
GOTERM_BP_FAT	GO:0014059~regulation of dopamine secretion	0.0320337	47.3544	SNCG, HTR1B, PCP4, OPRK1, GABBR1, SYT7
Annotation Cluster 25	Enrichment Score: 2.352974625793338
Category	Term	PValue	FDR	Genes
GOTERM_BP_FAT	GO:0070848~response to growth factor	1.05836e-05	0.0208539	KCNC2, NOG, FGF7, GDF7, BCAR1, POSTN, CASP3, DAB2, CD44, CTGF, SOSTDC1, EEF2K, ANGPT1, ZYX, ZCCHC12, EGR1, DDC, SLIT2, SKOR2, CD59A, ITGB1BP1, JUN, CX3CR1, COL1A2, COL1A1, NGFR, ADAMTS3, PMEPA1, TWSG1, CAV2, FGFR3, ERBB4, TNC, COL3A1, COL2A1, GREM2, PXN, CALCA, ZFP36L1, MEIS2, LHX1, FOLR1, AGT, VWC2L, THBS1, MYOF, BMP4, KL, TGFBR1, FBN1, SMAD3, GAS1, CD63, RASL11B, CDKN1C, NOTCH2, NBL1, SULF2, SU…
GOTERM_BP_FAT	GO:0071363~cellular response to growth factor stimulus	4.42971e-05	0.0872554	NOG, FGF7, GDF7, BCAR1, POSTN, CASP3, DAB2, CD44, CTGF, SOSTDC1, EEF2K, ANGPT1, ZYX, ZCCHC12, EGR1, DDC, SLIT2, SKOR2, CD59A, ITGB1BP1, JUN, CX3CR1, COL1A2, COL1A1, NGFR, ADAMTS3, PMEPA1, TWSG1, CAV2, FGFR3, ERBB4, COL3A1, COL2A1, GREM2, PXN, CALCA, ZFP36L1, LHX1, FOLR1, AGT, VWC2L, THBS1, MYOF, BMP4, KL, TGFBR1, FBN1, SMAD3, GAS1, CD63, RASL11B, CDKN1C, NOTCH2, NBL1, SULF2, SULF1, LRP8, BMPR1B, …
GOTERM_BP_FAT	GO:0071559~response to transforming growth factor beta	0.00537032	10.0676	CAV2, TGFBR1, COL3A1, FBN1, SMAD3, POSTN, PXN, RASL11B, CDKN1C, ZFP36L1, DAB2, SKOR2, FOLR1, JUN, CX3CR1, COL1A2, ZYX, COL1A1, THBS1, PARP1, BMPR1B, ZFHX3, PMEPA1, BMP8A
GOTERM_BP_FAT	GO:0007178~transmembrane receptor protein serine/threonine kinase signaling pathway	0.00919078	16.6357	CAV2, TWSG1, NOG, GDF7, COL3A1, GREM2, PXN, DAB2, FOLR1, SOSTDC1, VWC2L, ZYX, THBS1, BMP4, EGR1, ZCCHC12, TGFBR1, FBN1, SMAD3, RASL11B, CDKN1C, NOTCH2, NBL1, SKOR2, JUN, SULF1, COL1A2, PARP1, BMPR1B, PMEPA1, BMP8A
GOTERM_BP_FAT	GO:0071560~cellular response to transforming growth factor beta stimulus	0.00930968	16.8327	CAV2, TGFBR1, COL3A1, FBN1, SMAD3, POSTN, PXN, RASL11B, CDKN1C, ZFP36L1, DAB2, SKOR2, FOLR1, JUN, CX3CR1, COL1A2, ZYX, COL1A1, THBS1, PARP1, BMPR1B, PMEPA1, BMP8A
GOTERM_BP_FAT	GO:0090092~regulation of transmembrane receptor protein serine/threonine kinase signaling pathway	0.00995081	17.8869	BMP4, TWSG1, CAV2, NOG, GDF7, TGFBR1, FBN1, SMAD3, GREM2, RASL11B, CDKN1C, NOTCH2, NBL1, DAB2, SKOR2, FOLR1, SOSTDC1, SULF1, VWC2L, THBS1, PARP1, PMEPA1, BMP8A
GOTERM_BP_FAT	GO:0007179~transforming growth factor beta receptor signaling pathway	0.0138151	23.9772	CAV2, TGFBR1, COL3A1, FBN1, SMAD3, PXN, RASL11B, CDKN1C, DAB2, SKOR2, JUN, COL1A2, ZYX, THBS1, BMPR1B, PARP1, PMEPA1, BMP8A
GOTERM_BP_FAT	GO:0017015~regulation of transforming growth factor beta receptor signaling pathway	0.145909	95.5308	RASL11B, CDKN1C, CAV2, DAB2, SKOR2, FOLR1, FBN1, SMAD3, THBS1, PMEPA1
GOTERM_BP_FAT	GO:1903844~regulation of cellular response to transforming growth factor beta stimulus	0.154042	96.2988	RASL11B, CDKN1C, CAV2, DAB2, SKOR2, FOLR1, FBN1, SMAD3, THBS1, PMEPA1
Annotation Cluster 26	Enrichment Score: 2.311643261528042
Category	Term	PValue	FDR	Genes
GOTERM_BP_FAT	GO:0009187~cyclic nucleotide metabolic process	1.01768e-07	0.000200543	ADCY1, GABBR1, PDE11A, ABCA1, MRAP2, RORA, AQP1, OSTN, TIMP2, ADCYAP1, CALCA, ATP2B2, HTR1B, ECE1, HRH3, GALR1, APOE, PDE1C, ADRA2A, THBS1, CAP2, OPRL1, FZD2, NPR3, AMPD2, CRHR1, GNAL, PDE5A, PDE9A, HTR2C, CALM2
GOTERM_BP_FAT	GO:0052652~cyclic purine nucleotide metabolic process	4.68376e-06	0.00922939	ADCY1, CAP2, OPRL1, GABBR1, ABCA1, NPR3, MRAP2, TIMP2, OSTN, AMPD2, AQP1, ADCYAP1, CRHR1, CALCA, GNAL, HTR1B, ECE1, HRH3, GALR1, APOE, ADRA2A, HTR2C, CALM2
GOTERM_BP_FAT	GO:0009190~cyclic nucleotide biosynthetic process	5.56514e-06	0.0109661	ADCY1, CAP2, OPRL1, GABBR1, ABCA1, NPR3, MRAP2, TIMP2, OSTN, AMPD2, AQP1, ADCYAP1, CRHR1, CALCA, GNAL, HTR1B, ECE1, HRH3, GALR1, APOE, ADRA2A, HTR2C, CALM2
GOTERM_BP_FAT	GO:1900371~regulation of purine nucleotide biosynthetic process	1.3961e-05	0.0275078	PID1, ADCY1, CAP2, OPRL1, GABBR1, ABCA1, NPR3, MRAP2, TIMP2, OSTN, ADCYAP1, CRHR1, CALCA, GNAL, HTR1B, ECE1, HRH3, GALR1, APOE, ADRA2A, PARP1, CALM2
GOTERM_BP_FAT	GO:0030808~regulation of nucleotide biosynthetic process	1.3961e-05	0.0275078	PID1, ADCY1, CAP2, OPRL1, GABBR1, ABCA1, NPR3, MRAP2, TIMP2, OSTN, ADCYAP1, CRHR1, CALCA, GNAL, HTR1B, ECE1, HRH3, GALR1, APOE, ADRA2A, PARP1, CALM2
GOTERM_BP_FAT	GO:0007188~adenylate cyclase-modulating G-protein coupled receptor signaling pathway	1.92783e-05	0.0379829	ADCY1, GNAO1, OPRL1, GNAI1, OPRK1, GABBR1, NPR3, GPR37L1, ADCYAP1, CRHR1, CALCA, GRM4, GNAL, HTR1B, HTR1A, HRH3, GALR1, HTR7, ADRA2A, GPR101, HTR2C, OPRD1
GOTERM_BP_FAT	GO:0007187~G-protein coupled receptor signaling pathway, coupled to cyclic nucleotide second messenger	2.01462e-05	0.0396926	ADCY1, GNAO1, OPRL1, GNAI1, OPRK1, GABBR1, FZD2, NPR3, GPR37L1, ADCYAP1, CRHR1, CALCA, GRM4, GNAL, HTR1B, HTR1A, HRH3, GALR1, HTR7, ADRA2A, GPR101, HTR2C, OPRD1
GOTERM_BP_FAT	GO:0030799~regulation of cyclic nucleotide metabolic process	2.01462e-05	0.0396926	ADCY1, CAP2, OPRL1, GABBR1, ABCA1, FZD2, MRAP2, NPR3, TIMP2, OSTN, ADCYAP1, CRHR1, CALCA, GNAL, HTR1B, ECE1, HRH3, GALR1, APOE, PDE5A, ADRA2A, THBS1, CALM2
GOTERM_BP_FAT	GO:0030802~regulation of cyclic nucleotide biosynthetic process	3.80326e-05	0.0749201	ADCY1, CAP2, OPRL1, GABBR1, ABCA1, MRAP2, NPR3, TIMP2, OSTN, ADCYAP1, CRHR1, CALCA, GNAL, HTR1B, ECE1, HRH3, GALR1, APOE, ADRA2A, CALM2
GOTERM_BP_FAT	GO:0030817~regulation of cAMP biosynthetic process	6.29998e-05	0.124074	ADCY1, CAP2, OPRL1, GABBR1, ABCA1, MRAP2, NPR3, TIMP2, ADCYAP1, CRHR1, CALCA, GNAL, HTR1B, ECE1, HRH3, GALR1, ADRA2A, CALM2
GOTERM_BP_FAT	GO:0006171~cAMP biosynthetic process	0.000121893	0.239928	ADCY1, CAP2, OPRL1, GABBR1, ABCA1, MRAP2, NPR3, TIMP2, ADCYAP1, CRHR1, CALCA, GNAL, HTR1B, ECE1, HRH3, GALR1, ADRA2A, CALM2
GOTERM_BP_FAT	GO:0045761~regulation of adenylate cyclase activity	0.000178474	0.351113	CRHR1, CALCA, GNAL, ADCY1, CAP2, GALR1, HRH3, GABBR1, NPR3, TIMP2, CALM2, ADCYAP1
GOTERM_BP_FAT	GO:0046058~cAMP metabolic process	0.000253204	0.497783	ADCY1, CAP2, OPRL1, GABBR1, PDE11A, ABCA1, MRAP2, NPR3, TIMP2, ADCYAP1, CRHR1, CALCA, GNAL, HTR1B, ECE1, HRH3, GALR1, PDE1C, ADRA2A, CALM2
GOTERM_BP_FAT	GO:0030814~regulation of cAMP metabolic process	0.000451685	0.886339	ADCY1, CAP2, OPRL1, GABBR1, ABCA1, MRAP2, NPR3, TIMP2, ADCYAP1, CRHR1, CALCA, GNAL, HTR1B, ECE1, HRH3, GALR1, ADRA2A, CALM2
GOTERM_BP_FAT	GO:1900542~regulation of purine nucleotide metabolic process	0.00048749	0.956277	ADCY1, GABBR1, ABCA1, MRAP2, OSTN, TIMP2, ADCYAP1, CALCA, HTR1B, ECE1, GALR1, HRH3, APOE, ADRA2A, THBS1, PID1, GPD1, CAP2, OPRL1, NPR3, FZD2, CRHR1, GNAL, PDE5A, PARP1, CALM2
GOTERM_BP_FAT	GO:0007193~adenylate cyclase-inhibiting G-protein coupled receptor signaling pathway	0.000512714	1.00552	GRM4, HTR1B, ADCY1, HTR1A, HRH3, OPRL1, OPRK1, GABBR1, ADRA2A, NPR3, HTR2C, GPR37L1, OPRD1
GOTERM_BP_FAT	GO:0031279~regulation of cyclase activity	0.000780546	1.52696	CRHR1, CALCA, GNAL, ADCY1, CAP2, GALR1, HRH3, GABBR1, NPR3, TIMP2, CALM2, ADCYAP1
GOTERM_BP_FAT	GO:0051339~regulation of lyase activity	0.000780546	1.52696	CRHR1, CALCA, GNAL, ADCY1, CAP2, GALR1, HRH3, GABBR1, NPR3, TIMP2, CALM2, ADCYAP1
GOTERM_BP_FAT	GO:0006140~regulation of nucleotide metabolic process	0.000845904	1.65381	ADCY1, GABBR1, ABCA1, MRAP2, OSTN, TIMP2, ADCYAP1, CALCA, HTR1B, ECE1, GALR1, HRH3, APOE, ADRA2A, THBS1, PID1, GPD1, CAP2, OPRL1, NPR3, FZD2, CRHR1, GNAL, PDE5A, PARP1, CALM2
GOTERM_BP_FAT	GO:1900372~negative regulation of purine nucleotide biosynthetic process	0.00223105	4.30596	PID1, HTR1B, GALR1, HRH3, OPRL1, GABBR1, ADRA2A, NPR3, PARP1
GOTERM_BP_FAT	GO:0030809~negative regulation of nucleotide biosynthetic process	0.00223105	4.30596	PID1, HTR1B, GALR1, HRH3, OPRL1, GABBR1, ADRA2A, NPR3, PARP1
GOTERM_BP_FAT	GO:1900373~positive regulation of purine nucleotide biosynthetic process	0.00430816	8.1561	PID1, ADCY1, ABCA1, MRAP2, TIMP2, OSTN, ADCYAP1, CALCA, CRHR1, GNAL, ECE1, APOE, CALM2
GOTERM_BP_FAT	GO:0030810~positive regulation of nucleotide biosynthetic process	0.00430816	8.1561	PID1, ADCY1, ABCA1, MRAP2, TIMP2, OSTN, ADCYAP1, CALCA, CRHR1, GNAL, ECE1, APOE, CALM2
GOTERM_BP_FAT	GO:0030801~positive regulation of cyclic nucleotide metabolic process	0.00487802	9.18641	ADCY1, ABCA1, MRAP2, FZD2, TIMP2, OSTN, ADCYAP1, CALCA, CRHR1, GNAL, ECE1, APOE, CALM2
GOTERM_BP_FAT	GO:0030804~positive regulation of cyclic nucleotide biosynthetic process	0.00583291	10.8883	CRHR1, CALCA, GNAL, ADCY1, ECE1, APOE, ABCA1, MRAP2, OSTN, TIMP2, CALM2, ADCYAP1
GOTERM_BP_FAT	GO:0009152~purine ribonucleotide biosynthetic process	0.00664366	12.3095	ADCY1, GABBR1, ABCA1, MRAP2, AQP1, OSTN, TIMP2, ADCYAP1, CALCA, HTR1B, ECE1, GALR1, HRH3, APOE, ADRA2A, PID1, CAP2, OPRL1, NPR3, AMPD2, CRHR1, GNAL, PARP1, HTR2C, CALM2
GOTERM_BP_FAT	GO:0045981~positive regulation of nucleotide metabolic process	0.00788347	14.4412	PID1, GPD1, ADCY1, ABCA1, MRAP2, FZD2, TIMP2, OSTN, ADCYAP1, CALCA, CRHR1, GNAL, ECE1, APOE, CALM2
GOTERM_BP_FAT	GO:1900544~positive regulation of purine nucleotide metabolic process	0.00788347	14.4412	PID1, GPD1, ADCY1, ABCA1, MRAP2, FZD2, TIMP2, OSTN, ADCYAP1, CALCA, CRHR1, GNAL, ECE1, APOE, CALM2
GOTERM_BP_FAT	GO:0006164~purine nucleotide biosynthetic process	0.0110791	19.7114	ADCY1, GABBR1, ABCA1, MRAP2, AQP1, OSTN, TIMP2, ADCYAP1, CALCA, HTR1B, ECE1, GALR1, HRH3, APOE, ADRA2A, PID1, CAP2, OPRL1, NPR3, AMPD2, CRHR1, GNAL, PARP1, HTR2C, CALM2
GOTERM_BP_FAT	GO:0030819~positive regulation of cAMP biosynthetic process	0.0138991	24.1047	CRHR1, CALCA, GNAL, ADCY1, ECE1, ABCA1, MRAP2, TIMP2, CALM2, ADCYAP1
GOTERM_BP_FAT	GO:0009260~ribonucleotide biosynthetic process	0.0140592	24.3472	ADCY1, GABBR1, ABCA1, MRAP2, AQP1, OSTN, TIMP2, ADCYAP1, CALCA, HTR1B, ECE1, GALR1, HRH3, APOE, ADRA2A, PID1, CAP2, OPRL1, NPR3, AMPD2, CRHR1, GNAL, PARP1, HTR2C, CALM2
GOTERM_BP_FAT	GO:0045762~positive regulation of adenylate cyclase activity	0.0142582	24.6475	CRHR1, CALCA, GNAL, ADCY1, TIMP2, CALM2, ADCYAP1
GOTERM_BP_FAT	GO:0030818~negative regulation of cAMP biosynthetic process	0.0142582	24.6475	HTR1B, GALR1, HRH3, OPRL1, GABBR1, ADRA2A, NPR3
GOTERM_BP_FAT	GO:0072522~purine-containing compound biosynthetic process	0.0148961	25.6027	ADCY1, GABBR1, ABCA1, MRAP2, AQP1, OSTN, TIMP2, ADCYAP1, CALCA, HTR1B, ECE1, GALR1, HRH3, APOE, ADRA2A, PID1, CAP2, OPRL1, NPR3, AMPD2, CRHR1, GNAL, PARP1, HTR2C, CALM2
GOTERM_BP_FAT	GO:0046390~ribose phosphate biosynthetic process	0.0166887	28.2255	ADCY1, GABBR1, ABCA1, MRAP2, AQP1, OSTN, TIMP2, ADCYAP1, CALCA, HTR1B, ECE1, GALR1, HRH3, APOE, ADRA2A, PID1, CAP2, OPRL1, NPR3, AMPD2, CRHR1, GNAL, PARP1, HTR2C, CALM2
GOTERM_BP_FAT	GO:0030803~negative regulation of cyclic nucleotide biosynthetic process	0.0170077	28.683	HTR1B, GALR1, HRH3, OPRL1, GABBR1, ADRA2A, NPR3
GOTERM_BP_FAT	GO:0007189~adenylate cyclase-activating G-protein coupled receptor signaling pathway	0.0176822	29.6411	CRHR1, CALCA, GNAL, ADCY1, GALR1, HTR7, ADRA2A, GPR101, ADCYAP1, OPRD1
GOTERM_BP_FAT	GO:0007190~activation of adenylate cyclase activity	0.0180833	30.2051	CALCA, GNAL, ADCY1, CALM2, ADCYAP1
GOTERM_BP_FAT	GO:0030815~negative regulation of cAMP metabolic process	0.0201009	32.9776	HTR1B, GALR1, HRH3, OPRL1, GABBR1, ADRA2A, NPR3
GOTERM_BP_FAT	GO:0030800~negative regulation of cyclic nucleotide metabolic process	0.0235549	37.4827	HTR1B, GALR1, HRH3, OPRL1, GABBR1, ADRA2A, NPR3
GOTERM_BP_FAT	GO:0030816~positive regulation of cAMP metabolic process	0.0246869	38.8954	CRHR1, CALCA, GNAL, ADCY1, ECE1, ABCA1, MRAP2, TIMP2, CALM2, ADCYAP1
GOTERM_BP_FAT	GO:0051349~positive regulation of lyase activity	0.0316054	46.8934	CRHR1, CALCA, GNAL, ADCY1, TIMP2, CALM2, ADCYAP1
GOTERM_BP_FAT	GO:1900543~negative regulation of purine nucleotide metabolic process	0.0339956	49.4177	PID1, HTR1B, GALR1, HRH3, OPRL1, GABBR1, ADRA2A, NPR3, PARP1
GOTERM_BP_FAT	GO:0031281~positive regulation of cyclase activity	0.0362275	51.6715	CRHR1, CALCA, GNAL, ADCY1, TIMP2, CALM2, ADCYAP1
GOTERM_BP_FAT	GO:0045980~negative regulation of nucleotide metabolic process	0.0377345	53.1391	PID1, HTR1B, GALR1, HRH3, OPRL1, GABBR1, ADRA2A, NPR3, PARP1
GOTERM_BP_FAT	GO:1901135~carbohydrate derivative metabolic process	0.045591	60.1296	PPARD, ADCY1, NDST3, B3GALT5, HEXB, GABBR1, PDE11A, RORA, DPY19L3, SDC4, AQP1, GPC5, ATP2B2, HTR1B, BDNF, ST6GALNAC3, ST6GALNAC4, SLC2A4, GALR1, CD44, APOE, DSEL, ITIH5, ANGPT1, PID1, CST3, PIGS, CRHR1, GNAL, BGN, CHST7, PDE5A, CHST8, CEMIP, PDE9A, LRRK2, GCNT4, GAL3ST3, MGAT5B, MAMDC2, ALDOC, ENPP4, HK2, COL2A1, MRAP2, ABCA1, TIMP2, ITM2B, OSTN, ITM2C, NECAB3, ADCYAP1, CALCA, ECE1, B3GNT5, HRH3,…
GOTERM_BP_FAT	GO:0009165~nucleotide biosynthetic process	0.0559258	67.8284	ADCY1, GABBR1, ABCA1, MRAP2, AQP1, OSTN, TIMP2, ADCYAP1, CALCA, HTR1B, ECE1, GALR1, HRH3, APOE, ADRA2A, PID1, NMNAT2, CAP2, OPRL1, NPR3, AMPD2, CRHR1, GNAL, PARP1, HTR2C, CALM2
GOTERM_BP_FAT	GO:0007194~negative regulation of adenylate cyclase activity	0.0577724	69.046	GALR1, HRH3, GABBR1, NPR3
GOTERM_BP_FAT	GO:0009150~purine ribonucleotide metabolic process	0.059527	70.1624	ADCY1, ALDOC, GABBR1, HK2, PDE11A, ABCA1, RORA, MRAP2, AQP1, OSTN, TIMP2, ADCYAP1, CALCA, ATP2B2, BDNF, HTR1B, ECE1, GALR1, HRH3, PDE1C, APOE, ADRA2A, PID1, GPD1, CAP2, OPRL1, FZD2, NPR3, AMPD2, CRHR1, GNAL, PDE5A, PDE9A, LRRK2, PARP1, HTR2C, CALM2
GOTERM_BP_FAT	GO:1901293~nucleoside phosphate biosynthetic process	0.0655832	73.7291	ADCY1, GABBR1, ABCA1, MRAP2, AQP1, OSTN, TIMP2, ADCYAP1, CALCA, HTR1B, ECE1, GALR1, HRH3, APOE, ADRA2A, PID1, NMNAT2, CAP2, OPRL1, NPR3, AMPD2, CRHR1, GNAL, PARP1, HTR2C, CALM2
GOTERM_BP_FAT	GO:0031280~negative regulation of cyclase activity	0.0709853	76.5655	GALR1, HRH3, GABBR1, NPR3
GOTERM_BP_FAT	GO:0006163~purine nucleotide metabolic process	0.081365	81.2199	ADCY1, ALDOC, GABBR1, HK2, PDE11A, ABCA1, RORA, MRAP2, AQP1, OSTN, TIMP2, ADCYAP1, CALCA, ATP2B2, BDNF, HTR1B, ECE1, GALR1, HRH3, PDE1C, APOE, ADRA2A, THBS1, PID1, GPD1, CAP2, OPRL1, FZD2, NPR3, AMPD2, CRHR1, GNAL, PDE5A, PDE9A, LRRK2, PARP1, HTR2C, CALM2
GOTERM_BP_FAT	GO:0051350~negative regulation of lyase activity	0.0854131	82.7852	GALR1, HRH3, GABBR1, NPR3
GOTERM_BP_FAT	GO:0009259~ribonucleotide metabolic process	0.0881022	83.7557	ADCY1, ALDOC, GABBR1, HK2, PDE11A, ABCA1, RORA, MRAP2, AQP1, OSTN, TIMP2, ADCYAP1, CALCA, ATP2B2, BDNF, HTR1B, ECE1, GALR1, HRH3, PDE1C, APOE, ADRA2A, PID1, GPD1, CAP2, OPRL1, FZD2, NPR3, AMPD2, CRHR1, GNAL, PDE5A, PDE9A, LRRK2, PARP1, HTR2C, CALM2
GOTERM_BP_FAT	GO:0072521~purine-containing compound metabolic process	0.0973181	86.7025	ADCY1, ALDOC, ENPP4, GABBR1, HK2, PDE11A, ABCA1, RORA, MRAP2, AQP1, OSTN, TIMP2, ADCYAP1, CALCA, ATP2B2, BDNF, HTR1B, ECE1, GALR1, HRH3, PDE1C, APOE, ADRA2A, THBS1, PID1, GPD1, CAP2, OPRL1, ICMT, FZD2, NPR3, AMPD2, CRHR1, GNAL, PDE5A, PDE9A, LRRK2, PARP1, HTR2C, CALM2
GOTERM_BP_FAT	GO:0019693~ribose phosphate metabolic process	0.115927	91.1793	ADCY1, ALDOC, GABBR1, HK2, PDE11A, ABCA1, RORA, MRAP2, AQP1, OSTN, TIMP2, ADCYAP1, CALCA, ATP2B2, BDNF, HTR1B, ECE1, GALR1, HRH3, PDE1C, APOE, ADRA2A, PID1, GPD1, CAP2, OPRL1, FZD2, NPR3, AMPD2, CRHR1, GNAL, PDE5A, PDE9A, LRRK2, PARP1, HTR2C, CALM2
GOTERM_BP_FAT	GO:0090407~organophosphate biosynthetic process	0.17539	97.7634	PPARD, ADCY1, FGF7, HEXB, GABBR1, PIP5K1C, ABCA1, MRAP2, AQP1, OSTN, TIMP2, PRKG1, ADCYAP1, CALCA, HTR1B, ECE1, GALR1, HRH3, APOE, ADRA2A, PID1, NMNAT2, CAP2, LPGAT1, OPRL1, PIGS, NPR3, AMPD2, CDS1, LPCAT4, CRHR1, SAMD8, GNAL, PARP1, HTR2C, CALM2
GOTERM_BP_FAT	GO:1901137~carbohydrate derivative biosynthetic process	0.211669	99.0784	ADCY1, NDST3, B3GALT5, GABBR1, DPY19L3, SDC4, AQP1, GPC5, HTR1B, ST6GALNAC3, ST6GALNAC4, SLC2A4, GALR1, APOE, ANGPT1, PID1, PIGS, CRHR1, GNAL, CHST7, CHST8, GAL3ST3, GCNT4, MGAT5B, ABCA1, MRAP2, TIMP2, OSTN, ITM2B, NECAB3, ITM2C, ADCYAP1, CALCA, ECE1, HRH3, B3GNT5, ADRA2A, AATF, GCNT1, GALNT13, CAP2, OPRL1, NPR3, AMPD2, MAN1C1, PARP1, BMPR1B, HTR2C, CALM2
GOTERM_BP_FAT	GO:0009117~nucleotide metabolic process	0.450456	99.9992	ADCY1, ALDOC, GABBR1, HK2, PDE11A, ABCA1, RORA, MRAP2, AQP1, OSTN, TIMP2, ADCYAP1, CALCA, ATP2B2, BDNF, HTR1B, ECE1, GALR1, HRH3, PDE1C, APOE, ADRA2A, THBS1, PID1, NMNAT2, GPD1, CAP2, OPRL1, FZD2, NPR3, AMPD2, CRHR1, GNAL, PDE5A, PDE9A, LRRK2, PARP1, HTR2C, CALM2
GOTERM_BP_FAT	GO:0006753~nucleoside phosphate metabolic process	0.498379	99.9999	ADCY1, ALDOC, GABBR1, HK2, PDE11A, ABCA1, RORA, MRAP2, AQP1, OSTN, TIMP2, ADCYAP1, CALCA, ATP2B2, BDNF, HTR1B, ECE1, GALR1, HRH3, PDE1C, APOE, ADRA2A, THBS1, PID1, NMNAT2, GPD1, CAP2, OPRL1, FZD2, NPR3, AMPD2, CRHR1, GNAL, PDE5A, PDE9A, LRRK2, PARP1, HTR2C, CALM2
GOTERM_BP_FAT	GO:0019637~organophosphate metabolic process	0.537546	100	PPARD, ADCY1, FGF7, HEXB, GABBR1, PIP5K1C, PDE11A, ITPKB, RORA, PRKG1, AQP1, ATP2B2, HTR1B, BDNF, PLCB3, GALR1, APOE, PID1, NMNAT2, LPGAT1, LYN, PIGS, CDS1, LPCAT4, CRHR1, GNAL, PDE5A, PLA2G7, PDE9A, LRRK2, FGFR3, ERBB4, ENPP2, ALDOC, ABHD6, HK2, ABCA1, MRAP2, TIMP2, OSTN, ADCYAP1, CALCA, ECE1, HRH3, PDE1C, ADRA2A, INPP5D, THBS1, INPP5A, CSF1R, GPD1, CAP2, OPRL1, FZD2, NPR3, AMPD2, SAMD8, PARP1, …
GOTERM_BP_FAT	GO:0055086~nucleobase-containing small molecule metabolic process	0.551164	100	ADCY1, ALDOC, ENPP4, GABBR1, HK2, PDE11A, ABCA1, RORA, MRAP2, AQP1, OSTN, TIMP2, ADCYAP1, CALCA, ATP2B2, BDNF, HTR1B, ECE1, GALR1, HRH3, PDE1C, APOE, ADRA2A, THBS1, PID1, GPD1, NMNAT2, CAP2, OPRL1, ICMT, FZD2, NPR3, AMPD2, CRHR1, GNAL, PDE5A, PDE9A, LRRK2, PARP1, HTR2C, CALM2
GOTERM_BP_FAT	GO:1901566~organonitrogen compound biosynthetic process	0.969565	100	ADCY1, ALAD, NDST3, GABBR1, CPEB1, AQP1, SDC4, FAM57B, GPC5, HTR1B, ST6GALNAC3, ST6GALNAC4, ATP2B4, SLC1A3, ANK1, GALR1, APOE, SLC25A22, ELOVL2, EEF2K, SLC25A29, RBMS3, ANGPT1, ELOVL7, PID1, DDC, NMNAT2, ENC1, PADI2, CRHR1, GNAL, GLUL, BTG2, CHST7, HBB-BT, EIF2AK3, TPH2, SPTB, ABCA1, MRAP2, TIMP2, OSTN, ADCYAP1, CALCA, ZFP36L1, ECE1, B3GNT5, HRH3, CNOT6L, ADRA2A, PPP3CA, THBS1, CAP2, OPRL1, KL, S…
Annotation Cluster 27	Enrichment Score: 2.3113439141389844
Category	Term	PValue	FDR	Genes
GOTERM_BP_FAT	GO:0060079~excitatory postsynaptic potential	0.000916307	1.79028	NETO2, GRIK1, NLGN2, SHANK1, RIMS1, SHANK3, SLC17A7, S1PR2, BDNF, GRIN2C, GRID2, NGFR, PPP3CA, LRRK2
GOTERM_BP_FAT	GO:0060078~regulation of postsynaptic membrane potential	0.00123337	2.40264	NETO2, GRIK1, NLGN2, SHANK1, RIMS1, SHANK3, ADCYAP1, SLC17A7, S1PR2, BDNF, GRIN2C, GRID2, NGFR, PPP3CA, LRRK2
GOTERM_BP_FAT	GO:0099565~chemical synaptic transmission, postsynaptic	0.00281041	5.39499	NETO2, GRIK1, NLGN2, SHANK1, RIMS1, SHANK3, SLC17A7, S1PR2, BDNF, GRIN2C, GRID2, NGFR, PPP3CA, LRRK2
GOTERM_BP_FAT	GO:0098815~modulation of excitatory postsynaptic potential	0.0173172	29.1241	S1PR2, NETO2, NLGN2, NGFR, SHANK1, LRRK2, RIMS1, SHANK3
GOTERM_BP_FAT	GO:2000463~positive regulation of excitatory postsynaptic potential	0.0504544	63.9481	NETO2, NLGN2, NGFR, SHANK1, RIMS1, SHANK3
Annotation Cluster 28	Enrichment Score: 2.3031516788865423
Category	Term	PValue	FDR	Genes
GOTERM_BP_FAT	GO:0007204~positive regulation of cytosolic calcium ion concentration	1.35515e-07	0.000267045	C3AR1, GJA1, BDKRB2, PRKG1, CCL28, CD24A, ADCYAP1, CALCA, EDNRB, HTR1B, CHD7, HRH3, GALR1, UBASH3B, AGT, TRPV4, BMP4, TRPC3, LYN, OPRL1, FZD2, GRM1, ITPR1, THY1, CRHR1, CD38, BBC3, RYR3, CEMIP, CACNA1G, RYR1, EPOR, HTR2C, CALM2, CASQ2, CACNA1A, F2R
GOTERM_BP_FAT	GO:2000021~regulation of ion homeostasis	1.67519e-06	0.00330108	SCN1B, CCK, CORIN, SCN3B, GJA1, EDNRB, HTR1B, CHD7, UBASH3B, AGT, BMP4, TRPC3, SCN2B, LYN, WNK2, ITPR1, THY1, BBC3, RYR3, CEMIP, CACNA1G, RYR1, NGFR, LRRK2, SLC30A10, PARP1, HTR2C, CALM2, CASQ2, CAR7, F2R
GOTERM_BP_FAT	GO:0070588~calcium ion transmembrane transport	3.28559e-05	0.0647257	CACNB2, ATP2B2, HTR1B, CHD7, ATP2B4, STAC, UBASH3B, KCNE2, TRPV4, RAPGEF3, BMP4, TRPC3, LYN, OPRL1, CACNA2D2, ITPR1, THY1, CRHR1, ATP2A2, BBC3, ATP2A3, RYR3, CEMIP, CACNA1G, RYR1, CACNA1E, HTR2C, CALM2, CACNA1A, CASQ2, F2R
GOTERM_BP_FAT	GO:0032845~negative regulation of homeostatic process	7.21757e-05	0.142133	ITPKB, CD24A, ZFP36L1, CALCA, HTR1B, CHD7, CD44, UBASH3B, ADRA2A, INPP5D, RTEL1, MAFB, KITL, ITPR1, THY1, CD38, BBC3, RYR3, RYR1, CEMIP, CARTPT, PARP1, HTR2C, CASQ2, CALM2, F2R
GOTERM_BP_FAT	GO:0060401~cytosolic calcium ion transport	0.000438285	0.860151	BMP4, TRPC3, LYN, ITPR1, THY1, HTR1B, CHD7, ATP2A2, CTGF, BBC3, UBASH3B, RYR3, CEMIP, CACNA1G, RYR1, HTR2C, CALM2, CASQ2, F2R
GOTERM_BP_FAT	GO:0070509~calcium ion import	0.000963186	1.88105	LYN, CACNB2, ITPR1, THY1, HTR1B, ACE, CHD7, ATP2A2, BBC3, UBASH3B, RYR3, CEMIP, CACNA1G, RYR1, TRPV4, CACNA1E, HTR2C, CACNA1A, CALM2, CASQ2, F2R
GOTERM_BP_FAT	GO:0060402~calcium ion transport into cytosol	0.00257578	4.95538	BMP4, TRPC3, LYN, ITPR1, THY1, HTR1B, CHD7, BBC3, UBASH3B, RYR3, CEMIP, CACNA1G, RYR1, HTR2C, CALM2, CASQ2, F2R
GOTERM_BP_FAT	GO:0051282~regulation of sequestering of calcium ion	0.00711751	13.1301	LYN, ITPR1, THY1, HTR1B, CHD7, BBC3, UBASH3B, RYR3, RYR1, CEMIP, HTR2C, CASQ2, CALM2, F2R
GOTERM_BP_FAT	GO:0051208~sequestering of calcium ion	0.00711751	13.1301	LYN, ITPR1, THY1, HTR1B, CHD7, BBC3, UBASH3B, RYR3, RYR1, CEMIP, HTR2C, CASQ2, CALM2, F2R
GOTERM_BP_FAT	GO:1903169~regulation of calcium ion transmembrane transport	0.00954667	17.2238	BMP4, LYN, OPRL1, CACNB2, THY1, CRHR1, CHD7, STAC, UBASH3B, CEMIP, KCNE2, RAPGEF3, CASQ2, CALM2, F2R
GOTERM_BP_FAT	GO:0051238~sequestering of metal ion	0.0117591	20.7923	LYN, ITPR1, THY1, HTR1B, CHD7, BBC3, UBASH3B, RYR3, RYR1, CEMIP, HTR2C, CASQ2, CALM2, F2R
GOTERM_BP_FAT	GO:0051283~negative regulation of sequestering of calcium ion	0.0118356	20.9131	HTR1B, CHD7, BBC3, RYR3, RYR1, CEMIP, HTR2C, CALM2, CASQ2, ITPR1, F2R, THY1
GOTERM_BP_FAT	GO:0051209~release of sequestered calcium ion into cytosol	0.0118356	20.9131	HTR1B, CHD7, BBC3, RYR3, RYR1, CEMIP, HTR2C, CALM2, CASQ2, ITPR1, F2R, THY1
GOTERM_BP_FAT	GO:1902656~calcium ion import into cytosol	0.0146333	25.2105	HTR1B, CHD7, BBC3, RYR3, RYR1, CEMIP, HTR2C, CALM2, CASQ2, ITPR1, F2R, THY1
GOTERM_BP_FAT	GO:0097553~calcium ion transmembrane import into cytosol	0.0146333	25.2105	HTR1B, CHD7, BBC3, RYR3, RYR1, CEMIP, HTR2C, CALM2, CASQ2, ITPR1, F2R, THY1
GOTERM_BP_FAT	GO:0051928~positive regulation of calcium ion transport	0.023782	37.7686	BMP4, ATP2B2, TRPC3, CEMIP, KCNE2, CACNB2, RAPGEF3, CAMK2A, CALM2, ITPR1, F2R, THY1
GOTERM_BP_FAT	GO:1904427~positive regulation of calcium ion transmembrane transport	0.0377527	53.1566	BMP4, CEMIP, KCNE2, CACNB2, RAPGEF3, CALM2, F2R, THY1
GOTERM_BP_FAT	GO:0051235~maintenance of location	0.0414831	56.6083	SORL1, HEXB, HK2, PIP5K1C, HTR1B, CHD7, APOE, UBASH3B, LPL, LYN, FBN1, ITPR1, MPRIP, THY1, SLC17A7, NBL1, BBC3, RYR3, RYR1, CEMIP, TMSB4X, HTR2C, CASQ2, CALM2, F2R
GOTERM_BP_FAT	GO:0010522~regulation of calcium ion transport into cytosol	0.0570045	68.5451	BMP4, TRPC3, CHD7, LYN, UBASH3B, CEMIP, CALM2, CASQ2, F2R, THY1
GOTERM_BP_FAT	GO:0010524~positive regulation of calcium ion transport into cytosol	0.0924267	85.2082	BMP4, TRPC3, CEMIP, CALM2, F2R, THY1
GOTERM_BP_FAT	GO:0051279~regulation of release of sequestered calcium ion into cytosol	0.114217	90.8371	CHD7, LYN, UBASH3B, CEMIP, CALM2, CASQ2, F2R, THY1
GOTERM_BP_FAT	GO:0090279~regulation of calcium ion import	0.200425	98.7817	ACE, CHD7, LYN, UBASH3B, CEMIP, CALM2, CASQ2, F2R, THY1
GOTERM_BP_FAT	GO:0051281~positive regulation of release of sequestered calcium ion into cytosol	0.253907	99.6886	CEMIP, CALM2, F2R, THY1
GOTERM_BP_FAT	GO:0090280~positive regulation of calcium ion import	0.465422	99.9996	CEMIP, CALM2, F2R, THY1
Annotation Cluster 29	Enrichment Score: 2.2536422025691056
Category	Term	PValue	FDR	Genes
GOTERM_BP_FAT	GO:0051241~negative regulation of multicellular organismal process	5.83511e-08	0.000114986	NOG, SLC6A4, TLR2, AQP4, FSTL4, RORB, ITPKB, PRKG1, C1QC, BRINP1, DAB2, BDNF, WNT3, ATP2B4, SERPINE2, CD44, APOE, RAPGEF3, PTPRM, PTPRR, CST3, THY1, CD38, CD59A, HTR7, PDE5A, CX3CR1, CARTPT, EIF2AK3, RBP4, TWSG1, FGFR3, ERBB4, IL33, POMC, ADCYAP1, MEIS2, UBASH3B, ADRA2A, SPP1, BMP4, ZBTB46, VIMP, MAFB, TGFBR1, SMAD3, NCKAP1L, CD63, TRIM62, FOXP4, ATP2A2, FBXO32, PARP1, GFAP, PPARD, SORL1, H2-D1, …
GOTERM_BP_FAT	GO:0045596~negative regulation of cell differentiation	1.95777e-07	0.000385797	PPARD, GFAP, NOG, AP1AR, SLC6A4, SORL1, H2-D1, FSTL4, POSTN, ITPKB, RORB, RORA, DLK1, C1QC, TMEM64, FAM57B, EDNRB, BRINP1, DAB2, BDNF, WNT3, CD44, SOSTDC1, SEMA3D, TRPV4, SEMA3C, SEMA3B, LYN, ARNTL, SLIT1, SLIT2, GPR37L1, THY1, SKOR2, SEMA4G, ITGB1BP1, CARTPT, NGFR, ZFPM1, C1QL4, SRGAP2, IRX3, TWSG1, FGFR3, ERBB4, COL3A1, OSTN, ITM2C, CD24A, ADCYAP1, TRIB1, ZFP36L1, MEIS2, UBASH3B, BCL11A, BCL6, …
GOTERM_BP_FAT	GO:0051093~negative regulation of developmental process	4.59161e-05	0.0904431	PPARD, GFAP, NOG, AP1AR, SLC6A4, SORL1, H2-D1, GJA1, FSTL4, POSTN, ITPKB, C1QC, EDNRB, BRINP1, DAB2, BDNF, WNT3, CD44, SEMA3D, TRPV4, SEMA3C, SEMA3B, RAPGEF3, PTPRM, LYN, CST3, SLIT1, SLIT2, GPR37L1, THY1, SEMA4G, CD59A, ITGB1BP1, CX3CR1, CARTPT, NGFR, ZFPM1, EIF2AK3, SRGAP2, IRX3, RBP4, FGFR3, ERBB4, COL3A1, ITM2C, CD24A, ADCYAP1, TRIB1, ZFP36L1, MEIS2, UBASH3B, AGT, BCL11A, BCL6, PPP3CA, INPP5D…
GOTERM_BP_FAT	GO:0040007~growth	4.65568e-05	0.0917047	STIL, PPARD, NOG, FGF7, FOXK1, GDF7, CLSTN3, LEPR, SLC6A4, TLR2, GJA1, FSTL4, POSTN, LGR6, PRKG1, FOXS1, DAB2, BDNF, WNT3, SERPINE2, CD44, APOE, CTGF, TIAM1, SEMA7A, SEMA3D, MT2, SEMA3C, MT1, SEMA3B, LBP, GNG4, ACTA1, SLIT1, BCL2L11, SLIT2, CD38, 1190002N15RIK, SEMA4G, NRK, COBL, RBP4, FGFR3, ERBB4, TNC, OSTN, RIMS1, ZFP36L1, ALCAM, FAM107A, CHD7, LHX1, AGT, BCL11A, HEG1, POU3F2, BCL6, THBS1, SEC…
GOTERM_BP_FAT	GO:0010721~negative regulation of cell development	6.15505e-05	0.121221	IRX3, NOG, GFAP, FGFR3, ERBB4, AP1AR, SLC6A4, SORL1, COL3A1, H2-D1, FSTL4, POSTN, ITM2C, CD24A, ADCYAP1, EDNRB, BRINP1, BDNF, DAB2, WNT3, BCL11A, SEMA3D, TRPV4, SEMA3C, SEMA3B, PPP3CA, SPP1, BMP4, NGEF, HPN, FBN1, RTN4R, DPYSL3, LMX1A, SLIT1, TRIM62, SLIT2, GPR37L1, THY1, YWHAH, SEMA4G, ID2, ITGB1BP1, NGFR, SRGAP2
GOTERM_BP_FAT	GO:0045926~negative regulation of growth	6.26912e-05	0.123467	RBP4, PPARD, NOG, FGFR3, FOXK1, SLC6A4, TLR2, FSTL4, GJA1, DAB2, WNT3, SERPINE2, AGT, BCL11A, MT2, SEMA3D, SEMA3C, MT1, BCL6, SEMA3B, LBP, GNG4, SPP1, BMP4, RTN4R, SMAD3, MAPK11, GAS1, SLIT1, SLIT2, SEMA4G, BBC3, PTCH1, IGFBP5
GOTERM_BP_FAT	GO:0050768~negative regulation of neurogenesis	0.000130164	0.256189	IRX3, NOG, GFAP, FGFR3, ERBB4, SLC6A4, SORL1, COL3A1, H2-D1, FSTL4, ITM2C, CD24A, ADCYAP1, EDNRB, BRINP1, BDNF, DAB2, WNT3, BCL11A, SEMA3D, SEMA3C, TRPV4, SEMA3B, PPP3CA, SPP1, BMP4, NGEF, RTN4R, DPYSL3, LMX1A, SLIT1, SLIT2, GPR37L1, THY1, YWHAH, ID2, SEMA4G, NGFR, SRGAP2
GOTERM_BP_FAT	GO:0048640~negative regulation of developmental growth	0.00019584	0.385215	BMP4, RBP4, NOG, FGFR3, SLC6A4, RTN4R, FSTL4, GJA1, MAPK11, SLIT1, SLIT2, WNT3, SEMA4G, BCL11A, SEMA3D, SEMA3C, SEMA3B, PTCH1, SPP1
GOTERM_BP_FAT	GO:0051961~negative regulation of nervous system development	0.00028311	0.55642	IRX3, NOG, GFAP, FGFR3, ERBB4, SLC6A4, SORL1, COL3A1, H2-D1, FSTL4, ITM2C, CD24A, ADCYAP1, EDNRB, BRINP1, BDNF, DAB2, WNT3, BCL11A, SEMA3D, SEMA3C, TRPV4, SEMA3B, PPP3CA, SPP1, BMP4, NGEF, RTN4R, DPYSL3, LMX1A, SLIT1, SLIT2, GPR37L1, THY1, YWHAH, ID2, SEMA4G, NGFR, EIF2AK3, SRGAP2
GOTERM_BP_FAT	GO:0040008~regulation of growth	0.000284604	0.55935	PPARD, NOG, FOXK1, CLSTN3, SLC6A4, TLR2, GJA1, FSTL4, FOXS1, DAB2, BDNF, WNT3, SERPINE2, CD44, CTGF, APOE, SEMA7A, CREG1, MT2, SEMA3D, MT1, SEMA3C, SEMA3B, LBP, GNG4, SLIT1, BCL2L11, SLIT2, CD38, SEMA4G, NRK, RBP4, FGFR3, ERBB4, RIMS1, IGSF11, CHD7, FAM107A, AGT, BCL11A, POU3F2, BCL6, MYO5B, SPP1, BMP4, CPNE9, HPN, CPNE6, TGFBR1, RTN4R, SMAD3, AHI1, IGF2, MAPK11, GAS1, LMX1A, CACNA2D2, BBC3, HOPX…
GOTERM_BP_FAT	GO:0010771~negative regulation of cell morphogenesis involved in differentiation	0.000419447	0.823325	NGEF, HPN, NOG, AP1AR, RTN4R, FSTL4, POSTN, TRIM62, SLIT1, SLIT2, THY1, WNT3, YWHAH, SEMA4G, ITGB1BP1, SEMA3D, SEMA3C, SEMA3B, PPP3CA, SPP1
GOTERM_BP_FAT	GO:0048638~regulation of developmental growth	0.000433367	0.850539	RBP4, PPARD, NOG, FGFR3, ERBB4, SLC6A4, FSTL4, GJA1, RIMS1, FOXS1, BDNF, CHD7, WNT3, APOE, AGT, SEMA7A, BCL11A, SEMA3D, SEMA3C, POU3F2, SEMA3B, MYO5B, SPP1, BMP4, CPNE9, TGFBR1, CPNE6, RTN4R, MAPK11, IGF2, SLIT1, CACNA2D2, BCL2L11, SLIT2, SEMA4G, HOPX, NRK, PTCH1, GH, DUSP6
GOTERM_BP_FAT	GO:0048589~developmental growth	0.000450385	0.883798	STIL, PPARD, NOG, FGF7, LEPR, SLC6A4, GJA1, FSTL4, POSTN, PRKG1, LGR6, FOXS1, BDNF, WNT3, APOE, TIAM1, SEMA7A, SEMA3D, SEMA3C, SEMA3B, SLIT1, BCL2L11, SLIT2, 1190002N15RIK, SEMA4G, NRK, RBP4, COBL, FGFR3, ERBB4, TNC, OSTN, RIMS1, ZFP36L1, ALCAM, CHD7, LHX1, AGT, BCL11A, HEG1, POU3F2, THBS1, MYO5B, SPP1, FZD9, BMP4, CPNE9, SELM, CPNE6, TGFBR1, RTN4R, SMAD3, IGF2, ICMT, MAPK11, GAS1, CELA1, CACNA2D…
GOTERM_BP_FAT	GO:0045665~negative regulation of neuron differentiation	0.00297062	5.69406	IRX3, GFAP, SLC6A4, H2-D1, FSTL4, CD24A, ITM2C, EDNRB, DAB2, WNT3, BCL11A, SEMA3D, SEMA3C, TRPV4, SEMA3B, PPP3CA, SPP1, NGEF, RTN4R, DPYSL3, LMX1A, SLIT1, GPR37L1, SLIT2, THY1, YWHAH, ID2, SEMA4G, NGFR
GOTERM_BP_FAT	GO:0010977~negative regulation of neuron projection development	0.00347581	6.63125	NGEF, GFAP, H2-D1, RTN4R, FSTL4, DPYSL3, SLIT1, ITM2C, SLIT2, THY1, DAB2, WNT3, YWHAH, SEMA4G, BCL11A, SEMA3D, TRPV4, SEMA3C, SEMA3B, PPP3CA, NGFR, SPP1
GOTERM_BP_FAT	GO:0050922~negative regulation of chemotaxis	0.00376101	7.15641	NBL1, WNT3, SEMA4G, SEMA3D, PADI2, SEMA3C, SEMA3B, THBS1, SLIT1, SLIT2
GOTERM_BP_FAT	GO:0030308~negative regulation of cell growth	0.00930121	16.8186	PPARD, FOXK1, RTN4R, SMAD3, GJA1, FSTL4, GAS1, SLIT1, SLIT2, DAB2, WNT3, SERPINE2, SEMA4G, BBC3, AGT, BCL11A, SEMA3D, SEMA3C, BCL6, SEMA3B, GNG4, SPP1
GOTERM_BP_FAT	GO:0001558~regulation of cell growth	0.0103251	18.4965	PPARD, FOXK1, CLSTN3, FSTL4, GJA1, RIMS1, BDNF, DAB2, FAM107A, WNT3, CD44, SERPINE2, APOE, CTGF, SEMA7A, AGT, BCL11A, SEMA3D, SEMA3C, BCL6, SEMA3B, GNG4, MYO5B, SPP1, CPNE9, HPN, TGFBR1, CPNE6, RTN4R, SMAD3, GAS1, LMX1A, SLIT1, SLIT2, CD38, SEMA4G, BBC3, IGFBP2, IGFBP3, IGFBP5
GOTERM_BP_FAT	GO:0031345~negative regulation of cell projection organization	0.0106271	18.9852	NGEF, GFAP, H2-D1, RTN4R, FSTL4, DPYSL3, ARHGAP24, SLIT1, ITM2C, SLIT2, THY1, DAB2, WNT3, YWHAH, SEMA4G, BCL11A, SEMA3D, SEMA3C, TRPV4, SEMA3B, PPP3CA, NGFR, SPP1
GOTERM_BP_FAT	GO:0030517~negative regulation of axon extension	0.0110336	19.6386	WNT3, SEMA4G, RTN4R, SEMA3D, FSTL4, SEMA3C, SEMA3B, SLIT1, SLIT2
GOTERM_BP_FAT	GO:0008361~regulation of cell size	0.01134	20.1277	KCNMA1, RTN4R, AQP5, XK, FSTL4, AQP4, AQP1, SLIT1, SLIT2, SHANK3, ATP2B2, BDNF, WNT3, ARHGAP5, SEMA4G, APOE, SEMA7A, SEMA3D, SEMA3C, SEMA3B, RAPGEF3, MYO5B, SPP1
GOTERM_BP_FAT	GO:0050771~negative regulation of axonogenesis	0.011487	20.3615	WNT3, SEMA4G, RTN4R, SEMA3D, FSTL4, SEMA3C, SEMA3B, SLIT1, SLIT2, SPP1, THY1
GOTERM_BP_FAT	GO:1902668~negative regulation of axon guidance	0.0118339	20.9104	WNT3, SEMA4G, SEMA3D, SEMA3C, SEMA3B, SLIT1, SLIT2
GOTERM_BP_FAT	GO:1990138~neuron projection extension	0.0171379	28.8689	CPNE9, CPNE6, RTN4R, FSTL4, POSTN, SLIT1, RIMS1, SLIT2, ALCAM, BDNF, WNT3, SEMA4G, APOE, TIAM1, SEMA7A, BCL11A, SEMA3D, SEMA3C, SEMA3B, MYO5B
GOTERM_BP_FAT	GO:0048846~axon extension involved in axon guidance	0.0173172	29.1241	ALCAM, WNT3, SEMA4G, SEMA3D, SEMA3C, SEMA3B, SLIT1, SLIT2
GOTERM_BP_FAT	GO:1902284~neuron projection extension involved in neuron projection guidance	0.0173172	29.1241	ALCAM, WNT3, SEMA4G, SEMA3D, SEMA3C, SEMA3B, SLIT1, SLIT2
GOTERM_MF_FAT	GO:0038191~neuropilin binding	0.0182832	26.1431	SEMA7A, SEMA3D, SEMA3C, SEMA3B
GOTERM_BP_FAT	GO:0014031~mesenchymal cell development	0.0182923	30.4974	BMP4, WNT16, HPN, NOG, ERBB4, TGFBR1, EOMES, GJA1, SMAD3, KITL, TRIM62, EDNRB, DAB2, SEMA4G, FOLR1, SEMA7A, SEMA3D, SEMA3C, SEMA3B, COL1A1
GOTERM_BP_FAT	GO:0001755~neural crest cell migration	0.0243065	38.4241	EDNRB, SEMA4G, ERBB4, FOLR1, SEMA7A, SEMA3D, SEMA3C, SEMA3B, KITL
GOTERM_BP_FAT	GO:0051129~negative regulation of cellular component organization	0.0244348	38.5835	STIL, GFAP, NOG, AP1AR, SORL1, H2-D1, FSTL4, POSTN, DAB2, WNT3, APOE, TRIM9, SEMA3D, TRPV4, SEMA3C, SEMA3B, RAPGEF3, RTEL1, PID1, ACAA2, CST3, ARHGAP24, SLIT1, MYADM, SLIT2, THY1, SEMA4G, ITGB1BP1, TMSB4X, NGFR, LRRK2, PMEPA1, MAP6D1, SPTB, FGFR3, NEK2, CLU, ITM2C, ESPN, ACE, BCL11A, PPP3CA, SPP1, FZD9, BMP4, NGEF, HPN, RTN4R, DPYSL3, MID1, SHANK1, TRIM62, SHANK3, YWHAH, DUSP1, ANTXR1, PARP1, PHL…
GOTERM_BP_FAT	GO:0048588~developmental cell growth	0.0293729	44.4281	CPNE9, COBL, CPNE6, RTN4R, FSTL4, POSTN, PRKG1, SLIT1, RIMS1, SLIT2, ALCAM, BDNF, WNT3, SEMA4G, APOE, TIAM1, AGT, SEMA7A, BCL11A, SEMA3D, SEMA3C, SEMA3B, MYO5B, SPP1
GOTERM_BP_FAT	GO:0060560~developmental growth involved in morphogenesis	0.0312818	46.5425	COBL, TNC, FSTL4, POSTN, RIMS1, ALCAM, BDNF, WNT3, LHX1, APOE, TIAM1, SEMA7A, BCL11A, SEMA3D, SEMA3C, SEMA3B, MYO5B, SPP1, BMP4, CPNE9, CPNE6, RTN4R, SLIT1, SLIT2, SEMA4G
GOTERM_BP_FAT	GO:0050770~regulation of axonogenesis	0.0324364	47.7843	RTN4R, XK, FSTL4, SLIT1, SLIT2, THY1, SHOX2, BDNF, WNT3, SEMA4G, APOE, TIAM1, SEMA7A, SIPA1L1, SEMA3D, SEMA3C, SEMA3B, POU3F2, CACNA1A, MYO5B, SPP1
GOTERM_BP_FAT	GO:0048762~mesenchymal cell differentiation	0.033413	48.813	BMP4, WNT16, HPN, NOG, ERBB4, TGFBR1, EOMES, GJA1, SMAD3, KITL, TRIM62, EDNRB, DAB2, SEMA4G, FOLR1, SEMA7A, SEMA3D, SEMA3C, SEMA3B, COL1A1
GOTERM_BP_FAT	GO:0060485~mesenchyme development	0.0375942	53.0043	BMP4, WNT16, NOG, HPN, ACTA1, ERBB4, TGFBR1, EOMES, GJA1, SMAD3, KITL, TRIM62, DCHS1, ZFP36L1, EDNRB, DAB2, SEMA4G, FOLR1, SEMA7A, SEMA3D, SEMA3C, SEMA3B, COL1A1, THBS1
GOTERM_BP_FAT	GO:0048843~negative regulation of axon extension involved in axon guidance	0.0376134	53.0227	WNT3, SEMA4G, SEMA3D, SEMA3C, SEMA3B, SLIT1
GOTERM_BP_FAT	GO:0016049~cell growth	0.0472349	61.4614	COBL, PPARD, FOXK1, FSTL4, GJA1, POSTN, PRKG1, RIMS1, ALCAM, BDNF, DAB2, WNT3, SERPINE2, TIAM1, APOE, SEMA7A, AGT, BCL11A, SEMA3D, SEMA3C, BCL6, SEMA3B, GNG4, MYO5B, SEC61A1, SPP1, CPNE9, HPN, ACTA1, TGFBR1, CPNE6, RTN4R, SMAD3, GAS1, SLIT1, SLIT2, NOTCH2, CD38, SEMA4G, BBC3, CACNA1A
GOTERM_BP_FAT	GO:0032535~regulation of cellular component size	0.0565936	68.2739	AP1AR, AQP5, XK, FSTL4, AQP4, IQGAP2, AQP1, ATP2B2, BDNF, ARHGAP5, CDC42EP1, WNT3, APOE, PAK3, SEMA7A, SEMA3D, SEMA3C, SEMA3B, RAPGEF3, CDC42EP4, MYO5B, SPP1, KCNMA1, ICAM1, BAIAP2, RTN4R, NCKAP1L, SLIT1, MYADM, SLIT2, SHANK3, SEMA4G, TMSB4X, SPTB
GOTERM_BP_FAT	GO:1902667~regulation of axon guidance	0.0656454	73.7635	WNT3, SEMA4G, SEMA3D, SEMA3C, SEMA3B, SLIT1, SLIT2
GOTERM_BP_FAT	GO:0050919~negative chemotaxis	0.0739656	78.0034	SEMA4G, SEMA3D, SEMA3C, SEMA3B, SLIT1, SLIT2
GOTERM_BP_FAT	GO:0030516~regulation of axon extension	0.0774062	79.5591	BDNF, WNT3, SEMA4G, APOE, SEMA7A, RTN4R, SEMA3D, FSTL4, SEMA3C, SEMA3B, SLIT1, SLIT2, MYO5B
GOTERM_BP_FAT	GO:0061387~regulation of extent of cell growth	0.0836897	82.1346	BDNF, WNT3, SEMA4G, APOE, SEMA7A, RTN4R, SEMA3D, FSTL4, SEMA3C, SEMA3B, SLIT1, SLIT2, MYO5B, SPP1
GOTERM_BP_FAT	GO:0048675~axon extension	0.0883315	83.836	ALCAM, BDNF, WNT3, SEMA4G, APOE, SEMA7A, RTN4R, SEMA3D, FSTL4, SEMA3C, SEMA3B, SLIT1, SLIT2, MYO5B
GOTERM_BP_FAT	GO:0014032~neural crest cell development	0.111873	90.3472	EDNRB, SEMA4G, ERBB4, FOLR1, SEMA7A, SEMA3D, SEMA3C, SEMA3B, KITL
GOTERM_BP_FAT	GO:0048841~regulation of axon extension involved in axon guidance	0.124064	92.6487	WNT3, SEMA4G, SEMA3D, SEMA3C, SEMA3B, SLIT1
GOTERM_MF_FAT	GO:0045499~chemorepellent activity	0.144596	92.3077	SEMA4G, SEMA3D, SEMA3C, SEMA3B, SLIT2
GOTERM_BP_FAT	GO:0014033~neural crest cell differentiation	0.153059	96.2132	EDNRB, SEMA4G, ERBB4, FOLR1, SEMA7A, SEMA3D, SEMA3C, SEMA3B, KITL
GOTERM_MF_FAT	GO:0030215~semaphorin receptor binding	0.210695	97.9466	SEMA4G, SEMA3D, SEMA3C, SEMA3B
GOTERM_BP_FAT	GO:0071526~semaphorin-plexin signaling pathway	0.505155	99.9999	SEMA4G, SEMA3D, SEMA3C, SEMA3B
Annotation Cluster 30	Enrichment Score: 2.2281292577249943
Category	Term	PValue	FDR	Genes
GOTERM_BP_FAT	GO:0045936~negative regulation of phosphate metabolic process	1.3843e-05	0.0272755	NOG, LMO3, NELL1, SORL1, UCHL1, GABBR1, PRKG1, DAB2, HTR1B, CASP3, GALR1, APOE, PPP1R1B, PCP4, ANGPT1, DLG2, PID1, LYN, PCDH11X, PTPRR, PKIB, WNK2, MYADM, SLIT2, TMEM132C, THY1, BGN, ITGB1BP1, JUN, C1QL4, LRRK2, PMEPA1, MVP, PPP4R4, DBNDD2, RTN4RL1, 1500015O10RIK, BDKRB2, TIMP3, TRIB1, PPP1R16B, HRH3, UBASH3B, LRRTM3, ADRA2A, BMP4, HPN, NTF3, OPRL1, RTN4R, NCKAP1L, NPR3, SAMSN1, MPRIP, CDKN1C, DU…
GOTERM_BP_FAT	GO:0010563~negative regulation of phosphorus metabolic process	1.3843e-05	0.0272755	NOG, LMO3, NELL1, SORL1, UCHL1, GABBR1, PRKG1, DAB2, HTR1B, CASP3, GALR1, APOE, PPP1R1B, PCP4, ANGPT1, DLG2, PID1, LYN, PCDH11X, PTPRR, PKIB, WNK2, MYADM, SLIT2, TMEM132C, THY1, BGN, ITGB1BP1, JUN, C1QL4, LRRK2, PMEPA1, MVP, PPP4R4, DBNDD2, RTN4RL1, 1500015O10RIK, BDKRB2, TIMP3, TRIB1, PPP1R16B, HRH3, UBASH3B, LRRTM3, ADRA2A, BMP4, HPN, NTF3, OPRL1, RTN4R, NCKAP1L, NPR3, SAMSN1, MPRIP, CDKN1C, DU…
GOTERM_BP_FAT	GO:0001933~negative regulation of protein phosphorylation	0.00156869	3.04632	NOG, DBNDD2, RTN4RL1, LMO3, NELL1, UCHL1, SORL1, 1500015O10RIK, BDKRB2, TIMP3, TRIB1, CASP3, DAB2, PCP4, UBASH3B, LRRTM3, APOE, PPP1R1B, ANGPT1, PID1, BMP4, NTF3, LYN, PTPRR, RTN4R, PKIB, WNK2, SAMSN1, MYADM, SLIT2, THY1, DUSP4, BGN, DUSP1, ITGB1BP1, JUN, C1QL4, LRRK2, IGFBP3, PMEPA1, MVP, DUSP6
GOTERM_BP_FAT	GO:0051248~negative regulation of protein metabolic process	0.00408862	7.75621	NOG, LMO3, NELL1, SORL1, UCHL1, SERPINA3F, CPEB1, AQP1, EDNRB, DAB2, CASP3, ATP2B4, SERPINE2, CD44, PCP4, PPP1R1B, APOE, GRIN2C, ITIH5, ANGPT1, LAG3, AKT2, PID1, LYN, ENC1, PTPRR, CST3, BANP, PKIB, PRKCG, WNK2, MYADM, SLIT2, THY1, BGN, BTG2, CD59A, JUN, ITGB1BP1, ZFPM1, C1QL4, LRRK2, EIF2AK3, PMEPA1, MVP, PPP4R4, DBNDD2, RTN4RL1, CLU, 1500015O10RIK, BDKRB2, TIMP2, ITM2B, ITM2C, TIMP3, TRIB1, ZFP3…
GOTERM_BP_FAT	GO:0042326~negative regulation of phosphorylation	0.00508508	9.55804	NOG, DBNDD2, RTN4RL1, LMO3, NELL1, UCHL1, SORL1, 1500015O10RIK, BDKRB2, TIMP3, TRIB1, CASP3, DAB2, PCP4, PPP1R1B, UBASH3B, LRRTM3, APOE, ANGPT1, BMP4, PID1, NTF3, LYN, PTPRR, RTN4R, PKIB, WNK2, SAMSN1, MYADM, SLIT2, THY1, CDKN1C, DUSP4, BGN, DUSP1, ITGB1BP1, JUN, C1QL4, LRRK2, IGFBP3, PMEPA1, MVP, DUSP6
GOTERM_BP_FAT	GO:0043086~negative regulation of catalytic activity	0.00578213	10.7986	NELL1, LEPR, SORL1, UCHL1, GABBR1, SERPINA3F, AQP1, CASP3, ATP2B4, GALR1, CD44, SERPINE2, APOE, PPP1R1B, PCP4, ITIH5, DLG2, AKT2, LYN, PCDH11X, CST3, PKIB, THY1, TMEM132C, BGN, ITGB1BP1, LRRK2, MVP, PPP4R4, DBNDD2, RTN4RL1, 1500015O10RIK, TIMP2, TIMP3, TRIB1, ADCYAP1, HRH3, UBASH3B, LRRTM3, THBS1, GCHFR, BMP4, HPN, RTN4R, NCKAP1L, NPR3, PPP1R17, MPRIP, DUSP4, CSRNP3, DUSP1, CMYA5, SYTL2, DUSP6
GOTERM_BP_FAT	GO:0044092~negative regulation of molecular function	0.00712461	13.1424	NOG, KCNAB1, NELL1, LEPR, SORL1, UCHL1, GABBR1, SERPINA3F, AQP1, FOXS1, DAB2, CASP3, ATP2B4, SERPINE2, GALR1, CD44, PCP4, PPP1R1B, APOE, ITIH5, DAP, DLG2, AKT2, LYN, CRTAC1, PCDH11X, CST3, PKIB, NR0B2, TMEM132C, THY1, CRHR1, BGN, JUN, ITGB1BP1, ZFPM1, LRRK2, CASQ2, MVP, PPP4R4, DBNDD2, RTN4RL1, NEK2, 1500015O10RIK, TIMP2, TIMP3, ADCYAP1, TRIB1, ACE, HRH3, UBASH3B, LRRTM3, KCNE2, PPP3CA, THBS1, GC…
GOTERM_BP_FAT	GO:0031400~negative regulation of protein modification process	0.00813058	14.8602	NOG, LMO3, NELL1, SORL1, UCHL1, CASP3, DAB2, ATP2B4, APOE, PPP1R1B, PCP4, ANGPT1, PID1, LYN, PTPRR, PRKCG, PKIB, WNK2, MYADM, SLIT2, THY1, BGN, ITGB1BP1, JUN, C1QL4, LRRK2, PMEPA1, MVP, PPP4R4, DBNDD2, RTN4RL1, 1500015O10RIK, BDKRB2, TIMP3, TRIB1, PPP1R16B, UBASH3B, LRRTM3, BMP4, NTF3, RTN4R, NCKAP1L, SAMSN1, MPRIP, DUSP4, DUSP1, CMYA5, IGFBP3, DUSP6
GOTERM_BP_FAT	GO:0006469~negative regulation of protein kinase activity	0.00868577	15.7944	BMP4, DBNDD2, RTN4RL1, LYN, NELL1, SORL1, UCHL1, RTN4R, 1500015O10RIK, PKIB, THY1, TRIB1, DUSP4, CASP3, BGN, DUSP1, PPP1R1B, APOE, UBASH3B, LRRTM3, PCP4, ITGB1BP1, DUSP6, MVP
GOTERM_BP_FAT	GO:0033673~negative regulation of kinase activity	0.0225941	36.2592	BMP4, DBNDD2, RTN4RL1, LYN, NELL1, SORL1, UCHL1, RTN4R, 1500015O10RIK, PKIB, THY1, TRIB1, DUSP4, CASP3, BGN, DUSP1, PPP1R1B, APOE, UBASH3B, LRRTM3, PCP4, ITGB1BP1, DUSP6, MVP
GOTERM_BP_FAT	GO:0032269~negative regulation of cellular protein metabolic process	0.0280276	42.8904	NOG, LMO3, NELL1, SORL1, UCHL1, SERPINA3F, CPEB1, AQP1, EDNRB, DAB2, CASP3, ATP2B4, SERPINE2, CD44, PCP4, PPP1R1B, APOE, ITIH5, ANGPT1, AKT2, PID1, LYN, ENC1, PTPRR, CST3, PRKCG, PKIB, WNK2, MYADM, SLIT2, THY1, BGN, BTG2, CD59A, JUN, ITGB1BP1, C1QL4, LRRK2, EIF2AK3, PMEPA1, MVP, PPP4R4, DBNDD2, RTN4RL1, 1500015O10RIK, BDKRB2, TIMP2, TIMP3, TRIB1, ZFP36L1, PPP1R16B, UBASH3B, CNOT6L, LRRTM3, PPP3CA…
GOTERM_BP_FAT	GO:0009892~negative regulation of metabolic process	0.065723	73.8064	NOG, LMO3, NELL1, RORB, PRKG1, AQP1, CBX6, HTR1B, DAB2, ATP2B4, CD44, GALR1, SERPINE2, CTGF, GRIN2C, MDFIC, PPP1R1B, APOE, DAP, RAPGEF3, PID1, RREB1, STRN3, ENC1, ERP29, EOMES, CST3, PTPRR, PKIB, NR0B2, ARNTL, BASP1, WNK2, TMEM132C, THY1, CD38, SKOR2, CD59A, JUN, HES3, ZGLP1, ST18, LRRK2, EIF2AK3, MVP, DBNDD2, FGFR3, CLU, BDKRB2, TIMP2, TIMP3, TAL1, PPP1R16B, ACE, ITGB8, LHX1, CNOT6L, UBASH3B, AD…
GOTERM_BP_FAT	GO:0051348~negative regulation of transferase activity	0.0695479	75.8406	BMP4, DBNDD2, RTN4RL1, LYN, NELL1, SORL1, UCHL1, RTN4R, 1500015O10RIK, PKIB, THY1, TRIB1, DUSP4, CASP3, BGN, DUSP1, PPP1R1B, APOE, UBASH3B, LRRTM3, PCP4, ITGB1BP1, DUSP6, MVP
GOTERM_BP_FAT	GO:1902532~negative regulation of intracellular signal transduction	0.0802951	80.7842	RTN4RL1, LMO3, CLU, UCHL1, SORL1, BDKRB2, RORA, TIMP2, TIMP3, DAB2, ATP2B4, CD44, SERPINE2, PCBP4, APOE, LRRTM3, BCL6, THBS1, BMP4, VIMP, LYN, RTN4R, PTPRR, WNK2, ARNTL, ARHGAP24, MYADM, SLIT2, ITPR1, DUSP4, BGN, DUSP1, ITGB1BP1, CMYA5, DGKZ, C1QL4, LRRK2, CASQ2, DUSP6
GOTERM_BP_FAT	GO:0031324~negative regulation of cellular metabolic process	0.0895644	84.2613	NOG, LMO3, NELL1, RORB, PRKG1, AQP1, CBX6, HTR1B, DAB2, ATP2B4, CD44, GALR1, SERPINE2, PPP1R1B, MDFIC, APOE, DAP, PID1, RREB1, STRN3, ENC1, EOMES, PTPRR, CST3, PKIB, NR0B2, ARNTL, BASP1, WNK2, TMEM132C, THY1, CD38, SKOR2, CD59A, JUN, HES3, ZGLP1, ST18, LRRK2, EIF2AK3, MVP, DBNDD2, FGFR3, CLU, BDKRB2, TIMP2, TIMP3, TAL1, PPP1R16B, LHX1, CNOT6L, UBASH3B, ADRA2A, MDFI, BMP4, NTF3, SMAD3, NCKAP1L, GA…
Annotation Cluster 31	Enrichment Score: 2.098157527266852
Category	Term	PValue	FDR	Genes
GOTERM_BP_FAT	GO:0014897~striated muscle hypertrophy	0.00143124	2.78295	TRPC3, SMAD3, PRKG1, ECE1, ATP2B4, ATP2A2, TIAM1, AGT, PDE5A, PDE9A, FBXO32, PPP3CA, PARP1, IGFBP5
GOTERM_BP_FAT	GO:0043502~regulation of muscle adaptation	0.00216629	4.18348	TRPC3, SRL, SMAD3, ECE1, ATP2B4, ATP2A2, AGT, PDE5A, CMYA5, PDE9A, FBXO32, PPP3CA, PARP1, IGFBP5
GOTERM_BP_FAT	GO:0014896~muscle hypertrophy	0.00216629	4.18348	TRPC3, SMAD3, PRKG1, ECE1, ATP2B4, ATP2A2, TIAM1, AGT, PDE5A, PDE9A, FBXO32, PPP3CA, PARP1, IGFBP5
GOTERM_BP_FAT	GO:0014743~regulation of muscle hypertrophy	0.002432	4.68502	TRPC3, ATP2B4, ECE1, AGT, PDE5A, SMAD3, FBXO32, PDE9A, PPP3CA, PARP1, IGFBP5
GOTERM_BP_FAT	GO:0003300~cardiac muscle hypertrophy	0.00291091	5.5827	TRPC3, SMAD3, PRKG1, ECE1, ATP2B4, ATP2A2, TIAM1, AGT, PDE5A, PDE9A, FBXO32, PPP3CA, PARP1
GOTERM_BP_FAT	GO:1903242~regulation of cardiac muscle hypertrophy in response to stress	0.0039256	7.45821	TRPC3, ATP2B4, SMAD3, PPP3CA
GOTERM_BP_FAT	GO:0090257~regulation of muscle system process	0.00576685	10.7715	KCNMA1, TRPC3, SRL, SMAD3, PRKG1, KCNJ2, CALCA, ECE1, ATP2B4, ATP2A2, CTGF, AGT, CMYA5, PDE5A, ADRA2A, RYR1, FBXO32, PDE9A, PPP3CA, PARP1, CALM2, CASQ2, IGFBP5, F2R
GOTERM_BP_FAT	GO:0010611~regulation of cardiac muscle hypertrophy	0.00707077	13.0495	TRPC3, ATP2B4, ECE1, AGT, PDE5A, SMAD3, FBXO32, PDE9A, PPP3CA, PARP1
GOTERM_BP_FAT	GO:0043500~muscle adaptation	0.00714285	13.1738	TRPC3, ACTA1, SRL, SMAD3, ECE1, ATP2B4, ATP2A2, AGT, PDE5A, CMYA5, PDE9A, FBXO32, PPP3CA, PARP1, IGFBP5
GOTERM_BP_FAT	GO:0010612~regulation of cardiac muscle adaptation	0.00740739	13.6285	TRPC3, ATP2B4, SMAD3, PPP3CA
GOTERM_BP_FAT	GO:0014742~positive regulation of muscle hypertrophy	0.0142582	24.6475	TRPC3, ECE1, AGT, PDE5A, PDE9A, PPP3CA, PARP1
GOTERM_BP_FAT	GO:0010613~positive regulation of cardiac muscle hypertrophy	0.0142582	24.6475	TRPC3, ECE1, AGT, PDE5A, PDE9A, PPP3CA, PARP1
GOTERM_BP_FAT	GO:0014898~cardiac muscle hypertrophy in response to stress	0.0358438	51.2909	TRPC3, ATP2B4, ATP2A2, SMAD3, PPP3CA
GOTERM_BP_FAT	GO:0003299~muscle hypertrophy in response to stress	0.0358438	51.2909	TRPC3, ATP2B4, ATP2A2, SMAD3, PPP3CA
GOTERM_BP_FAT	GO:0014887~cardiac muscle adaptation	0.0433905	58.2786	TRPC3, ATP2B4, ATP2A2, SMAD3, PPP3CA
GOTERM_BP_FAT	GO:0014888~striated muscle adaptation	0.0589041	69.7705	TRPC3, ATP2B4, ATP2A2, ACTA1, SMAD3, PPP3CA, IGFBP5
Annotation Cluster 32	Enrichment Score: 2.095682296145529
Category	Term	PValue	FDR	Genes
GOTERM_BP_FAT	GO:0014062~regulation of serotonin secretion	0.000463336	0.909102	HTR1B, HTR1A, HRH3, HTR7, MAOB, SLC6A4
GOTERM_BP_FAT	GO:0014063~negative regulation of serotonin secretion	0.0039256	7.45821	HTR1B, HRH3, HTR7, MAOB
GOTERM_MF_FAT	GO:0008227~G-protein coupled amine receptor activity	0.00953558	14.5597	HTR1B, HTR1A, HRH3, HTR7, ADRA2A, GPR101, HTR2C
GOTERM_BP_FAT	GO:0001820~serotonin secretion	0.010105	18.1385	HTR1B, HRH3, HTR7, MAOB, SLC6A4
GOTERM_BP_FAT	GO:0006837~serotonin transport	0.0232036	37.0379	HTR1B, HRH3, HTR7, MAOB, SLC6A4
GOTERM_BP_FAT	GO:0051385~response to mineralocorticoid	0.0655638	73.7183	HTR1B, CTGF, HTR7, MAOB, PARP1, CALM2
Annotation Cluster 33	Enrichment Score: 2.0926190847802997
Category	Term	PValue	FDR	Genes
GOTERM_BP_FAT	GO:0050731~positive regulation of peptidyl-tyrosine phosphorylation	0.00041676	0.818072	CAV2, ICAM1, FGF7, FGFR3, CCK, ERBB4, LYN, NTF3, ENPP2, IGF2, KITL, CD24A, ACE, CD44, AGT, ADRA2A, TGFA, ANGPT1, LRP8, NEURL1A, TREM2, CSF1R
GOTERM_BP_FAT	GO:0018108~peptidyl-tyrosine phosphorylation	0.00505765	9.5089	CAV2, FGF7, CCK, FGFR3, ERBB4, ENPP2, ABI3, CD24A, PXN, ACE, CD44, AGT, ADRA2A, TGFA, ANGPT1, DYRK3, NEURL1A, CSF1R, ICAM1, LYN, NTF3, IGF2, SAMSN1, KITL, LRP8, TREM2, MVP, F2R
GOTERM_BP_FAT	GO:0018212~peptidyl-tyrosine modification	0.00574634	10.7353	CAV2, FGF7, CCK, FGFR3, ERBB4, ENPP2, ABI3, CD24A, PXN, ACE, CD44, AGT, ADRA2A, TGFA, ANGPT1, DYRK3, NEURL1A, CSF1R, ICAM1, LYN, NTF3, IGF2, SAMSN1, KITL, LRP8, TREM2, MVP, F2R
GOTERM_BP_FAT	GO:0050730~regulation of peptidyl-tyrosine phosphorylation	0.00618728	11.5122	CAV2, ICAM1, FGF7, FGFR3, CCK, ERBB4, LYN, NTF3, ENPP2, IGF2, SAMSN1, KITL, CD24A, ACE, CD44, AGT, ADRA2A, TGFA, ANGPT1, LRP8, NEURL1A, TREM2, CSF1R, MVP
GOTERM_BP_FAT	GO:0018193~peptidyl-amino acid modification	0.459387	99.9995	FGF7, TOLLIP, TTLL5, DPY19L3, S1PR2, BDNF, ST6GALNAC3, ST6GALNAC4, ATP2B4, CD44, PRMT8, TGFA, ANGPT1, NEURL1A, ASPH, RAPGEF3, AKT2, ICAM1, LYN, PADI2, PRKCG, MAST1, BGN, CAMK4, CEMIP, LRRK2, TREM2, EIF2AK3, MAP6D1, MVP, CAV2, FGFR3, CCK, RAB3D, ERBB4, MAMDC2, ENPP2, ABI3, BDKRB2, CD24A, PXN, STK32C, ACE, STK32A, SBK1, AGT, BCL11A, ADRA2A, AUTS2, DYRK3, CAMK2B, CHD5, CAMK2A, CSF1R, NTF3, TGFBR1, I…
Annotation Cluster 34	Enrichment Score: 2.090126917508362
Category	Term	PValue	FDR	Genes
GOTERM_BP_FAT	GO:0015711~organic anion transport	2.31921e-05	0.0456924	PPARD, CCK, GRIK1, SLC6A20A, SLC16A11, SLC16A12, GABBR1, XK, MFSD2A, BDKRB2, PRKG1, ACE, BDNF, SLC1A3, HRH3, APOE, SLC1A6, SLC25A22, SLC4A1, THBS1, AKT2, SLC4A5, SLC6A11, SLCO4A1, SLC6A17, SLC7A11, SLC17A7, SLC7A3, SLC7A2, SLC26A7, SLC6A5, SLC6A6, HTR2C, CACNA1A
GOTERM_BP_FAT	GO:0046942~carboxylic acid transport	3.66266e-05	0.0721514	PPARD, CCK, GRIK1, SLC6A20A, SLC6A11, SLC16A11, SLC16A12, GABBR1, XK, MFSD2A, BDKRB2, SLC6A17, PRKG1, SLC7A11, SLC17A7, BDNF, ACE, SLC1A3, SLC7A3, HRH3, SLC26A7, SLC7A2, APOE, SLC6A5, SLC1A6, SLC25A22, SLC6A6, THBS1, HTR2C, CACNA1A, AKT2
GOTERM_BP_FAT	GO:0006820~anion transport	5.81701e-05	0.114567	PPARD, CCK, GRIK1, SLC20A1, SLC6A20A, SLC16A11, GLRA3, GLRA2, SLC16A12, GABBR1, XK, MFSD2A, BDKRB2, PRKG1, ACE, BDNF, SLC1A3, HRH3, APOE, SLC1A6, SLC25A22, SLC4A1, THBS1, GABRQ, OCA2, AKT2, SLC4A5, SLC6A11, GABRA3, SLCO4A1, GABRA6, SLC6A17, SLC7A11, SLC17A7, SLC7A3, SLC26A7, SLC7A2, SLC6A5, SLC6A6, SLC13A4, HTR2C, CACNA1A, CAR7
GOTERM_BP_FAT	GO:0006865~amino acid transport	6.29998e-05	0.124074	GRIK1, SLC6A11, SLC6A20A, GABBR1, XK, SLC6A17, SLC7A11, SLC17A7, SLC1A3, HRH3, SLC7A3, SLC7A2, SLC1A6, SLC6A5, SLC6A6, SLC25A22, HTR2C, CACNA1A
GOTERM_MF_FAT	GO:0015293~symporter activity	7.83589e-05	0.12861	SLC20A1, SLC6A20A, SLC6A11, SLC5A1, SLC16A11, SLC6A4, SLC16A12, MFSD2A, SLC6A17, SLC17A7, SLC16A2, SLC17A6, SLC1A3, SLC24A4, SLC2A4, SLC1A6, SLC6A5, SLC6A6, SLC25A22, SLC13A4
GOTERM_MF_FAT	GO:0015291~secondary active transmembrane transporter activity	0.00013717	0.225034	SLC20A1, SLC6A20A, SLC5A1, SLC16A11, SLC16A12, SLC6A4, MFSD2A, SLC1A3, SLC24A4, SLC2A4, SLC1A6, SLC25A22, SLC4A1, SLC4A5, SLCO4A1, SLC6A11, SLC6A17, SLC7A11, SLC17A7, SLC16A2, SLC17A6, SLC7A3, SLC7A2, SLC26A7, SLC6A5, SLC6A6, SLC13A4
GOTERM_MF_FAT	GO:0015370~solute:sodium symporter activity	0.000485474	0.794308	SLC1A3, SLC20A1, SLC6A11, SLC6A20A, SLC5A1, SLC6A5, SLC6A4, SLC6A6, SLC6A17
GOTERM_MF_FAT	GO:0022804~active transmembrane transporter activity	0.000585388	0.957046	SLC20A1, SLC6A20A, SLC16A11, SLC5A1, SLC6A4, SLC16A12, MFSD2A, ABCA1, ABCA4, ATP2B2, SLC1A3, ATP2B4, SLC24A4, SLC2A4, SLC1A6, SLC25A22, SLC4A1, SLC4A5, SLC6A11, SLCO4A1, SLC6A17, ABCC12, SLC7A11, SLC17A7, SLC16A2, SLC17A6, ATP2A2, SLC7A3, SLC7A2, ATP2A3, SLC26A7, SLC6A5, SLC6A6, SLC18A2, SLC13A4, ABCC8
GOTERM_MF_FAT	GO:0015081~sodium ion transmembrane transporter activity	0.000771234	1.25908	SCN1B, SCN2B, SLC20A1, SLC6A11, SLC6A20A, SCN3B, SLC5A1, SLC6A4, SLC6A17, SLC17A7, SLC1A3, SLC24A4, SLC6A5, SLC6A6, SLC13A4, SCN7A
GOTERM_MF_FAT	GO:0008509~anion transmembrane transporter activity	0.0015145	2.4584	SLC20A1, SLCO4A1, GABRA3, SLC16A11, GLRA3, GABRA6, GLRA2, SLC16A12, ABCA1, SLC7A11, SLC17A7, SLC17A6, SLC1A3, SLC26A7, SLC1A6, SLC25A22, ANO3, SLC4A1, SLC13A4, GABRQ, SLC4A5
GOTERM_MF_FAT	GO:0015294~solute:cation symporter activity	0.00179669	2.91015	SLC17A7, SLC1A3, SLC2A4, SLC20A1, SLC6A11, SLC6A20A, SLC5A1, SLC6A5, SLC6A4, SLC6A6, SLC6A17, SLC13A4
GOTERM_MF_FAT	GO:0005328~neurotransmitter:sodium symporter activity	0.00191601	3.10057	SLC6A11, SLC6A20A, SLC6A5, SLC6A4, SLC6A6, SLC6A17
GOTERM_MF_FAT	GO:0005326~neurotransmitter transporter activity	0.00393454	6.26923	SLC6A11, SLC6A20A, SLC6A5, SLC6A4, SLC6A6, SLC6A17
GOTERM_MF_FAT	GO:0015171~amino acid transmembrane transporter activity	0.00435115	6.91101	SLC17A6, SLC1A3, SLC7A3, SLC6A11, SLC7A2, SLC6A20A, SLC1A6, SLC6A5, SLC25A22, SLC6A6, SLC6A17, SLC7A11
GOTERM_MF_FAT	GO:0005313~L-glutamate transmembrane transporter activity	0.00477988	7.56711	SLC17A6, SLC1A3, SLC1A6, SLC25A22, SLC7A11
GOTERM_MF_FAT	GO:0015172~acidic amino acid transmembrane transporter activity	0.0070644	10.9907	SLC17A6, SLC1A3, SLC1A6, SLC25A22, SLC7A11
GOTERM_BP_FAT	GO:0006835~dicarboxylic acid transport	0.00707077	13.0495	BDNF, SLC1A3, CCK, HRH3, SLC26A7, SLC1A6, SLC25A22, GABBR1, PRKG1, SLC7A11
GOTERM_BP_FAT	GO:0015849~organic acid transport	0.0118356	20.9131	SLC17A7, SLC1A3, SLC7A3, SLC7A2, SLC6A20A, FOLR1, AGT, SLC6A5, SLC6A6, THBS1, SLC7A11, AKT2
GOTERM_MF_FAT	GO:0008514~organic anion transmembrane transporter activity	0.0119534	17.9213	SLC17A6, SLC1A3, SLC26A7, SLCO4A1, SLC16A11, SLC1A6, SLC16A12, SLC25A22, SLC4A1, SLC7A11
GOTERM_MF_FAT	GO:0046943~carboxylic acid transmembrane transporter activity	0.023168	31.9522	SLC17A6, SLC1A3, SLC7A3, SLC6A11, SLC7A2, SLC6A20A, SLC1A6, SLC6A5, SLC25A22, SLC6A6, SLC6A17, SLC7A11
GOTERM_MF_FAT	GO:0005342~organic acid transmembrane transporter activity	0.0253586	34.4156	SLC17A6, SLC1A3, SLC7A3, SLC6A11, SLC7A2, SLC6A20A, SLC1A6, SLC6A5, SLC25A22, SLC6A6, SLC6A17, SLC7A11
GOTERM_BP_FAT	GO:0015813~L-glutamate transport	0.0458555	60.3469	SLC1A3, SLC1A6, SLC25A22, SLC7A11
GOTERM_BP_FAT	GO:1903825~organic acid transmembrane transport	0.0577254	69.0156	SLC7A3, SLC7A2, SLC6A20A, THBS1, SLC7A11, AKT2
GOTERM_BP_FAT	GO:1905039~carboxylic acid transmembrane transport	0.0577254	69.0156	SLC7A3, SLC7A2, SLC6A20A, THBS1, SLC7A11, AKT2
GOTERM_MF_FAT	GO:0005343~organic acid:sodium symporter activity	0.0846372	76.598	SLC6A11, SLC6A20A, SLC6A5, SLC6A6
GOTERM_BP_FAT	GO:0015800~acidic amino acid transport	0.100965	87.7222	SLC1A3, SLC1A6, SLC25A22, SLC7A11
GOTERM_BP_FAT	GO:0015816~glycine transport	0.119544	91.8639	SLC6A20A, SLC6A5, SLC6A17
GOTERM_MF_FAT	GO:0005283~sodium:amino acid symporter activity	0.172894	95.5729	SLC6A11, SLC6A20A, SLC6A5
GOTERM_BP_FAT	GO:0003333~amino acid transmembrane transport	0.192118	98.5065	SLC7A3, SLC7A2, SLC6A20A, SLC7A11
GOTERM_BP_FAT	GO:0015804~neutral amino acid transport	0.212317	99.0932	SLC6A20A, SLC6A5, SLC6A6, SLC6A17
GOTERM_MF_FAT	GO:0005416~cation:amino acid symporter activity	0.259061	99.2731	SLC6A11, SLC6A20A, SLC6A5
GOTERM_BP_FAT	GO:0015807~L-amino acid transport	0.275119	99.8236	SLC1A3, SLC1A6, SLC25A22, SLC7A11
GOTERM_MF_FAT	GO:0015175~neutral amino acid transmembrane transporter activity	0.337245	99.8836	SLC6A20A, SLC6A5, SLC6A6, SLC7A11
GOTERM_MF_FAT	GO:0015297~antiporter activity	0.422191	99.9878	SLC24A4, SLC7A3, SLC26A7, SLC7A2, SLC4A1, SLC7A11
GOTERM_MF_FAT	GO:0015179~L-amino acid transmembrane transporter activity	0.48289	99.998	SLC7A3, SLC7A2, SLC6A20A, SLC6A5
Annotation Cluster 35	Enrichment Score: 2.0778844091684507
Category	Term	PValue	FDR	Genes
GOTERM_BP_FAT	GO:0021936~regulation of cerebellar granule cell precursor proliferation	0.00195009	3.77354	SKOR2, LHX1, SLC6A4, LHX5, GPR37L1, GLI1
GOTERM_BP_FAT	GO:0021702~cerebellar Purkinje cell differentiation	0.00195009	3.77354	ATP2B2, SKOR2, LHX1, LHX5, RORA, CACNA1A
GOTERM_BP_FAT	GO:0021694~cerebellar Purkinje cell layer formation	0.0028448	5.45926	ATP2B2, SKOR2, LHX1, LHX5, RORA, CACNA1A
GOTERM_BP_FAT	GO:0021930~cerebellar granule cell precursor proliferation	0.00546105	10.2292	LHX1, SLC6A4, LHX5, RORA, GPR37L1, GLI1
GOTERM_BP_FAT	GO:0021924~cell proliferation in external granule layer	0.00546105	10.2292	LHX1, SLC6A4, LHX5, RORA, GPR37L1, GLI1
GOTERM_BP_FAT	GO:0021534~cell proliferation in hindbrain	0.00725838	13.3727	LHX1, SLC6A4, LHX5, RORA, GPR37L1, GLI1
GOTERM_BP_FAT	GO:2000179~positive regulation of neural precursor cell proliferation	0.0339956	49.4177	FZD9, NOG, LYN, LHX1, CX3CR1, LHX5, NGFR, GPR37L1, GLI1
GOTERM_BP_FAT	GO:0021940~positive regulation of cerebellar granule cell precursor proliferation	0.0353031	50.7499	LHX1, LHX5, GPR37L1, GLI1
GOTERM_BP_FAT	GO:0021937~cerebellar Purkinje cell-granule cell precursor cell signaling involved in regulation of granule cell precursor cell proliferation	0.0708358	76.4911	LHX1, LHX5, GLI1
Annotation Cluster 36	Enrichment Score: 1.8918449807405087
Category	Term	PValue	FDR	Genes
GOTERM_BP_FAT	GO:0090287~regulation of cellular response to growth factor stimulus	0.00156005	3.02979	CAV2, TWSG1, NOG, GREM2, DAB2, FOLR1, SOSTDC1, AGT, VWC2L, ANGPT1, THBS1, MYOF, BMP4, FBN1, SMAD3, CD63, SLIT2, RASL11B, CDKN1C, NBL1, NOTCH2, SKOR2, SULF2, CD59A, SULF1, NGFR, ADAMTS3, PMEPA1, DUSP6
GOTERM_BP_FAT	GO:0090288~negative regulation of cellular response to growth factor stimulus	0.00261403	5.02718	TWSG1, CAV2, NOG, FBN1, GREM2, SLIT2, RASL11B, NBL1, SKOR2, SULF2, CD59A, AGT, SOSTDC1, SULF1, VWC2L, NGFR, THBS1, PMEPA1
GOTERM_BP_FAT	GO:0007178~transmembrane receptor protein serine/threonine kinase signaling pathway	0.00919078	16.6357	CAV2, TWSG1, NOG, GDF7, COL3A1, GREM2, PXN, DAB2, FOLR1, SOSTDC1, VWC2L, ZYX, THBS1, BMP4, EGR1, ZCCHC12, TGFBR1, FBN1, SMAD3, RASL11B, CDKN1C, NOTCH2, NBL1, SKOR2, JUN, SULF1, COL1A2, PARP1, BMPR1B, PMEPA1, BMP8A
GOTERM_BP_FAT	GO:0090092~regulation of transmembrane receptor protein serine/threonine kinase signaling pathway	0.00995081	17.8869	BMP4, TWSG1, CAV2, NOG, GDF7, TGFBR1, FBN1, SMAD3, GREM2, RASL11B, CDKN1C, NOTCH2, NBL1, DAB2, SKOR2, FOLR1, SOSTDC1, SULF1, VWC2L, THBS1, PARP1, PMEPA1, BMP8A
GOTERM_BP_FAT	GO:0071772~response to BMP	0.013545	23.5658	EGR1, ZCCHC12, BMP4, TWSG1, NOG, GDF7, FBN1, COL2A1, GREM2, NBL1, NOTCH2, SKOR2, SOSTDC1, SULF1, VWC2L, BMPR1B, BMP8A
GOTERM_BP_FAT	GO:0071773~cellular response to BMP stimulus	0.013545	23.5658	EGR1, ZCCHC12, BMP4, TWSG1, NOG, GDF7, FBN1, COL2A1, GREM2, NBL1, NOTCH2, SKOR2, SOSTDC1, SULF1, VWC2L, BMPR1B, BMP8A
GOTERM_BP_FAT	GO:0030509~BMP signaling pathway	0.0180781	30.1979	EGR1, ZCCHC12, BMP4, TWSG1, NOG, GDF7, FBN1, GREM2, NBL1, NOTCH2, SKOR2, SOSTDC1, SULF1, VWC2L, BMPR1B, BMP8A
GOTERM_BP_FAT	GO:0030514~negative regulation of BMP signaling pathway	0.0261932	40.7285	NBL1, TWSG1, NOG, SKOR2, SOSTDC1, FBN1, VWC2L, GREM2
GOTERM_BP_FAT	GO:0030510~regulation of BMP signaling pathway	0.0455531	60.0984	BMP4, NBL1, NOTCH2, TWSG1, NOG, SKOR2, SOSTDC1, FBN1, SULF1, VWC2L, GREM2
GOTERM_BP_FAT	GO:0090101~negative regulation of transmembrane receptor protein serine/threonine kinase signaling pathway	0.0817474	81.3734	RASL11B, NBL1, CAV2, TWSG1, NOG, SKOR2, SOSTDC1, FBN1, VWC2L, GREM2, PMEPA1
Annotation Cluster 37	Enrichment Score: 1.8509679181196996
Category	Term	PValue	FDR	Genes
GOTERM_BP_FAT	GO:0061061~muscle structure development	0.000589832	1.15593	MTSS1, PPARD, NOG, AW551984, FOXK1, KCNAB1, UCHL1, GJA1, RORA, PRKG1, EDNRB, BDNF, ANGPT1, NEURL1A, BOC, EGR1, ACTA1, EOMES, ARNTL, NEXN, BTG2, RYR1, TMSB4X, ZFPM1, CASQ2, RBP4, CAV2, ERBB4, COL3A1, XK, CNTFR, ZFP36L1, PLAGL1, CHD7, DNER, AGT, KRT8, PLEKHO1, HEG1, ETV1, PPP3CA, BMP4, NTF3, TGFBR1, MYLPF, SMAD3, MAPK11, IGF2, FZD2, CAPN2, CACNA2D2, SHOX2, ATP2A2, SVIL, HOPX, EPOR, IGFBP3, ZFHX3, I…
GOTERM_BP_FAT	GO:0048747~muscle fiber development	0.000647327	1.26792	SHOX2, BMP4, CAV2, ACTA1, DNER, UCHL1, RYR1, XK, PPP3CA, NEXN, CACNA2D2
GOTERM_BP_FAT	GO:0007517~muscle organ development	0.000901094	1.7608	MTSS1, CAV2, RBP4, NOG, FOXK1, ERBB4, KCNAB1, COL3A1, XK, GJA1, CNTFR, PLAGL1, BDNF, CHD7, DNER, ETV1, HEG1, ANGPT1, NEURL1A, PPP3CA, BOC, EGR1, BMP4, ACTA1, TGFBR1, EOMES, MYLPF, SMAD3, MAPK11, FZD2, ARNTL, SHOX2, BTG2, SVIL, RYR1, EPOR, ZFPM1, ZFHX3
GOTERM_BP_FAT	GO:0060537~muscle tissue development	0.00226086	4.36228	CAV2, RBP4, NOG, AW551984, ERBB4, KCNAB1, COL3A1, XK, GJA1, PRKG1, PLAGL1, BDNF, CHD7, DNER, AGT, SEMA3C, HEG1, ANGPT1, NEURL1A, PPP3CA, BOC, EGR1, BMP4, ACTA1, GM21949, TGFBR1, EOMES, MYLPF, SMAD3, MAPK11, ARNTL, NEXN, SHOX2, 1190002N15RIK, BTG2, ID2, SVIL, RYR1, EPOR, ZFPM1, IGFBP5
GOTERM_BP_FAT	GO:0048741~skeletal muscle fiber development	0.00294911	5.65396	SHOX2, CAV2, ACTA1, DNER, RYR1, XK, PPP3CA
GOTERM_BP_FAT	GO:0014904~myotube cell development	0.00788084	14.4368	SHOX2, CAV2, ACTA1, DNER, RYR1, XK, PPP3CA
GOTERM_BP_FAT	GO:0014706~striated muscle tissue development	0.012781	22.3909	CAV2, RBP4, NOG, AW551984, ERBB4, KCNAB1, XK, GJA1, PRKG1, PLAGL1, BDNF, CHD7, DNER, AGT, SEMA3C, HEG1, ANGPT1, NEURL1A, PPP3CA, EGR1, BMP4, ACTA1, TGFBR1, EOMES, MYLPF, MAPK11, ARNTL, NEXN, SHOX2, 1190002N15RIK, ID2, BTG2, SVIL, RYR1, EPOR, ZFPM1
GOTERM_BP_FAT	GO:0055002~striated muscle cell development	0.0370219	52.4505	BMP4, CAV2, ACTA1, UCHL1, XK, PRKG1, NEXN, CACNA2D2, SHOX2, AGT, DNER, KRT8, RYR1, PPP3CA, CASQ2
GOTERM_BP_FAT	GO:0055001~muscle cell development	0.052752	65.6288	BMP4, CAV2, ACTA1, UCHL1, XK, PRKG1, NEXN, CACNA2D2, SHOX2, ATP2A2, AGT, DNER, KRT8, RYR1, PPP3CA, CASQ2
GOTERM_BP_FAT	GO:0060538~skeletal muscle organ development	0.0703666	76.2561	EGR1, CAV2, ACTA1, KCNAB1, EOMES, XK, MYLPF, CNTFR, ARNTL, PLAGL1, SHOX2, BTG2, DNER, SVIL, RYR1, PPP3CA, NEURL1A
GOTERM_BP_FAT	GO:0007519~skeletal muscle tissue development	0.0895917	84.2706	EGR1, CAV2, ACTA1, KCNAB1, EOMES, XK, MYLPF, ARNTL, PLAGL1, SHOX2, BTG2, DNER, SVIL, RYR1, PPP3CA, NEURL1A
GOTERM_BP_FAT	GO:0042692~muscle cell differentiation	0.0982331	86.9656	CAV2, PPARD, AW551984, KCNAB1, UCHL1, XK, RORA, PRKG1, ZFP36L1, EDNRB, DNER, AGT, KRT8, PLEKHO1, PPP3CA, BOC, BMP4, ACTA1, NTF3, MAPK11, IGF2, CAPN2, NEXN, CACNA2D2, SHOX2, ATP2A2, HOPX, RYR1, TMSB4X, IGFBP3, CASQ2, IGFBP5
GOTERM_BP_FAT	GO:0051146~striated muscle cell differentiation	0.188731	98.3782	BMP4, CAV2, AW551984, ACTA1, UCHL1, XK, IGF2, PRKG1, NEXN, CAPN2, CACNA2D2, SHOX2, AGT, DNER, KRT8, HOPX, PLEKHO1, RYR1, PPP3CA, CASQ2, IGFBP5
GOTERM_BP_FAT	GO:0014902~myotube differentiation	0.231361	99.4402	SHOX2, CAV2, ACTA1, DNER, RYR1, PLEKHO1, XK, PPP3CA, CAPN2
Annotation Cluster 38	Enrichment Score: 1.847616076752039
Category	Term	PValue	FDR	Genes
GOTERM_BP_FAT	GO:0007214~gamma-aminobutyric acid signaling pathway	0.00120886	2.35543	PLCL1, BDNF, GABRA3, GABRA6, GABBR1, GABBR2, CACNA1A, GABRQ
KEGG_PATHWAY	mmu05032:Morphine addiction	0.00511049	6.41555	ADCY1, GNAO1, GABRA3, GNAI1, GABRA6, GNG13, GABBR1, PDE11A, PRKCG, GABBR2, KCNJ9, PDE1C, GNG4, CACNA1A, GABRQ
KEGG_PATHWAY	mmu04727:GABAergic synapse	0.00833509	10.2659	ADCY1, GNAO1, GABRA3, GNAI1, GABRA6, GNG13, GABBR1, PRKCG, GABBR2, PLCL1, GLUL, GNG4, GABRQ, CACNA1A
GOTERM_MF_FAT	GO:0016917~GABA receptor activity	0.0354016	44.6744	GABRA3, GABRA6, GABBR1, GABBR2, GABRQ
GOTERM_MF_FAT	GO:0004890~GABA-A receptor activity	0.317065	99.8094	GABRA3, GABRA6, GABRQ
Annotation Cluster 39	Enrichment Score: 1.821818560162084
Category	Term	PValue	FDR	Genes
GOTERM_BP_FAT	GO:0001649~osteoblast differentiation	0.00266144	5.1161	BMP4, TWSG1, NOG, TNC, NELL1, GABBR1, GJA1, SMAD3, IGF2, RORB, OSTN, TMEM64, GDPD2, GLI1, SHOX2, WNT3, ID2, SEMA7A, PTCH1, TMSB4X, COL1A1, BMPR1B, IGFBP3, IGFBP5, SPP1, BMP8A
GOTERM_BP_FAT	GO:0045668~negative regulation of osteoblast differentiation	0.00489452	9.21607	TWSG1, NOG, ID2, SMAD3, PTCH1, RORB, OSTN, TMEM64, IGFBP5
GOTERM_BP_FAT	GO:0001503~ossification	0.0128386	22.4801	MTSS1, TWSG1, NOG, FGFR3, NELL1, TNC, GABBR1, GJA1, RORB, COL2A1, OSTN, TMEM64, DCHS1, GLI1, CALCA, WNT3, CTGF, SEMA7A, SPP1, BMP4, FZD9, KL, SMAD3, IGF2, GDPD2, SHOX2, ID2, NAB2, RYR1, TMSB4X, PTCH1, COL1A1, BMPR1B, EIF2AK3, IGFBP3, BMP8A, IGFBP5
GOTERM_BP_FAT	GO:0045667~regulation of osteoblast differentiation	0.0223559	35.9523	BMP4, TWSG1, NOG, NELL1, SMAD3, GJA1, RORB, OSTN, TMEM64, GDPD2, GLI1, ID2, PTCH1, BMPR1B, IGFBP5
GOTERM_BP_FAT	GO:0030279~negative regulation of ossification	0.0368169	52.2506	CALCA, TWSG1, NOG, ID2, SMAD3, PTCH1, RORB, OSTN, TMEM64, IGFBP5
GOTERM_BP_FAT	GO:0030278~regulation of ossification	0.0851736	82.6962	BMP4, FZD9, TWSG1, NOG, FGFR3, KL, NELL1, GJA1, SMAD3, RORB, OSTN, TMEM64, GDPD2, GLI1, CALCA, ID2, PTCH1, BMPR1B, IGFBP5
Annotation Cluster 40	Enrichment Score: 1.8188279179005438
Category	Term	PValue	FDR	Genes
GOTERM_BP_FAT	GO:0002762~negative regulation of myeloid leukocyte differentiation	0.000362586	0.712091	ZBTB46, LYN, MAFB, UBASH3B, FBN1, CARTPT, INPP5D, ZFPM1, C1QC, TRIB1
GOTERM_BP_FAT	GO:1902106~negative regulation of leukocyte differentiation	0.000667739	1.30766	BMP4, ZBTB46, CD44, LYN, ID2, UBASH3B, MAFB, FBN1, CARTPT, BCL6, ZFPM1, INPP5D, C1QC, TRIB1
GOTERM_BP_FAT	GO:0030853~negative regulation of granulocyte differentiation	0.0184758	30.7528	ZBTB46, INPP5D, C1QC, TRIB1
GOTERM_BP_FAT	GO:0030852~regulation of granulocyte differentiation	0.0291178	44.1395	ZBTB46, RBP1, INPP5D, C1QC, TRIB1
GOTERM_BP_FAT	GO:0030851~granulocyte differentiation	0.0655638	73.7183	TAL1, ZBTB46, INPP5D, ZFPM1, C1QC, TRIB1
GOTERM_BP_FAT	GO:0045649~regulation of macrophage differentiation	0.135053	94.2679	ZBTB46, ID2, C1QC, TRIB1
GOTERM_BP_FAT	GO:0030225~macrophage differentiation	0.160789	96.8391	BMP4, ZBTB46, ID2, C1QC, TRIB1
Annotation Cluster 41	Enrichment Score: 1.8017453674226496
Category	Term	PValue	FDR	Genes
GOTERM_BP_FAT	GO:0014910~regulation of smooth muscle cell migration	0.00379289	7.21494	EGR1, PPARD, ACE, AGT, SORL1, POSTN, TMSB4X, RAPGEF3, PRKG1, IGFBP3, SLIT2, IGFBP5, TRIB1
GOTERM_BP_FAT	GO:0014812~muscle cell migration	0.00512261	9.62525	EGR1, PPARD, AGT, ITGB1BP1, PLEKHO1, POSTN, TMSB4X, RAPGEF3, PRKG1, IGFBP3, SLIT2, IGFBP5, KALRN, TRIB1
GOTERM_BP_FAT	GO:0014912~negative regulation of smooth muscle cell migration	0.00943036	17.0321	PPARD, PRKG1, IGFBP3, SLIT2, TRIB1, IGFBP5
GOTERM_BP_FAT	GO:0014909~smooth muscle cell migration	0.0118356	20.9131	EGR1, PPARD, AGT, TMSB4X, POSTN, RAPGEF3, PRKG1, IGFBP3, SLIT2, TRIB1, IGFBP5, KALRN
GOTERM_BP_FAT	GO:0014911~positive regulation of smooth muscle cell migration	0.451953	99.9993	EGR1, AGT, TMSB4X, POSTN, RAPGEF3
Annotation Cluster 42	Enrichment Score: 1.8017300539374022
Category	Term	PValue	FDR	Genes
KEGG_PATHWAY	mmu04713:Circadian entrainment	0.00010244	0.132489	ADCY1, GNAO1, GNAI1, GNG13, PRKCG, GRIA3, PRKG1, ITPR1, PLCB3, KCNJ9, GRIA1, GRIN2C, RYR3, CACNA1G, RYR1, CAMK2B, GNG4, CAMK2A, CALM2
KEGG_PATHWAY	mmu04720:Long-term potentiation	0.0005614	0.724094	ADCY1, PRKCG, GRM1, ITPR1, GRM5, PLCB3, CAMK4, GRIA1, GRIN2C, CAMK2B, RAPGEF3, PPP3CA, CAMK2A, CALM2
KEGG_PATHWAY	mmu04921:Oxytocin signaling pathway	0.000797936	1.02773	ADCY1, GNAO1, GNAI1, PRKAB2, CACNB2, PRKCG, KCNJ12, KCNJ2, CACNA2D2, ITPR1, CAMKK2, CD38, PLCB3, KCNJ9, CAMK4, JUN, RYR3, EEF2K, RYR1, CAMK2B, PPP3CA, CAMK2A, CALM2
KEGG_PATHWAY	mmu04725:Cholinergic synapse	0.00113472	1.45857	ADCY1, GNAO1, GNAI1, GNG13, CREB5, PRKCG, KCNJ2, KCNJ12, ITPR1, KCNQ5, KCNQ4, PLCB3, KCNQ3, CAMK4, CAMK2B, GNG4, CAMK2A, CACNA1A, AKT2
KEGG_PATHWAY	mmu04971:Gastric acid secretion	0.00514359	6.45584	PLCB3, ADCY1, SLC26A7, GNAI1, KCNE2, CAMK2B, PRKCG, KCNJ2, CAMK2A, CALM2, ITPR1, KCNK10
KEGG_PATHWAY	mmu04925:Aldosterone synthesis and secretion	0.0176613	20.5945	PLCB3, DAGLA, ADCY1, CAMK4, CACNA1G, CREB5, CAMK2B, PRKCG, CAMK2A, CALM2, KCNK3, ITPR1
KEGG_PATHWAY	mmu04750:Inflammatory mediator regulation of TRP channels	0.104889	76.1645	PLCB3, ADCY1, TRPV4, MAPK11, CAMK2B, PRKCG, BDKRB2, HTR2C, CAMK2A, CALM2, ITPR1
KEGG_PATHWAY	mmu04922:Glucagon signaling pathway	0.274032	98.4148	PLCB3, PRKAB2, CREB5, CAMK2B, PPP3CA, CAMK2A, CALM2, ITPR1, AKT2
KEGG_PATHWAY	mmu04912:GnRH signaling pathway	0.395038	99.8503	PLCB3, ADCY1, JUN, MAPK11, CAMK2B, CAMK2A, CALM2, ITPR1
KEGG_PATHWAY	mmu04114:Oocyte meiosis	0.464941	99.9694	ADCY1, YWHAH, CDC20, CAMK2B, CPEB1, PPP3CA, CAMK2A, CALM2, ITPR1
KEGG_PATHWAY	mmu04270:Vascular smooth muscle contraction	0.607456	99.9994	KCNMA1, KCNMB4, PLCB3, ADCY1, PRKCG, PRKG1, CALM2, ITPR1
Annotation Cluster 43	Enrichment Score: 1.8013326180871563
Category	Term	PValue	FDR	Genes
GOTERM_BP_FAT	GO:0014062~regulation of serotonin secretion	0.000463336	0.909102	HTR1B, HTR1A, HRH3, HTR7, MAOB, SLC6A4
GOTERM_MF_FAT	GO:0008227~G-protein coupled amine receptor activity	0.00953558	14.5597	HTR1B, HTR1A, HRH3, HTR7, ADRA2A, GPR101, HTR2C
GOTERM_BP_FAT	GO:0007210~serotonin receptor signaling pathway	0.0122332	21.5378	HTR1B, HTR1A, HTR7, HTR2C
GOTERM_MF_FAT	GO:0004993~G-protein coupled serotonin receptor activity	0.0182832	26.1431	HTR1B, HTR1A, HTR7, HTR2C
GOTERM_MF_FAT	GO:0099589~serotonin receptor activity	0.0182832	26.1431	HTR1B, HTR1A, HTR7, HTR2C
GOTERM_MF_FAT	GO:0051378~serotonin binding	0.0936491	80.1077	HTR1B, HTR1A, HTR2C
GOTERM_MF_FAT	GO:0043176~amine binding	0.145306	92.4118	HTR1B, HTR1A, HTR2C
Annotation Cluster 44	Enrichment Score: 1.7585361737004543
Category	Term	PValue	FDR	Genes
GOTERM_BP_FAT	GO:0043068~positive regulation of programmed cell death	0.00188288	3.64577	ZAK, NELL1, CASP3, BDNF, CD44, PAK3, CTGF, NEURL1A, DAP, KCNMA1, EGR1, LYN, HRK, BCL2L11, SLIT2, JUN, PDE5A, CTSC, NGFR, LRRK2, EIF2AK3, FGFR3, CCK, ERBB4, CLU, STK17B, CD24A, TIMP3, ITM2C, ACE, AGT, AATF, BCL6, CAMK2B, INPP5D, THBS1, CAMK2A, BMF, TEX261, COL18A1, BMP4, ZFP346, NTF3, TGFBR1, SMAD3, MAL, NOTCH2, CSRNP3, DUSP1, BBC3, FBXO32, BMPR1B, IGFBP3, DUSP6, F2R
GOTERM_BP_FAT	GO:0043065~positive regulation of apoptotic process	0.00256888	4.94242	ZAK, NELL1, CASP3, BDNF, CD44, PAK3, CTGF, NEURL1A, DAP, KCNMA1, EGR1, LYN, HRK, BCL2L11, SLIT2, JUN, PDE5A, CTSC, NGFR, EIF2AK3, FGFR3, CCK, ERBB4, CLU, STK17B, CD24A, TIMP3, ITM2C, ACE, AGT, AATF, BCL6, CAMK2B, INPP5D, THBS1, CAMK2A, BMF, TEX261, COL18A1, BMP4, ZFP346, NTF3, TGFBR1, SMAD3, MAL, NOTCH2, CSRNP3, DUSP1, BBC3, FBXO32, BMPR1B, IGFBP3, DUSP6, F2R
GOTERM_BP_FAT	GO:0010942~positive regulation of cell death	0.00453415	8.56601	ZAK, NELL1, CASP3, BDNF, CD44, PAK3, CTGF, NEURL1A, DAP, KCNMA1, EGR1, LYN, HRK, BCL2L11, SLIT2, JUN, PDE5A, CTSC, NGFR, LRRK2, EIF2AK3, FGFR3, CCK, ERBB4, CLU, STK17B, CD24A, TIMP3, ITM2C, ACE, AGT, AATF, BCL6, CAMK2B, INPP5D, THBS1, CAMK2A, BMF, TEX261, COL18A1, BMP4, ZFP346, NTF3, TGFBR1, SMAD3, MAL, NOTCH2, CSRNP3, DUSP1, BBC3, FBXO32, BMPR1B, PARP1, IGFBP3, DUSP6, F2R
GOTERM_BP_FAT	GO:0043067~regulation of programmed cell death	0.0152689	26.1555	STIL, NOG, ZAK, GDF7, NELL1, ARNT2, ITPKB, AQP1, DAB2, BDNF, CD44, APOE, CTGF, GRID2, RAPGEF3, DAP, ACAA2, ERP29, HRK, LIFR, CST3, TMEM132A, BCL2L11, CD38, KRT18, JUN, PDE5A, CX3CR1, LRRK2, EIF2AK3, TRAF1, FGFR3, ERBB4, CLU, STK17B, CNTFR, BDKRB2, TIMP3, ADCYAP1, ACE, BMF, CSF1R, SPP1, ZFP346, COL18A1, BMP4, NTF3, VIMP, TGFBR1, SMAD3, NCKAP1L, GAS1, KITL, NOTCH2, CSRNP3, BBC3, FBXO32, PARP1, CACN…
GOTERM_BP_FAT	GO:0010941~regulation of cell death	0.0155952	26.6362	STIL, NOG, ZAK, GDF7, NELL1, ARNT2, ITPKB, AQP1, DAB2, BDNF, CD44, APOE, CTGF, GRID2, RAPGEF3, DAP, ACAA2, ERP29, HRK, LIFR, CST3, TMEM132A, BCL2L11, CRHR1, CD38, KRT18, JUN, PDE5A, CX3CR1, NGB, LRRK2, EIF2AK3, TRAF1, FGFR3, ERBB4, CLU, STK17B, CNTFR, BDKRB2, TIMP3, ADCYAP1, ACE, BMF, CSF1R, SPP1, BMP4, ZFP346, COL18A1, NTF3, VIMP, TGFBR1, SMAD3, NCKAP1L, GAS1, KITL, NOTCH2, CSRNP3, BBC3, BTBD10,…
GOTERM_BP_FAT	GO:0006915~apoptotic process	0.0163147	27.6856	STIL, NOG, ZAK, NELL1, ARNT2, ITPKB, AQP1, SHF, DAB2, BDNF, CD44, APOE, CTGF, TIAM1, GRID2, RAPGEF3, DAP, ACAA2, ERP29, HRK, LIFR, CST3, BCL2L11, CD38, KRT18, JUN, PDE5A, CX3CR1, NGB, LRRK2, EIF2AK3, TRAF1, FGFR3, ERBB4, ALDOC, CLU, STK17B, CD70, CNTFR, IL33, BDKRB2, TIMP3, ADCYAP1, ACE, ECE1, BMF, CSF1R, SPP1, BMP4, ZFP346, COL18A1, NTF3, VIMP, TGFBR1, SMAD3, NCKAP1L, GAS1, KITL, NOTCH2, CSRNP3,…
GOTERM_BP_FAT	GO:0042981~regulation of apoptotic process	0.0195615	32.2468	STIL, NOG, ZAK, GDF7, NELL1, ARNT2, ITPKB, AQP1, DAB2, BDNF, CD44, APOE, CTGF, GRID2, RAPGEF3, DAP, ACAA2, ERP29, HRK, LIFR, BCL2L11, CD38, KRT18, JUN, PDE5A, CX3CR1, LRRK2, EIF2AK3, TRAF1, FGFR3, ERBB4, CLU, STK17B, CNTFR, BDKRB2, TIMP3, ADCYAP1, ACE, BMF, CSF1R, SPP1, ZFP346, COL18A1, BMP4, VIMP, NTF3, TGFBR1, SMAD3, NCKAP1L, GAS1, KITL, NOTCH2, CSRNP3, BBC3, FBXO32, PARP1, CACNA1A, BMP8A, PPAR…
GOTERM_BP_FAT	GO:0097190~apoptotic signaling pathway	0.0202116	33.1266	ZFP385C, NOG, PPARD, ZMAT4, DAB2, CASP3, CD44, DAP, ACAA2, ICAM1, ERP29, HRK, BCL2L11, USP28, KRT18, JUN, CX3CR1, CTSC, NGFR, LRRK2, EIF2AK3, TRAF1, CCK, FGFR3, CLU, CD70, COL2A1, BDKRB2, IL33, ITM2B, TIMP3, CD24A, ITM2C, AGT, KRT8, CAMK2B, THBS1, BMF, SCG2, BMP4, ZFP346, VIMP, TGFBR1, SMAD3, MAL, GAS1, KITL, ITPR1, BBC3, PARP1, BMPR1B
GOTERM_BP_FAT	GO:0012501~programmed cell death	0.0265184	41.1173	STIL, NOG, ZAK, GDF7, NELL1, ARNT2, ITPKB, AQP1, SHF, DAB2, BDNF, CD44, APOE, CTGF, TIAM1, GRID2, RAPGEF3, DAP, ACAA2, ERP29, HRK, LIFR, CST3, TMEM132A, BCL2L11, CD38, KRT18, JUN, PDE5A, CX3CR1, NGB, LRRK2, EIF2AK3, TRAF1, FGFR3, ERBB4, ALDOC, CLU, STK17B, CD70, CNTFR, IL33, BDKRB2, TIMP3, ADCYAP1, ACE, ECE1, BMF, CSF1R, SPP1, BMP4, ZFP346, COL18A1, NTF3, VIMP, TGFBR1, SMAD3, NCKAP1L, GAS1, KITL,…
GOTERM_BP_FAT	GO:0008219~cell death	0.0289764	43.979	STIL, NOG, ZAK, GDF7, NELL1, ARNT2, ITPKB, AQP1, SHF, BRINP1, DAB2, BDNF, CD44, APOE, CTGF, TIAM1, GRID2, DAP, RAPGEF3, ACAA2, ERP29, HRK, LIFR, CST3, TMEM132A, BCL2L11, CRHR1, CD38, KRT18, JUN, PDE5A, CX3CR1, NGB, LRRK2, EIF2AK3, TRAF1, FGFR3, ERBB4, ALDOC, CLU, STK17B, CD70, CNTFR, IL33, BDKRB2, TIMP3, ADCYAP1, ACE, ECE1, BMF, CSF1R, SPP1, BMP4, COL18A1, ZFP346, NTF3, VIMP, TGFBR1, SMAD3, NCKAP…
GOTERM_BP_FAT	GO:0060548~negative regulation of cell death	0.0384346	53.8064	STIL, PPARD, NOG, ARNT2, SORL1, ITPKB, AQP1, EDNRB, DAB2, BDNF, CASP3, CD44, PCP4, CTGF, APOE, EEF2K, MT1, TGFA, ANGPT1, RAPGEF3, AKT2, ACAA2, ICAM1, LIFR, CST3, TMEM132A, PRKCG, GPR37L1, CRHR1, CD38, KRT18, BTG2, CCND2, JUN, CX3CR1, NGFR, NGB, LRRK2, EIF2AK3, WNT16, ERBB4, CLU, COL2A1, CNTFR, BDKRB2, ADCYAP1, AGT, AATF, BCL6, THBS1, BMF, CSF1R, SCG2, SPP1, FZD9, BMP4, HPN, VIMP, NTF3, TGFBR1, PM…
GOTERM_BP_FAT	GO:0043069~negative regulation of programmed cell death	0.116361	91.2643	STIL, PPARD, NOG, ARNT2, ITPKB, AQP1, EDNRB, CASP3, DAB2, BDNF, CD44, APOE, PCP4, EEF2K, MT1, TGFA, ANGPT1, RAPGEF3, AKT2, ACAA2, ICAM1, LIFR, TMEM132A, PRKCG, CD38, KRT18, BTG2, CCND2, JUN, CX3CR1, NGFR, LRRK2, EIF2AK3, ERBB4, CLU, CNTFR, COL2A1, BDKRB2, ADCYAP1, AGT, AATF, BCL6, THBS1, BMF, CSF1R, SCG2, SPP1, FZD9, BMP4, HPN, VIMP, NTF3, TGFBR1, NCKAP1L, SMAD3, AHI1, GAS1, KITL, YWHAH, DUSP1, E…
GOTERM_BP_FAT	GO:0043066~negative regulation of apoptotic process	0.118978	91.7604	STIL, PPARD, NOG, ARNT2, ITPKB, AQP1, EDNRB, CASP3, DAB2, BDNF, CD44, APOE, PCP4, EEF2K, MT1, TGFA, ANGPT1, RAPGEF3, AKT2, ACAA2, ICAM1, LIFR, PRKCG, CD38, KRT18, BTG2, CCND2, JUN, CX3CR1, NGFR, LRRK2, EIF2AK3, ERBB4, CLU, CNTFR, COL2A1, BDKRB2, ADCYAP1, AGT, AATF, BCL6, THBS1, BMF, CSF1R, SCG2, SPP1, FZD9, BMP4, HPN, VIMP, NTF3, TGFBR1, NCKAP1L, SMAD3, AHI1, GAS1, KITL, YWHAH, DUSP1, EPOR, CACNA…
Annotation Cluster 45	Enrichment Score: 1.756710397431188
Category	Term	PValue	FDR	Genes
GOTERM_BP_FAT	GO:0002761~regulation of myeloid leukocyte differentiation	1.93467e-05	0.0381175	FGFR3, ZBTB46, RBP1, LYN, MAFB, FBN1, KITL, C1QC, TMEM64, TRIB1, ZFP36L1, NOTCH2, TAL1, ID2, UBASH3B, JUN, CARTPT, ZFPM1, INPP5D, CSF1R
GOTERM_BP_FAT	GO:0002762~negative regulation of myeloid leukocyte differentiation	0.000362586	0.712091	ZBTB46, LYN, MAFB, UBASH3B, FBN1, CARTPT, INPP5D, ZFPM1, C1QC, TRIB1
GOTERM_BP_FAT	GO:1902106~negative regulation of leukocyte differentiation	0.000667739	1.30766	BMP4, ZBTB46, CD44, LYN, ID2, UBASH3B, MAFB, FBN1, CARTPT, BCL6, ZFPM1, INPP5D, C1QC, TRIB1
GOTERM_BP_FAT	GO:0002262~myeloid cell homeostasis	0.00232113	4.47606	BMP4, LYN, MAFB, NCKAP1L, ITPKB, KITL, CD24A, BCL2L11, HBA-A1, ZFP36L1, TAL1, CASP3, ANK1, CD44, ID2, BCL6, HEPH, DYRK3, ZFPM1, INPP5D, HBB-BT
GOTERM_BP_FAT	GO:0045637~regulation of myeloid cell differentiation	0.00283168	5.43476	FGFR3, ZBTB46, RBP1, LYN, MAFB, FBN1, NCKAP1L, ITPKB, KITL, C1QC, TMEM64, TRIB1, ZFP36L1, NOTCH2, TAL1, MEIS2, ID2, UBASH3B, JUN, CARTPT, ZFPM1, INPP5D, CSF1R
GOTERM_BP_FAT	GO:1902105~regulation of leukocyte differentiation	0.00412272	7.81843	BMP4, FGFR3, ZBTB46, LYN, RBP1, MAFB, FBN1, NCKAP1L, ITPKB, CD24A, KITL, C1QC, TMEM64, TRIB1, ZFP36L1, NOTCH2, TAL1, CD44, ID2, UBASH3B, JUN, CARTPT, BCL6, INPP5D, ZFPM1, CSF1R
GOTERM_BP_FAT	GO:1903707~negative regulation of hemopoiesis	0.00523479	9.82586	BMP4, ZBTB46, LYN, MAFB, FBN1, ITPKB, C1QC, TRIB1, ZFP36L1, MEIS2, CD44, ID2, UBASH3B, CARTPT, BCL6, ZFPM1, INPP5D
GOTERM_BP_FAT	GO:0045638~negative regulation of myeloid cell differentiation	0.00550645	10.3099	ZFP36L1, ZBTB46, MEIS2, LYN, UBASH3B, MAFB, FBN1, CARTPT, ITPKB, ZFPM1, INPP5D, C1QC, TRIB1
GOTERM_BP_FAT	GO:0002573~myeloid leukocyte differentiation	0.00559296	10.4635	BMP4, FGFR3, ZBTB46, RBP1, LYN, MAFB, FBN1, KITL, C1QC, TMEM64, TRIB1, ZFP36L1, NOTCH2, TAL1, ID2, CAMK4, UBASH3B, JUN, CARTPT, ZFPM1, INPP5D, CSF1R
GOTERM_BP_FAT	GO:0034101~erythrocyte homeostasis	0.00824998	15.0619	BMP4, LYN, MAFB, NCKAP1L, CD24A, HBA-A1, ZFP36L1, TAL1, CASP3, ANK1, ID2, BCL6, HEPH, DYRK3, ZFPM1, HBB-BT, INPP5D
GOTERM_BP_FAT	GO:0030099~myeloid cell differentiation	0.0139191	24.135	FGFR3, RBP1, ITPKB, C1QC, TMEM64, TRIB1, ZFP36L1, TAL1, CASP3, DAB2, ANK1, MEIS2, UBASH3B, BCL6, DYRK3, INPP5D, CSF1R, BMP4, ZBTB46, LYN, MAFB, FBN1, NCKAP1L, KITL, CDKN1C, HBA-A1, NOTCH2, CAMK4, ID2, JUN, CARTPT, HEPH, ZFPM1, HBB-BT
GOTERM_BP_FAT	GO:0045670~regulation of osteoclast differentiation	0.0272892	42.0293	NOTCH2, FGFR3, MAFB, UBASH3B, FBN1, CARTPT, INPP5D, TMEM64, CSF1R
GOTERM_BP_FAT	GO:0045639~positive regulation of myeloid cell differentiation	0.032374	47.7179	ZFP36L1, NOTCH2, TAL1, ID2, JUN, NCKAP1L, INPP5D, KITL, TMEM64, CSF1R, TRIB1
GOTERM_BP_FAT	GO:0002763~positive regulation of myeloid leukocyte differentiation	0.0377527	53.1566	ZFP36L1, NOTCH2, ID2, JUN, KITL, TMEM64, CSF1R, TRIB1
GOTERM_BP_FAT	GO:0048872~homeostasis of number of cells	0.0586475	69.6077	GCNT4, ILDR2, ITPKB, CD24A, ZFP36L1, TAL1, CASP3, ANK1, CD44, DYRK3, BCL6, INPP5D, BMP4, SPNS2, LYN, MAFB, NCKAP1L, KITL, BCL2L11, HBA-A1, ID2, HEPH, HBB-BT, ZFPM1, F2R
GOTERM_BP_FAT	GO:1903706~regulation of hemopoiesis	0.076895	79.3348	FGFR3, RBP1, ITPKB, C1QC, CD24A, TMEM64, TRIB1, ZFP36L1, TAL1, ACE, MEIS2, CD44, UBASH3B, BCL6, INPP5D, CSF1R, BMP4, ZBTB46, LYN, MAFB, FBN1, NCKAP1L, KITL, NOTCH2, ID2, JUN, CARTPT, ZFPM1
GOTERM_BP_FAT	GO:0002521~leukocyte differentiation	0.0891563	84.1217	FGFR3, RBP1, LEPR, ITPKB, RORA, CD24A, C1QC, TMEM64, TRIB1, ZFP36L1, TAL1, CHD7, CD44, UBASH3B, BCL11A, BCL6, INPP5D, CSF1R, FZD9, BMP4, EGR1, ZBTB46, LYN, MAFB, FBN1, EOMES, NCKAP1L, KITL, NOTCH2, CAMK4, ID2, JUN, CARTPT, ZFPM1, TREM2
GOTERM_BP_FAT	GO:1902107~positive regulation of leukocyte differentiation	0.199282	98.7469	ZFP36L1, NOTCH2, ZBTB46, ID2, JUN, NCKAP1L, ITPKB, INPP5D, KITL, TMEM64, CSF1R, TRIB1
GOTERM_BP_FAT	GO:0030316~osteoclast differentiation	0.224453	99.3322	NOTCH2, MAFB, UBASH3B, FBN1, CARTPT, INPP5D, TMEM64, CSF1R
GOTERM_BP_FAT	GO:1903708~positive regulation of hemopoiesis	0.341851	99.9737	ZBTB46, NCKAP1L, ITPKB, KITL, TMEM64, TRIB1, ZFP36L1, TAL1, NOTCH2, ID2, JUN, INPP5D, CSF1R
GOTERM_BP_FAT	GO:0048534~hematopoietic or lymphoid organ development	0.412599	99.9972	TWSG1, FGFR3, RBP1, LEPR, ITPKB, RORA, C1QC, CD24A, TMEM64, TRIB1, ZFP36L1, TAL1, DAB2, ACE, CASP3, ANK1, CHD7, MEIS2, CD44, UBASH3B, BCL11A, DYRK3, ANGPT1, BCL6, INPP5D, CSF1R, EGR1, BMP4, FZD9, SPNS2, ZBTB46, LYN, MAFB, TGFBR1, FBN1, EOMES, NCKAP1L, KITL, BCL2L11, HBA-A1, CDKN1C, NOTCH2, CAMK4, ID2, JUN, CARTPT, HEPH, ZFPM1, HBB-BT, TREM2, SPTB
GOTERM_BP_FAT	GO:0002520~immune system development	0.431205	99.9985	C3AR1, TWSG1, FGFR3, RBP1, LEPR, ITPKB, RORA, C1QC, CD24A, TMEM64, TRIB1, ZFP36L1, TAL1, DAB2, ACE, CASP3, ANK1, CHD7, MEIS2, CD44, UBASH3B, BCL11A, DYRK3, ANGPT1, BCL6, INPP5D, CSF1R, EGR1, BMP4, FZD9, SPNS2, ZBTB46, LYN, MAFB, TGFBR1, FBN1, EOMES, SMAD3, NCKAP1L, KITL, BCL2L11, HBA-A1, CDKN1C, NOTCH2, CAMK4, ID2, JUN, CARTPT, HEPH, ZFPM1, HBB-BT, TREM2, SPTB
GOTERM_BP_FAT	GO:0030097~hemopoiesis	0.459787	99.9995	TWSG1, FGFR3, RBP1, LEPR, ITPKB, RORA, CD24A, C1QC, TMEM64, TRIB1, ZFP36L1, TAL1, CASP3, DAB2, ACE, CHD7, MEIS2, ANK1, CD44, UBASH3B, BCL11A, BCL6, DYRK3, ANGPT1, INPP5D, CSF1R, EGR1, FZD9, BMP4, ZBTB46, LYN, MAFB, FBN1, EOMES, NCKAP1L, KITL, CDKN1C, HBA-A1, NOTCH2, CAMK4, ID2, JUN, CARTPT, HEPH, HBB-BT, ZFPM1, TREM2, SPTB
Annotation Cluster 46	Enrichment Score: 1.7537312564391268
Category	Term	PValue	FDR	Genes
GOTERM_BP_FAT	GO:0009887~organ morphogenesis	3.6665e-05	0.072227	STIL, NOG, FGF7, GDF7, MYO7A, SLC6A4, AQP5, GJA1, RORB, AQP1, CALB1, GLI1, ATP2B2, KCNQ4, DAB2, BDNF, WNT3, SLC24A4, CD44, CTGF, SOSTDC1, TGFA, SEMA3C, ANGPT1, PTPRM, ACTA1, TMIE, GM21949, SDK1, BCL2L11, SLIT2, THY1, NAB2, JUN, COL1A2, RYR1, CTSD, COL1A1, NGFR, ZFPM1, LRRK2, FRAS1, IRX3, TWSG1, RBP4, PAM, GCNT4, WNT16, FGFR3, TNC, COL3A1, COL2A1, DCHS1, CHD7, LHX1, FOLR1, AGT, HEG1, COL8A1, THBS1…
GOTERM_BP_FAT	GO:0060429~epithelium development	0.000571213	1.11964	MTSS1, STIL, PPARD, NOG, FGF7, GDF7, TOLLIP, MYO7A, GJA1, SDC4, AQP1, CALB1, LGR5, GLI1, S1PR2, ATP2B2, DAB2, BDNF, CASP3, WNT3, SERPINE2, CD44, SOSTDC1, RSPO3, SEMA3C, ANGPT1, RAPGEF3, SLC4A5, KCNMA1, ICAM1, RREB1, CST3, ARNTL, BASP1, ARHGAP24, MYADM, SLC7A11, SLIT2, CRHR1, JUN, HES3, CLDN1, CTSD, CAR9, NGFR, FRAS1, IRX3, COBL, WNT16, FGFR3, ERBB4, TNC, ALDOC, COL2A1, ASTN2, CD24A, DCHS1, PXN, Z…
GOTERM_BP_FAT	GO:0048729~tissue morphogenesis	0.0023961	4.61741	STIL, MTSS1, NOG, FGF7, GDF7, GJA1, SDC4, LGR5, DAB2, WNT3, CD44, SOSTDC1, RSPO3, SEMA3C, ANGPT1, ACTA1, RREB1, EOMES, ARHGAP24, SLIT2, CTSD, CAR9, ZFPM1, NGFR, FRAS1, IRX3, GCNT4, TWSG1, COBL, FGFR3, TNC, COL3A1, ASTN2, DCHS1, PXN, TAL1, CHD7, LHX1, FOLR1, AGT, HEG1, GCNT1, ETV4, BMP4, TGFBR1, SMAD3, AHI1, FZD2, SHANK3, COL5A1, SHOX2, NOTCH2, CYP7B1, SULF1, EPOR, PTCH1, PHLDB2, IGFBP5
GOTERM_BP_FAT	GO:0035295~tube development	0.0325096	47.862	STIL, MTSS1, NOG, FGF7, GDF7, GJA1, AQP1, SDC4, LGR5, CALB1, GLI1, EDNRB, BDNF, CD44, SERPINE2, CTGF, SOSTDC1, SEMA3C, ANGPT1, BCL2L11, SLIT2, HES3, ITGB1BP1, CTSD, IRX3, RBP4, COBL, FGFR3, TNC, COL3A1, CD24A, DCHS1, PXN, ZFP36L1, ACE, CHD7, LHX1, FOLR1, AGT, HEG1, ETV4, BMP4, SMAD3, AHI1, FZD2, GAS1, FOXP4, SHANK3, SHOX2, NOTCH2, ID2, HOPX, PHGDH, PTCH1, GH, IGFBP5
GOTERM_BP_FAT	GO:0001763~morphogenesis of a branching structure	0.0354293	50.8767	BMP4, NOG, FGF7, GDF7, TNC, ERMN, SLIT2, PXN, DCHS1, SHOX2, CD44, LHX1, AGT, RSPO3, BCL11A, SULF1, SEMA3C, CTSD, ANGPT1, PTCH1, LRRK2, ETV5, ETV4
GOTERM_BP_FAT	GO:0002009~morphogenesis of an epithelium	0.0480105	62.0749	FRAS1, IRX3, STIL, COBL, MTSS1, NOG, FGF7, FGFR3, GDF7, TNC, GJA1, ASTN2, SDC4, LGR5, DCHS1, PXN, DAB2, CD44, LHX1, FOLR1, SOSTDC1, RSPO3, AGT, SEMA3C, ANGPT1, ETV4, BMP4, RREB1, SMAD3, AHI1, FZD2, ARHGAP24, SLIT2, SHANK3, COL5A1, NOTCH2, CYP7B1, SULF1, CTSD, CAR9, PTCH1, NGFR, PHLDB2, IGFBP5
GOTERM_BP_FAT	GO:0035239~tube morphogenesis	0.0700715	76.1071	IRX3, COBL, STIL, MTSS1, NOG, FGFR3, GDF7, TNC, GJA1, SDC4, LGR5, PXN, DCHS1, CHD7, CD44, LHX1, FOLR1, SOSTDC1, AGT, ANGPT1, ETV4, BMP4, AHI1, SMAD3, FZD2, FOXP4, BCL2L11, SLIT2, SHANK3, SHOX2, NOTCH2, ID2, ITGB1BP1, CTSD, PTCH1
GOTERM_BP_FAT	GO:0061138~morphogenesis of a branching epithelium	0.173835	97.6787	BMP4, NOG, FGF7, GDF7, TNC, PXN, DCHS1, SLIT2, CD44, LHX1, AGT, RSPO3, SULF1, CTSD, SEMA3C, ANGPT1, PTCH1, ETV4
GOTERM_BP_FAT	GO:0060562~epithelial tube morphogenesis	0.253721	99.6871	IRX3, MTSS1, COBL, STIL, NOG, GDF7, TNC, GJA1, SDC4, LGR5, PXN, DCHS1, CD44, LHX1, FOLR1, SOSTDC1, AGT, ANGPT1, ETV4, BMP4, AHI1, SMAD3, FZD2, SHANK3, SLIT2, NOTCH2, CTSD, PTCH1
GOTERM_BP_FAT	GO:0048754~branching morphogenesis of an epithelial tube	0.338367	99.9708	BMP4, NOG, GDF7, TNC, DCHS1, PXN, SLIT2, CD44, LHX1, AGT, CTSD, ANGPT1, PTCH1, ETV4
Annotation Cluster 47	Enrichment Score: 1.7534896517715077
Category	Term	PValue	FDR	Genes
GOTERM_BP_FAT	GO:1904062~regulation of cation transmembrane transport	2.94407e-05	0.0579997	KCNC2, KCNC1, SCN1B, KCNAB1, SCN3B, OPRK1, DPP10, CACNB2, KCNJ2, PRKG1, KCNIP1, KCNIP4, CHD7, ATP2B4, STAC, UBASH3B, KCNE2, RAPGEF3, BMP4, SCN2B, LYN, OPRL1, WNK2, CTSS, THY1, CRHR1, YWHAH, CEMIP, CALM2, CASQ2, F2R
GOTERM_BP_FAT	GO:0043270~positive regulation of ion transport	0.000617338	1.20952	KCNC2, KCNC1, CCK, SCN1B, GRIK1, SCN3B, OPRK1, GABBR1, CACNB2, KCNJ2, PRKG1, ATP2B2, KCNE2, RAPGEF3, CAMK2A, AKT2, BMP4, TRPC3, WNK2, CTSS, SHANK3, ITPR1, THY1, CEMIP, HTR2C, ABCC8, CALM2, F2R
GOTERM_BP_FAT	GO:1901379~regulation of potassium ion transmembrane transport	0.00157714	3.06248	KCNC2, KCNC1, KCNAB1, OPRK1, DPP10, KCNE2, RAPGEF3, KCNJ2, PRKG1, KCNIP1, KCNIP4, CASQ2
GOTERM_BP_FAT	GO:1904064~positive regulation of cation transmembrane transport	0.00471468	8.89222	KCNC2, BMP4, KCNC1, OPRK1, CACNB2, WNK2, CTSS, PRKG1, KCNJ2, THY1, CEMIP, KCNE2, RAPGEF3, CALM2, F2R
GOTERM_BP_FAT	GO:0034767~positive regulation of ion transmembrane transport	0.00775803	14.2278	KCNC2, BMP4, KCNC1, OPRK1, CACNB2, WNK2, CTSS, PRKG1, KCNJ2, SHANK3, THY1, CEMIP, KCNE2, RAPGEF3, CALM2, F2R
GOTERM_BP_FAT	GO:1903169~regulation of calcium ion transmembrane transport	0.00954667	17.2238	BMP4, LYN, OPRL1, CACNB2, THY1, CRHR1, CHD7, STAC, UBASH3B, CEMIP, KCNE2, RAPGEF3, CASQ2, CALM2, F2R
GOTERM_BP_FAT	GO:0034764~positive regulation of transmembrane transport	0.0131305	22.9304	KCNC2, BMP4, KCNC1, OPRK1, CACNB2, WNK2, CTSS, PRKG1, KCNJ2, SHANK3, THY1, CEMIP, KCNE2, RAPGEF3, CALM2, F2R
GOTERM_BP_FAT	GO:0051928~positive regulation of calcium ion transport	0.023782	37.7686	BMP4, ATP2B2, TRPC3, CEMIP, KCNE2, CACNB2, RAPGEF3, CAMK2A, CALM2, ITPR1, F2R, THY1
GOTERM_BP_FAT	GO:1904427~positive regulation of calcium ion transmembrane transport	0.0377527	53.1566	BMP4, CEMIP, KCNE2, CACNB2, RAPGEF3, CALM2, F2R, THY1
GOTERM_BP_FAT	GO:1901381~positive regulation of potassium ion transmembrane transport	0.0437514	58.5877	KCNC2, KCNC1, OPRK1, RAPGEF3, KCNJ2, PRKG1
GOTERM_BP_FAT	GO:0043268~positive regulation of potassium ion transport	0.0467151	61.0449	KCNC2, KCNC1, OPRK1, RAPGEF3, KCNJ2, PRKG1, ABCC8
GOTERM_BP_FAT	GO:2001257~regulation of cation channel activity	0.0533354	66.0435	CRHR1, BMP4, STAC, OPRL1, KCNAB1, KCNE2, CACNB2, CTSS, PRKG1, CALM2, CASQ2
GOTERM_BP_FAT	GO:0032414~positive regulation of ion transmembrane transporter activity	0.119574	91.8694	BMP4, KCNE2, CACNB2, WNK2, RAPGEF3, CTSS, PRKG1, CALM2, SHANK3
GOTERM_BP_FAT	GO:1901019~regulation of calcium ion transmembrane transporter activity	0.122794	92.4358	CRHR1, BMP4, STAC, OPRL1, KCNE2, CACNB2, CALM2, CASQ2
GOTERM_BP_FAT	GO:2001259~positive regulation of cation channel activity	0.135591	94.3377	BMP4, KCNE2, CACNB2, CTSS, PRKG1, CALM2
GOTERM_BP_FAT	GO:0032411~positive regulation of transporter activity	0.190507	98.4467	BMP4, KCNE2, CACNB2, WNK2, RAPGEF3, CTSS, PRKG1, CALM2, SHANK3
GOTERM_BP_FAT	GO:1901021~positive regulation of calcium ion transmembrane transporter activity	0.317967	99.9469	BMP4, KCNE2, CACNB2, CALM2
Annotation Cluster 48	Enrichment Score: 1.7061668186029617
Category	Term	PValue	FDR	Genes
GOTERM_BP_FAT	GO:0007423~sensory organ development	0.000412434	0.809613	NOG, MYO7A, AQP5, TTLL5, GJA1, RORB, AQP1, SDC4, LGR5, CALB1, ATP2B2, BDNF, KCNQ4, ATP2B4, SLC4A5, KCNMA1, SH3PXD2B, PTPRM, TMIE, SDK1, CST3, SLC7A11, BCL2L11, THY1, C1QB, JUN, TWSG1, RBP4, FGFR3, COL2A1, DCHS1, MEIS2, ECE1, CHD7, LHX1, KCNE2, OLFM3, COL8A1, COL8A2, BMP4, HPN, MAFB, TGFBR1, SMAD3, AHI1, GJB6, FZD2, GAS1, KCNK3, COL5A1, LIN7A, SLC17A7, CDKN1C, NOTCH2, BMPR1B
GOTERM_BP_FAT	GO:0090596~sensory organ morphogenesis	0.00414435	7.85788	RBP4, NOG, FGFR3, MYO7A, AQP5, COL2A1, RORB, AQP1, CALB1, ATP2B2, KCNQ4, CHD7, LHX1, OLFM3, COL8A1, COL8A2, BMP4, HPN, PTPRM, MAFB, TMIE, SDK1, AHI1, GJB6, FZD2, GAS1, COL5A1, THY1, NOTCH2
GOTERM_BP_FAT	GO:0043583~ear development	0.00758415	13.9311	NOG, FGFR3, MYO7A, COL2A1, SDC4, LGR5, DCHS1, ATP2B2, BDNF, KCNQ4, CHD7, ECE1, BMP4, KCNMA1, HPN, MAFB, TMIE, AHI1, GJB6, GAS1, FZD2, KCNK3, BCL2L11, LIN7A, C1QB
GOTERM_BP_FAT	GO:0001654~eye development	0.018948	31.4064	RBP4, TWSG1, FGFR3, AQP5, GJA1, TTLL5, RORB, AQP1, CALB1, CHD7, ATP2B4, MEIS2, LHX1, OLFM3, COL8A1, COL8A2, SLC4A5, BMP4, SH3PXD2B, PTPRM, TGFBR1, SDK1, CST3, AHI1, SMAD3, GAS1, SLC7A11, COL5A1, THY1, SLC17A7, CDKN1C, NOTCH2, JUN, BMPR1B
GOTERM_BP_FAT	GO:0048839~inner ear development	0.0244627	38.6181	KCNMA1, BMP4, HPN, FGFR3, MAFB, TMIE, MYO7A, AHI1, COL2A1, GJB6, FZD2, SDC4, LGR5, KCNK3, DCHS1, LIN7A, C1QB, ATP2B2, KCNQ4, BDNF, CHD7
GOTERM_BP_FAT	GO:0043010~camera-type eye development	0.0466061	60.9571	RBP4, TWSG1, FGFR3, AQP5, TTLL5, GJA1, RORB, AQP1, CALB1, CHD7, ATP2B4, LHX1, COL8A1, COL8A2, SLC4A5, BMP4, PTPRM, TGFBR1, SDK1, AHI1, SMAD3, GAS1, SLC7A11, THY1, SLC17A7, CDKN1C, NOTCH2, JUN, BMPR1B
GOTERM_BP_FAT	GO:0048562~embryonic organ morphogenesis	0.0582386	69.3465	STIL, RBP4, NOG, MYO7A, GJA1, COL2A1, GLI1, ATP2B2, KCNQ4, CHD7, LHX1, FOLR1, BMP4, MDFI, HPN, MAFB, TGFBR1, TMIE, AHI1, SMAD3, GJB6, GAS1, FZD2, SHOX2, NOTCH2, ID2
GOTERM_BP_FAT	GO:0042471~ear morphogenesis	0.106949	89.2361	ATP2B2, KCNQ4, NOG, HPN, CHD7, MAFB, TMIE, MYO7A, COL2A1, GJB6, FZD2, GAS1
GOTERM_BP_FAT	GO:0042472~inner ear morphogenesis	0.252862	99.6799	ATP2B2, KCNQ4, HPN, CHD7, MAFB, TMIE, MYO7A, COL2A1, FZD2
Annotation Cluster 49	Enrichment Score: 1.5704868145630062
Category	Term	PValue	FDR	Genes
GOTERM_BP_FAT	GO:0002262~myeloid cell homeostasis	0.00232113	4.47606	BMP4, LYN, MAFB, NCKAP1L, ITPKB, KITL, CD24A, BCL2L11, HBA-A1, ZFP36L1, TAL1, CASP3, ANK1, CD44, ID2, BCL6, HEPH, DYRK3, ZFPM1, INPP5D, HBB-BT
GOTERM_BP_FAT	GO:0030218~erythrocyte differentiation	0.00706494	13.0394	BMP4, LYN, MAFB, NCKAP1L, HBA-A1, ZFP36L1, TAL1, CASP3, ANK1, ID2, BCL6, HEPH, DYRK3, ZFPM1, HBB-BT, INPP5D
GOTERM_BP_FAT	GO:0034101~erythrocyte homeostasis	0.00824998	15.0619	BMP4, LYN, MAFB, NCKAP1L, CD24A, HBA-A1, ZFP36L1, TAL1, CASP3, ANK1, ID2, BCL6, HEPH, DYRK3, ZFPM1, HBB-BT, INPP5D
GOTERM_BP_FAT	GO:0050864~regulation of B cell activation	0.170954	97.5139	ZFP36L1, CD38, CASP3, LYN, ID2, NCKAP1L, BCL6, INPP5D, SAMSN1, CD24A
GOTERM_BP_FAT	GO:0045619~regulation of lymphocyte differentiation	0.607332	100	ZFP36L1, BMP4, CD44, ID2, NCKAP1L, BCL6, ITPKB, INPP5D, CD24A
Annotation Cluster 50	Enrichment Score: 1.55710711867209
Category	Term	PValue	FDR	Genes
GOTERM_BP_FAT	GO:0072001~renal system development	5.08363e-05	0.10013	FRAS1, IRX3, C3AR1, MTSS1, RBP4, GCNT4, NOG, SLC5A1, SDC4, AQP1, CALB1, CD24A, LGR5, DCHS1, ACE, BDNF, CD44, LHX1, AGT, ANGPT1, GCNT1, BMP4, EGR1, GM21949, TGFBR1, FBN1, MMP17, AHI1, SMAD3, BASP1, AMPD2, BCL2L11, SLIT2, CDKN1C, NOTCH2, ID2, SULF2, SULF1, PTCH1, LRRK2
GOTERM_BP_FAT	GO:0001822~kidney development	5.3722e-05	0.105811	FRAS1, IRX3, C3AR1, MTSS1, GCNT4, NOG, SLC5A1, SDC4, AQP1, CALB1, CD24A, DCHS1, ACE, BDNF, CD44, LHX1, AGT, ANGPT1, GCNT1, BMP4, EGR1, GM21949, TGFBR1, FBN1, AHI1, SMAD3, MMP17, BASP1, AMPD2, BCL2L11, SLIT2, CDKN1C, NOTCH2, ID2, SULF2, SULF1, PTCH1, LRRK2
GOTERM_BP_FAT	GO:0001655~urogenital system development	7.91604e-05	0.155878	FRAS1, IRX3, GCNT4, C3AR1, MTSS1, RBP4, NOG, TNC, SLC5A1, AQP1, SDC4, CALB1, CD24A, LGR5, DCHS1, ACE, BDNF, CD44, LHX1, AGT, ANGPT1, GCNT1, EGR1, BMP4, GM21949, TGFBR1, FBN1, MMP17, AHI1, SMAD3, BASP1, AMPD2, BCL2L11, SLIT2, CDKN1C, NOTCH2, CYP7B1, ID2, PRLR, SULF2, SULF1, PTCH1, LRRK2
GOTERM_BP_FAT	GO:0032835~glomerulus development	0.000280622	0.551543	BMP4, EGR1, MTSS1, C3AR1, NOG, BASP1, AQP1, AMPD2, CD24A, NOTCH2, SULF2, LHX1, SULF1, ANGPT1
GOTERM_BP_FAT	GO:0072006~nephron development	0.00118302	2.30564	EGR1, BMP4, IRX3, MTSS1, C3AR1, NOG, AHI1, BASP1, AMPD2, AQP1, CD24A, CALB1, DCHS1, NOTCH2, SULF2, CD44, LHX1, AGT, SULF1, ANGPT1, PTCH1
GOTERM_BP_FAT	GO:0060688~regulation of morphogenesis of a branching structure	0.00205187	3.96673	SHOX2, BMP4, NOG, FGF7, LHX1, AGT, BCL11A, SULF1, LRRK2, ETV5, ETV4
GOTERM_BP_FAT	GO:0072073~kidney epithelium development	0.00569744	10.6487	BMP4, IRX3, MTSS1, NOG, SMAD3, AHI1, BASP1, AMPD2, AQP1, SDC4, CD24A, CALB1, DCHS1, SLIT2, NOTCH2, BDNF, CD44, LHX1, AGT, PTCH1
GOTERM_BP_FAT	GO:0061326~renal tubule development	0.00714285	13.1738	BMP4, IRX3, MTSS1, NOG, AHI1, AQP1, LGR5, CD24A, CALB1, DCHS1, NOTCH2, CD44, LHX1, AGT, PTCH1
GOTERM_BP_FAT	GO:0072009~nephron epithelium development	0.00850427	15.4901	BMP4, IRX3, MTSS1, NOG, AHI1, BASP1, AMPD2, AQP1, CD24A, CALB1, DCHS1, NOTCH2, CD44, LHX1, AGT, PTCH1
GOTERM_BP_FAT	GO:0060993~kidney morphogenesis	0.0106817	19.0732	BMP4, FRAS1, IRX3, GCNT4, NOG, CD44, LHX1, AGT, AHI1, PTCH1, LRRK2, GCNT1, CALB1, DCHS1
GOTERM_BP_FAT	GO:0072080~nephron tubule development	0.0117591	20.7923	BMP4, IRX3, MTSS1, NOTCH2, NOG, CD44, LHX1, AGT, AHI1, PTCH1, AQP1, CALB1, CD24A, DCHS1
GOTERM_BP_FAT	GO:0061333~renal tubule morphogenesis	0.041966	57.0371	BMP4, MTSS1, IRX3, NOG, CD44, LHX1, AGT, AHI1, PTCH1, LGR5, DCHS1
GOTERM_BP_FAT	GO:0090184~positive regulation of kidney development	0.0467151	61.0449	EGR1, BMP4, C3AR1, NOG, LHX1, AGT, CD24A
GOTERM_BP_FAT	GO:0030858~positive regulation of epithelial cell differentiation	0.0525947	65.5161	S1PR2, BMP4, LHX1, AHI1, PTCH1, PTCH2, CD24A
GOTERM_BP_FAT	GO:0001657~ureteric bud development	0.0797397	80.5542	BMP4, BDNF, NOG, CD44, LHX1, AGT, SMAD3, PTCH1, SDC4, CALB1, SLIT2, DCHS1
GOTERM_BP_FAT	GO:0072164~mesonephric tubule development	0.0847953	82.5546	BMP4, BDNF, NOG, CD44, LHX1, AGT, SMAD3, PTCH1, SDC4, CALB1, SLIT2, DCHS1
GOTERM_BP_FAT	GO:0072163~mesonephric epithelium development	0.0847953	82.5546	BMP4, BDNF, NOG, CD44, LHX1, AGT, SMAD3, PTCH1, SDC4, CALB1, SLIT2, DCHS1
GOTERM_BP_FAT	GO:0001823~mesonephros development	0.0954862	86.1605	BMP4, BDNF, NOG, CD44, LHX1, AGT, SMAD3, PTCH1, SDC4, CALB1, SLIT2, DCHS1
GOTERM_BP_FAT	GO:0072078~nephron tubule morphogenesis	0.127549	93.2041	BMP4, IRX3, NOG, CD44, LHX1, AGT, AHI1, PTCH1, DCHS1
GOTERM_BP_FAT	GO:0090183~regulation of kidney development	0.134733	94.2259	EGR1, BMP4, C3AR1, NOG, LHX1, AGT, CD24A
GOTERM_BP_FAT	GO:0072088~nephron epithelium morphogenesis	0.135792	94.3636	BMP4, IRX3, NOG, CD44, LHX1, AGT, AHI1, PTCH1, DCHS1
GOTERM_BP_FAT	GO:0072028~nephron morphogenesis	0.153059	96.2132	BMP4, IRX3, NOG, CD44, LHX1, AGT, AHI1, PTCH1, DCHS1
GOTERM_BP_FAT	GO:0090189~regulation of branching involved in ureteric bud morphogenesis	0.153386	96.2418	BMP4, NOG, LHX1, AGT
GOTERM_BP_FAT	GO:0090190~positive regulation of branching involved in ureteric bud morphogenesis	0.153386	96.2418	BMP4, NOG, LHX1, AGT
GOTERM_BP_FAT	GO:0061213~positive regulation of mesonephros development	0.172441	97.6003	BMP4, NOG, LHX1, AGT
GOTERM_BP_FAT	GO:0061217~regulation of mesonephros development	0.172441	97.6003	BMP4, NOG, LHX1, AGT
GOTERM_BP_FAT	GO:0061138~morphogenesis of a branching epithelium	0.173835	97.6787	BMP4, NOG, FGF7, GDF7, TNC, PXN, DCHS1, SLIT2, CD44, LHX1, AGT, RSPO3, SULF1, CTSD, SEMA3C, ANGPT1, PTCH1, ETV4
GOTERM_BP_FAT	GO:0001658~branching involved in ureteric bud morphogenesis	0.178436	97.9206	BMP4, NOG, CD44, LHX1, AGT, PTCH1, DCHS1
GOTERM_BP_FAT	GO:0072178~nephric duct morphogenesis	0.202419	98.8402	BMP4, LHX1, AHI1
GOTERM_BP_FAT	GO:0060675~ureteric bud morphogenesis	0.265875	99.7736	BMP4, NOG, CD44, LHX1, AGT, PTCH1, DCHS1
GOTERM_BP_FAT	GO:0072171~mesonephric tubule morphogenesis	0.279198	99.8422	BMP4, NOG, CD44, LHX1, AGT, PTCH1, DCHS1
GOTERM_BP_FAT	GO:0072176~nephric duct development	0.289687	99.8818	BMP4, LHX1, AHI1
GOTERM_BP_FAT	GO:0048754~branching morphogenesis of an epithelial tube	0.338367	99.9708	BMP4, NOG, GDF7, TNC, DCHS1, PXN, SLIT2, CD44, LHX1, AGT, CTSD, ANGPT1, PTCH1, ETV4
Annotation Cluster 51	Enrichment Score: 1.520735475083536
Category	Term	PValue	FDR	Genes
GOTERM_BP_FAT	GO:1901214~regulation of neuron death	0.00681775	12.6118	FGFR3, SORL1, CLU, CNTFR, BDNF, CASP3, APOE, PCP4, PAK3, AGT, GRID2, MT1, ANGPT1, FZD9, KCNMA1, EGR1, NTF3, PM20D1, HRK, PRKCG, BCL2L11, ITPR1, CRHR1, BTG2, BBC3, JUN, BTBD10, EPOR, NGFR, LRRK2, PARP1, CACNA1A, GH, F2R
GOTERM_BP_FAT	GO:0070997~neuron death	0.0114977	20.3784	FGFR3, SORL1, CLU, CNTFR, BDNF, CASP3, APOE, PCP4, PAK3, AGT, GRID2, MT1, ANGPT1, KLK6, FZD9, KCNMA1, EGR1, NTF3, PM20D1, HRK, PRKCG, BCL2L11, ITPR1, CRHR1, BTG2, BBC3, JUN, BTBD10, EPOR, NGFR, LRRK2, PARP1, CACNA1A, GH, F2R
GOTERM_BP_FAT	GO:0043523~regulation of neuron apoptotic process	0.0171714	28.9167	FGFR3, CNTFR, BDNF, CASP3, APOE, PCP4, PAK3, AGT, GRID2, MT1, ANGPT1, KCNMA1, FZD9, EGR1, NTF3, HRK, PRKCG, BCL2L11, BTG2, BBC3, JUN, EPOR, NGFR, PARP1, CACNA1A, F2R
GOTERM_BP_FAT	GO:1901215~negative regulation of neuron death	0.0232497	37.0964	FZD9, NTF3, SORL1, PM20D1, PRKCG, CNTFR, ITPR1, CRHR1, BDNF, BTG2, APOE, PCP4, JUN, AGT, BTBD10, MT1, ANGPT1, EPOR, NGFR, LRRK2, CACNA1A, GH, F2R
GOTERM_BP_FAT	GO:1901216~positive regulation of neuron death	0.042756	57.7299	KCNMA1, EGR1, CASP3, FGFR3, BBC3, PAK3, JUN, CLU, HRK, NGFR, PARP1, BCL2L11
GOTERM_BP_FAT	GO:0051402~neuron apoptotic process	0.0453759	59.9522	FGFR3, CNTFR, BDNF, CASP3, APOE, PCP4, PAK3, AGT, MT1, ANGPT1, KCNMA1, FZD9, EGR1, NTF3, HRK, PRKCG, BCL2L11, BTG2, BBC3, JUN, EPOR, NGFR, PARP1, CACNA1A, F2R
GOTERM_BP_FAT	GO:0043525~positive regulation of neuron apoptotic process	0.0838909	82.2117	KCNMA1, EGR1, CASP3, FGFR3, BBC3, PAK3, JUN, HRK, BCL2L11
GOTERM_BP_FAT	GO:0043524~negative regulation of neuron apoptotic process	0.134	94.1288	FZD9, NTF3, PRKCG, CNTFR, BDNF, BTG2, PCP4, APOE, JUN, AGT, MT1, ANGPT1, EPOR, NGFR, CACNA1A, F2R
Annotation Cluster 52	Enrichment Score: 1.520459665466044
Category	Term	PValue	FDR	Genes
GOTERM_MF_FAT	GO:0005201~extracellular matrix structural constituent	0.00328026	5.25298	HAPLN1, HAPLN4, COL3A1, FBN1, COL1A2, COL2A1, COL1A1, COL5A1, PRELP
GOTERM_MF_FAT	GO:0048407~platelet-derived growth factor binding	0.00996805	15.1703	COL3A1, COL1A2, COL2A1, COL1A1, COL5A1
GOTERM_BP_FAT	GO:0030199~collagen fibril organization	0.0525947	65.5161	FMOD, TGFBR1, COL3A1, COL1A2, COL2A1, COL1A1, COL5A1
KEGG_PATHWAY	mmu05146:Amoebiasis	0.0571958	53.3361	GNAL, PLCB3, CASP3, ADCY1, COL3A1, COL1A2, TLR2, COL2A1, PRKCG, LAMC2, COL1A1, COL5A1
KEGG_PATHWAY	mmu04974:Protein digestion and absorption	0.254025	97.7463	COL18A1, COL3A1, COL1A2, COL6A2, COL2A1, COL1A1, COL5A1
Annotation Cluster 53	Enrichment Score: 1.520092749814122
Category	Term	PValue	FDR	Genes
GOTERM_BP_FAT	GO:0032722~positive regulation of chemokine production	0.00264522	5.08568	EGR1, CD84, LPL, TLR2, TRPV4, POSTN, LBP, IL33, CSF1R, ADCYAP1
GOTERM_BP_FAT	GO:0032642~regulation of chemokine production	0.00693324	12.8119	EGR1, CD84, LPL, TLR2, TRPV4, POSTN, LBP, IL33, ZFPM1, CSF1R, ADCYAP1
GOTERM_BP_FAT	GO:0050663~cytokine secretion	0.009789	17.622	LPL, LYN, TLR2, MAPK11, POSTN, ABCA1, IL33, CD84, NOTCH2, AGT, TRPV4, ANGPT1, RNF19B, PARP1, NLRP10, CSF1R, F2R
GOTERM_BP_FAT	GO:0032602~chemokine production	0.0157072	26.8005	EGR1, CD84, LPL, TLR2, TRPV4, POSTN, LBP, IL33, CSF1R, ADCYAP1
GOTERM_BP_FAT	GO:0001816~cytokine production	0.0317852	47.0873	C3AR1, CLU, TLR2, AQP4, POSTN, ABCA1, RORA, IL33, POMC, CD24A, ADCYAP1, SEMA7A, AGT, ADRA2A, HEG1, TRPV4, BCL6, ANGPT1, LBP, INPP5D, THBS1, LAG3, CSF1R, EGR1, LPL, VIMP, LYN, EOMES, NCKAP1L, SMAD3, MAPK11, CD84, NOTCH2, SULF2, CD59A, SULF1, ZFPM1, RNF19B, PARP1, ADAMTS3, EIF2AK3, NLRP10, F2R
GOTERM_BP_FAT	GO:0090195~chemokine secretion	0.0353031	50.7499	LPL, POSTN, IL33, CSF1R
GOTERM_BP_FAT	GO:0090196~regulation of chemokine secretion	0.0353031	50.7499	LPL, POSTN, IL33, CSF1R
GOTERM_BP_FAT	GO:0090197~positive regulation of chemokine secretion	0.0353031	50.7499	LPL, POSTN, IL33, CSF1R
GOTERM_BP_FAT	GO:0050707~regulation of cytokine secretion	0.0399242	55.1963	CD84, LPL, LYN, AGT, TLR2, TRPV4, ANGPT1, POSTN, MAPK11, IL33, PARP1, NLRP10, CSF1R, F2R
GOTERM_BP_FAT	GO:0050715~positive regulation of cytokine secretion	0.041966	57.0371	CD84, LPL, AGT, TLR2, TRPV4, MAPK11, POSTN, IL33, NLRP10, CSF1R, F2R
GOTERM_BP_FAT	GO:0032675~regulation of interleukin-6 production	0.0496845	63.3677	CD84, VIMP, TLR2, NCKAP1L, AQP4, TRPV4, LBP, INPP5D, IL33, NLRP10, F2R, ADCYAP1
GOTERM_BP_FAT	GO:0032635~interleukin-6 production	0.0496845	63.3677	CD84, VIMP, TLR2, NCKAP1L, AQP4, TRPV4, LBP, INPP5D, IL33, NLRP10, F2R, ADCYAP1
GOTERM_BP_FAT	GO:0001817~regulation of cytokine production	0.066067	73.9958	C3AR1, CLU, TLR2, AQP4, POSTN, RORA, IL33, POMC, CD24A, ADCYAP1, AGT, SEMA7A, ADRA2A, HEG1, TRPV4, BCL6, ANGPT1, LBP, INPP5D, THBS1, LAG3, CSF1R, EGR1, LPL, VIMP, LYN, NCKAP1L, SMAD3, MAPK11, CD84, SULF2, CD59A, SULF1, ZFPM1, PARP1, EIF2AK3, NLRP10, F2R
GOTERM_BP_FAT	GO:0001819~positive regulation of cytokine production	0.0821617	81.5383	EGR1, LPL, C3AR1, CLU, TLR2, SMAD3, POSTN, MAPK11, IL33, RORA, ADCYAP1, CD84, SULF2, AGT, SEMA7A, SULF1, ADRA2A, HEG1, TRPV4, LBP, ZFPM1, THBS1, EIF2AK3, NLRP10, CSF1R, F2R
GOTERM_BP_FAT	GO:0032755~positive regulation of interleukin-6 production	0.178436	97.9206	TLR2, TRPV4, LBP, IL33, NLRP10, F2R, ADCYAP1
Annotation Cluster 54	Enrichment Score: 1.5006132625860635
Category	Term	PValue	FDR	Genes
GOTERM_BP_FAT	GO:0090596~sensory organ morphogenesis	0.00414435	7.85788	RBP4, NOG, FGFR3, MYO7A, AQP5, COL2A1, RORB, AQP1, CALB1, ATP2B2, KCNQ4, CHD7, LHX1, OLFM3, COL8A1, COL8A2, BMP4, HPN, PTPRM, MAFB, TMIE, SDK1, AHI1, GJB6, FZD2, GAS1, COL5A1, THY1, NOTCH2
GOTERM_BP_FAT	GO:0001654~eye development	0.018948	31.4064	RBP4, TWSG1, FGFR3, AQP5, GJA1, TTLL5, RORB, AQP1, CALB1, CHD7, ATP2B4, MEIS2, LHX1, OLFM3, COL8A1, COL8A2, SLC4A5, BMP4, SH3PXD2B, PTPRM, TGFBR1, SDK1, CST3, AHI1, SMAD3, GAS1, SLC7A11, COL5A1, THY1, SLC17A7, CDKN1C, NOTCH2, JUN, BMPR1B
GOTERM_BP_FAT	GO:0003407~neural retina development	0.0215598	34.9167	SLC17A7, PTPRM, ATP2B4, LHX1, SDK1, AHI1, RORB, CALB1, THY1
GOTERM_BP_FAT	GO:0048592~eye morphogenesis	0.0241862	38.2743	BMP4, RBP4, PTPRM, FGFR3, SDK1, AQP5, AHI1, RORB, GAS1, AQP1, CALB1, COL5A1, THY1, NOTCH2, LHX1, COL8A1, OLFM3, COL8A2
GOTERM_BP_FAT	GO:0048593~camera-type eye morphogenesis	0.0322732	47.6104	BMP4, RBP4, PTPRM, FGFR3, AQP5, SDK1, AHI1, RORB, AQP1, CALB1, THY1, NOTCH2, LHX1, COL8A1, COL8A2
GOTERM_BP_FAT	GO:0043010~camera-type eye development	0.0466061	60.9571	RBP4, TWSG1, FGFR3, AQP5, TTLL5, GJA1, RORB, AQP1, CALB1, CHD7, ATP2B4, LHX1, COL8A1, COL8A2, SLC4A5, BMP4, PTPRM, TGFBR1, SDK1, AHI1, SMAD3, GAS1, SLC7A11, THY1, SLC17A7, CDKN1C, NOTCH2, JUN, BMPR1B
GOTERM_BP_FAT	GO:0010842~retina layer formation	0.0517583	64.9113	PTPRM, LHX1, SDK1, AHI1, CALB1
GOTERM_BP_FAT	GO:0060042~retina morphogenesis in camera-type eye	0.0577423	69.0266	RBP4, PTPRM, LHX1, SDK1, AHI1, RORB, CALB1, THY1
GOTERM_BP_FAT	GO:0060041~retina development in camera-type eye	0.169625	97.4342	RBP4, PTPRM, SDK1, AHI1, TTLL5, RORB, CALB1, THY1, SLC17A7, ATP2B4, CHD7, LHX1, BMPR1B, SLC4A5
Annotation Cluster 55	Enrichment Score: 1.4944292522896365
Category	Term	PValue	FDR	Genes
GOTERM_BP_FAT	GO:0042063~gliogenesis	0.00379351	7.21608	NOG, GFAP, FGFR3, CDK5R2, ENPP2, HEXB, CLU, TLR2, IL33, ADCYAP1, TAL1, ASPA, SERPINE2, TIAM1, DNER, AGT, MT2, POU3F2, NDRG1, ETV5, AKT2, BMP4, PLP1, LYN, NTF3, GPR37L1, ID2, NAB2, PHGDH, MYRF, LRP8, SRGAP2
GOTERM_BP_FAT	GO:0014015~positive regulation of gliogenesis	0.00899128	16.3043	NOG, ASPA, GFAP, SERPINE2, NTF3, LYN, ID2, TIAM1, ENPP2, TLR2, ETV5
GOTERM_BP_FAT	GO:0021782~glial cell development	0.0154999	26.4962	GFAP, PLP1, FGFR3, LYN, ID2, AGT, CLU, MT2, PHGDH, MYRF, TLR2, NDRG1, POU3F2, AKT2
GOTERM_BP_FAT	GO:0014013~regulation of gliogenesis	0.0162269	27.5583	BMP4, NOG, GFAP, FGFR3, LYN, NTF3, ENPP2, TLR2, GPR37L1, ADCYAP1, ASPA, SERPINE2, ID2, TIAM1, ETV5
GOTERM_BP_FAT	GO:0010001~glial cell differentiation	0.0191514	31.6862	BMP4, NOG, PLP1, GFAP, FGFR3, LYN, NTF3, ENPP2, CLU, TLR2, GPR37L1, TAL1, ASPA, SERPINE2, ID2, AGT, DNER, NAB2, MT2, MYRF, PHGDH, POU3F2, NDRG1, AKT2
GOTERM_BP_FAT	GO:0048708~astrocyte differentiation	0.022133	35.664	TAL1, NOG, GFAP, PLP1, FGFR3, SERPINE2, ID2, AGT, MT2, POU3F2, GPR37L1
GOTERM_BP_FAT	GO:0045685~regulation of glial cell differentiation	0.0403907	55.6234	BMP4, NOG, ASPA, FGFR3, SERPINE2, NTF3, ID2, ENPP2, TLR2, GPR37L1
GOTERM_BP_FAT	GO:0045687~positive regulation of glial cell differentiation	0.135591	94.3377	ASPA, SERPINE2, NTF3, ID2, ENPP2, TLR2
GOTERM_BP_FAT	GO:0048709~oligodendrocyte differentiation	0.207177	98.9692	BMP4, ASPA, PLP1, FGFR3, LYN, ID2, ENPP2, CLU, MYRF, TLR2
GOTERM_BP_FAT	GO:0048713~regulation of oligodendrocyte differentiation	0.27554	99.8256	BMP4, ASPA, ID2, ENPP2, TLR2
Annotation Cluster 56	Enrichment Score: 1.4853081207131071
Category	Term	PValue	FDR	Genes
GOTERM_BP_FAT	GO:0015812~gamma-aminobutyric acid transport	0.00400235	7.59863	GRIK1, HRH3, SLC6A11, GABBR1, HTR2C, CACNA1A
GOTERM_BP_FAT	GO:0014051~gamma-aminobutyric acid secretion	0.010105	18.1385	GRIK1, HRH3, GABBR1, HTR2C, CACNA1A
GOTERM_BP_FAT	GO:0014052~regulation of gamma-aminobutyric acid secretion	0.0122332	21.5378	GRIK1, HRH3, GABBR1, HTR2C
GOTERM_BP_FAT	GO:0046717~acid secretion	0.0201009	32.9776	GRIK1, HRH3, SLC26A7, OPRL1, GABBR1, HTR2C, CACNA1A
GOTERM_BP_FAT	GO:0051955~regulation of amino acid transport	0.0709853	76.5655	GRIK1, HRH3, GABBR1, HTR2C
GOTERM_BP_FAT	GO:0044070~regulation of anion transport	0.127549	93.2041	CCK, GRIK1, HRH3, GABBR1, PRKG1, THBS1, HTR2C, CAR7, AKT2
GOTERM_BP_FAT	GO:1903793~positive regulation of anion transport	0.445033	99.9991	CCK, GRIK1, GABBR1, HTR2C
Annotation Cluster 57	Enrichment Score: 1.4846399700065775
Category	Term	PValue	FDR	Genes
GOTERM_MF_FAT	GO:0030695~GTPase regulator activity	0.00865159	13.2987	ARHGDIG, AGFG2, ARHGAP36, RTKN, ADPRHL1, GARNL3, CDC42EP1, ARHGAP5, ARHGAP20, PCP2, CDC42EP4, AGAP3, ARHGEF19, NCKAP1L, ARHGAP24, ARHGAP26, SLIT2, THY1, ARHGAP31, ITGB1BP1, RGS4, JUN, SIPA1L1, RIN2, CHN2, RGS8, LRRK2, SRGAP1, SRGAP2
GOTERM_MF_FAT	GO:0060589~nucleoside-triphosphatase regulator activity	0.0266847	35.8658	ARHGDIG, AGFG2, ARHGAP36, RTKN, ADPRHL1, GARNL3, CDC42EP1, ARHGAP5, ARHGAP20, PCP2, CDC42EP4, AGAP3, ARHGEF19, NCKAP1L, ARHGAP24, ARHGAP26, SLIT2, THY1, ARHGAP31, ITGB1BP1, RGS4, JUN, SIPA1L1, RIN2, CHN2, RGS8, LRRK2, SRGAP1, SRGAP2
GOTERM_MF_FAT	GO:0005096~GTPase activator activity	0.031504	40.8864	ARHGDIG, AGFG2, ARHGAP36, ADPRHL1, GARNL3, ARHGAP20, CDC42EP1, ARHGAP5, CDC42EP4, AGAP3, ARHGEF19, NCKAP1L, ARHGAP24, ARHGAP26, THY1, ARHGAP31, SIPA1L1, RGS4, JUN, RIN2, CHN2, RGS8, LRRK2, SRGAP1, SRGAP2
GOTERM_MF_FAT	GO:0030234~enzyme regulator activity	0.0711029	70.2191	PPARD, SERPINA3F, GARNL3, CASP3, ARHGAP5, ATP2B4, ARHGAP20, SERPINE2, APOE, PPP1R1B, PCP2, ITIH5, AGAP3, SH3PXD2B, C4B, ARHGEF19, CST3, PKIB, ARHGAP24, SLIT2, ARHGAP26, THY1, ARHGAP31, BGN, SIPA1L1, ITGB1BP1, JUN, RIN2, CTSC, LRRK2, SRGAP1, SRGAP2, PPP4R4, ARHGDIG, CDK5R2, RTN4RL1, AGFG2, RTKN, ARHGAP36, TIMP2, CD24A, TIMP3, TRIB1, ADPRHL1, PPP1R16B, PPP1R3B, CDC42EP1, LRRTM3, AGT, CDC42EP4, GCHF…
GOTERM_MF_FAT	GO:0008047~enzyme activator activity	0.0729776	71.191	ARHGDIG, PPARD, CDK5R2, AGFG2, ARHGAP36, TIMP2, CD24A, ADPRHL1, GARNL3, CASP3, ARHGAP5, CDC42EP1, ARHGAP20, APOE, CDC42EP4, AGAP3, SH3PXD2B, ARHGEF19, NCKAP1L, IGF2, ARHGAP24, ARHGAP26, THY1, ARHGAP31, SIPA1L1, RGS4, JUN, RIN2, CHN2, RGS8, CTSC, LRRK2, IGFBP3, CALM2, SRGAP1, SRGAP2
Annotation Cluster 58	Enrichment Score: 1.4613657997451228
Category	Term	PValue	FDR	Genes
GOTERM_BP_FAT	GO:0072358~cardiovascular system development	0.0187883	31.186	STIL, PPARD, NOG, AW551984, KCNAB1, LEPR, GJA1, RORA, AQP1, PRKG1, FOXS1, CASP3, CTGF, APOE, RSPO3, TGFA, SEMA3C, ANGPT1, RAPGEF3, EGR1, SH3PXD2B, PTPRM, EOMES, NEXN, ARHGAP24, SLIT2, THY1, 1190002N15RIK, CD59A, JUN, PLXDC1, ITGB1BP1, CX3CR1, COL1A2, RYR1, COL1A1, NGFR, ZFPM1, ASB4, EIF2AK3, PAM, RBP4, C3AR1, WNT16, ERBB4, ENPP2, COL3A1, COL2A1, DCHS1, ZFP36L1, TAL1, PPP1R16B, ACE, ECE1, CHD7, FO…
GOTERM_BP_FAT	GO:0072359~circulatory system development	0.0187883	31.186	STIL, PPARD, NOG, AW551984, KCNAB1, LEPR, GJA1, RORA, AQP1, PRKG1, FOXS1, CASP3, CTGF, APOE, RSPO3, TGFA, SEMA3C, ANGPT1, RAPGEF3, EGR1, SH3PXD2B, PTPRM, EOMES, NEXN, ARHGAP24, SLIT2, THY1, 1190002N15RIK, CD59A, JUN, PLXDC1, ITGB1BP1, CX3CR1, COL1A2, RYR1, COL1A1, NGFR, ZFPM1, ASB4, EIF2AK3, PAM, RBP4, C3AR1, WNT16, ERBB4, ENPP2, COL3A1, COL2A1, DCHS1, ZFP36L1, TAL1, PPP1R16B, ACE, ECE1, CHD7, FO…
GOTERM_BP_FAT	GO:0048514~blood vessel morphogenesis	0.025737	40.179	C3AR1, NOG, LEPR, COL3A1, GJA1, RORA, AQP1, ZFP36L1, TAL1, PPP1R16B, ACE, CHD7, FOLR1, APOE, CTGF, AGT, RSPO3, HEG1, TGFA, ANGPT1, RAPGEF3, THBS1, COL8A1, THBS2, COL8A2, SCG2, BMP4, COL18A1, PTPRM, TGFBR1, ARHGAP24, CELA1, SLIT2, THY1, CDH13, NOTCH2, CD59A, PLXDC1, ITGB1BP1, JUN, CX3CR1, SULF1, EPOR, NGFR, ASB4, EIF2AK3
GOTERM_BP_FAT	GO:0001568~blood vessel development	0.0268232	41.4796	NOG, LEPR, GJA1, RORA, AQP1, FOXS1, APOE, CTGF, RSPO3, SEMA3C, TGFA, ANGPT1, RAPGEF3, EGR1, PTPRM, ARHGAP24, SLIT2, THY1, CD59A, PLXDC1, ITGB1BP1, JUN, CX3CR1, COL1A2, NGFR, COL1A1, ASB4, EIF2AK3, C3AR1, COL3A1, ZFP36L1, TAL1, ACE, PPP1R16B, CHD7, FOLR1, AGT, HEG1, THBS1, COL8A1, THBS2, COL8A2, SCG2, COL18A1, BMP4, TGFBR1, CELA1, COL5A1, CDH13, NOTCH2, SULF1, EPOR, ANTXR1
GOTERM_BP_FAT	GO:0001944~vasculature development	0.0475913	61.7445	NOG, LEPR, GJA1, RORA, AQP1, FOXS1, APOE, CTGF, RSPO3, SEMA3C, TGFA, ANGPT1, RAPGEF3, EGR1, PTPRM, ARHGAP24, SLIT2, THY1, CD59A, PLXDC1, ITGB1BP1, JUN, CX3CR1, COL1A2, NGFR, COL1A1, ASB4, EIF2AK3, C3AR1, ENPP2, COL3A1, ZFP36L1, TAL1, ACE, PPP1R16B, CHD7, FOLR1, AGT, HEG1, THBS1, COL8A1, THBS2, COL8A2, SCG2, COL18A1, BMP4, TGFBR1, CELA1, COL5A1, CDH13, NOTCH2, SULF1, EPOR, ANTXR1
GOTERM_BP_FAT	GO:0048646~anatomical structure formation involved in morphogenesis	0.0580955	69.2545	STIL, NOG, GDF7, LEPR, TLR2, TTLL5, RORA, SDC4, AQP1, CALB1, ATP2B2, WNT3, SLC24A4, CD44, CTGF, RSPH1, RSPH4A, RSPO3, GRID2, TGFA, SEMA3C, ANGPT1, NEURL1A, RAPGEF3, PTPRM, ACTA1, SDK1, EOMES, ARHGAP24, BCL2L11, SLIT2, THY1, SKOR2, FNBP1L, CD59A, JUN, ITGB1BP1, PLXDC1, CX3CR1, COL1A1, NGFR, ZFPM1, EIF2AK3, CASQ2, ABLIM1, IRX3, COBL, TWSG1, RBP4, C3AR1, CDK5R2, COL2A1, DCHS1, TAL1, PPP1R16B, ACE, L…
GOTERM_BP_FAT	GO:0001525~angiogenesis	0.0874836	83.5372	C3AR1, LEPR, RORA, AQP1, TAL1, ACE, PPP1R16B, CTGF, AGT, RSPO3, TGFA, ANGPT1, RAPGEF3, THBS1, COL8A1, THBS2, COL8A2, SCG2, BMP4, COL18A1, PTPRM, TGFBR1, CELA1, ARHGAP24, SLIT2, THY1, CDH13, NOTCH2, CD59A, ITGB1BP1, PLXDC1, JUN, CX3CR1, SULF1, NGFR, EIF2AK3
Annotation Cluster 59	Enrichment Score: 1.4557094609094638
Category	Term	PValue	FDR	Genes
GOTERM_BP_FAT	GO:0003012~muscle system process	7.6679e-05	0.150995	SCN1B, SCN3B, SRL, CACNB2, BDKRB2, PRKG1, KCNJ2, TPM2, CALCA, EDNRB, ECE1, ATP2B4, STAC, TIAM1, CTGF, AGT, ADRA2A, KCNE2, PPP3CA, SCN7A, KCNMA1, TRPC3, ACTA1, SCN2B, SMAD3, SULF2, ATP2A2, HTR7, RYR3, SULF1, PDE5A, CMYA5, RYR1, CACNA1G, SMPX, PDE9A, FBXO32, PARP1, CALM2, CASQ2, F2R, IGFBP5
GOTERM_BP_FAT	GO:1903522~regulation of blood circulation	0.00034672	0.681034	PPARD, SCN1B, SCN3B, CACNB2, GJA1, KCNJ2, PRKG1, ADCYAP1, CALCA, ATP2B4, ECE1, CTGF, AGT, ADRA2A, KCNE2, KCNMA1, ICAM1, GNAO1, PTPRM, SCN2B, CD38, ATP2A2, PDE5A, HOPX, CACNA1G, CACNA1E, HTR2C, CASQ2, CALM2, F2R
GOTERM_BP_FAT	GO:0060371~regulation of atrial cardiac muscle cell membrane depolarization	0.000443812	0.870954	SCN1B, SCN2B, SCN3B, CACNA1G, GJA1
GOTERM_BP_FAT	GO:0086010~membrane depolarization during action potential	0.000865645	1.69209	YWHAH, SCN1B, SCN2B, SCN3B, CACNA1G, CACNB2, CACNA1E, SCN7A, CACNA1A
GOTERM_BP_FAT	GO:0006936~muscle contraction	0.00224757	4.33716	SCN1B, SCN3B, CACNB2, BDKRB2, KCNJ2, TPM2, PRKG1, CALCA, EDNRB, STAC, CTGF, AGT, ADRA2A, KCNE2, SCN7A, KCNMA1, SCN2B, ATP2A2, SULF2, HTR7, RYR3, PDE5A, SULF1, CACNA1G, RYR1, SMPX, CALM2, CASQ2, F2R
GOTERM_BP_FAT	GO:0086012~membrane depolarization during cardiac muscle cell action potential	0.00309414	5.92403	SCN1B, SCN2B, SCN3B, CACNA1G, CACNB2
GOTERM_BP_FAT	GO:0001508~action potential	0.00390531	7.42107	KCNMA1, KCNC2, KCNMB4, SCN1B, SCN2B, SCN3B, CACNB2, KCNJ2, KCNIP1, YWHAH, ATP2A2, GRIA1, CACNA1G, KCNE2, CACNA1E, SCN7A, CACNA1A
GOTERM_BP_FAT	GO:0003254~regulation of membrane depolarization	0.00489452	9.21607	SCN1B, CCK, SCN2B, SCN3B, CACNA1G, GJA1, NGFR, LRRK2, PARP1
GOTERM_BP_FAT	GO:0008016~regulation of heart contraction	0.00617947	11.4984	GNAO1, SCN1B, SCN2B, SCN3B, CACNB2, GJA1, PRKG1, KCNJ2, CALCA, ATP2B4, ATP2A2, CTGF, AGT, PDE5A, HOPX, CACNA1G, KCNE2, CACNA1E, CALM2, CASQ2
GOTERM_BP_FAT	GO:0035637~multicellular organismal signaling	0.00788347	14.4412	KCNMA1, KCNMB4, SCN1B, SCN2B, SCN3B, CACNB2, GJA1, KCNJ2, GRIA1, CACNA1G, KCNE2, CARTPT, CACNA1E, SCN7A, CACNA1A
GOTERM_BP_FAT	GO:0086091~regulation of heart rate by cardiac conduction	0.00971505	17.5007	SCN1B, SCN2B, SCN3B, CACNA1G, KCNE2, CACNB2, KCNJ2
GOTERM_BP_FAT	GO:0086001~cardiac muscle cell action potential	0.0173172	29.1241	SCN1B, SCN2B, ATP2A2, SCN3B, CACNA1G, KCNE2, CACNB2, KCNJ2
GOTERM_BP_FAT	GO:0002027~regulation of heart rate	0.0197265	32.4711	CALCA, SCN1B, SCN2B, SCN3B, AGT, CACNA1G, KCNE2, CACNB2, CACNA1E, KCNJ2, CALM2, CASQ2
GOTERM_BP_FAT	GO:0061337~cardiac conduction	0.0199959	32.8359	SCN1B, SCN2B, SCN3B, CACNA1G, KCNE2, CACNB2, GJA1, KCNJ2
GOTERM_BP_FAT	GO:0086002~cardiac muscle cell action potential involved in contraction	0.0270019	41.691	SCN1B, SCN2B, SCN3B, KCNE2, CACNB2, KCNJ2
GOTERM_BP_FAT	GO:0060047~heart contraction	0.0270721	41.7739	SCN1B, SCN2B, SCN3B, CACNB2, GJA1, PRKG1, KCNJ2, CALCA, ACE, ATP2B4, ATP2A2, CTGF, AGT, PDE5A, CACNA1G, KCNE2, CACNA1E, CALM2, CASQ2
GOTERM_MF_FAT	GO:0086006~voltage-gated sodium channel activity involved in cardiac muscle cell action potential	0.0311582	40.5389	SCN1B, SCN2B, SCN3B
GOTERM_BP_FAT	GO:0086003~cardiac muscle cell contraction	0.0316054	46.8934	SCN1B, SCN2B, ATP2A2, SCN3B, KCNE2, CACNB2, KCNJ2
GOTERM_BP_FAT	GO:0003015~heart process	0.0324024	47.7481	SCN1B, SCN2B, SCN3B, CACNB2, GJA1, PRKG1, KCNJ2, CALCA, ACE, ATP2B4, ATP2A2, CTGF, AGT, PDE5A, CACNA1G, KCNE2, CACNA1E, CALM2, CASQ2
GOTERM_BP_FAT	GO:0060306~regulation of membrane repolarization	0.0816805	81.3466	SCN1B, KCNE2, GJA1, KCNJ2, CASQ2
GOTERM_BP_FAT	GO:0030048~actin filament-based movement	0.0988751	87.1473	SCN1B, SCN2B, ATP2A2, MLPH, FNBP1L, SCN3B, MYO7A, KCNE2, CACNB2, KCNJ2, CASQ2
GOTERM_BP_FAT	GO:0002028~regulation of sodium ion transport	0.115652	91.1252	YWHAH, ATP2B4, SCN1B, SERPINE2, SCN2B, SCN3B, NKAIN2, NKAIN1, WNK2, AKT2
GOTERM_MF_FAT	GO:0005248~voltage-gated sodium channel activity	0.116528	86.9283	SCN1B, SCN2B, SCN3B, SCN7A
GOTERM_MF_FAT	GO:1905030~voltage-gated ion channel activity involved in regulation of postsynaptic membrane potential	0.116528	86.9283	SCN1B, SCN2B, SCN3B, SCN7A
GOTERM_BP_FAT	GO:0086019~cell-cell signaling involved in cardiac conduction	0.135053	94.2679	SCN1B, SCN3B, CACNA1G, CACNB2
GOTERM_BP_FAT	GO:0099622~cardiac muscle cell membrane repolarization	0.135053	94.2679	SCN1B, KCNE2, GJA1, KCNJ2
GOTERM_BP_FAT	GO:0060048~cardiac muscle contraction	0.137998	94.6405	SCN1B, SCN2B, ATP2A2, CTGF, SCN3B, PDE5A, KCNE2, CACNB2, KCNJ2, CASQ2
GOTERM_MF_FAT	GO:0017080~sodium channel regulator activity	0.144596	92.3077	YWHAH, ATP2B4, SCN1B, SCN2B, SCN3B
GOTERM_BP_FAT	GO:0006941~striated muscle contraction	0.144836	95.4189	SCN1B, SCN2B, SCN3B, CACNB2, KCNJ2, ATP2A2, CTGF, RYR3, PDE5A, KCNE2, SMPX, CASQ2, CALM2
GOTERM_BP_FAT	GO:0070252~actin-mediated cell contraction	0.155908	96.4564	SCN1B, SCN2B, ATP2A2, SCN3B, KCNE2, CACNB2, KCNJ2
GOTERM_BP_FAT	GO:0006814~sodium ion transport	0.190784	98.4571	SCN1B, SLC20A1, SCN2B, SCN3B, SLC5A1, WNK2, SLC17A7, ATP2B4, YWHAH, SLC17A6, SERPINE2, SLC24A4, SLC13A4, AKT2
GOTERM_BP_FAT	GO:1902305~regulation of sodium ion transmembrane transport	0.242021	99.5749	YWHAH, ATP2B4, SCN1B, SCN2B, SCN3B, WNK2
GOTERM_BP_FAT	GO:0086009~membrane repolarization	0.253907	99.6886	SCN1B, KCNE2, GJA1, KCNJ2
GOTERM_BP_FAT	GO:0086065~cell communication involved in cardiac conduction	0.253907	99.6886	SCN1B, SCN3B, CACNA1G, CACNB2
GOTERM_BP_FAT	GO:0060307~regulation of ventricular cardiac muscle cell membrane repolarization	0.260505	99.7386	SCN1B, KCNE2, GJA1
GOTERM_MF_FAT	GO:0005272~sodium channel activity	0.273176	99.47	SCN1B, SCN2B, SCN3B, SCN7A
GOTERM_BP_FAT	GO:2000649~regulation of sodium ion transmembrane transporter activity	0.310665	99.9345	YWHAH, SCN1B, SCN2B, SCN3B, WNK2
GOTERM_BP_FAT	GO:0099623~regulation of cardiac muscle cell membrane repolarization	0.347461	99.9778	SCN1B, KCNE2, GJA1
GOTERM_BP_FAT	GO:0035725~sodium ion transmembrane transport	0.431194	99.9985	SLC17A7, YWHAH, SCN1B, SCN2B, SCN3B, WNK2, SLC13A4
GOTERM_BP_FAT	GO:0010765~positive regulation of sodium ion transport	0.561722	100	SCN1B, SCN3B, WNK2, AKT2
Annotation Cluster 60	Enrichment Score: 1.4513251282140611
Category	Term	PValue	FDR	Genes
GOTERM_BP_FAT	GO:0032835~glomerulus development	0.000280622	0.551543	BMP4, EGR1, MTSS1, C3AR1, NOG, BASP1, AQP1, AMPD2, CD24A, NOTCH2, SULF2, LHX1, SULF1, ANGPT1
GOTERM_BP_FAT	GO:0061318~renal filtration cell differentiation	0.0358438	51.2909	BMP4, NOTCH2, BASP1, AMPD2, CD24A
GOTERM_BP_FAT	GO:0072112~glomerular visceral epithelial cell differentiation	0.0358438	51.2909	BMP4, NOTCH2, BASP1, AMPD2, CD24A
GOTERM_BP_FAT	GO:0035850~epithelial cell differentiation involved in kidney development	0.0412613	56.4101	BMP4, MTSS1, NOTCH2, LHX1, BASP1, AMPD2, CD24A
GOTERM_BP_FAT	GO:0072311~glomerular epithelial cell differentiation	0.0433905	58.2786	BMP4, NOTCH2, BASP1, AMPD2, CD24A
GOTERM_BP_FAT	GO:0061005~cell differentiation involved in kidney development	0.0470724	61.3316	BMP4, MTSS1, NOTCH2, LHX1, PTCH1, BASP1, AMPD2, CD24A
GOTERM_BP_FAT	GO:0072010~glomerular epithelium development	0.06094	71.0335	BMP4, NOTCH2, BASP1, AMPD2, CD24A
GOTERM_BP_FAT	GO:0072015~glomerular visceral epithelial cell development	0.202419	98.8402	BMP4, NOTCH2, AMPD2
GOTERM_BP_FAT	GO:0072310~glomerular epithelial cell development	0.231348	99.44	BMP4, NOTCH2, AMPD2
Annotation Cluster 61	Enrichment Score: 1.3890024743225249
Category	Term	PValue	FDR	Genes
GOTERM_BP_FAT	GO:0021782~glial cell development	0.0154999	26.4962	GFAP, PLP1, FGFR3, LYN, ID2, AGT, CLU, MT2, PHGDH, MYRF, TLR2, NDRG1, POU3F2, AKT2
GOTERM_BP_FAT	GO:0032291~axon ensheathment in central nervous system	0.0232036	37.0379	PLP1, FGFR3, CLU, MYRF, TLR2
GOTERM_BP_FAT	GO:0022010~central nervous system myelination	0.0232036	37.0379	PLP1, FGFR3, CLU, MYRF, TLR2
GOTERM_BP_FAT	GO:0014003~oligodendrocyte development	0.0656454	73.7635	PLP1, FGFR3, LYN, ID2, CLU, MYRF, TLR2
GOTERM_BP_FAT	GO:0048709~oligodendrocyte differentiation	0.207177	98.9692	BMP4, ASPA, PLP1, FGFR3, LYN, ID2, ENPP2, CLU, MYRF, TLR2
Annotation Cluster 62	Enrichment Score: 1.3793459010294629
Category	Term	PValue	FDR	Genes
GOTERM_BP_FAT	GO:0042060~wound healing	0.000432906	0.849638	PPARD, NOG, FGF7, ERBB4, TNC, ENPP4, COL3A1, GJA1, PIP5K1C, POSTN, SYT7, FAM46A, PRKG1, SDC4, AQP1, LGR6, CD44, SERPINE2, GP1BB, UBASH3B, APOE, ADRA2A, TGFA, THBS1, MYOF, FZD9, LYN, RREB1, ARHGEF19, SMAD3, ARHGAP24, SLC7A11, COL5A1, NOTCH2, F5, HOPX, COL1A1, SCARA5, PHLDB2, PROS1, F2R
GOTERM_BP_FAT	GO:0061041~regulation of wound healing	0.000666978	1.30618	PPARD, LYN, RREB1, ENPP4, SMAD3, GJA1, FAM46A, PRKG1, SERPINE2, APOE, UBASH3B, HOPX, ADRA2A, THBS1, PROS1, PHLDB2, SCARA5, F2R
GOTERM_BP_FAT	GO:1903034~regulation of response to wounding	0.00194337	3.76078	PPARD, LYN, RREB1, ENPP4, SMAD3, GJA1, FAM46A, PRKG1, SCARF1, SERPINE2, APOE, UBASH3B, HOPX, ADRA2A, THBS1, PROS1, PHLDB2, SCARA5, SPP1, F2R
GOTERM_BP_FAT	GO:0061045~negative regulation of wound healing	0.00691078	12.773	SERPINE2, APOE, UBASH3B, SMAD3, GJA1, PRKG1, THBS1, PHLDB2, PROS1
GOTERM_BP_FAT	GO:1903035~negative regulation of response to wounding	0.0107504	19.1839	SERPINE2, APOE, UBASH3B, SMAD3, GJA1, PRKG1, THBS1, PHLDB2, PROS1, SPP1
GOTERM_BP_FAT	GO:1900046~regulation of hemostasis	0.011487	20.3615	SERPINE2, LYN, APOE, UBASH3B, ENPP4, FAM46A, PRKG1, THBS1, SCARA5, PROS1, F2R
GOTERM_BP_FAT	GO:0030193~regulation of blood coagulation	0.011487	20.3615	SERPINE2, LYN, APOE, UBASH3B, ENPP4, FAM46A, PRKG1, THBS1, SCARA5, PROS1, F2R
GOTERM_BP_FAT	GO:0050818~regulation of coagulation	0.0180052	30.0957	SERPINE2, LYN, APOE, UBASH3B, ENPP4, FAM46A, PRKG1, THBS1, SCARA5, PROS1, F2R
GOTERM_BP_FAT	GO:1900047~negative regulation of hemostasis	0.0504544	63.9481	SERPINE2, APOE, UBASH3B, PRKG1, THBS1, PROS1
GOTERM_BP_FAT	GO:0030195~negative regulation of blood coagulation	0.0504544	63.9481	SERPINE2, APOE, UBASH3B, PRKG1, THBS1, PROS1
GOTERM_BP_FAT	GO:0050819~negative regulation of coagulation	0.0655638	73.7183	SERPINE2, APOE, UBASH3B, PRKG1, THBS1, PROS1
GOTERM_BP_FAT	GO:0010544~negative regulation of platelet activation	0.117546	91.4923	SERPINE2, APOE, UBASH3B, PRKG1
GOTERM_BP_FAT	GO:0034111~negative regulation of homotypic cell-cell adhesion	0.117546	91.4923	SERPINE2, UBASH3B, PRKG1, CD24A
GOTERM_BP_FAT	GO:0034110~regulation of homotypic cell-cell adhesion	0.131901	93.8419	SERPINE2, LYN, UBASH3B, PRKG1, CD24A
GOTERM_BP_FAT	GO:0007599~hemostasis	0.134	94.1288	LYN, ENPP4, PIP5K1C, FAM46A, PRKG1, SLC7A11, SERPINE2, F5, GP1BB, UBASH3B, APOE, ADRA2A, THBS1, PROS1, SCARA5, F2R
GOTERM_BP_FAT	GO:0050817~coagulation	0.139591	94.8323	LYN, ENPP4, PIP5K1C, FAM46A, PRKG1, SLC7A11, SERPINE2, F5, GP1BB, UBASH3B, APOE, ADRA2A, THBS1, PROS1, SCARA5, F2R
GOTERM_BP_FAT	GO:0090330~regulation of platelet aggregation	0.153386	96.2418	SERPINE2, LYN, UBASH3B, PRKG1
GOTERM_BP_FAT	GO:0030168~platelet activation	0.154042	96.2988	SERPINE2, LYN, F5, APOE, UBASH3B, ADRA2A, PIP5K1C, PRKG1, SLC7A11, F2R
GOTERM_BP_FAT	GO:0010543~regulation of platelet activation	0.176025	97.7971	SERPINE2, LYN, APOE, UBASH3B, PRKG1
GOTERM_BP_FAT	GO:0090331~negative regulation of platelet aggregation	0.202419	98.8402	SERPINE2, UBASH3B, PRKG1
GOTERM_BP_FAT	GO:0007596~blood coagulation	0.22079	99.2673	SERPINE2, LYN, F5, GP1BB, APOE, UBASH3B, ENPP4, ADRA2A, PIP5K1C, PRKG1, THBS1, PROS1, SLC7A11, F2R
GOTERM_BP_FAT	GO:0070527~platelet aggregation	0.417089	99.9976	SERPINE2, UBASH3B, PIP5K1C, PRKG1, SLC7A11
GOTERM_BP_FAT	GO:0034109~homotypic cell-cell adhesion	0.431194	99.9985	SERPINE2, LYN, UBASH3B, PIP5K1C, PRKG1, CD24A, SLC7A11
Annotation Cluster 63	Enrichment Score: 1.3532959469771049
Category	Term	PValue	FDR	Genes
GOTERM_BP_FAT	GO:0009790~embryo development	0.00641397	11.9091	MTSS1, STIL, NOG, ZAK, GDF7, MYO7A, ARNT2, GJA1, DLK1, SDC4, GLI1, ATP2B2, KCNQ4, DAB2, WNT3, RESP18, RSPO3, SEMA3C, ETL4, ANGPT1, TMIE, LRP1B, PTPRR, EOMES, MYADM, BCL2L11, SLIT2, HES3, TANC2, CDK2AP1, NRK, COL1A1, ZFPM1, EPN2, FRAS1, IRX3, COBL, RBP4, TWSG1, ERBB4, NEK2, COL2A1, GREM2, DCHS1, ZFP36L1, TAL1, CHD7, ECE1, LHX1, FOLR1, TEAD4, KRT8, HEG1, AATF, PCSK6, COL8A1, MDFI, BMP4, HPN, MAFB, …
GOTERM_BP_FAT	GO:0048568~embryonic organ development	0.0518672	64.9905	COBL, STIL, RBP4, NOG, MYO7A, GJA1, COL2A1, GLI1, ZFP36L1, TAL1, ATP2B2, KCNQ4, CHD7, LHX1, FOLR1, RSPO3, KRT8, MDFI, BMP4, HPN, MAFB, TGFBR1, TMIE, EOMES, SMAD3, AHI1, GJB6, FZD2, GAS1, KITL, SHOX2, CDKN1C, NOTCH2, ID2, NRK, PTCH1, ZFPM1, EPN2
GOTERM_BP_FAT	GO:0043009~chordate embryonic development	0.0620019	71.6722	STIL, MTSS1, NOG, GDF7, ARNT2, GJA1, DLK1, SDC4, DAB2, RESP18, RSPO3, SEMA3C, ANGPT1, ETL4, LRP1B, EOMES, PTPRR, BCL2L11, SLIT2, TANC2, HES3, CDK2AP1, NRK, COL1A1, EPN2, RBP4, COBL, NEK2, COL2A1, DCHS1, ZFP36L1, ECE1, CHD7, LHX1, FOLR1, KRT8, TEAD4, HEG1, BMP4, MDFI, TGFBR1, SMAD3, ICMT, FZD2, GAS1, CAPN2, SHOX2, CDKN1C, HBA-A1, NOTCH2, SULF2, SULF1, HOPX, PHGDH, PTCH1
GOTERM_BP_FAT	GO:0009792~embryo development ending in birth or egg hatching	0.0700848	76.1138	STIL, MTSS1, NOG, GDF7, ARNT2, GJA1, DLK1, SDC4, DAB2, RESP18, RSPO3, SEMA3C, ANGPT1, ETL4, LRP1B, EOMES, PTPRR, BCL2L11, SLIT2, TANC2, HES3, CDK2AP1, NRK, COL1A1, EPN2, RBP4, COBL, NEK2, COL2A1, DCHS1, ZFP36L1, ECE1, CHD7, LHX1, FOLR1, KRT8, TEAD4, HEG1, BMP4, MDFI, TGFBR1, SMAD3, ICMT, FZD2, GAS1, CAPN2, SHOX2, CDKN1C, HBA-A1, NOTCH2, SULF2, SULF1, HOPX, PHGDH, PTCH1
GOTERM_BP_FAT	GO:0001701~in utero embryonic development	0.118433	91.6592	STIL, MTSS1, NOG, NEK2, ARNT2, GJA1, ZFP36L1, DAB2, CHD7, RESP18, RSPO3, TEAD4, KRT8, HEG1, ANGPT1, MDFI, TGFBR1, LRP1B, EOMES, PTPRR, SMAD3, ICMT, CAPN2, BCL2L11, SLIT2, HBA-A1, CDKN1C, NOTCH2, TANC2, HES3, HOPX, CDK2AP1, NRK, PTCH1, EPN2
Annotation Cluster 64	Enrichment Score: 1.3505242318345665
Category	Term	PValue	FDR	Genes
GOTERM_BP_FAT	GO:0007009~plasma membrane organization	0.000580253	1.13726	MTSS1, CAV2, SCN3B, DPP10, CLU, TSPAN5, CACNB2, SYT7, MTSS1L, KCNIP4, DCHS1, DAB2, ANK1, ANO3, NDRG1, MYOF, MYO5B, AKT2, PID1, FYB, BAIAP2, MYADM, TSPAN17, COL5A1, KRT18, ATP2A2, FNBP1L, PKP3, MYRF, SYTL2, PTCH1, TREM2, BIN2, KALRN, SPTB
GOTERM_BP_FAT	GO:0044802~single-organism membrane organization	0.00918904	16.6329	MTSS1, SCN3B, GLRA3, DPP10, TSPAN5, MTSS1L, SYT7, KCNIP4, DAB2, HTR1A, ANK1, APOE, TIAM1, TRIM9, ANO3, DLG2, AKT2, SH3PXD2B, PID1, ACAA2, BAIAP2, RPH3A, MYADM, BCL2L11, KRT18, STXBP6, FNBP1L, ITGB1BP1, CEMIP, MYRF, DOC2B, TREM2, BIN2, SPTB, KALRN, CAV2, CLU, HK2, CACNB2, ABCA1, ABCA4, CD24A, DCHS1, FOLR1, NDRG1, MTCL1, ETV5, CAMK2A, MYOF, SEC61A1, MYO5B, FYB, FZD9, SYT12, NLGN2, REEP2, TSPAN17, S…
GOTERM_BP_FAT	GO:0061024~membrane organization	0.0136313	23.6976	MTSS1, SCN3B, GLRA3, DPP10, TSPAN5, MTSS1L, SYT7, KCNIP4, MBP, DAB2, HTR1A, ANK1, SLC2A4, APOE, TIAM1, TRIM9, ANO3, LBP, DLG2, AKT2, PID1, SH3PXD2B, ACAA2, BAIAP2, PRKAB2, RPH3A, MYADM, BCL2L11, KRT18, STXBP6, FNBP1L, ITGB1BP1, CEMIP, MYRF, DOC2B, TREM2, BIN2, SPTB, KALRN, CAV2, CLU, HK2, CACNB2, ABCA1, ABCA4, CD24A, DCHS1, FOLR1, NDRG1, MTCL1, THBS1, MYOF, ETV5, CAMK2A, SEC61A1, MYO5B, FYB, FZD9…
GOTERM_BP_FAT	GO:0072657~protein localization to membrane	0.0249536	39.2239	SCN3B, GLRA3, DPP10, TSPAN5, CACNB2, CD24A, KCNIP4, DCHS1, DAB2, ANK1, HTR1A, TIAM1, FOLR1, APOE, MTCL1, ETV5, MYO5B, SEC61A1, DLG2, AKT2, FYB, FZD9, PID1, SH3PXD2B, NLGN2, REEP2, TSPAN17, MYADM, SHANK3, LIN7A, KRT18, BBC3, PKP3, ITGB1BP1, CEMIP, PTCH1, SYTL2, TREM2, CACNA1A
GOTERM_BP_FAT	GO:1902580~single-organism cellular localization	0.0379311	53.3274	MLPH, SCN3B, MYO7A, GLRA3, DPP10, TSPAN5, UCHL1, TLR2, SYT7, KCNIP4, DAB2, HTR1A, ANK1, APOE, MDFIC, TIAM1, TRIM9, ANGPT1, RAB27B, AGAP3, DLG2, AKT2, PID1, SH3PXD2B, LYN, ARNTL, RPH3A, MYADM, CD84, CRHR1, KRT18, SPAG5, FNBP1L, JUN, ITGB1BP1, IPO5, CEMIP, LRRK2, DOC2B, TREM2, ERBB4, CACNB2, ABCA1, RIMS1, CD24A, DCHS1, FOLR1, AGT, BCL6, MTCL1, PPP3CA, ETV5, SEC61A1, MYO5B, BMP4, FZD9, FYB, TGFBR1, …
GOTERM_BP_FAT	GO:0010256~endomembrane system organization	0.0453869	59.9613	CAV2, MTSS1, ATL2, SCN3B, DPP10, CLU, TSPAN5, CACNB2, ABCA1, SYT7, MTSS1L, AQP1, KCNIP4, DCHS1, DAB2, ANK1, SERPINE2, ANO3, NDRG1, MYOF, MYO5B, SEC61A1, AKT2, FYB, PID1, BAIAP2, SPTSSB, REEP2, TSPAN17, MYADM, COL5A1, KRT18, ATP2A2, FNBP1L, PKP3, DYM, MYRF, PTCH1, SYTL2, LRRK2, TREM2, BIN2, EIF2AK3, KALRN, SPTB
GOTERM_BP_FAT	GO:1990778~protein localization to cell periphery	0.156691	96.5206	PID1, FYB, SCN3B, DPP10, TSPAN5, CACNB2, TSPAN17, MYADM, KCNIP4, DCHS1, LIN7A, DAB2, ANK1, KRT18, PKP3, SYTL2, PTCH1, TREM2, MYO5B, KALRN, AKT2
GOTERM_BP_FAT	GO:0072659~protein localization to plasma membrane	0.187089	98.3123	PID1, FYB, SCN3B, DPP10, TSPAN5, CACNB2, TSPAN17, MYADM, KCNIP4, DCHS1, DAB2, ANK1, KRT18, PKP3, SYTL2, PTCH1, TREM2, MYO5B, AKT2
GOTERM_BP_FAT	GO:0090150~establishment of protein localization to membrane	0.542179	100	PID1, DPP10, TSPAN5, CACNB2, REEP2, TSPAN17, MYADM, CD24A, ANK1, KRT18, BBC3, FOLR1, ITGB1BP1, PKP3, CEMIP, MTCL1, PTCH1, SEC61A1, AKT2
GOTERM_BP_FAT	GO:0090002~establishment of protein localization to plasma membrane	0.629561	100	PID1, KRT18, ANK1, PKP3, DPP10, TSPAN5, CACNB2, PTCH1, MYADM, TSPAN17
Annotation Cluster 65	Enrichment Score: 1.3440103360679638
Category	Term	PValue	FDR	Genes
GOTERM_BP_FAT	GO:0002682~regulation of immune system process	0.000680875	1.33322	MTSS1, FGF7, BCAR1, TLR2, H2-D1, ITPKB, RORA, SDC4, C1QC, TMEM64, CASP3, SLC1A3, CD44, SEMA7A, CFH, TRPV4, ANGPT1, SLC4A1, LBP, LAG3, COCH, PHYHIP, ICAM1, EFNB3, LYN, C4B, PADI2, SLIT2, THY1, C1QA, CD84, CRHR1, C1QB, CD38, CD59A, JUN, PDE5A, PLA2G7, CARTPT, SUSD4, ZFPM1, TREM2, CAR7, C3AR1, RBP4, FGFR3, RBP1, STK10, COL3A1, IL33, CCL28, CD24A, ADCYAP1, TRIB1, ZFP36L1, TAL1, ACE, MEIS2, UBASH3B, T…
GOTERM_BP_FAT	GO:0006955~immune response	0.049187	62.9879	TOLLIP, LY86, BCAR1, H2-D1, TLR2, AQP4, RORA, C1QC, CD44, SEMA7A, CFH, ANGPT1, LBP, LAG3, COCH, ICAM1, LYN, C4B, EOMES, CTSS, THY1, CD84, CRHR1, C1QA, CD38, C1QB, CAMK4, CD59A, CX3CR1, SUSD4, CTSC, NGFR, TREM2, C3AR1, ENPP2, OPRK1, COL3A1, CD70, IL33, BDKRB2, CCL28, CD24A, ADCYAP1, CCL6, ALCAM, BCL6, INPP5D, THBS1, SEC61A1, CSF1R, FYB, MRC1, SPNS2, POLR3K, VIMP, MYLPF, NCKAP1L, SMAD3, IGF2, SAMSN…
GOTERM_BP_FAT	GO:0002684~positive regulation of immune system process	0.0605251	70.7802	C3AR1, RBP4, BCAR1, TLR2, H2-D1, ITPKB, IL33, C1QC, CD24A, TMEM64, TRIB1, ZFP36L1, TAL1, CD44, SEMA7A, CFH, TRPV4, BCL6, INPP5D, LBP, SLC4A1, THBS1, LAG3, CSF1R, COCH, FYB, ICAM1, ZBTB46, EFNB3, LYN, C4B, NCKAP1L, IGF2, KITL, CD180, THY1, C1QA, CRHR1, CD84, C1QB, CD38, NOTCH2, ID2, CD59A, JUN, PLA2G7, IGFBP2, TREM2, NLRP10
GOTERM_BP_FAT	GO:0050776~regulation of immune response	0.070959	76.5525	C3AR1, BCAR1, COL3A1, TLR2, H2-D1, IL33, CD24A, C1QC, ADCYAP1, CD44, SEMA7A, CFH, BCL6, ANGPT1, LBP, INPP5D, LAG3, COCH, FYB, SPNS2, VIMP, LYN, C4B, SPPL2B, NCKAP1L, SMAD3, IGF2, SAMSN1, CD180, THY1, CRHR1, CD84, C1QA, C1QB, CD38, CD59A, SUSD4, TRAFD1, NLRP10
GOTERM_BP_FAT	GO:0002252~immune effector process	0.155069	96.3864	MTSS1, RBP4, FGF7, OPRK1, H2-D1, TLR2, RORA, IL33, CD24A, C1QC, ACE, SLC1A3, SEMA7A, TEAD4, CFH, BCL6, ANGPT1, LBP, INPP5D, IFNGR2, LAG3, ICAM1, PHYHIP, POLR3K, LYN, C4B, PM20D1, EOMES, IGF2, REEP2, FAM131B, CD180, CRHR1, CD84, C1QA, NOTCH2, C1QB, SLC35C1, CD59A, CX3CR1, SUSD4, CTSC, RNF19B, CAR7
GOTERM_BP_FAT	GO:0050778~positive regulation of immune response	0.386859	99.9935	C3AR1, BCAR1, TLR2, H2-D1, IL33, C1QC, CD24A, CD44, SEMA7A, CFH, LBP, LAG3, COCH, FYB, LYN, C4B, NCKAP1L, CD180, THY1, C1QA, CRHR1, CD38, C1QB, CD59A, NLRP10
Annotation Cluster 66	Enrichment Score: 1.3217891035657696
Category	Term	PValue	FDR	Genes
GOTERM_BP_FAT	GO:0036293~response to decreased oxygen levels	0.0113676	20.1717	PAM, PPARD, ALAD, SLC6A4, ARNT2, TLR2, POSTN, RORA, CPEB1, AQP1, CD24A, ZFP36L1, ECE1, SLC2A4, CTGF, EEF2K, NDRG1, KCNMA1, EGR1, ACAA2, ICAM1, CST3, SMAD3, CAPN2, ITPR1, KCNK3, CRHR1, CD38, RYR1, CAR9, OPRD1
GOTERM_BP_FAT	GO:0070482~response to oxygen levels	0.0134795	23.4659	PAM, PPARD, ALAD, SLC6A4, ARNT2, TLR2, POSTN, RORA, CPEB1, AQP1, CD24A, ZFP36L1, ECE1, SLC2A4, CTGF, EEF2K, NDRG1, KCNMA1, EGR1, ACAA2, ICAM1, CST3, SMAD3, CAPN2, ITPR1, KCNK3, CRHR1, CD38, RYR1, CAR9, COL1A1, OPRD1
GOTERM_BP_FAT	GO:0001666~response to hypoxia	0.0232396	37.0836	PAM, PPARD, ALAD, SLC6A4, ARNT2, TLR2, POSTN, CPEB1, RORA, AQP1, CD24A, ZFP36L1, ECE1, SLC2A4, NDRG1, KCNMA1, EGR1, ACAA2, ICAM1, CST3, SMAD3, CAPN2, KCNK3, ITPR1, CRHR1, CD38, RYR1, CAR9, OPRD1
GOTERM_BP_FAT	GO:0036294~cellular response to decreased oxygen levels	0.119625	91.8787	EGR1, ACAA2, ICAM1, PPARD, RORA, CPEB1, AQP1, KCNK3, ZFP36L1, SLC2A4, EEF2K, NDRG1, OPRD1
GOTERM_BP_FAT	GO:0071456~cellular response to hypoxia	0.152997	96.2077	EGR1, ZFP36L1, ACAA2, ICAM1, PPARD, SLC2A4, NDRG1, CPEB1, RORA, AQP1, KCNK3, OPRD1
GOTERM_BP_FAT	GO:0071453~cellular response to oxygen levels	0.179965	97.9956	EGR1, ACAA2, ICAM1, PPARD, RORA, CPEB1, AQP1, KCNK3, ZFP36L1, SLC2A4, EEF2K, NDRG1, OPRD1
Annotation Cluster 67	Enrichment Score: 1.3106270433510046
Category	Term	PValue	FDR	Genes
GOTERM_BP_FAT	GO:0044236~multicellular organism metabolic process	0.0024712	4.75881	BMP4, PPARD, FGFR3, PM20D1, CST3, CTSS, COL5A1, CTGF, TRPV4, RAPGEF3, COL1A1, ADAMTS3, BMP8A, F2R
GOTERM_BP_FAT	GO:0032964~collagen biosynthetic process	0.00759555	13.9506	BMP4, PPARD, CTGF, COL1A1, RAPGEF3, ADAMTS3, COL5A1, F2R
GOTERM_BP_FAT	GO:0010712~regulation of collagen metabolic process	0.0235549	37.4827	BMP4, PPARD, FGFR3, CTGF, CST3, RAPGEF3, F2R
GOTERM_BP_FAT	GO:0044246~regulation of multicellular organismal metabolic process	0.0273852	42.142	BMP4, PPARD, FGFR3, CTGF, CST3, RAPGEF3, F2R
GOTERM_BP_FAT	GO:0032963~collagen metabolic process	0.0274067	42.1672	BMP4, PPARD, CTGF, CST3, COL1A1, RAPGEF3, CTSS, ADAMTS3, COL5A1, F2R
GOTERM_BP_FAT	GO:0044259~multicellular organismal macromolecule metabolic process	0.0303307	45.4988	BMP4, PPARD, CTGF, CST3, COL1A1, RAPGEF3, CTSS, ADAMTS3, COL5A1, F2R
GOTERM_BP_FAT	GO:0032965~regulation of collagen biosynthetic process	0.11834	91.6418	BMP4, PPARD, CTGF, RAPGEF3, F2R
GOTERM_BP_FAT	GO:0010714~positive regulation of collagen metabolic process	0.403582	99.9962	BMP4, CTGF, F2R
GOTERM_BP_FAT	GO:0032967~positive regulation of collagen biosynthetic process	0.403582	99.9962	BMP4, CTGF, F2R
GOTERM_BP_FAT	GO:0044253~positive regulation of multicellular organismal metabolic process	0.403582	99.9962	BMP4, CTGF, F2R
Annotation Cluster 68	Enrichment Score: 1.3018672591539453
Category	Term	PValue	FDR	Genes
GOTERM_BP_FAT	GO:0051668~localization within membrane	0.0216848	35.0804	FZD9, CDH13, HTR1A, APOE, ITGB1BP1, GLRA3, REEP2, CD24A, ETV5, DLG2, CACNA1A, SHANK3
GOTERM_BP_FAT	GO:0043113~receptor clustering	0.0377345	53.1391	FZD9, HTR1A, APOE, ITGB1BP1, GLRA3, ETV5, DLG2, CACNA1A, SHANK3
GOTERM_BP_FAT	GO:0072578~neurotransmitter-gated ion channel clustering	0.0577724	69.046	HTR1A, APOE, GLRA3, SHANK3
GOTERM_BP_FAT	GO:0097114~NMDA glutamate receptor clustering	0.0708358	76.4911	HTR1A, APOE, SHANK3
GOTERM_BP_FAT	GO:0001941~postsynaptic membrane organization	0.0924267	85.2082	FZD9, HTR1A, APOE, NLGN2, ETV5, SHANK3
