# Supplementary material for: Molecular pathway analysis towards understanding tissue vulnerability in spinocerebellar ataxia type 1
Source: eLife. 2018 Dec 3;7:e39981. doi: 10.7554/eLife.39981 (PMC6292693; doi:10.7554/eLife.39981)
Supplement: Supplementary file 1. [file elife-39981-supp1.xlsx]

## Sheet: Supplementary File 1
Supplementary File 1. 5 week old Atxn1 154Q/2Q KI inferior olive IPA canonical pathway enrichment.
Ingenuity Canonical Pathways	-log(B-H p-value)	z-score	Molecules
Hepatic Fibrosis / Hepatic Stellate Cell Activation	3.4	NaN	COL1A1,COL8A2,IGF2,COL6A1,ACTA2,LEPR,COL4A3,COL8A1,MYL4,LBP
GP6 Signaling Pathway	1.97	1.89	COL1A1,COL8A2,COL6A1,KL,COL4A3,PRKCD,COL8A1
Virus Entry via Endocytic Pathways	1.66	NaN	B2M,ACTA2,KL,PRKCD,ITGB6,FOLR1
Agranulocyte Adhesion and Diapedesis	0.886	NaN	ACTA2,CLDN1,CXCR2,EZR,MYL4,CLDN2
Growth Hormone Signaling	0.697	NaN	IGF2,KL,PRKCD,CSHL1
Leukocyte Extravasation Signaling	0.621	1	ACTA2,KL,CLDN1,EZR,PRKCD,CLDN2
TR/RXR Activation	0.582	NaN	ENO1,KL,TRH,SLC16A2
Granulocyte Adhesion and Diapedesis	0.582	NaN	CLDN1,CXCR2,EZR,CLDN2,HSPB1
ILK Signaling	0.455	2.236	ACTA2,KL,MYL4,KRT18,ITGB6
Caveolar-mediated Endocytosis Signaling	0.455	NaN	B2M,ACTA2,ITGB6
IL-6 Signaling	0.455	NaN	COL1A1,KL,LBP,HSPB1
Corticotropin Releasing Hormone Signaling	0.455	-1	CRHR2,PRKCD,CRH,POMC
Retinoate Biosynthesis I	0.455	NaN	ADH1C,RBP1
Ethanol Degradation II	0.455	NaN	ACSS3,ADH1C
Retinoate Biosynthesis II	0.455	NaN	RBP1
Actin Cytoskeleton Signaling	0.455	2	ACTA2,KL,EZR,MYL4,LBP
Leptin Signaling in Obesity	0.455	NaN	KL,LEPR,POMC
Macropinocytosis Signaling	0.455	NaN	KL,PRKCD,ITGB6
Signaling by Rho Family GTPases	0.455	2.236	ACTA2,KL,CDH3,EZR,MYL4
Acetate Conversion to Acetyl-CoA	0.455	NaN	ACSS3
Prolactin Signaling	0.455	NaN	KL,PRKCD,PRLR
FcÎ³ Receptor-mediated Phagocytosis in Macrophages and Monocytes	0.455	NaN	ACTA2,EZR,PRKCD
Tight Junction Signaling	0.455	NaN	ACTA2,CLDN1,MYL4,CLDN2
LPS-stimulated MAPK Signaling	0.455	NaN	KL,PRKCD,LBP
Mechanisms of Viral Exit from Host Cells	0.455	NaN	ACTA2,PRKCD
Serotonin Receptor Signaling	0.455	NaN	TPH2,Htr5b
HER-2 Signaling in Breast Cancer	0.455	NaN	KL,PRKCD,ITGB6
Acute Phase Response Signaling	0.455	NaN	TTR,LBP,RBP1,RBP4
Intrinsic Prothrombin Activation Pathway	0.455	NaN	COL1A1,F5
Serotonin and Melatonin Biosynthesis	0.455	NaN	TPH2
Glioblastoma Multiforme Signaling	0.455	1	IGF2,KL,PRKCD,WNT4
Dendritic Cell Maturation	0.455	2	B2M,COL1A1,KL,LEPR
RhoGDI Signaling	0.452	-2	ACTA2,CDH3,EZR,MYL4
Synaptic Long Term Depression	0.436	-1	PRKCD,CRH,PPP1R17,PAFAH1B3
nNOS Signaling in Neurons	0.436	NaN	CAPN11,PRKCD
FAK Signaling	0.436	NaN	CAPN11,ACTA2,KL
RhoA Signaling	0.436	NaN	ACTA2,EZR,MYL4
LXR/RXR Activation	0.41	NaN	TTR,LBP,RBP4
RAR Activation	0.41	NaN	PRKCD,ADH1C,RBP1,RBP4
Natural Killer Cell Signaling	0.41	NaN	KL,PRKCD,CD300A
Atherosclerosis Signaling	0.402	NaN	COL1A1,PAFAH1B3,RBP4
Paxillin Signaling	0.402	NaN	ACTA2,KL,ITGB6
Sperm Motility	0.397	NaN	PRKCD,NPPC,PAFAH1B3
Clathrin-mediated Endocytosis Signaling	0.397	NaN	ACTA2,KL,ITGB6,RBP4
IL-8 Signaling	0.397	1	CCND2,KL,CXCR2,PRKCD
Glioma Signaling	0.397	NaN	IGF2,KL,PRKCD
Cellular Effects of Sildenafil (Viagra)	0.381	NaN	SLC4A5,ACTA2,MYL4
EIF2 Signaling	0.381	NaN	ACTA2,KL,RPLP2,RPL37
Renin-Angiotensin Signaling	0.381	NaN	KL,PRKCD,ACE
Integrin Signaling	0.366	1	CAPN11,ACTA2,KL,ITGB6
IL-12 Signaling and Production in Macrophages	0.358	NaN	KL,PRKCD,RBP4
Regulation of Cellular Mechanics by Calpain Protease	0.357	NaN	CAPN11,EZR
UVB-Induced MAPK Signaling	0.322	NaN	KL,PRKCD
GÎ±12/13 Signaling	0.322	NaN	KL,CDH3,MYL4
Glucocorticoid Receptor Signaling	0.322	NaN	KRT8,KL,Hspa1b,KRT18,POMC
MSP-RON Signaling Pathway	0.297	NaN	ACTA2,KL
GPCR-Mediated Integration of Enteroendocrine Signaling Exemplified by an L Cell	0.294	NaN	GAL,CCK
Thrombopoietin Signaling	0.291	NaN	KL,PRKCD
Huntington's Disease Signaling	0.29	NaN	CAPN11,KL,Hspa1b,PRKCD
Hepatic Cholestasis	0.29	NaN	PRKCD,SLCO1A2,LBP
Lipid Antigen Presentation by CD1	0.29	NaN	B2M
ErbB4 Signaling	0.282	NaN	KL,PRKCD
Extrinsic Prothrombin Activation Pathway	0.282	NaN	F5
Dopamine-DARPP32 Feedback in cAMP Signaling	0.282	NaN	PPP1R1B,KCNJ14,PRKCD
Regulation of Actin-based Motility by Rho	0.282	NaN	ACTA2,MYL4
Tec Kinase Signaling	0.282	NaN	ACTA2,KL,PRKCD
Protein Ubiquitination Pathway	0.282	NaN	B2M,USP18,UBE2L6,HSPB1
eNOS Signaling	0.282	NaN	KL,Hspa1b,PRKCD
Aldosterone Signaling in Epithelial Cells	0.282	NaN	KL,PRKCD,HSPB1
The Visual Cycle	0.282	NaN	RBP1
Oxidative Ethanol Degradation III	0.282	NaN	ACSS3
CXCR4 Signaling	0.272	NaN	KL,PRKCD,MYL4
GADD45 Signaling	0.272	NaN	CCND2
Sertoli Cell-Sertoli Cell Junction Signaling	0.272	NaN	ACTA2,CLDN1,CLDN2
Erythropoietin Signaling	0.272	NaN	KL,PRKCD
CTLA4 Signaling in Cytotoxic T Lymphocytes	0.272	NaN	B2M,KL
IL-3 Signaling	0.27	NaN	KL,PRKCD
Death Receptor Signaling	0.27	NaN	ACTA2,HSPB1
Glycolysis I	0.27	NaN	ENO1
VEGF Family Ligand-Receptor Interactions	0.27	NaN	KL,PRKCD
Reelin Signaling in Neurons	0.27	NaN	KL,PAFAH1B3
Gluconeogenesis I	0.27	NaN	ENO1
Ethanol Degradation IV	0.27	NaN	ACSS3
Production of Nitric Oxide and Reactive Oxygen Species in Macrophages	0.27	NaN	KL,PRKCD,RBP4
Cytotoxic T Lymphocyte-mediated Apoptosis of Target Cells	0.27	NaN	B2M
NF-ÎºB Activation by Viruses	0.27	NaN	KL,PRKCD
NRF2-mediated Oxidative Stress Response	0.27	NaN	ACTA2,KL,PRKCD
Endothelin-1 Signaling	0.27	NaN	KL,PRKCD,PAFAH1B3
3-phosphoinositide Biosynthesis	0.27	NaN	PPP1R1B,KL,PPP1R1C
Neuroinflammation Signaling Pathway	0.27	NaN	B2M,KL,CALB2,GABRA6
Cholecystokinin/Gastrin-mediated Signaling	0.27	NaN	PRKCD,CCK
ErbB Signaling	0.27	NaN	KL,PRKCD
ERK/MAPK Signaling	0.27	NaN	KL,PRKCD,HSPB1
Melanocyte Development and Pigmentation Signaling	0.27	NaN	KL,POMC
PAK Signaling	0.27	NaN	KL,MYL4
Interferon Signaling	0.27	NaN	IFITM3
Antigen Presentation Pathway	0.27	NaN	B2M
VEGF Signaling	0.27	NaN	ACTA2,KL
Gap Junction Signaling	0.27	NaN	ACTA2,KL,PRKCD
Calcium Signaling	0.27	NaN	ACTA2,TNNT2,MYL4
p53 Signaling	0.27	NaN	CCND2,KL
Nitric Oxide Signaling in the Cardiovascular System	0.27	NaN	KL,PRKCD
Amyotrophic Lateral Sclerosis Signaling	0.266	NaN	CAPN11,KL
Neuroprotective Role of THOP1 in Alzheimer's Disease	0.266	NaN	FAP,ACE
Thrombin Signaling	0.262	NaN	KL,PRKCD,MYL4
IGF-1 Signaling	0.262	NaN	KL,IGFBP2
GPCR-Mediated Nutrient Sensing in Enteroendocrine Cells	0.255	NaN	PRKCD,CCK
Neuropathic Pain Signaling In Dorsal Horn Neurons	0.255	NaN	KL,PRKCD
Role of JAK2 in Hormone-like Cytokine Signaling	0.255	NaN	PRLR
iCOS-iCOSL Signaling in T Helper Cells	0.255	NaN	KL,PLEKHA4
Noradrenaline and Adrenaline Degradation	0.253	NaN	ADH1C
FXR/RXR Activation	0.253	NaN	TTR,RBP4
HGF Signaling	0.253	NaN	KL,PRKCD
Phagosome Formation	0.253	NaN	KL,PRKCD
Cdc42 Signaling	0.246	NaN	B2M,MYL4
Fc Epsilon RI Signaling	0.245	NaN	KL,PRKCD
Superpathway of Inositol Phosphate Compounds	0.245	NaN	KL,PPP1R1B,PPP1R1C
Coagulation System	0.245	NaN	F5
NGF Signaling	0.245	NaN	KL,PRKCD
Retinol Biosynthesis	0.243	NaN	RBP1
fMLP Signaling in Neutrophils	0.243	NaN	KL,PRKCD
Role of NANOG in Mammalian Embryonic Stem Cell Pluripotency	0.243	NaN	KL,WNT4
Axonal Guidance Signaling	0.243	NaN	KL,PRKCD,WNT4,MYL4,ACE
Role of Pattern Recognition Receptors in Recognition of Bacteria and Viruses	0.243	NaN	KL,PRKCD
D-myo-inositol (1,4,5,6)-Tetrakisphosphate Biosynthesis	0.243	NaN	PPP1R1B,PPP1R1C
D-myo-inositol (3,4,5,6)-tetrakisphosphate Biosynthesis	0.243	NaN	PPP1R1B,PPP1R1C
Role of Osteoblasts, Osteoclasts and Chondrocytes in Rheumatoid Arthritis	0.243	NaN	COL1A1,KL,WNT4
Allograft Rejection Signaling	0.243	NaN	B2M
Role of p14/p19ARF in Tumor Suppression	0.243	NaN	KL
CCR3 Signaling in Eosinophils	0.243	NaN	KL,PRKCD
Cardiac Hypertrophy Signaling	0.243	NaN	KL,MYL4,HSPB1
Phagosome Maturation	0.236	NaN	B2M,ACE
Aryl Hydrocarbon Receptor Signaling	0.234	NaN	CCND2,HSPB1
14-3-3-mediated Signaling	0.233	NaN	KL,PRKCD
p70S6K Signaling	0.232	NaN	KL,PRKCD
iNOS Signaling	0.229	NaN	LBP
Epithelial Adherens Junction Signaling	0.229	NaN	ACTA2,MYL4
P2Y Purigenic Receptor Signaling Pathway	0.228	NaN	KL,PRKCD
IL-9 Signaling	0.228	NaN	KL
3-phosphoinositide Degradation	0.222	NaN	PPP1R1B,PPP1R1C
Human Embryonic Stem Cell Pluripotency	0.221	NaN	KL,WNT4
Serotonin Degradation	0.214	NaN	ADH1C
D-myo-inositol-5-phosphate Metabolism	0.214	NaN	PPP1R1B,PPP1R1C
Ovarian Cancer Signaling	0.211	NaN	KL,WNT4
UVC-Induced MAPK Signaling	0.211	NaN	PRKCD
Amyloid Processing	0.211	NaN	CAPN11
Docosahexaenoic Acid (DHA) Signaling	0.205	NaN	KL
Unfolded protein response	0.205	NaN	Hspa1b
Type II Diabetes Mellitus Signaling	0.205	NaN	KL,PRKCD
OX40 Signaling Pathway	0.203	NaN	B2M
Molecular Mechanisms of Cancer	0.203	NaN	CCND2,KL,PRKCD,WNT4
GÎ±q Signaling	0.203	NaN	KL,PRKCD
Calcium-induced T Lymphocyte Apoptosis	0.203	NaN	PRKCD
Phospholipases	0.203	NaN	PAFAH1B3
Germ Cell-Sertoli Cell Junction Signaling	0.203	NaN	ACTA2,KL
autophagy	0.203	NaN	ACE
G-Protein Coupled Receptor Signaling	0.203	NaN	KL,CXCR2,Htr5b
Wnt/Î²-catenin Signaling	0.203	NaN	CDH3,WNT4
Ephrin A Signaling	0.203	NaN	KL
PCP pathway	0.203	NaN	WNT4
Melanoma Signaling	0.203	NaN	KL
Remodeling of Epithelial Adherens Junctions	0.203	NaN	ACTA2
Communication between Innate and Adaptive Immune Cells	0.203	NaN	B2M
Cell Cycle: G1/S Checkpoint Regulation	0.203	NaN	CCND2
Eicosanoid Signaling	0.203	NaN	PAFAH1B3
CNTF Signaling	0.203	NaN	KL
Pyridoxal 5'-phosphate Salvage Pathway	0.203	NaN	PRKCD
Role of Wnt/GSK-3Î² Signaling in the Pathogenesis of Influenza	0.203	NaN	WNT4
Role of IL-17A in Arthritis	0.203	NaN	KL
IL-10 Signaling	0.203	NaN	LBP
Lymphotoxin Î² Receptor Signaling	0.203	NaN	KL
EGF Signaling	0.203	NaN	KL
Role of PI3K/AKT Signaling in the Pathogenesis of Influenza	0.203	NaN	KL
Melatonin Signaling	0.203	NaN	PRKCD
IL-2 Signaling	0.203	NaN	KL
Basal Cell Carcinoma Signaling	0.203	NaN	WNT4
Crosstalk between Dendritic Cells and Natural Killer Cells	0.203	NaN	ACTA2
Endometrial Cancer Signaling	0.203	NaN	KL
Agrin Interactions at Neuromuscular Junction	0.203	NaN	ACTA2
Toll-like Receptor Signaling	0.203	NaN	LBP
Dopamine Receptor Signaling	0.203	NaN	PPP1R1B
Role of Macrophages, Fibroblasts and Endothelial Cells in Rheumatoid Arthritis	0.203	NaN	KL,PRKCD,WNT4
ErbB2-ErbB3 Signaling	0.203	NaN	KL
Hypoxia Signaling in the Cardiovascular System	0.203	NaN	UBE2L6
mTOR Signaling	0.203	NaN	KL,PRKCD
Role of MAPK Signaling in the Pathogenesis of Influenza	0.203	NaN	PAFAH1B3
IL-17A Signaling in Airway Cells	0.203	NaN	KL
Glioma Invasiveness Signaling	0.203	NaN	KL
Regulation of the Epithelial-Mesenchymal Transition Pathway	0.203	NaN	KL,WNT4
Cyclins and Cell Cycle Regulation	0.203	NaN	CCND2
Role of JAK1 and JAK3 in Î³c Cytokine Signaling	0.203	NaN	KL
CD40 Signaling	0.203	NaN	KL
Myc Mediated Apoptosis Signaling	0.203	NaN	KL
GM-CSF Signaling	0.203	NaN	KL
Osteoarthritis Pathway	0.203	NaN	CXCR2,RBP4
VDR/RXR Activation	0.203	NaN	PRKCD
Antiproliferative Role of Somatostatin Receptor 2	0.203	NaN	KL
BMP signaling pathway	0.203	NaN	SOSTDC1
LPS/IL-1 Mediated Inhibition of RXR Function	0.203	NaN	SLCO1A2,LBP
IL-15 Signaling	0.203	NaN	KL
Breast Cancer Regulation by Stathmin1	0.203	NaN	KL,PRKCD
GDNF Family Ligand-Receptor Interactions	0.203	NaN	KL
Neurotrophin/TRK Signaling	0.203	NaN	KL
Renal Cell Carcinoma Signaling	0.203	NaN	KL
IL-7 Signaling Pathway	0.203	NaN	KL
Non-Small Cell Lung Cancer Signaling	0.203	NaN	KL
Estrogen-Dependent Breast Cancer Signaling	0.203	NaN	KL
IL-17 Signaling	0.203	NaN	KL
Angiopoietin Signaling	0.203	NaN	KL
Oxidative Phosphorylation	0.203	NaN	NDUFA3
FcÎ³RIIB Signaling in B Lymphocytes	0.203	NaN	KL
Small Cell Lung Cancer Signaling	0.203	NaN	KL
CREB Signaling in Neurons	0.203	NaN	KL,PRKCD
CCR5 Signaling in Macrophages	0.203	NaN	PRKCD
FLT3 Signaling in Hematopoietic Progenitor Cells	0.203	NaN	KL
Neuregulin Signaling	0.203	NaN	PRKCD
Factors Promoting Cardiogenesis in Vertebrates	0.203	NaN	PRKCD
Salvage Pathways of Pyrimidine Ribonucleotides	0.203	NaN	PRKCD
JAK/Stat Signaling	0.203	NaN	KL
IL-4 Signaling	0.203	NaN	KL
Phospholipase C Signaling	0.203	NaN	PRKCD,MYL4
GABA Receptor Signaling	0.203	NaN	GABRA6
Î±-Adrenergic Signaling	0.203	NaN	PRKCD
Role of NFAT in Cardiac Hypertrophy	0.203	NaN	KL,PRKCD
cAMP-mediated signaling	0.203	NaN	CXCR2,Htr5b
PEDF Signaling	0.203	NaN	KL
FGF Signaling	0.203	NaN	KL
Apoptosis Signaling	0.198	NaN	CAPN11
PDGF Signaling	0.197	NaN	KL
Ceramide Signaling	0.193	NaN	KL
SAPK/JNK Signaling	0.193	NaN	KL
Opioid Signaling Pathway	0.193	NaN	PRKCD,POMC
Acute Myeloid Leukemia Signaling	0.193	NaN	KL
RANK Signaling in Osteoclasts	0.193	NaN	KL
Antioxidant Action of Vitamin C	0.193	NaN	PAFAH1B3
CDK5 Signaling	0.192	NaN	PPP1R1B
Prostate Cancer Signaling	0.189	NaN	KL
Protein Kinase A Signaling	0.189	NaN	PPP1R1B,PRKCD,MYL4
GÎ±s Signaling	0.184	NaN	Htr5b
Colorectal Cancer Metastasis Signaling	0.182	NaN	KL,WNT4
Telomerase Signaling	0.18	NaN	KL
UVA-Induced MAPK Signaling	0.18	NaN	KL
p38 MAPK Signaling	0.18	NaN	HSPB1
Chronic Myeloid Leukemia Signaling	0.18	NaN	KL
Mouse Embryonic Stem Cell Pluripotency	0.179	NaN	KL
T Cell Receptor Signaling	0.178	NaN	KL
Pancreatic Adenocarcinoma Signaling	0.175	NaN	KL
HIF1Î± Signaling	0.175	NaN	KL
G Beta Gamma Signaling	0.175	NaN	PRKCD
Sphingosine-1-phosphate Signaling	0.175	NaN	KL
Th1 Pathway	0.175	NaN	KL
Rac Signaling	0.175	NaN	KL
CD28 Signaling in T Helper Cells	0.174	NaN	KL
GÎ±i Signaling	0.174	NaN	CXCR2
Synaptic Long Term Potentiation	0.173	NaN	PRKCD
Role of Tissue Factor in Cancer	0.173	NaN	KL
