# Supplementary material for: Molecular pathway analysis towards understanding tissue vulnerability in spinocerebellar ataxia type 1
Source: eLife. 2018 Dec 3;7:e39981. doi: 10.7554/eLife.39981 (PMC6292693; doi:10.7554/eLife.39981)
Supplement: Supplementary file 2. [file elife-39981-supp2.xlsx]

## Sheet: Supplementary File 2
Supplementary File 2. 5 week old Atxn1 154Q/2Q KI inferior olive IPA predicted upstream regulators.
Upstream Regulator	Molecule Type	Predicted Activation State	Activation z-score	p-value of overlap	Target molecules in dataset
ESR1	ligand-dependent nuclear receptor	Activated	3.695	4.22e-14	ABCA4,ACE,ANO2,CA12,CENPF,CLDN1,CLDN2,CLIC6,COL8A1,DMP1,ENO1,ENPP2,FOLR1,GAL,IFITM3,IGF2,IGFBP2,KCNE2,KCNQ4,KL,LBP,LEPR,LGALS3BP,OTX2,PRKCD,PRLR,PRR32,RBP4,SLC13A4,SLC16A2,SLC4A5,SOSTDC1,STEAP1,SULF1,TC2N,TMEM72,TTR,WNT4
HTT	transcription regulator		0.431	1.18e-08	ACTA2,B2M,C2orf40,CA12,CCK,Cd24a,CLDN1,CLIC6,COL6A1,ENPP2,FOLR1,GPR88,Hspa1b,IGF2,KL,MYL4,NDUFA3,OTX2,PPP1R1B,PRKCD,RBP4,TRH
FGF2	growth factor		-0.41	9.12e-08	ACE,ACTA2,CCK,CCND2,COL1A1,DMP1,ELN,ENO1,ENPP2,FBN1,IGF2,IGFBP2,KL,MPZ,PRKCD
beta-estradiol	chemical - endogenous mammalian		0.753	5.6e-07	ACE,ACTA2,ADH1C,ANO2,CA12,CCND2,CLDN1,COL1A1,CRHR2,CSHL1,ENO1,ENPP2,FBN1,FOLR1,GAL,GPR88,Hspa1b,HSPB1,Htr5b,IGF2,IGFBP2,KRT18,KRT8,LEPR,LGALS3BP,MPZ,PLEKHA4,POMC,PPP1R1B,PRKCD,PRLR,TNNT2,TPH2,TTR
progesterone	chemical - endogenous mammalian		1.851	6.34e-07	ACE,ACTA2,CA12,CRH,ENPP2,EZR,GAL,IGFBP2,KCNG1,LEPR,MPZ,POMC,PRLR,RBP1,RBP4,STEAP1,TTR,WNT4
E. coli B4 lipopolysaccharide	chemical toxicant	Activated	3.422	1.73e-06	C2orf40,CLDN1,F5,FOLR1,IFITM3,Iigp1,KCNE2,KL,MDFIC,PPP1R1B,TTR,USP18
APP	other		1.32	1.85e-06	ACTA2,CA12,CCND2,CDH3,CLDN1,CXCR2,ELN,ENO1,ENPP2,FAP,FOLR1,HSPB1,IGF2,IGFBP2,KL,LBP,POU4F1,PRLR,TTR,USP18,XAF1
cyclic AMP	chemical - endogenous mammalian		0.306	1.94e-06	ACTA2,CCND2,CRH,IGF2,LGALS3BP,POMC,PPP1R1B,PRLR,RBP4,TRH,TRPV4
dexamethasone	chemical drug		0.84	2.55e-06	ACE,ACTA2,B2M,CA8,CCND2,COL1A1,COL4A3,COL6A1,CRH,CRHR2,CSHL1,DMP1,ELN,EZR,GABRA6,GAL,IFITM3,IGF2,IGFBP2,ITGB6,KL,KRT8,LBP,LGALS3BP,NPPC,POMC,RBP4,TRH,TTR,USP18
ERBB3	kinase		1.35	3.64e-06	ACTA2,CCND2,COL1A1,COL6A1,EZR,FBN1,IGF2
Cg	complex	Activated	2.233	4.41e-06	ACTA2,B2M,CCND2,DPT,ENPP2,GAL,IGFBP2,LEPR,LGALS3BP,PRLR,SLC5A7,STEAP1,WNT4
Growth hormone	group		1.216	4.8e-06	CCND2,CDH3,COL1A1,CRHR2,CSHL1,IGF2,IGFBP2,LEPR,PRLR,SLCO1A2
tretinoin	chemical - endogenous mammalian	Activated	2.427	5.09e-06	CA8,CCK,CCND2,CLDN1,COL1A1,COL4A3,CRH,CSHL1,ELN,ENPP2,HSPB1,IGF2,IGFBP2,KRT18,LBP,LEPR,LGALS3BP,OTX2,POMC,PPP1R1B,PRKCD,RBP1,RBP4,SLC16A2,TRH,UBE2L6,USP18,XAF1
choline	chemical - endogenous mammalian		-0.447	5.11e-06	COL8A1,ELN,IGF2,RBP4,SLC5A7
TGFB1	growth factor		1.037	8.09e-06	ACE,ACTA2,B2M,CALB2,CCND2,CD300A,CENPF,COL1A1,COL6A1,COL8A1,CRHR2,CXCR2,ELN,F5,FAP,FBN1,GAL,HSPB1,IGF2,IGFBP2,ITGB6,KCNG1,KRT18,KRT8,MPZ,POMC,POU4F1,PPP1R1B,TNNT2,WNT4
ZFHX3	transcription regulator			8.8e-06	IFITM3,LRRC17,POMC,RPL37,RPLP2,SLC5A7,TRH
CEBPB	transcription regulator		0.936	9.26e-06	ACTA2,ADH1C,CCND2,CDH3,COL1A1,CRH,IFITM3,KRT18,LBP,LEPR,POMC,PRKCD,PRLR
HAND2	transcription regulator		0.32	2.11e-05	CALB2,COL1A1,FAP,MYL4,TNNT2
SIX5	transcription regulator		1	2.9e-05	IGF2,KRT18,MDFI,WNT4
SKI	transcription regulator		0.225	2.9e-05	ACTA2,FAP,MPZ,PRX
DES	other			3e-05	ACE,KRT18,KRT8
chlorpyrifos	chemical toxicant			3e-05	CCK,CRH,GAL
EGFR	kinase		0.837	3.27e-05	ACTA2,CLDN2,COL1A1,COL6A1,COL8A1,FAP,FBN1,HSPB1,IGF2,IQUB,POMC,PPP1R1C
CNOT7	transcription regulator			4.16e-05	B2M,CLDN1,LGALS3BP,UBE2L6
IGF1	growth factor	Activated	2.215	4.87e-05	ACTA2,CCND2,COL1A1,CSHL1,ELN,IFITM3,IGF2,IGFBP2,LEPR,MPZ,PPP1R1B,PRLR,WNT4
PGR	ligand-dependent nuclear receptor		1.864	4.95e-05	CA12,COL6A1,CRH,EZR,GAL,KCNG1,KRT18,PRLR,STEAP1,WNT4
SNCA	enzyme		-0.563	5.99e-05	BHLHE22,CA12,CCK,CSHL1,EZR,Hspa1b,KCNG1,PRKCD,RBP4
ATP7A	transporter			6.34e-05	CCK,ELN,POMC
CR1L	other	Inhibited	-2	6.74e-05	COL1A1,COL6A1,COL8A1,FBN1
CPE	peptidase			6.74e-05	CCK,CSHL1,POMC,TRH
CTS-1027	chemical drug			6.77e-05	ACTA2,COL1A1
methoxamine	chemical drug			6.77e-05	CRH,POMC
fosinopril	chemical drug			6.77e-05	ACE,KL
NR4A1	ligand-dependent nuclear receptor		-1.963	7.1e-05	ACTA2,COL1A1,COL6A1,KRT18,KRT8,MPZ,POMC,SLC37A2
FOS	transcription regulator		-0.426	7.67e-05	CLDN2,COL1A1,COL6A1,COL8A2,CRH,ENO1,EZR,FBN1,KRT8,LGALS3BP,POMC,RBP1,WNT4,XAF1
NPY	other		0.361	7.82e-05	CRH,GAL,POMC,TRH
estrogen receptor	group		1.414	8.58e-05	CA12,CALB2,CCND2,CDH3,COL6A1,GAL,KRT18,KRT8,PRLR
OTX1	transcription regulator			8.67e-05	CSHL1,ENPP2,POMC
topiramate	chemical drug			8.67e-05	CRH,POMC,TRH
Ins1	other		-0.574	9.88e-05	ADH1C,CCK,COL1A1,CSHL1,IGF2,IGFBP2,LGALS3BP,MPZ,POMC,PRLR
OSM	cytokine		1.596	0.000109	ACE,ACTA2,B2M,CALB2,CCND2,CDH3,COL1A1,COL6A1,COL8A1,KCNG1,LBP,POMC,UBE2L6
IFNL1	cytokine	Activated	2.213	0.000115	IFITM3,LGALS3BP,UBE2L6,USP18,XAF1
forskolin	chemical toxicant		-1.673	0.000121	ACE,ACTA2,CCK,CCND2,COL1A1,CRH,CSHL1,EZR,GAL,IGF2,KRT18,MPZ,POMC,TRH,USP18
SFRP1	transmembrane receptor		1	0.000134	ACTA2,COL1A1,KRT18,PRLR
LAMC1	other			0.000148	ACTA2,IGF2,MYL4
tyrphostin AG 1478	chemical - kinase inhibitor		-1.342	0.000158	ACE,COL8A1,ELN,FAP,FBN1
Histone h3	group			0.000159	B2M,CCND2,CRH,CSHL1,IFITM3,IGFBP2,MPZ,OTX2,PRLR,STXBP2,USP18,VAMP8
IL6R	transmembrane receptor		0.254	0.000171	CCK,COL1A1,GAL,IGF2,TRH
JAK1/2	group		-1.342	0.000171	BHLHE22,CA12,CCK,CSHL1,KCNG1
LHX1	transcription regulator		1.633	0.000179	CLDN2,KL,OTX2,RBM47,SOSTDC1,TRH
INHA	growth factor		-0.059	0.000189	ACTA2,CCND2,COL6A1,KRT18,KRT8,PRLR
ENTPD5	enzyme			0.000202	COL1A1,PRKCD
CSRP3	other			0.000202	KRT18,KRT8
CLDN4	transmembrane receptor			0.000202	CLDN1,SLC31A1
STAT3	transcription regulator		0.475	0.000203	ACTA2,CCND2,COL1A1,CXCR2,IFITM3,ITGB6,LBP,LEPR,POMC,TRH,TRIM5,USP18,XAF1
TNF	cytokine		0.079	0.000204	ACE,ACTA2,B2M,CA12,CCK,CCND2,CDH3,COL1A1,COL4A3,CRH,CXCR2,ENPP2,FAT2,IGF2,IGFBP2,ITGB6,KL,KRT18,KRT8,LBP,POMC,PRKCD,PRLR,RBP1,SLC16A2,STAC
LRP6	transmembrane receptor		-1.98	0.000214	ACTA2,KRT18,LEPR,PRLR
corticosterone	chemical - endogenous mammalian		1.413	0.000222	CCK,CRH,CSHL1,POMC,TPH2,TRH
POU4F1	transcription regulator		-0.074	0.000222	CALB2,CLIC6,GAL,Htr5b,POU4F1,PPP1R1C
PCSK1	peptidase			0.000233	CCK,CSHL1,POMC
cholic acid	chemical - endogenous mammalian		1.372	0.000245	ACE,KRT18,KRT8,RBP1,TRH
fluoxetine	chemical drug		1.387	0.000263	CRH,POMC,PPP1R1B,TPH2,TRH
SP1	transcription regulator		0.952	0.000288	ACTA2,CCND2,COL1A1,COL8A1,EZR,Hspa1b,IFITM3,IGF2,KRT18,PRKCD,PRLR,SLC31A1,TRH
baicalin	chemical - endogenous non-mammalian		0.927	0.000293	ACE,COL1A1,RBP1,TRH
Laminin (complex)	complex			0.000293	ACTA2,COL1A1,IGF2,MYL4
BMP7	growth factor		0.497	0.000301	ACTA2,COL1A1,IGF2,POMC,SOSTDC1,SULF1
MYOCD	transcription regulator		0.932	0.000321	ACTA2,COL1A1,FAP,MYL4,TNNT2
LEP	growth factor		-0.204	0.000338	ACTA2,CCK,COL1A1,CRH,CRHR2,GAL,IGFBP2,LEPR,NPPC,POMC,TRH
lipopolysaccharide	chemical drug		0.623	0.000379	ACE,ACTA2,CCND2,Cd24a,CLDN1,COL1A1,COL6A1,CRH,CRHR2,CSHL1,CXCR2,ENO1,ENPP2,FBN1,HSPB1,Iigp1,LBP,LGALS3BP,NPPC,POMC,SLC16A2,STXBP2,TNNT2,USP18,XAF1
ZNF106	other		1	0.000391	HSPB1,IFITM3,MPZ,PRX
ARX	transcription regulator			0.000402	CALB2,CCK
Nppb	other			0.000402	ACE,COL1A1
CH-223191	chemical reagent			0.000402	ACTA2,COL1A1
PDGFRbeta-recognizing cyclic peptide	chemical reagent			0.000402	ACTA2,COL1A1
GATA4	transcription regulator		0.449	0.000426	CLDN1,CLDN2,COL1A1,FAP,MYL4,OTX2,TNNT2
Insulin	group		0.343	0.000437	COL1A1,CRH,IGF2,IGFBP2,LEPR,LGALS3BP,POMC,PRKCD,RBP4,WNT4
HRAS	enzyme		0.557	0.000448	B2M,CCND2,CDH3,COL1A1,ELN,HSPB1,Ifi27,IGF2,KRT18,LRRC17,PAFAH1B3,PRKCD,RPL37
Brd4	kinase		1.982	0.000468	ACTA2,COL1A1,COL4A3,COL8A1
KRAS	enzyme	Inhibited	-2.804	0.000477	B2M,CDH3,COL1A1,ELN,ENO1,FBN1,HSPB1,IFITM3,IGF2,IGFBP2,PPP1R1C,PRKCD
ISL1	transcription regulator		-0.277	0.000493	CALB2,CLIC6,GAL,POU4F1,PPP1R1C
VDR	transcription regulator			0.000502	ACE,ACTA2,COL1A1,CSHL1,KL,TPH2
RARA	ligand-dependent nuclear receptor		0.281	0.000519	ADH1C,CA12,CENPF,CRH,CSHL1,LGALS3BP,RBP1,SLC16A2,TRH
Ifnar	group	Activated	2.236	0.000523	B2M,IFITM3,UBE2L6,USP18,XAF1
EGR1	transcription regulator		0.246	0.000566	ACE,ACTA2,CCND2,COL1A1,CSHL1,IGF2,WNT4
WNT1	cytokine	Activated	2.213	0.000572	ACTA2,CALB2,CCND2,ENPP2,IGF2,OTX2
halofuginone	chemical drug			0.000597	Cd24a,COL1A1,ELN,FBN1,LGALS3BP,PRLR
CDX1	transcription regulator			0.000654	CCK,CCND2,CLDN1,CLDN2
CRHR2	g-protein coupled receptor			0.000658	CRH,RBP4,TPH2
Laminin2	complex			0.000666	ACTA2,DMP1
Cathepsin	group			0.000666	ACTA2,CCND2
NACA	transcription regulator			0.000666	COL1A1,DMP1
KCNMA1	ion channel			0.000666	CRH,POMC
KCTD11	other			0.000666	CCND2,IGF2
RAD51C	enzyme			0.000666	KRT18,KRT8
SF1	transcription regulator			0.000666	ACTA2,COL1A1
emricasan	chemical drug			0.000666	ACTA2,COL1A1
WISP2	growth factor	Activated	2	0.000707	ACTA2,CLDN1,KRT18,KRT8
PD98059	chemical - kinase inhibitor		1.428	0.000718	ACE,ACTA2,CCK,CCND2,CDH3,COL1A1,CRH,ELN,ENO1,IGF2,KRT8,POMC
IGF1R	transmembrane receptor	Activated	2.204	0.00073	ACTA2,CD300A,COL1A1,CSHL1,IGF2,IGFBP2,NDUFA3,SLC16A2
CCND1	transcription regulator	Activated	2.236	0.000755	CCND2,CENPF,CLIC6,COL1A1,ENO1,ENPP2,HSPB1,ITGB6,PBLD
CTNNB1	transcription regulator		1.941	0.000777	ACTA2,C2orf40,CCND2,CLDN2,COL1A1,ENPP2,IGF2,IGFBP2,MPZ,MYL4,PRX,RBP4,TRH,WNT4,XAF1
BIRC5	other			0.000824	COL1A1,COL8A1,DPT,FBN1
PRL	cytokine		1.524	0.000837	B2M,COL1A1,CRH,ENO1,IGF2,PRLR,USP18,XAF1
PTK2	kinase			0.000887	ACTA2,COL1A1,KRT18,KRT8
VCAN	other		-0.557	0.000894	ELN,ENPP2,LBP,RBP1,WNT4,XAF1
KLF4	transcription regulator		0.864	0.000907	ACTA2,CCND2,COL1A1,COL8A1,IFITM3,OTX2,POU4F1,USP18
RNA polymerase II	complex			0.000907	B2M,CA12,CCND2,CSHL1,ENO1,POMC,PRLR,TNNT2
CYP11A1	enzyme			0.000994	CRH,POMC
ITGA11	other			0.000994	ACTA2,CSHL1
SMARCA4	transcription regulator		1.976	0.00102	ACE,ACTA2,CALB2,CCDC153,COL1A1,FOLR1,IFITM3,KRT18,MYL4,RBP1,TNNT2,TTR
DKK1	growth factor		0.762	0.0011	ACTA2,COL1A1,KRT18,PRLR
SFN	other			0.00111	KRT18,KRT8,PPP1R1B
deoxynivalenol	chemical toxicant			0.00111	CLDN1,CLDN2,FBN1
TBX5	transcription regulator		0.187	0.00117	COL1A1,FAP,MYL4,TNNT2
EFNA1	other			0.00117	CLDN2,ITGB6,KRT18,TRIM5
ERK1/2	group		-0.462	0.0013	B2M,CCK,CCND2,COL1A1,ENO1,EZR,LEPR,POMC
estrogen	chemical drug		0.277	0.00133	CCK,COL1A1,CRH,GAL,Ifi27,IGF2,IGFBP2,PRLR
NR4A3	ligand-dependent nuclear receptor		-1.993	0.00134	CCND2,COL1A1,COL6A1,POMC
TFIIA	complex			0.00138	CCND2,CSHL1
CARTPT	other			0.00138	CRH,TRH
LHX3	transcription regulator			0.00138	CSHL1,POMC
phorbol myristate acetate	chemical drug		0.47	0.00144	ACE,CA8,CCND2,CLDN1,CRH,CSHL1,CXCR2,EZR,FBN1,GAL,IGF2,IGFBP2,LEPR,MPZ,POMC,POU4F1,PRKCD,TRH
IgG	complex		-1.633	0.00149	B2M,CCND2,EZR,HSPB1,IFITM3,KRT18
IL6	cytokine		0.69	0.00149	CCK,CLDN2,COL1A1,CRH,ENPP2,GAL,IFITM3,IGF2,KRT18,KRT8,LBP,POMC,TTR
bisindolylmaleimide I	chemical - kinase inhibitor		-1.665	0.0015	ACE,CCND2,CLDN1,PRKCD,TNNT2
IFNAR2	transmembrane receptor			0.00155	UBE2L6,USP18,XAF1
vitamin A	chemical - endogenous mammalian			0.00155	CSHL1,KCNG1,RBP1
OTX2	transcription regulator			0.00161	COL8A1,ENPP2,POMC,TTR
Interferon alpha	group	Activated	2.875	0.00162	B2M,CCND2,ENPP2,Ifi27,IFITM3,POMC,TRIM5,UBE2L6,USP18
LEPR	transmembrane receptor		0.686	0.00165	ACTA2,COL1A1,CSHL1,LEPR,POMC,TRH
rottlerin	chemical toxicant		-0.882	0.00171	CLDN1,COL1A1,MPZ,PRKCD
4-(2-aminoethyl)benzenesulfonylfluoride	chemical - protease inhibitor			0.00172	COL1A1,DMP1,ENPP2
WNT5B	other			0.00184	ACTA2,COL1A1
Saa3	other			0.00184	COL1A1,DMP1
SRD5A1	enzyme			0.00184	CLDN1,CLDN2
8-hydroxy-2-(di-n-propylamino)tetralin	chemical reagent			0.00184	CCK,POMC
AGT	growth factor		0.979	0.00197	ACE,ACTA2,ADH1C,CCND2,COL1A1,COL6A1,Hspa1b,HSPB1,KL,LEPR
IFNG	cytokine		1.071	0.00197	ACTA2,B2M,CALB2,CCND2,Cd24a,COL1A1,ELN,ENO1,HSPB1,IFITM3,Iigp1,LGALS3BP,POMC,PPP1R1B,PRKCD,TRH,UBE2L6,USP18,XAF1
TRH	other			0.00209	POMC,PRLR,TRH
Tnf (family)	group		-1	0.00227	CLDN2,CRH,ENPP2,KL,POMC
asoprisnil	chemical drug			0.0023	IGFBP2,RBP4,WNT4
sorafenib	chemical drug			0.0023	ACTA2,CCND2,COL1A1
GBX2	transcription regulator			0.00235	ENPP2,OTX2
GREM1	other			0.00235	COL1A1,ELN
RFX5	transcription regulator			0.00235	B2M,COL1A1
alprazolam	chemical drug			0.00235	CRH,GABRA6
TAPI-1	chemical - protease inhibitor			0.00235	CXCR2,LEPR
aurothioglucose	chemical drug			0.00235	LEPR,POMC
NOTCH1	transcription regulator		0.914	0.00235	ACTA2,CCND2,COL1A1,IGFBP2,KRT8,MPZ,WNT4
zinc	chemical drug		1.131	0.00241	CCK,COL1A1,ENO1,IGF2
HOXA10	transcription regulator		-1.633	0.00241	ENPP2,KRT18,LEPR,PRKCD,RBP1,WNT4
medroxyprogesterone acetate	chemical drug		0.6	0.00246	CENPF,CLDN1,COL4A3,POMC,WNT4
SNAI1	transcription regulator		-1.491	0.00246	CCND2,CLDN1,COL1A1,KRT18,KRT8
EIF2AK2	kinase		1	0.00254	Hspa1b,LGALS3BP,UBE2L6,USP18
Alpha catenin	group	Inhibited	-2.191	0.00265	COL1A1,COL6A1,ELN,IGF2,IGFBP2
Bvht	other	Activated	2	0.00268	ACTA2,IGF2,MYL4,TNNT2
dihydrotestosterone	chemical - endogenous mammalian		1.781	0.00282	ADH1C,B2M,CCND2,COL6A1,ELN,ENO1,HSPB1,IGFBP2,POMC,RPLP2,WNT4
ZFP57	transcription regulator			0.00292	IGF2,MPZ
EIF4G2	translation regulator			0.00292	CCND2,IGF2
LBP	transporter			0.00292	CXCR2,LBP
IAPP	other			0.00292	LEPR,POMC
S100P	other			0.00292	KRT18,KRT8
toremifene	chemical drug			0.00292	IGF2,PRLR
allopregnanolone	chemical - endogenous mammalian			0.00292	CRH,POMC
IFNA2	cytokine	Activated	2.444	0.00297	B2M,IFITM3,LGALS3BP,UBE2L6,USP18,XAF1
JAG1	growth factor			0.00297	ACTA2,COL1A1,WNT4
OLR1	transmembrane receptor			0.00297	ACE,CXCR2,RBP1
thioacetamide	chemical toxicant			0.00302	ACTA2,Cd24a,COL1A1,ELN,FBN1,LGALS3BP,PRLR
hydrocortisone	chemical - endogenous mammalian		-0.391	0.00307	CCND2,CRH,CSHL1,EZR,PRLR
SMAD7	transcription regulator		-0.794	0.00319	ACTA2,ADH1C,COL1A1,COL6A1,KRT8
GHR	transmembrane receptor			0.00323	CSHL1,IGFBP2,PRLR
KDM5B	transcription regulator		-0.132	0.0033	CLDN1,GAL,IGFBP2,LGALS3BP,PRLR
TGFBR2	kinase		-0.537	0.00343	ACTA2,COL1A1,GAL,KRT18,KRT8,POU4F1
RETNLB	other		1.982	0.00344	ACTA2,COL1A1,ELN,FAP
sirolimus	chemical drug		-1.012	0.00346	ACTA2,B2M,CCND2,COL1A1,ENO1,IGF2,KL,LEPR,MPZ,RPL37
MED13	transcription regulator			0.00349	ELN,ENO1,SLC37A2
POU4F2	transcription regulator			0.00349	BHLHE22,OTX2,POU4F1
FGFR2	kinase		1.172	0.00354	CCND2,CLIC6,COL1A1,IGF2,TTR
6-formylindolo[3,2-b]carbazole	chemical reagent			0.00355	ACTA2,COL1A1
LIMA1	other			0.00355	KRT18,KRT8
AIF1	other			0.00355	ACTA2,COL1A1
vatalanib	chemical drug			0.00355	ACTA2,COL1A1
perindopril	chemical drug			0.00355	ACE,ACTA2
tetrathiomolybdate	chemical drug			0.00355	ACTA2,COL1A1
cytochalasin D	chemical toxicant			0.00377	ACTA2,CXCR2,TRPV4
GLI1	transcription regulator		0.861	0.00382	CCND2,Cd24a,COL1A1,EZR,IGF2,POMC
AKT1	kinase		0.92	0.0039	ACTA2,CCND2,COL8A1,ENO1,EZR,IGF2,PPP1R1B
haloperidol	chemical drug			0.00396	CRH,POMC,PPP1R1B,SLC5A7
BMP2	growth factor		1.099	0.00404	ACTA2,COL1A1,DMP1,POMC,SOSTDC1,WNT4
STAR	transporter			0.00424	CRH,POMC
PMP22	other			0.00424	MPZ,PRX
MDK	growth factor			0.00424	ACE,ACTA2
PRDM8	transcription regulator			0.00424	BHLHE22,CALB2
NHLH2	transcription regulator			0.00424	POMC,TRH
NPY2R	g-protein coupled receptor			0.00424	CSHL1,POMC
PCSK2	peptidase			0.00424	CCK,POMC
PITX1	transcription regulator			0.00424	CSHL1,POMC
amlodipine	chemical drug			0.00424	COL1A1,ENO1
SRF	transcription regulator		1.411	0.00424	ABCA4,ACTA2,CLDN1,EZR,LEPR,MYL4,SOSTDC1,TNNT2
IRF7	transcription regulator	Activated	2.201	0.00449	IFITM3,TRIM5,UBE2L6,USP18,XAF1
NKX2-3	transcription regulator		-1.633	0.00449	ACTA2,PLEKHA4,TRIM5,UBE2L6,USP18,XAF1
IL1B	cytokine		-0.21	0.00449	ACTA2,B2M,Cd24a,COL1A1,CRH,ELN,ENPP2,HSPB1,LBP,POMC,PRKCD,TRH,UBE2L6,USP18
TMEM173	other			0.00467	CALB2,PLEKHA4,USP18
NCOR2	transcription regulator			0.00467	CRH,POMC,TRH
dimethylnitrosamine	chemical toxicant			0.00467	ACTA2,COL1A1,IGF2
POMC	other		-0.076	0.00495	CRH,IGF2,POMC,TRH
picropodophyllin	chemical drug			0.00498	CCND2,IFITM3
GSX2	transcription regulator			0.00498	PPP1R1B,RBP1
RYR2	ion channel			0.00498	COL8A1,KRT8
KLF9	transcription regulator			0.00498	CALB2,COL1A1
CDH2	other			0.00498	ACTA2,KCNE2
SMPD1	enzyme			0.00498	ACTA2,COL1A1
naltrindole	chemical drug			0.00498	IGF2,IGFBP2
CDKN1A	kinase		0.957	0.0051	ACTA2,CENPF,FAT2,KRT18,LGALS3BP,WNT4
candesartan	chemical drug			0.00535	ACE,CRH,POMC
HNRNPA2B1	other			0.00542	CA12,CLDN1,IGFBP2,LEPR,WNT4
MYCN	transcription regulator		-1.546	0.00552	B2M,CCND2,COL1A1,COL8A1,FBN1,RPL37,RPLP2
bosentan	chemical drug			0.00578	ACTA2,EZR
DNAJC3	other			0.00578	CA8,CALB2
metyrapone	chemical drug			0.00578	CRH,POMC
HMGA1	transcription regulator		-0.447	0.00594	ACTA2,B2M,CCND2,COL1A1,TRH
CTGF	growth factor		1.981	0.00608	COL1A1,COL8A1,ENO1,IGF2
JUN	transcription regulator		1.639	0.0062	CCND2,CLDN2,COL1A1,CRH,EZR,IGFBP2,LBP,MPZ,WNT4
hydrogen peroxide	chemical - endogenous mammalian		1.478	0.0064	ACE,ACTA2,COL1A1,ELN,ENPP2,EZR,Hspa1b,WNT4,XAF1
ITGA5	transmembrane receptor			0.00646	ENPP2,IGF2,IGFBP2
PTH	other		1.091	0.00649	COL1A1,DMP1,KL,PPP1R1B,WNT4
KDM1A	enzyme		-1.091	0.00658	CCND2,COL1A1,KRT18,KRT8
PDGFRA	kinase			0.00663	ACTA2,COL1A1
DDR1	kinase			0.00663	COL1A1,ELN
KLF2	transcription regulator			0.00668	ACE,ELN,IGF2,LBP,LEPR
TP53	transcription regulator		1.052	0.00672	ACE,ACTA2,CCND2,CDH3,CENPF,COL1A1,CSHL1,CXCR2,ENPP2,EZR,F5,FAT2,HSPB1,IGF2,IGFBP2,KCNG1,KRT18,KRT8,LRRC17,MYL4,XAF1
cardiotoxin	chemical - other			0.00708	B2M,CCND2,EZR,IGF2,STXBP2
indomethacin	chemical drug		1.698	0.00714	CLDN1,CRH,IFITM3,KRT8,POMC,PRLR
IL11	cytokine			0.00727	EZR,LBP,POMC
SIM1	transcription regulator		-0.816	0.00731	CALB2,CDH3,CRH,GABRA6,Iigp1,TRH
dopamine	chemical - endogenous mammalian			0.00738	CCK,FOLR1,POMC,PPP1R1B
norepinephrine	chemical - endogenous mammalian		-0.197	0.00749	Cd24a,CRH,POMC,RBP4,TC2N
DDX25	enzyme			0.00754	ACE,DGCR8
TOR1A	enzyme			0.00754	CA8,CALB2
GNRH1	other			0.0077	CSHL1,PRKCD,RPLP2
SB-431542	chemical reagent		-1.131	0.00794	COL1A1,FAP,GAL,KRT18
NKX3-1	transcription regulator			0.00814	CA12,CA8,STEAP1
SNAI2	transcription regulator			0.00814	CLDN1,COL1A1,KRT18
TRIM24	transcription regulator		-1.982	0.00824	FBN1,Iigp1,LGALS3BP,USP18
buspirone	chemical drug			0.00826	POMC
Pde1	group			0.00826	CRH
1-oleoyl-lysophosphatidic acid	chemical - endogenous mammalian			0.00826	ENPP2
TRIM72	enzyme			0.00826	ACTA2
DNAJ	group			0.00826	ENPP2
avobenzone	chemical drug			0.00826	COL1A1
Prl7d1	cytokine			0.00826	PRLR
SLV320	chemical drug			0.00826	COL1A1
SERPINA6	other			0.00826	POMC
LMAN1	other			0.00826	F5
BAHD1	other			0.00826	IGF2
POU5F2	transcription regulator			0.00826	CRH
ASB4	transcription regulator			0.00826	POMC
GPX6	enzyme			0.00826	PPP1R1B
Tas2r103	other			0.00826	TRH
TRAM2	other			0.00826	COL1A1
mineral trioxide aggregate	chemical drug			0.00826	DMP1
LOXL1	enzyme			0.00826	ELN
MYLPF	other			0.00826	ACTA2
OTP	transcription regulator			0.00826	CRH
TSTA3	enzyme			0.00826	ACTA2
PHIP	other			0.00826	CCND2
EAF1	transcription regulator			0.00826	WNT4
RBP7	other			0.00826	RBP1
AVPR1B	g-protein coupled receptor			0.00826	POMC
ITIH5	other			0.00826	ACTA2
OMP	other			0.00826	CCK
PSMC4	peptidase			0.00826	CCND2
KIF1B	transporter			0.00826	XAF1
PSMA2	peptidase			0.00826	CCND2
CRYM	enzyme			0.00826	CSHL1
MAP7	other			0.00826	TRPV4
TBX19	transcription regulator			0.00826	POMC
RXFP1	g-protein coupled receptor			0.00826	ACTA2
MAPK6	kinase			0.00826	IGF2
CORT-108297	chemical reagent			0.00826	CRH
AZIN1	enzyme			0.00826	ACTA2
HIST1H4B	other			0.00826	Hspa1b
PSMD6	enzyme			0.00826	CCND2
FR 49175	chemical toxicant			0.00826	PAFAH1B3
tetrabenazine	chemical drug			0.00826	PPP1R1B
hemicholinium 3	chemical reagent			0.00826	SLC5A7
phytosphingosine	chemical - endogenous non-mammalian			0.00826	CLDN1
dextrorphan	chemical - endogenous mammalian			0.00826	POMC
4-hydroxymercuribenzoate	chemical - protease inhibitor			0.00826	COL1A1
3,3',5-triiodothyroacetic acid	chemical - endogenous mammalian			0.00826	TRH
fucose	chemical - endogenous mammalian			0.00826	ACTA2
mannitol	chemical - endogenous mammalian			0.00849	COL1A1,TRPV4
triclosan	chemical drug			0.00849	ACTA2,COL1A1
LMX1B	transcription regulator			0.00849	COL4A3,NDUFA3
MBP	other			0.00849	CD300A,LEPR
ITGA2	transmembrane receptor			0.00849	COL1A1,CSHL1
DBP	transcription regulator			0.00849	ADH1C,CSHL1
naloxone	chemical drug			0.00849	CRH,POMC
sunitinib	chemical drug			0.00907	CCND2,COL6A1,COL8A1
HSF1	transcription regulator		-1.271	0.0093	B2M,Hspa1b,HSPB1,TTR,XAF1
ADCYAP1	other		0.289	0.00932	CRH,CSHL1,ENPP2,KRT8,POMC,PPP1R3B
SRC	kinase		0.283	0.00948	CCND2,ENO1,KRT18,PRKCD
SPARC	other		-0.655	0.00948	CDH3,CLDN1,COL1A1,TRIM5
FZD8	g-protein coupled receptor			0.0095	ACTA2,COL1A1
ITGA6	transmembrane receptor			0.0095	CCND2,ENPP2
TERF2IP	other			0.0095	Ifi27,IGF2
NR5A1	ligand-dependent nuclear receptor			0.00956	GAL,LEPR,POMC
TBP	transcription regulator			0.00956	COL1A1,CSHL1,IGF2
RELA	transcription regulator		-1.181	0.00979	ACTA2,B2M,COL1A1,ELN,IGFBP2,KRT18,KRT8,PRKCD
BRCA1	transcription regulator		-1.067	0.0098	Cd24a,CDH3,ENPP2,EZR,HSPB1
8-bromo-cAMP	chemical reagent		-1.195	0.0101	ACE,CRH,IGF2,KRT8,POMC
HIC1	transcription regulator			0.0101	ACTA2,ANO2,CA12
LMNA	other			0.0101	ACTA2,C2orf40,COL1A1,COL8A1,KRT18,MYL4
BDNF	growth factor		1.46	0.0102	CALB2,CCND2,MYL4,POMC,PPP1R1B,SOSTDC1,TRH
peoniflorin	chemical drug			0.0106	ENO1,PPP1R1B
IGF2BP1	translation regulator			0.0106	COL1A1,IGF2
MLX	transcription regulator			0.0106	IGF2,LGALS3BP
IGFBP5	other			0.0106	COL1A1,MPZ
tamibarotene	chemical drug			0.0106	LEPR,SLC16A2
CLDN7	other		-1.982	0.0108	CA12,F5,SOSTDC1,UBE2L6
MAP2K1	kinase		1.172	0.0108	ACTA2,CLDN2,COL1A1,ENO1,MPZ
decitabine	chemical drug		1.217	0.011	B2M,CCND2,CDH3,COL1A1,IGFBP2,KRT18,KRT8,LEPR,RPL37
Ca2+	chemical - endogenous mammalian		-0.372	0.011	ACTA2,CCK,CCND2,COL1A1,KCNG1,KRT8
erlotinib	chemical drug			0.0111	COL8A1,FAP,FBN1
IL10RA	transmembrane receptor		1.134	0.0113	ADH1C,Cd24a,CLIC6,DPT,FBN1,Iigp1,TTR
HIF1A	transcription regulator		1.225	0.0114	ACTA2,CLDN1,ENO1,HSPB1,IGF2,IGFBP2,KRT18,SULF1
Vegf	group		1.195	0.0115	ACE,ACTA2,CENPF,CLDN1,COL4A3,CXCR2,ELN,ENPP2,PPP1R1B
EOMES	transcription regulator		0	0.0116	ACTA2,BHLHE22,CCK,FREM1
HNF1B	transcription regulator			0.0116	CLDN1,ITGB6,SULF1,TTR
estradiol benzoate	chemical drug			0.0117	CCK,CSHL1,RBP4
PPP1R13L	transcription regulator			0.0117	CCND2,CLDN1
mir-21	microrna		0.901	0.0119	ACTA2,COL1A1,ELN,Iigp1,LEPR,UBE2L6
NEUROG1	transcription regulator			0.0122	CCND2,FAP,SULF1
IRF5	transcription regulator			0.0122	COL1A1,IFITM3,UBE2L6
tetrodotoxin	chemical drug			0.0128	B2M,GABRA6
Fibrin	complex			0.0128	ACTA2,KRT18
oxymatrine	chemical drug			0.0128	ACE,CLDN1
GHRH	other			0.0128	CSHL1,LEPR
SSTR2	g-protein coupled receptor			0.0128	CSHL1,POMC
acetylcholine	chemical - endogenous mammalian			0.0128	CRH,POMC
aldosterone	chemical - endogenous mammalian		1.32	0.0131	ACE,COL1A1,ELN,KL
RXRA	ligand-dependent nuclear receptor			0.0132	ADH1C,COL1A1,CSHL1,RBP1,SLC16A2,TRH
JAK2	kinase			0.0135	ACE,CCND2,F5,RBP1
MAPK1	kinase		-1.89	0.0136	ADH1C,DMP1,IFITM3,LGALS3BP,TRIM5,UBE2L6,USP18
BMP4	growth factor	Activated	2.166	0.0138	ACTA2,ITGB6,POMC,SLC13A4,SULF1
wortmannin	chemical - kinase inhibitor	Inhibited	-2.207	0.0138	ACTA2,CCND2,COL1A1,CSHL1,EZR
ESR2	ligand-dependent nuclear receptor		0.447	0.0139	ANO2,CA12,CLDN1,COL1A1,ENPP2,KRT8,RBP4,SLC5A7
Stat3-Stat3	complex			0.014	LBP,POMC
TEAD1	transcription regulator			0.014	ACTA2,TNNT2
SEMA7A	transmembrane receptor			0.014	COL1A1,ELN
NPR1	enzyme			0.014	ACE,COL1A1
MYOD1	transcription regulator		1.969	0.0141	ACTA2,ENPP2,IGF2,MYL4,TNNT2
WNT3A	cytokine		1.387	0.0142	ACTA2,C2orf40,CCND2,CD300A,COL1A1,LRRC17
MEF2C	transcription regulator		0.159	0.0143	COL1A1,FAP,MYL4,TNNT2
WNT5A	cytokine		0	0.0143	CCK,COL1A1,ENPP2,PRLR
deferoxamine	chemical drug		-0.555	0.0144	CCND2,CD300A,ELN,ENO1,IGFBP2
tacrolimus	chemical drug			0.0144	CALB2,COL1A1,CSHL1,F5,GABRA6
HNF1A	transcription regulator	Activated	2.15	0.0145	ADH1C,CLDN2,CRH,CSHL1,FOLR1,LBP,PRLR,TTR
FAS	transmembrane receptor	Inhibited	-2	0.0146	ACTA2,COL1A1,COL6A1,COL8A1,CXCR2,F5,FBN1
CDK4/6	group			0.0146	CLIC6,ENO1,HSPB1
ascorbic acid	chemical - endogenous mammalian			0.0146	DMP1,IGFBP2,PRKCD
EDN1	cytokine		0.83	0.0148	ACTA2,EZR,LEPR,POMC,PRKCD
cocaine	chemical drug		-0.152	0.0148	BTAF1,GABRA6,POMC,PPP1R1B,TRH
ADORA2A	g-protein coupled receptor		0	0.0148	Cd24a,COL6A1,IFITM3,PPP1R1B
TSC2	other			0.0148	CCND2,HSPB1,IFITM3,VAMP8
spironolactone	chemical drug			0.0153	ACE,COL1A1,KL
SKP2	enzyme			0.0153	CCND2,USP18
CIITA	transcription regulator			0.0153	B2M,COL1A1
CTSS	peptidase			0.0153	COL4A3,PRKCD
mir-29	microrna			0.0159	CLDN1,COL1A1,ELN
8-bromo-cyclic ADP-ribose	chemical reagent			0.0165	COL1A1
1alpha,25-dihydroxy-previtamin D3	chemical reagent			0.0165	PRKCD
ARHGEF12	other			0.0165	ACTA2
PKAr	group			0.0165	CCK
COLGALT1	enzyme			0.0165	COL1A1
LPAR5	g-protein coupled receptor			0.0165	CCK
CLCF1	cytokine			0.0165	POMC
Pde3	group			0.0165	CRH
LCTL	enzyme			0.0165	KL
lauroylcarnitine	chemical - endogenous mammalian			0.0165	CLDN1
SUCO	other			0.0165	COL1A1
ruxolitinib	chemical drug			0.0165	COL1A1
dibromoacetic acid	chemical toxicant			0.0165	IGF2
NPBWR1	g-protein coupled receptor			0.0165	POMC
ACTC1	enzyme			0.0165	ACTA2
SYMPK	other			0.0165	CLDN2
ARID5B	transcription regulator			0.0165	ACTA2
SLC20A1	transporter			0.0165	CSHL1
CRHBP	other			0.0165	CRH
GNAZ	enzyme			0.0165	POMC
ATG12	other			0.0165	MPZ
H19	other			0.0165	IGF2
CCG-1423	chemical reagent			0.0165	ACTA2
CREB5	transcription regulator			0.0165	CRH
SERP1	other			0.0165	CSHL1
ST3GAL4	enzyme			0.0165	CSHL1
SCG5	other			0.0165	POMC
DDX20	transcription regulator			0.0165	IGF2
3-(p-methoxy)phenyl-1,4-benzoxazine	chemical reagent			0.0165	COL1A1
CLDN3	transmembrane receptor			0.0165	SLC31A1
WASF1	other			0.0165	EZR
LHX4	transcription regulator			0.0165	CSHL1
E-c-HDMAPP	chemical reagent			0.0165	CCND2
polyethylene glycol	chemical drug			0.0165	CCK
temocapril	chemical reagent			0.0165	ACE
pyridoxal phosphate	chemical - endogenous mammalian			0.0165	COL1A1
isoflurophate	chemical drug			0.0165	POMC
GABA-A receptor	complex			0.0165	MPZ
LFM-A13	chemical - kinase inhibitor			0.0165	CCND2
palmitoylcarnitine	chemical - endogenous mammalian			0.0165	CLDN1
3,4-dihydroxybenzaldehyde	chemical - endogenous non-mammalian			0.0165	CCND2
Ro31-8425	chemical - kinase inhibitor			0.0165	PRKCD
levorphanol	chemical drug			0.0165	POMC
tyrphostin AG 1295	chemical - kinase inhibitor			0.0165	ACTA2
lysophospholipids	chemical - endogenous mammalian			0.0165	CLDN1
S-adenosylhomocysteine	chemical - endogenous mammalian			0.0165	COL1A1
L-homocysteine	chemical - endogenous mammalian			0.0165	FOLR1
LIF	cytokine		-0.858	0.0165	ACTA2,CSHL1,GAL,LBP,POMC
SOX2	transcription regulator		0.115	0.0165	COL1A1,IER5L,KRT18,OTX2,POU4F1,PRKCD,USP18
MYOG	transcription regulator			0.0166	IGF2,MYL4
PD 123319	chemical drug			0.0166	COL1A1,POMC
EPO	cytokine			0.0168	B2M,CCND2,CRH,IGF2,PRKCD,TPH2
SIRT1	transcription regulator	Inhibited	-2.63	0.017	CA12,CCND2,CRH,IFITM3,Iigp1,LGALS3BP,USP18
CDK4	kinase			0.017	CENPF,ELN,ENPP2,PBLD
PD173074	chemical reagent			0.0173	CCND2,ITGB6,SLC13A4
Akt	group		1.109	0.0174	ACTA2,CCND2,IGF2,IGFBP2,KL,PPP1R1B
Pka	complex		-1.214	0.0175	CCK,POMC,PPP1R1B,XAF1
BRD4	kinase			0.0175	ACTA2,CCND2,COL1A1,FBN1
pirinixic acid	chemical toxicant		-1.664	0.0176	ADH1C,CCK,Cd24a,COL1A1,Hspa1b,HSPB1,IFITM3,KRT8
picrotoxin	chemical toxicant			0.0179	Htr5b,PRKCD
CTSB	peptidase			0.0179	ACTA2,COL1A1
PPARD	ligand-dependent nuclear receptor		-1.091	0.0184	ACTA2,CCND2,IGFBP2,MDFI,RBP1
ABCB4	transporter			0.0193	ACTA2,COL1A1
DRD2	g-protein coupled receptor			0.0193	CSHL1,POMC
GAPDH	enzyme			0.0193	ENO1,UBE2L6
3,4,5,3',4'-pentachlorobiphenyl	chemical toxicant			0.0194	CCK,CCND2,COL1A1
histamine	chemical - endogenous mammalian			0.0194	CLDN1,CRH,POMC
R5020	chemical reagent			0.0194	GAL,LGALS3BP,PPP1R1B
ethanol	chemical - endogenous mammalian		0.524	0.0195	ACTA2,ADH1C,CRH,POMC,PPP1R1B,RBP1,TRH
NFKBIA	transcription regulator		-0.788	0.0195	CCND2,CDH3,ENPP2,IGF2,KRT18,KRT8,RBP1,SLC16A2
IKBKB	kinase	Activated	2.433	0.0203	ENPP2,IGFBP2,KRT18,KRT8,RBP1,SLC16A2
Focal adhesion kinase	group			0.0208	KRT18,KRT8
SUB1	transcription regulator			0.0208	KCNG1,NDUFA3
WNT11	other			0.0208	DMP1,TNNT2
ramipril	chemical drug			0.0208	COL1A1,CRH
phorbol 12,13-didecanoate	chemical toxicant			0.0208	CCK,PRKCD
CAV1	transmembrane receptor			0.0211	FOLR1,KRT18,KRT8,PRLR
CDX2	transcription regulator			0.0211	CCK,CLDN1,CLDN2,EZR
SOD1	enzyme			0.0216	B2M,COL1A1,EZR,FAP,HSPB1
CNTF	cytokine			0.0217	LBP,POMC,PPP1R1B
THRB	ligand-dependent nuclear receptor		0.246	0.0221	CCND2,CSHL1,IGFBP2,TRH,WNT4
HEY2	transcription regulator			0.0223	ACTA2,MYL4
GCK	kinase			0.0223	CCND2,POMC
PRKG1	kinase			0.0223	ACTA2,COL1A1
DIO3	enzyme			0.0223	COL6A1,TRH
UXT	transcription regulator			0.0223	F5,KRT18
eplerenone	chemical drug			0.0223	ACE,CRH
DYSF	other			0.0225	B2M,HSPB1,MYL4
phorbol esters	chemical - other			0.0225	B2M,CRH,TRH
genistein	chemical drug		-0.174	0.0226	ACE,COL1A1,CXCR2,FOLR1,LBP,POMC,PRLR
Fgf	group			0.0238	ACE,OTX2
SH3TC2	other			0.0238	MPZ,PRX
HLX	transcription regulator			0.0238	Cd24a,CLDN1
PTH1R	g-protein coupled receptor			0.0238	COL1A1,KL
GTF2B	transcription regulator			0.0238	CCND2,PRLR
TG	other			0.0238	CSHL1,TRH
steroid	chemical - endogenous mammalian			0.0238	PRKCD,TPH2
S-adenosylmethionine	chemical - endogenous mammalian			0.0238	ACTA2,COL1A1
istradefylline	chemical drug			0.0246	PPP1R1B
pyrvinium	chemical toxicant			0.0246	COL1A1
TFIIH	complex			0.0246	COL6A1
IGF2-AS	other			0.0246	IGF2
SPRED2	cytokine			0.0246	CRH
TRIM41	other			0.0246	PRKCD
C1QL1	other			0.0246	CRH
FREM2	other			0.0246	FREM1
HDGF	growth factor			0.0246	COL1A1
ZNF24	transcription regulator			0.0246	CCND2
USP22	peptidase			0.0246	CCND2
TSIX	other			0.0246	COL1A1
FLII	other			0.0246	CLDN1
LPXN	transcription regulator			0.0246	ACTA2
cercosporin	chemical - endogenous non-mammalian			0.0246	ACTA2
PLEC	other			0.0246	KRT18
PSMC5	transcription regulator			0.0246	CCND2
PURB	transcription regulator			0.0246	ACTA2
17alpha-hydroxyprogesterone caproate	chemical drug			0.0246	CRH
RIMS2	other			0.0246	CSHL1
PHF19	other			0.0246	OTX2
HOXB2	transcription regulator			0.0246	OTX2
MCHR1	g-protein coupled receptor			0.0246	TRH
pituitary adenylate cyclase-activating polypeptide	biologic drug			0.0246	CCND2
MYH11	other			0.0246	ACTA2
STK16	kinase			0.0246	NPPC
AHNAK	other			0.0246	CCND2
INPP5K	phosphatase			0.0246	IGF2
PIK3C3	kinase			0.0246	IGF2
RYK	kinase			0.0246	COL1A1
Defb2	other			0.0246	Cd24a
IGF2BP3	translation regulator			0.0246	IGF2
MBD5	other			0.0246	CSHL1
DDX4	enzyme			0.0246	IFITM3
ZKSCAN3	transcription regulator			0.0246	CCND2
SERPINH1	other			0.0246	COL1A1
STAT3 inhibitor XIII	chemical drug			0.0246	ACTA2
mianserin	chemical drug			0.0246	CRH
N-ethylmaleimide	chemical reagent			0.0246	LEPR
ethyl ether	chemical reagent			0.0246	CRH
LY117018	chemical drug			0.0246	ELN
pegintron	biologic drug			0.0246	USP18
cabergoline	chemical drug			0.0246	POMC
(Ala9)-autocamtide-2	chemical - kinase inhibitor			0.0246	CRH
5R,11R-diethyl-5,6,11,12-tetrahydrochrysene-2,8-diol	chemical reagent			0.0246	CRHR2
dextromethorphan	chemical drug			0.0246	POMC
MAP2K1/2	group			0.025	CCND2,ELN,HSPB1
ITGB1	transmembrane receptor			0.025	ACTA2,COL1A1,IGF2
AG490	chemical - kinase inhibitor			0.025	ACE,ACTA2,IGF2
mycophenolic acid	chemical drug			0.025	ACTA2,CCND2,CLDN1
isobutylmethylxanthine	chemical toxicant		0.225	0.0251	ACE,CRH,PRLR,TRH
Mek	group		0.626	0.0252	CCND2,CLDN2,HSPB1,OTX2,XAF1
SP3	transcription regulator			0.0252	ACTA2,COL1A1,IGF2,PRKCD,PRLR
Hmgn3	other			0.0253	POMC,TTR
EWSR1	other			0.0253	BHLHE22,POU4F1
phorbol 12,13-dibutyrate	chemical - endogenous non-mammalian			0.0253	CCND2,PRKCD
RHOA	enzyme			0.0259	ACTA2,COL1A1,PRLR
miR-291a-3p (and other miRNAs w/seed AAGUGCU)	mature microrna			0.0268	CCND2,CENPF,TBC1D2
miR-146a-5p (and other miRNAs w/seed GAGAACU)	mature microrna			0.0268	LBP,PBLD,PLEKHA4
RARB	ligand-dependent nuclear receptor			0.0268	EZR,SLC16A2,USP18
STAT	group			0.0269	LBP,POMC
CTF1	cytokine			0.0269	LBP,POMC
ciprofibrate	chemical drug		0.762	0.0276	CCND2,IGFBP2,KRT8,LGALS3BP
okadaic acid	chemical toxicant			0.0277	ACE,CCND2,ELN
U0126	chemical - kinase inhibitor		0.369	0.0277	ACTA2,CCND2,CLDN2,COL1A1,DMP1,ENPP2,FOLR1,POMC
MTPN	transcription regulator			0.0286	CCND2,COL1A1,COL8A1
diethylnitrosamine	chemical toxicant			0.0286	Hspa1b,IGFBP2,KRT8
CORT	other			0.0286	CSHL1,POMC
FOXA1	transcription regulator			0.0289	ACTA2,ADH1C,CSHL1,TTR
MYOC	other			0.0295	FBN1,MPZ,SOSTDC1
NCOR1	transcription regulator			0.0295	CRH,PRKCD,TRH
EGR2	transcription regulator		1.289	0.0295	IGF2,MPZ,PRKCD,PRX
trichostatin A	chemical drug		-0.923	0.0299	B2M,CA12,CCND2,CLDN1,CSHL1,ENPP2,EZR,LEPR,PRKCD
SETDB1	enzyme			0.0303	ANO2,Htr5b
ALB	transporter			0.0303	ACTA2,COL1A1
butyric acid	chemical - endogenous mammalian		-1.758	0.0308	CCK,CCND2,CLDN1,IGF2,MYL4,PRKCD,PRLR
SMAD3	transcription regulator		1.003	0.0308	ACTA2,CCND2,COL1A1,COL6A1,ELN
glucocorticoid	chemical drug		0.232	0.0308	COL1A1,CRH,POMC,TPH2,TRH
lysophosphatidic acid	chemical - other			0.0314	ACTA2,MPZ,PPP1R3B
SATB1	transcription regulator		0.762	0.0316	F5,POU4F1,UBE2L6,XAF1
STAT1	transcription regulator	Activated	2.236	0.032	B2M,CCND2,IFITM3,POMC,USP18,XAF1
KRT14	other			0.032	KRT18,KRT8
SUMO3	other			0.032	CCND2,MOXD1
CTBP1	enzyme			0.032	ENPP2,KRT8
HSF2	transcription regulator			0.032	Hspa1b,HSPB1
desmopressin	biologic drug			0.0324	CRH,ENO1,PPP1R1B
PD 180970	chemical - kinase inhibitor			0.0326	CCND2
P110	group			0.0326	PRKCD
etretinate	chemical drug			0.0326	KRT18
RAR ligand-RARÎ±-Retinoic acid-RXRÎ±	complex			0.0326	SLCO1A2
Ho	group			0.0326	CXCR2
SPRED1	other			0.0326	CRH
anthralin	chemical drug			0.0326	KRT18
NUDT2	phosphatase			0.0326	MYL4
GPR17	g-protein coupled receptor			0.0326	XAF1
GLIPR2	other			0.0326	ACTA2
FAM20C	enzyme			0.0326	DMP1
UTP3	other			0.0326	CCND2
RSPO2	other			0.0326	DMP1
HMX2	transcription regulator			0.0326	CSHL1
WNT9B	other			0.0326	WNT4
B-cell receptor	complex			0.0326	CCND2
ZFYVE9	peptidase			0.0326	ACTA2
BRS3	g-protein coupled receptor			0.0326	CSHL1
Pvr	other			0.0326	CCND2
EAF2	transcription regulator			0.0326	WNT4
miR-516a-3p (and other miRNAs w/seed GCUUCCU)	mature microrna			0.0326	SULF1
mir-190	microrna			0.0326	CLDN1
NUCB2	other			0.0326	TRH
RFXAP	transcription regulator			0.0326	B2M
OTUD7B	peptidase			0.0326	ACTA2
TRHR	g-protein coupled receptor			0.0326	LEPR
GTF2H4	transcription regulator			0.0326	CCND2
CXXC5	other			0.0326	ACTA2
PKN1	kinase			0.0326	ACTA2
PLAGL2	transcription regulator			0.0326	IGF2
CMA1	peptidase			0.0326	COL1A1
CCAT2	other			0.0326	ACTA2
NPY5R	g-protein coupled receptor			0.0326	POMC
ACTG1	other			0.0326	ACTA2
Pou3f1	transcription regulator			0.0326	MPZ
PPP2R5B	phosphatase			0.0326	FAP
GNRH2	other			0.0326	RPLP2
p38 MAP kinase inhibitor	chemical drug			0.0326	COL1A1
griseofulvin	chemical drug			0.0326	KRT18
sulpiride	chemical drug			0.0326	CSHL1
triiodothyronine, reverse	chemical - endogenous mammalian			0.0326	TRH
atenolol	chemical drug			0.0326	B2M
ibotenic acid	chemical toxicant			0.0326	CRH
RWJ 67657	chemical - kinase inhibitor			0.0326	ACTA2
clonazepam	chemical drug			0.0326	CCK
potassium perchlorate	chemical reagent			0.0326	TRH
galanthamine	chemical drug			0.0326	IGF2
tyrphostin 25	chemical - kinase inhibitor			0.0326	COL1A1
ecdysterone	chemical - endogenous non-mammalian			0.0326	COL1A1
REST	transcription regulator			0.033	CRH,KCNQ4,POU4F1,TPH2
TWIST1	transcription regulator			0.033	ACTA2,CCK,COL1A1,COL6A1
pioglitazone	chemical drug			0.033	ACTA2,LEPR,PRLR,RBP4
GDF2	growth factor			0.0333	COL1A1,ENPP2,MDFI
NR1H2	ligand-dependent nuclear receptor			0.0333	ACE,SLC16A2,TRH
MAPK8	kinase			0.0337	COL1A1,RBP1,TRH,WNT4
CASP1	peptidase			0.0337	ACTA2,COL1A1
PTPRC	phosphatase			0.0337	CCND2,CXCR2
histone deacetylase	complex			0.0337	CRH,KL
tetraethylammonium	chemical drug			0.0337	HSPB1,PAFAH1B3
STAT5a/b	group			0.0343	CCND2,LEPR,RBP1
N-cor	group			0.0343	CSHL1,TBC1D2,USP18
bisphenol A	chemical - endogenous non-mammalian		-1	0.0344	ENO1,LBP,RBM47,TPH2
S100A9	other		1	0.0351	CDH3,ELN,ENPP2,USP18
losartan potassium	chemical drug			0.0354	ACE,COL1A1,KL
ACKR2	g-protein coupled receptor			0.0355	Iigp1,USP18
SUMO2	enzyme			0.0355	CCND2,MOXD1
mir-133	microrna			0.0355	CCND2,TNNT2
ENG	transmembrane receptor			0.0355	ACTA2,ELN
KAT2B	transcription regulator			0.0355	B2M,PRLR
propranolol	chemical drug			0.0355	ACE,LEPR
ESRRA	ligand-dependent nuclear receptor			0.0359	COL1A1,ENO1,PPP1R1B,PRKCD
androgen	chemical drug			0.0366	CA12,CA8,IGFBP2,STEAP1
HBEGF	growth factor			0.0374	CCND2,ELN
NOTCH2	transcription regulator			0.0374	ACTA2,COL1A1
EFNA4	kinase			0.0374	ITGB6,KRT18
CYP1A1	enzyme			0.0374	IGFBP2,TNNT2,VAMP8
GNA15	enzyme			0.0374	ACTA2,LBP,RBP1
CSF3	cytokine		1.188	0.0381	CCND2,CXCR2,ENPP2,LBP
SMAD1	transcription regulator			0.0392	ACTA2,COL1A1
RCE1	peptidase			0.0392	B2M,FBN1
HR	transcription regulator			0.0392	COL6A1,SOSTDC1
K+	chemical - endogenous mammalian			0.0392	GABRA6,TRH
IL1RN	cytokine			0.0396	ACTA2,CRH,USP18
IRF3	transcription regulator		1.987	0.0397	B2M,IFITM3,UBE2L6,USP18
D-glucose	chemical - endogenous mammalian		0.025	0.0404	ACE,ACTA2,CCND2,COL1A1,ENO1,Hspa1b,HSPB1,IGF2,TRPV4
NGF	growth factor			0.0405	CRH,GAL,IGF2,TRPV4
nicotine	chemical drug			0.0405	CCND2,ENO1,POMC,TTR
darusentan	chemical drug			0.0406	ACE
Tcf 1/3/4	group			0.0406	TTR
Glucocorticoid-GCR	complex			0.0406	POMC
CRTC3	other			0.0406	CRH
MRPS18B	other			0.0406	ACTA2
kremezin	chemical drug			0.0406	KL
FEZF2	transcription regulator			0.0406	BHLHE22
strontium ranelate	chemical drug			0.0406	COL1A1
Sfk	group			0.0406	PRLR
BAG6	enzyme			0.0406	COL1A1
SLC6A4	transporter			0.0406	POMC
TSHR	g-protein coupled receptor			0.0406	SLC16A2
MC2R	g-protein coupled receptor			0.0406	POMC
B4GALT1	enzyme			0.0406	COL1A1
CYP4A11	enzyme			0.0406	ACE
DDR2	kinase			0.0406	COL1A1
CDH4	other			0.0406	CDH3
PPP2R2A	phosphatase			0.0406	FAP
ISG15	other			0.0406	IFITM3
CITED1	transcription regulator			0.0406	IGF2
TDG	enzyme			0.0406	RBP1
GDF5	growth factor			0.0406	COL1A1
WRN	enzyme			0.0406	PRKCD
DNM1	enzyme			0.0406	CXCR2
BAMBI	other			0.0406	POMC
PMCH	other			0.0406	POMC
Foxe3	transcription regulator			0.0406	TTR
JV-1-65 hGHRH(1-29)NH2	chemical reagent			0.0406	IGF2
MIA-602	chemical reagent			0.0406	CSHL1
olmesartan medoxomil	chemical drug			0.0406	ACE
esculetin	chemical - endogenous non-mammalian			0.0406	COL1A1
idazoxan	chemical drug			0.0406	CRH
xestospongin C	chemical - endogenous non-mammalian			0.0406	CRH
malondialdehyde	chemical toxicant			0.0406	COL1A1
venlafaxine	chemical drug			0.0406	CRH
hypochlorous acid	chemical drug			0.0406	ACTA2
dexfenfluramine	chemical drug			0.0406	CRH
HMOX1	enzyme			0.0407	ACTA2,COL1A1,DGCR8
FOLR1	transporter			0.0407	ADH1C,PRLR,STXBP2
cyclosporin A	biologic drug	Inhibited	-2.569	0.0408	ACTA2,COL1A1,F5,ITGB6,KL,PRLR,XAF1
T3-TR-RXR	complex			0.0411	ENO1,TRH
mir-145	microrna			0.0411	ACTA2,DMP1
EFNA3	kinase			0.0411	ITGB6,KRT18
U73122	chemical reagent			0.0411	CCND2,CRH
S100A8	other		1	0.0413	CDH3,ELN,ENPP2,USP18
IL22	cytokine			0.0418	ACTA2,HSPB1,LBP
15-deoxy-delta-12,14 -PGJ 2	chemical - endogenous non-mammalian		-1.969	0.0421	ACTA2,CCND2,COL1A1,HSPB1
NFKB1	transcription regulator			0.0428	B2M,CCND2,COL1A1,ENPP2,PRKCD
AMPK	complex			0.0429	ACE,CCND2,CLDN1
NCOA1	transcription regulator			0.0429	CRH,CSHL1,PRLR
fatty acid	chemical - endogenous mammalian			0.0429	CCK,LEPR,RBP4
RNASEH2A	enzyme			0.0431	IFITM3,USP18
EFNA5	kinase			0.0431	ITGB6,KRT18
HDAC6	transcription regulator			0.0431	COL1A1,TPH2
SST	other			0.0431	CSHL1,PRLR
methimazole	chemical drug			0.0431	CSHL1,TRH
azoxymethane	chemical toxicant			0.0431	ACE,PRKCD
AHR	ligand-dependent nuclear receptor		-1.941	0.0433	ACTA2,COL1A1,COL6A1,ENO1,LBP,RBP1
MIF	cytokine			0.0441	ACTA2,COL1A1,TPH2
STAT5B	transcription regulator		1	0.0446	CCND2,CSHL1,MYL4,PRLR
SMARCB1	transcription regulator		1	0.0446	CA8,COL1A1,IGFBP2,LBP
miR-483-3p (miRNAs w/seed CACUCCU)	mature microrna			0.045	CENPF,IGF2
AVP	other			0.045	ACTA2,POMC
GPX1	enzyme			0.045	ACTA2,Hspa1b
Irgm1	other			0.045	Iigp1,USP18
Ro31-8220	chemical - kinase inhibitor			0.045	CLDN1,COL1A1
D-fructose	chemical - endogenous mammalian			0.045	ACTA2,COL1A1
mir-1	microrna			0.0452	CCND2,SULF1,TNNT2
Esrra	transcription regulator			0.0452	ENO1,LEPR,PPP1R1B
EP300	transcription regulator			0.0462	B2M,CA12,LGALS3BP,PRKCD,PRLR,RBP1,USP18
propylthiouracil	chemical drug			0.0464	CSHL1,IGF2,TRH
MAVS	other			0.0471	IFITM3,UBE2L6
PROC	peptidase			0.0471	ACE,F5
FBXW7	transcription regulator			0.0471	COL1A1,HSPB1
EBI3	cytokine			0.0471	B2M,CCND2
BAPTA-AM	chemical reagent			0.0471	CCK,COL1A1
TGFB3	growth factor			0.0476	ACTA2,COL1A1,ELN
plicamycin	chemical drug			0.0476	COL1A1,PPP1R1B,PRKCD
bleomycin	chemical drug		1.938	0.048	ACTA2,COL1A1,ELN,FAP
Camk	complex			0.0486	CCK
tacedinaline	chemical drug			0.0486	IGF2
Retinoic acid-RAR-RXR	complex			0.0486	RBP1
ZNF384	transcription regulator			0.0486	COL1A1
AKIRIN2	other			0.0486	CCND2
HMG20A	transcription regulator			0.0486	KRT18
CPXM1	peptidase			0.0486	COL6A1
CACNA1C	ion channel			0.0486	ENO1
PHLPP2	enzyme			0.0486	PRKCD
TAF5	transcription regulator			0.0486	PRLR
PRKACB	kinase			0.0486	CRH
LATS1	kinase			0.0486	CSHL1
HOXB1	transcription regulator			0.0486	OTX2
PITX3	transcription regulator			0.0486	POMC
HSD11B2	enzyme			0.0486	COL1A1
STRA6	transporter			0.0486	RBP1
mir-296	microrna			0.0486	COL1A1
HTR2C	g-protein coupled receptor			0.0486	CRH
MYCBP	transcription regulator			0.0486	CCND2
ERCC1	enzyme			0.0486	PRLR
TAF10	transcription regulator			0.0486	PRLR
MMP13	peptidase			0.0486	COL1A1
BACE1	peptidase			0.0486	KCNE2
CA9	enzyme			0.0486	CA12
SOX15	transcription regulator			0.0486	OTX2
EFEMP2	other			0.0486	ELN
BMP5	growth factor			0.0486	CCND2
TFF2	other			0.0486	CCND2
CAPNS1	peptidase			0.0486	CCND2
GALP	other			0.0486	POMC
IKZF4	transcription regulator			0.0486	POMC
Npy4r	g-protein coupled receptor			0.0486	CSHL1
ERCC3	enzyme			0.0486	PRLR
mito-TEMPO	chemical reagent			0.0486	ACTA2
dec-RRLL-cmk	chemical reagent			0.0486	DMP1
cariporide	chemical drug			0.0486	COL1A1
phenelzine	chemical drug			0.0486	CRH
volinanserin	chemical drug			0.0486	POMC
eprosartan	chemical drug			0.0486	COL1A1
quinapril	chemical drug			0.0486	ACE
eugenol	chemical - endogenous non-mammalian			0.0486	ACE
Z-VEID-FMK	chemical reagent			0.0486	CCND2
ingenol mebutate	chemical drug			0.0486	PRKCD
phosphatidic acid	chemical - endogenous mammalian			0.0486	IGF2
YAP1	transcription regulator			0.0488	ACTA2,IGF2,PPP1R3B
fulvestrant	chemical drug		-1.387	0.049	CA12,CENPF,GAL,Ifi27,LEPR
ESRRG	ligand-dependent nuclear receptor			0.0491	ENO1,KCNE2
PRKACA	kinase			0.0491	CCK,CCND2
folic acid	chemical - endogenous mammalian			0.0491	IGF2,WNT4
colchicine	chemical drug			0.0491	ACTA2,CRH
SHH	peptidase		1.154	0.0498	CCND2,IGF2,OTX2,SOSTDC1
thyroid hormone	chemical - endogenous mammalian		-1.176	0.0498	ACE,IGFBP2,TRH,TTR
CEBPA	transcription regulator		1.387	0.0499	ADH1C,CCND2,COL1A1,GAL,LEPR,OTX2,PRLR
IL10	cytokine	Inhibited	-2.177	0.0866	ACTA2,CCND2,Cd24a,COL1A1,Iigp1
Lh	complex	Inhibited	-2	0.108	ACTA2,CCND2,EZR,KRT18
