# Supplementary material for: Molecular pathway analysis towards understanding tissue vulnerability in spinocerebellar ataxia type 1
Source: eLife. 2018 Dec 3;7:e39981. doi: 10.7554/eLife.39981 (PMC6292693; doi:10.7554/eLife.39981)
Supplement: Supplementary file 3. [file elife-39981-supp3.xlsx]

## Sheet: Supplementary File 3
Supplementary File 3. Upstream regulators for differentially regulated 12 week old Atxn1 154Q/2Q KI cerebellum genes.
Upstream Regulator	Molecule Type	Predicted Activation State	Activation z-score	p-value of overlap	Target molecules in dataset
CREB1	transcription regulator		1.226	1.8e-20	BTG2,CACNA1C,CADPS2,CALB2,CAMK1D,CAMKV,CARTPT,CCDC85A,CCK,CCND1,Ccnjl,CDH13,CDH8,CDK14,CDKN1A,CPEB1,CYP46A1,DGKK,ECEL1,EDIL3,EGR4,FAM19A1,FOS,GABRA5,GDA,GFRA1,GPR63,GPR83,GRIA3,GRIK2,GRM5,HPCA,HPCAL1,HTR2A,HTR2C,IMPACT,IRF7,JUN,KCNIP2,KCTD4,Lmo3,LOR,LPL,MARCKSL1,MCTP1,Meis1,MGAT4C,MSMO1,NAB2,NEURL1B,NKAIN2,NNAT,NPTX2,NPY,Nrgn,NRSN1,OPRM1,PAM,PCDH11X,PCDH19,PDE1C,PDE3A,PLXNA2,POLR2A,RASGRF1,REM2,R…
SNCA	enzyme		-0.76	2.37e-18	AGT,AJAP1,BCL11B,C1QL3,CAMKV,CASP3,CBLN4,CCK,CCKBR,CDH6,CHRM5,CHRNA6,DDC,DDN,DLK1,EPS8,GDA,GFAP,GNG4,HPCA,HPCAL4,ICAM5,IRF7,ISG15,ITPKA,KCNF1,KCNIP4,KIAA1024,KLHL1,LHX2,NECAB1,Nefm,NPY5R,Nrgn,NWD2,OPRK1,PSD,PTK2B,RPRML,RSAD2,SCG2,SERPINB1,SHISA6,SLC17A7,SNCA,SV2B,TH,VAT1L,VWA5B1,YWHAH
FEV	transcription regulator			2.55e-17	ARHGAP36,DDC,EPHA7,FOS,GABRQ,GCHFR,GRIA3,HCRTR1,HTR1A,KCNJ16,MCHR1,NCALD,NFIA,NPY,PRMT8,PROX1,RORB,SATB1,SCG2,SCN3B,SLC6A15,SLC6A4,SLC7A8,SLIT2,SOX14,SST,STXBP6,TACR1,TACR3,TCF7L2,TRPV2
HTT	transcription regulator		1.314	1.6e-13	AGT,ALDOC,ATL2,BASP1,BCL11B,CAMK2A,CARTPT,CASP3,CCK,CCND1,Cd24a,CDH8,CDKN1A,COL18A1,COX6B2,CPNE5,CRYAB,CX3CL1,DKK3,DRD2,DRD5,DUSP5,EBF1,ETNPPL,FGF1,FOS,FXYD6,GABRG1,GFAP,GPR88,GPX3,GRIN2B,HAP1,HPCA,HPCAL1,IFI16,IGFBP5,JUN,KCNB1,KCNIP2,KCNJ2,KCNJ4,KCNQ2,LTBP2,Marcks,MEIS2,MOBP,NAB2,NEFL,Nefm,NFIB,NGEF,NPY,NSG2,OPRK1,OPRL1,PCP4,PDE1B,PNOC,POLR2A,Pou3f1,PPP1R16B,PPP1R1B,PTPN5,RASD2,RASGRP2,RGS16,RGS…
ATN1	transcription regulator			1.21e-11	BASP1,Cd24a,CDH8,EBF1,FGF1,HPCAL1,IFI16,IGFBP5,KCNAB2,LTBP2,Marcks,MARCKSL1,MOBP,NAB2,NEFL,Nefm,NSG2,OPRL1,PDE1B,PTPRF,RGS16,SATB1,Sik1,SOX10,SOX4,SPP1,STMN1,VAMP1,ZIC3
ASCL1	transcription regulator	Inhibited	-2.335	1.42e-11	CDKN1A,DCC,DLL3,EPHB3,GRIK2,GRM5,INSM1,KCNIP2,LAMP5,LMX1B,Nefm,NPY,PLXNA2,PNOC,Pou3f1,POU4F2,PROX1,RELN,RORB,SALL3,SEMA7A,SLC35D3,TH,UNCX,ZMAT4
POU4F1	transcription regulator		1.279	2.33e-11	AJAP1,CALB2,CARTPT,CDKN1A,CHRNA3,CHRNB4,DCC,GATA3,HOXB5,IRX2,KCNIP1,KCTD8,LHX2,NECAB2,NPY,NWD2,NXPH4,OLIG1,POU4F1,POU4F2,PRPH,SALL3,SCN7A,SNCG,TAC1,TH,VSTM2A
JAK1/2	group	Inhibited	-2.683	1.55e-10	BCL11B,C1QL3,CAMKV,CCK,DDN,GDA,HPCA,HPCAL4,ICAM5,IRF7,ISG15,ITPKA,KCNF1,LHX2,Nrgn,PSD,PTK2B,RPRML,RSAD2,SLC17A7
BDNF	growth factor	Inhibited	-2.698	1.36e-09	CALB2,CAMK2A,CASP3,CCND1,CDKN1A,DRD2,DUSP4,FOS,GDA,GFAP,GRIN2B,ITIH3,JUN,KCNIP2,LAMP5,LIMK1,LOC728392,MBP,NAB2,NPR1,NPY,NPY5R,NTF3,PAX7,PCDH8,PDE1A,PFKFB3,PLP1,PPP1R1B,PRSS12,RELN,RGS4,RYR2,SBK1,SFRP2,Sik1,SLC17A6,SLC17A7,SPP1,SST,TAC1,TH,TNFRSF11B,TRPC3,VGF
CHD4	enzyme		1.457	7.73e-09	BCL11A,CDKN1A,CPLX3,CPNE6,CPNE7,ELAVL2,HBB,ID4,JUN,KCTD16,OPRL1,PDE1B,Pou3f1,PRPH,SCN3B,SFRP4,TIMP2
GDNF	growth factor		-0.334	2.52e-08	CALB2,CASP3,CCND1,DRD2,GFAP,GFRA1,HTR1A,HTR2A,NNAT,NSG1,PAX6,PPP1R1B,SOX10,SST,STC1,TAC1,TH
FFAR3	g-protein coupled receptor		1.886	2.67e-07	BCL11A,CACNA1C,CDH9,CHD5,FADS2,Foxp2,IL1RAP,KCNH1,KCNH5,MLPH,NECAB2,P4HA2,PCP4,PITPNM3,RASGRF2,RELN,VAT1L,Zim1
EOMES	transcription regulator		-1.387	4.98e-07	CCK,CCKBR,CDH8,CEMIP,DUSP4,EOMES,FAT3,FREM1,GRP,LHX9,MMP17,NEFL,Nefm,NXPH4,PCDH19,ROBO2,SV2B,TCF4,TMEM2,ZCCHC12,ZNF521
PTF1A	transcription regulator		-0.32	6.14e-07	CADPS2,CALB2,GRIK2,GRM5,IPCEF1,LAMP5,LMX1B,NPY,PNOC,Pou3f1,RORB,SALL3,UNCX,Xlr3c (includes others),ZMAT4
CNTF	cytokine		1.033	3.02e-06	BDH1,CASP3,DRD2,FOS,GFAP,GJA1,NPY,NTF3,PDE1B,PPP1R1B,SCD,SERPINA3,SOCS3,SST,STAT1,TAC1
EGR2	transcription regulator		-1.921	4.81e-06	ASS1,CBLB,CDH6,CDKN1A,COL11A1,DDN,FOS,GATA3,GJB1,GLRA1,HOXB3,ID4,JUN,MBP,MME,NAB2,Nefm,NXPH4,PLCL1,Pou3f1,POU3F2,SCD,SOCS3
GDF2	growth factor	Inhibited	-3.048	5.82e-06	CDH6,CRYAB,DLK1,FOS,HSPB8,LOR,MDFI,NCAN,NOG,NPY,NTF3,PROX1,SEMA3C,SERPINE2,SLC6A6,SPP1,YWHAH
ADCYAP1	other		-0.704	6.72e-06	2900052N01Rik,ANGPT1,ARHGDIG,BTG2,CARTPT,COL5A1,CRTAC1,DGKK,DLL3,EDIL3,EGR3,FOS,GATA3,GFAP,GREM2,GRP,HAPLN1,MME,MOG,NPY1R,NPY5R,SCG2,SERPINA3,SERPINB1,SERPINE2,SH2B2,SOCS3,SST,ST18,TCF4
ISL1	transcription regulator		0.895	9.08e-06	AJAP1,CALB2,CARTPT,DCC,HOXB5,LHX2,NPY,NXPH4,OLIG1,POU4F1,POU4F2,PRPH,SALL3,SCN7A,TH,VSTM2A
KMT2A	transcription regulator	Inhibited	-2.496	1.08e-05	BAHCC1,CDKN1A,EPHB3,HOXB3,HOXB5,HOXB6,HOXB8,LRRC55,Meis1,MEIS2,PRDM8,RGS4,RSPO1,TET1,TFAP2D,ZMAT4
ESR2	ligand-dependent nuclear receptor	Activated	2.184	1.12e-05	AGT,C3orf80,CA2,CCND1,CDKN1A,CHRM1,CLDN11,COL11A1,COMP,DNAH11,EGR3,ELAVL2,EPHA3,FOS,GABBR2,GFAP,GJB1,HTR1A,KCNQ5,KCNT2,LOR,LPL,LRP1B,MME,NPY,PAK6,PAX7,PCBD1,PKIB,PLXDC1,PPP1R3C,RELN,SEMA3F,SFRP4,SLC5A7,SOCS3,SOX4,SPP1,ST8SIA6,SYNPO,TAC1,TENM4,TIMP2,TMEM2
TAC1	other		-1.517	1.18e-05	CASP3,CRHR1,FOS,GFAP,HTR1A,LDB2,MME,Nefm,PDE1C,PNOC,SERPINB2,TAC1,TACR1,TH,TNFRSF11B
TCF7L2	transcription regulator	Inhibited	-4.388	1.22e-05	ASPA,CAMK2N1,CCND1,CDKN1A,CLDN11,DDC,DHCR24,DOCK10,ERBB3,FA2H,GJB1,ID4,IL1RAP,LRRN1,MAFA,MAL,MBP,MOBP,MOG,MYRF,NKAIN2,OPALIN,PEX5L,PLP1,PPP1R16B,PRICKLE1,RTKN,SH3GL3,SLC27A2,SOX10,SPP1,ST18,STK17B,SYTL2,TMEM2,TPPP,TSPAN2,UGT8
SOD1	enzyme		-1	1.34e-05	ALDOC,ASS1,CARTPT,CASP3,CCND1,CLU,CRYAB,DCC,FOS,GFAP,GPX3,HPCAL1,HSPB8,JUN,LIMK1,LOC728392,LPL,NEFL,Nefm,NPY,PCP4,PRPH,RBM3,SNCG,SPP1,STMN1,VGF
NTF3	growth factor		-0.055	1.35e-05	FOS,GJA1,GRIN2B,JUN,SST,TAC1,TH,VGF
NEUROG3	transcription regulator		-0.62	1.41e-05	ABCC8,CCK,Cd24a,CDH8,EBF1,ERBB3,Gm15807/Hmgn5,MAFA,OLIG1,PAX6,RORB,SEMA3A,SEMA3C,SST,ST18
TMEM173	other		1.599	1.59e-05	CALB2,HAP1,IFI16,IFI44,IFIT1B,IL33,IRF7,ISG15,RGS16,RSAD2,USP18
DGCR8	enzyme		-1.313	1.82e-05	CCND1,ERBB3,FOS,GJA1,ID4,MBP,OLIG1,PLP1,Pou3f1,POU3F2,SOX10,TCF7L2
DNMT3B	enzyme		0.662	2.2e-05	CACNA1C,CAMK2A,CDKN1A,HTR2A,MAP3K1,PAK6,PDE1C,PNPLA3,PPP1R14C,PPP1R3C,RCAN2,RGS16,RGS4,RPP25,RYR2,SFRP2,SFRP4,SFRP5,SLC7A11,STAT1,TNNT1,TNNT2,TRPC3
PDX1	transcription regulator		0.064	2.62e-05	ATP2A3,CAMK2N1,CCND1,COL25A1,CX3CL1,DLK1,DUSP5,FGF1,GFAP,HAP1,JUN,KIAA1324,MAFA,NPTX2,PTPRF,RSAD2,SCG2,SLC6A6,SLIT3,SPP1,SST,ST18,TCF7L2,TRPC3
FZD9	g-protein coupled receptor	Activated	2.619	2.63e-05	IFI16,IFI44,IFIT1B,IRF7,ISG15,Oasl2,STAT1
DNMT3A	enzyme		-1.5	3.15e-05	CACNA1C,CAMK2A,CD38,ECEL1,PAK6,PDE1A,PDE1C,PPP1R14C,PPP1R3C,PRKAR2B,RCAN2,RGS16,RYR2,SALL3,SLIT2,SLIT3,SOCS3,SPP1,TNNT2
EMX2	transcription regulator		0.776	3.25e-05	CALB2,CDH6,CDH8,PAX6,RELN
AIP	transcription regulator			4.13e-05	CHRM2,GNG4,HTR1D,NPY1R,PDE1B,PDE3A,PDE7B,PDE8A,PDE9A,RGS16,RGS4
CDK5	kinase		-2	4.18e-05	CDKN1A,JUN,LPL,MBP,OPRD1,PLP1,PPP1R1B,TH
CGAS	enzyme	Activated	2.407	4.71e-05	IFI44,IFIT1B,IRF7,ISG15,RSAD2,USP18
REST	transcription regulator	Activated	3.39	5.13e-05	B3GAT1,CACNA1H,CARTPT,EPHA10,GLRA1,GRIN2B,KCNAB2,KCNH6,KCNQ2,KCNQ5,LRRTM4,Nefm,NELL1,NKAIN2,OPRM1,POU4F1,SCG2,STX1A,TAC1,TNNT1
NGF	growth factor		-0.638	5.95e-05	BTG2,CCND1,CDKN1A,CHRNB4,DRD2,DUSP4,ECEL1,EGR4,FOS,GRIN2B,Hrk,JUN,NAB2,Nefm,NPY,OPRD1,RGS4,SCG2,TAC1,TACR1,TH,VGF
MEMO1	other		0.811	6.96e-05	CA2,CCND1,FOS,JUN,PCP4
STK11	kinase		0.98	0.000108	BMP5,CAMKK1,CARTPT,CCND1,CDH8,CDKN1A,DLGAP2,ELOVL2,Foxp2,GRIA3,IGFBP5,IL1RAP,IL33,KCNQ2,MMP17,NPTX2,PAK5,RND2,SCG2,SPP1,STK17B,VIPR2
RNASEH2B	enzyme			0.000133	CDKN1A,IFI44,IFIT1B,ISG15,PHLDA3
SOX10	transcription regulator	Inhibited	-2.449	0.000143	CHRNA3,CHRNB4,ERBB3,FOS,GDA,KCNB1,PLP1,SOX10
FOS	transcription regulator	Inhibited	-2.931	0.000148	AGT,CA2,CASP3,CCND1,Ccnjl,CDON,CHI3L1,CLU,COL18A1,DAP,EPS8,FAM19A1,FOS,GJA1,GRIK2,HAS1,HOOK1,Hrk,HSPB8,IGFBP5,JUN,LPL,LTBP2,NPTX2,NPY,PCDH11X,PCDH19,PKIB,PMEPA1,PTPRO,RGS4,RXRA,SCD,SEMA3A,SERPINB2,SERPINE2,SFRP2,SFRP4,SHISA6,SNCG,SOCS3,SPP1,STMN1,SULF2,TAC1,TACR1,TAL1,TH,TNFRSF11B,WEE1
ACKR2	g-protein coupled receptor	Inhibited	-3	0.000171	IFI16,IFI44,IFIT1B,IRF7,ISG15,Oasl2,RSAD2,STAT1,USP18
S100B	other		-0.492	0.000189	CDKN1A,FOS,GFAP,JUN,NEFL,SCG2
Calcineurin B	group			0.000199	B3GAT1,CDKN1A,LOR
CHRM1	g-protein coupled receptor		1.264	0.000231	CHRM1,EGR3,EGR4,FOS,JUN
TREX1	enzyme			0.000231	IFI16,IFI44,IFIT1B,ISG15,USP18
SLC16A2	transporter		-0.478	0.000243	HAPLN1,MARCKSL1,Nefm,Nrgn,RBM3,SEMA7A,SLC7A8,STAC2
GHRL	growth factor		-1.36	0.000336	CARTPT,FOS,IL1R1,LPL,NPY,OPRM1,PAX7,PCSK2,SCD,SPP1,SST
DRD2	g-protein coupled receptor		0.744	0.000431	CRYAB,FOS,JUN,KCNJ2,KCNJ4,PCSK2,TAC1
TGFB3	growth factor		1.002	0.000431	CDH6,CDKN1A,CLDN11,COL11A1,COL5A1,FOS,GJA1,JUN,LTBP2,PLOD2,SCD,SERPINE2,TGFB3,TNFRSF11B,TSPAN2
APP	other		0.341	0.00044	ALDOC,BASP1,CASP3,CCND1,CLIC1,CLU,COL18A1,CPNE6,DRD2,EIF5A2,EOMES,EPHB2,FOS,GABBR2,GBP4,GFAP,GPR85,GRIN2B,HAP1,HPCA,Hrk,IFI16,IFIT1B,IGFBP5,IRF7,Irgm1,JUN,KCNA4,KCNB1,LDB2,LHFPL2,LIMK1,LRP1B,MBP,Meis1,MME,NEFL,NNAT,NOG,NPY,Nrgn,NTF3,PAK3,PARP14,PAX6,PCP4,Pcp4l1,PFKFB3,POU4F1,PRIMA1,PTPN5,RELN,RSAD2,SATB1,SHISA3,SHOX2,SLC7A11,SLIT2,SNCA,SOCS3,STMN1,TH,THY1,TPD52L1,TPPP,TUBA8,USP18,ZFHX3
PTH	other		-1.19	0.000508	Acan,ANGPT1,CCND1,CDKN1A,FOS,GJA1,ID4,IGFBP5,IL33,JUN,MME,PPP1R1B,RMDN3,SFRP2,SFRP4,SOCS3,SPP1,STC1,TNFRSF11B
CBX5	transcription regulator		1.732	0.000541	BCL11A,CDKN1A,CEMIP,DRD2,GCHFR,HBB,HOXB6,MAL2,PCP4,QPCT,RNF39,SERPINA3,SLC7A8,SNTB1,SYTL2
SBDS	other			0.000544	ERBB3,FA2H,FOS,GABBR2,HOXB6,IFI16,P2RX5,PAK3,PCDH7,PTPRO,RGS4,SORCS1,SPP1
MAP2K5	kinase		1.187	0.000549	BCAR1,CCND1,FOS,JUN,PDE3A,TH
NONO	other		0.816	0.000549	PDE11A,PDE1B,PDE1C,PDE3A,PDE7B,PDE8A
TLX3	transcription regulator	Inhibited	-2.423	0.000549	CCK,GRIA3,NPY1R,SLC17A6,SST,TAC1
Cg	complex		-1.072	0.000557	ARHGAP22,BTG2,C3orf80,CDKN1A,CLDN11,CLU,COL11A1,DNAH11,ELAVL2,EPHA3,EPHA7,EPHB6,FABP5,GJA1,HAPLN1,IL33,JUN,KCNQ5,KCNT2,LRP1B,NPR1,Oasl2,PARD6G,PFKFB3,PNOC,PRKG2,RGS4,SFRP4,SLC20A1,SLC5A5,SLC5A7,SPP1,STC1,TAC1,TENM4
P2RY14	g-protein coupled receptor		-1.134	0.00056	CACNA1C,CACNA1H,CARTPT,MAFA,PDE1C,SST,SSTR1
SLC18A3	transporter	Activated	2.191	0.000584	CHRM1,CHRM2,CHRM3,DRD2,SLC5A7
Betacatenin/TCF	complex		0.447	0.000584	ALPL,CCND1,GJA1,JUN,TNFRSF11B
EN1	transcription regulator		-0.996	0.000584	ALDOC,CCND1,PAX6,SNCA,TH
Creb	group		-0.45	0.000615	CACNA1C,CARTPT,CCK,CCND1,CDKN1A,CLMN,DUSP4,EGR3,EGR4,EPHA3,FHDC1,FOS,GABBR1,GDA,GJA1,GPR85,HSPB8,IFI16,JUN,OPRM1,RYR2,SERPINB2,SLC7A11,SLIT2,SOX4,SST,SYNPO,TAC1,TH,TNFRSF11B
CREBBP	transcription regulator		-1.168	0.000633	AGT,AHI1,ANGPT1,ARHGAP24,CA2,CAMK2G,CCND1,CDKN1A,DDC,DUSP4,EGR3,EOMES,FOS,GFRA1,GRIA3,HBB,IFIT1B,ISG15,JUN,LOR,LPL,OPRM1,PTPRF,RNF39,RSAD2,SCN4B,SERPINA3,SERPINE2,SH3GL3,SLC7A11,SOCS3,SST,TANC2,TESC,TH,TUBA8,USP18
CHRNA3	transmembrane receptor		1.002	0.00067	CASP3,CDKN1A,GATA3,STAT1
MAOA	enzyme		-1	0.00067	CCND1,HTR1A,HTR2A,HTR2C
PRKCG	kinase			0.00067	CCND1,NPY,TAC1,TACR1
Ins1	other		0.351	0.000694	AGT,ALAD,BDH1,CARTPT,CCK,CCND1,CDKN1A,COL18A1,CRYAB,DLK1,FADS1,FADS2,FOS,GATA3,GPD1,GRIN2B,IGFBP5,JUN,LPL,Marcks,MBP,NPY,NTF3,OSTN,RXRA,SCD,SOCS3,THY1,TIMP2,UGT8
NGFR	transmembrane receptor		-1.308	0.000718	CCND1,DRD2,FOS,GFAP,GRIA3,GRIN2B,JUN
SIAH2	transcription regulator			0.000718	ANGPT1,DCC,DHCR24,FGF1,MME,PDE9A,PMEPA1
SUB1	transcription regulator			0.000718	CCND1,FOS,KCNA6,KCNJ4,KCTD4,KCTD8,RXFP3
DNAJB4	other			0.00076	CCND1,CDKN1A,STAT1
ATOH7	other			0.00076	BARHL2,POU4F2,SOX4
STAG1	transcription regulator			0.00076	PCDH11X,PCDH17,PCDH7
MYRF	transcription regulator			0.00076	MBP,MOG,PLP1
PRL	cytokine		-0.093	0.000784	CAMK2N1,CCND1,CDKN1A,CLU,COL5A1,CST3,ERBB3,FOS,IFI44,IGFBP5,IRF7,ISG15,JUN,Marcks,MFGE8,MME,NPY,PARP14,PROX1,RSAD2,SERPINA3,SFRP2,SOCS3,SPP1,STAT1,TIMP2,USP18
DNAJC3	other			0.000865	BASP1,CALB2,NEFL,Nrgn,SNCG
NEUROD1	transcription regulator		0.42	0.000921	ABCC8,CDKN1A,INSM1,MAFA,PAX6,PCSK2,SLIT2,ST18
EBF2	transcription regulator		-1.501	0.000994	ARHGAP26,C1QL3,ENTPD2,SFRP4,SHISA3,SHISA6
S100A9	other		0.229	0.00101	ALPL,CCND1,CNTN6,DDC,ENTPD2,HTR4,IL33,ISG15,MMP17,PRSS12,PTPRO,ROBO2,RXRG,SHC3,SOCS3,STAC2,TUBA8,USP18,VGF
IKBKG	kinase		0.409	0.00105	CDH13,CLU,CX3CL1,FOS,IFI16,IFIT1B,IRF7,ISG15,KCNH2,PCDH7,RGS16,RYR2,SEMA3C,SERPINB2,SERPINE2,SLC5A5,SOCS3
Ngf	group		-1.197	0.00112	CLU,DUSP4,FOS,JUN,TAC1,TH,THY1,VGF
DIO3	enzyme		1.673	0.00114	ABCC8,FXYD6,ITIH3,KCNJ10,Nrgn,PAQR6,SEMA7A
ARID4B	enzyme	Inhibited	-2	0.00115	HOXB3,HOXB5,HOXB6,HOXB8
TGFBR2	kinase		-0.519	0.00117	BMP5,CCND1,CDHR1,CDKN1A,CHRM3,CHRNB4,CLU,CRYAB,FGF7,GFAP,GJA1,IL1RAP,JUN,NFIB,POU4F1,SCN7A,SOCS3,SPP1,SVEP1,TGFB3,TNFRSF11B
MAPK8IP1	other		-0.017	0.00124	CCND1,EOMES,FOS,JUN,SNCA
LIF	cytokine		0.373	0.00146	CCND1,CDKN1A,ECEL1,FOS,GFAP,IFI16,JUN,LPL,NPY,OLIG1,PAX6,PRPH,RGS4,SERPINA3,SOCS3,SPP1,TAC1,TAL1,TH,TMEM176A,TNFRSF11B
IGF1	growth factor		-1.324	0.00147	Acan,BTG2,CASP3,CCND1,CDKN1A,CLU,FOS,GFAP,GPD1,GRM7,HAPLN1,HBB,IGFBP5,IL16,IL1R1,JUN,KCNQ2,KLK6,LPL,MBP,Nefm,NOG,PDE3A,PDLIM2,Pitpnc1,PLP1,PPP1R1B,SCD,SLC1A6,SLC20A1,SLC25A25,SLC5A5,SNCG,SOCS3,SPP1,SST,TH,THY1,TNFRSF11B,WEE1
JAK1	kinase		1	0.00163	CDKN1A,CHI3L1,FOS,IRF7,Oasl2,SOCS3,STAT1,TNFRSF21,USP18
TERT	enzyme		-0.914	0.00165	CCND1,CDKN1A,DNER,EIF5A2,F2R,HOXB6,IFI16,ISG15,MFGE8,PAX6,PLOD2,SERPINB2,SPON1,SPP1,SYNPO,TOX2
SP100	transcription regulator			0.00171	CDKN1A,FOS,HBB,HSPB8,THY1
TOR1A	enzyme			0.00171	BASP1,CALB2,NEFL,Nrgn,SNCG
EWSR1	other		-0.174	0.00173	CCND1,FOS,GRP,NPY,PCDH17,POU4F1,SYNPR
FGFR3	kinase			0.00173	CCND1,CDKN1A,FOS,GFAP,NOG,PROX1,SPP1
FEZF2	transcription regulator			0.00182	BCL11B,POU4F2,SLC17A7
ST8SIA4	enzyme			0.00182	GFAP,MBP,PAX6
ARAF	kinase			0.00182	CCND1,FOS,TNNT1
ARID4A	transcription regulator	Inhibited	-2	0.00183	HOXB3,HOXB5,HOXB6,HOXB8
TWIST1	transcription regulator		0.207	0.00199	Acan,CASP3,CCK,CDKN1A,CHI3L1,CLU,DKK3,EGFL6,FOS,IGFBP5,MFGE8,MME,PAM,PCDH18,PDZD2,PXDN,SPP1,TNFRSF21
TFRC	transporter		-0.785	0.00202	CASP3,CDKN1A,ECEL1,FOS,GPX3,Hrk,JUN,PFKFB3,SERPINB8,SNCA,SULF2,TGFB3
S100A8	other		0.229	0.00204	ALPL,CCND1,CNTN6,DDC,ENTPD2,HTR4,IL33,ISG15,MMP17,PRSS12,PTPRO,ROBO2,RXRG,SHC3,SOCS3,STAC2,TUBA8,USP18,VGF
GNRH	group		0.908	0.00211	FOS,IGFBP5,JUN,SCG2,SEMA3A,STC1,VGF
RXRG	ligand-dependent nuclear receptor			0.00212	CRYAB,DRD2,FABP5,LPL,MBP,TIMP2
NFKBIA	transcription regulator		0.195	0.00217	BCL11A,BTG2,CCND1,CDH13,CDKN1A,CHI3L1,CLU,CRYAB,CX3CL1,EOMES,FOS,GPX3,HAS1,HOXB5,HOXB8,IFI16,IFIT1B,IL33,ISG15,JUN,KCNH2,MATK,MFGE8,NCAN,OPRD1,PCDH7,PMEPA1,RGS16,RGS4,SEMA3C,SEMA3F,SERPINB2,SERPINE2,SOCS3,TAC1,TACR1,TIMP2,TNFRSF11B
FOXA2	transcription regulator		-0.971	0.00221	ABCC8,CCND1,CHI3L1,DDC,DLK1,FABP5,IGFBP5,IL33,LPL,MAFA,NPTX2,PAX6,PPP1R14C,SCD,SLC6A15,SOX14,SST,ST18,TACR3,TH,UST
Pdgf Ab	complex		0.555	0.00231	ANGPT1,CCND1,FOS,NCAN,SCD
estrogen receptor	group		0.908	0.00239	CALB2,CCND1,CDH13,CDH15,CDH8,CDH9,COL5A1,DSC2,ERBB3,FGF1,FOS,GATA3,JUN,LYN,MMP17,PCDH18,PCDH19,PCDH7,PCDH8,SYNPO,TGFB3,TIMP2,TMEFF1,UGT8
RASSF1	other		-0.171	0.0025	CASP3,CCND1,CDKN1A,CLU,CREG1,FOS,LDB2,MAP3K5,NOG,PCDH7,SAMD5,SPP1
MYOC	other			0.0025	CA2,CHRM3,IGFBP5,KCNJ2,MBP,PLP1,PXDN,RAB27B,RHBDF1,SLC7A11,SPP1,STC1
EGR3	transcription regulator		0.97	0.00254	CBLB,HS3ST2,JUN,NAB2,PDE3A,SLIT2,SOCS3
IL1B	cytokine		0.035	0.00256	Acan,ALPL,ANGPT1,ASAH2,ASS1,BTG2,CASP3,Cd24a,CDKN1A,CHI3L1,CRHR1,CRYAB,CX3CL1,DUSP5,FABP5,FGF7,FOS,GATA3,GCHFR,GJA1,HAS1,Hrk,IFI16,IFIT1B,IGFBP5,IL16,IL1R1,IL1RAP,IL33,IRF7,ISG15,JUN,KCNH2,MAFA,MARCKSL1,NPY,PAX6,PCDH7,PCSK2,RGS16,RSAD2,RXRA,SEMA3A,SERPINA3,SERPINB2,SLC14A1,SLC20A1,SLC25A25,SLC2A9,SLC6A4,SLC7A11,SNCA,SOCS3,SPP1,ST18,STAT1,TAC1,TACR1,TGFB3,THY1,TIMP2,TNFRSF11B,USP18
HDAC4	transcription regulator			0.00259	CACNA1C,CAMK2A,CDKN1A,CHN1,ETNPPL,FOS,GABRA5,GABRG3,LDB2,NECAB1,NETO1,Pcp4l1,RGS4,SERPINB2,SLC17A7
WNT3A	cytokine		0.815	0.00261	Acan,ALPL,ANGPT1,CCND1,EOMES,ERBB3,IGFBP5,Irgm1,JUN,KCTD12,LRRC17,Meis1,NCALD,OLIG1,PMEPA1,PNPLA3,PRICKLE1,PXYLP1,SERPINB1,SFRP2,TCF4,TGFB3,THY1,TMEM2,TNFRSF11B
MAP3K5	kinase			0.00304	CCND1,CDKN1A,JUN,LOR,MAP3K5
KDM1A	enzyme		0.264	0.00308	AGT,CDKN1A,EOMES,HBB,PRICKLE1,PRKG2,RCOR2,SCD,SFRP2,SFRP4,SFRP5,ST18
Calmodulin	group		-0.333	0.00331	CPNE5,EPHB6,ICAM5,NECAB1,PAK5,RIMBP2,STX1A,TSPAN2,VAMP1
IL6R	transmembrane receptor		0.045	0.00335	CCK,CDKN1A,IGFBP5,NPY,SERPINA3,SOCS3,SST,TAC1,TH,TNFRSF11B
Neurotrophin	group			0.00341	FOS,SST
ARMCX3	other			0.00341	CHRNA3,CHRNB4
KLHL2	other			0.00341	CCND1,JUN
ALX3	transcription regulator			0.00341	GFAP,SST
EXOC3L1	other			0.00341	CDKN1A,PDE7B
Gap	group			0.00341	FOS,RASGRF1
RRAD	enzyme			0.00341	CCND1,LPL
NUP98	transporter			0.00341	CDKN1A,YWHAH
NMB	other			0.00341	FOS,JUN
HCRT	other			0.00341	FOS,NPY
POLDIP3	other			0.00341	CDKN1A,ISG15
NASP	other			0.00341	CCND1,CDKN1A
POU4F3	transcription regulator			0.00341	FOS,POU4F2
ALPL	phosphatase			0.00341	ALPL,SPP1
TH	enzyme			0.00341	FOS,NPY
KHDRBS2	other			0.00341	CDKN1A,STAT1
ST8SIA2	enzyme			0.00341	GFAP,PAX6
ANGPTL4	other			0.00341	LPL,STAT1
EN2	transcription regulator			0.00348	ALDOC,PAX6,SNCA
MAP3K12	kinase			0.00348	CASP3,JUN,POU4F1
DLG4	kinase			0.00348	FOS,HTR2A,HTR2C
SF3B2	other			0.00348	HOXB3,HOXB6,HOXB8
Muscarinic cholinergic receptor	group			0.00348	ALPL,FOS,JUN
RETN	other		-0.752	0.00357	CARTPT,CX3CL1,FOS,LPL,NPY,SCD,SOCS3,SPP1
HES3	transcription regulator		0.378	0.00362	CCKBR,MFGE8,NEFL,NRSN1,RBM3,SCD,SST
Integrin	complex	Activated	2	0.00392	CCND1,FOS,JUN,SOCS3
PCSK2	peptidase		-1.546	0.00392	CARTPT,CCK,PNOC,SST
NAB2	transcription regulator		-0.975	0.00394	BCAR1,CDKN1A,FOS,ID4,NAB2
H2AFX	transcription regulator			0.00394	CLU,SFRP2,SFRP4,SFRP5,SLC7A11
ATOH1	transcription regulator			0.00402	BARHL2,MAFA,PCP4,RASD2,SLC17A6,SST
RTN4	other	Inhibited	-2.433	0.00474	FGF1,GFAP,IMPACT,JUN,MBP,NEFL,STAT1,TSPAN2
Mt1	other		0	0.005	CCND1,FOS,JUN,LPL,OPRM1
GHRH	other		-0.506	0.005	CCND1,DRD2,FOS,SST,SSTR1
NSD2	enzyme		1.342	0.00501	BTG2,CA2,FOS,IFIT1B,IRF7,JUN,STAT1
COMMD3-BMI1	transcription regulator		1.342	0.00501	EBF1,HBB,HOXB3,HOXB5,HOXB6,HOXC4,PAX7
POU4F2	transcription regulator		-0.314	0.00501	BARHL2,PAX6,POU4F1,POU4F2,PROX1,TH,ZFHX4
CASZ1	enzyme		-0.61	0.00501	Acan,DCC,NEFL,PPP1R1B,Sik1,TGFB3,TNNT1
FYN	kinase		-1	0.00501	CMIP,FOS,MBP,PLP1,Pou3f1,PTPN5,SOCS3
CHUK	kinase		-0.148	0.00502	CCND1,CDH13,CDKN1A,CLU,COL18A1,CX3CL1,FOS,GBP4,GRIN2B,IFI16,IFIT1B,ISG15,KCNH2,PCDH7,RGS16,SEMA3C,SERPINB2,SERPINE2,SOCS3,SPP1,TNFRSF11B
NANOG	transcription regulator		-0.128	0.00521	CCDC85A,EOMES,FOS,HOXB3,HOXC4,IER5L,LHX2,LYN,PAX6,RAPGEF5,TET1,VSTM2A,ZFHX3,ZIC3
ATXN7	peptidase			0.00541	BASP1,IGFBP5,Marcks,Sik1
SOX2	transcription regulator		0.283	0.00556	ANGPT1,CCND1,CDKN1A,DKK3,DUSP4,DUSP5,EOMES,EVPL,FOS,GATA3,GBP4,GJA1,HOXB3,HOXC4,IER5L,JUN,LHX2,LOR,Meis1,NOG,Oasl2,PARD6G,PAX6,PCDH18,POU4F1,TET1,TGFB3,USP18,ZFHX3,ZIC3
TSC2	other		-0.178	0.00564	CCND1,CDKN1A,CREG1,CRYAB,FOS,GFAP,IGFBP5,LOC728392,PKIB,RASSF4,SCD,SLC14A1,STAT1,TMEM176A
DMD	other		-0.447	0.00575	ARHGAP20,BTG2,CDH13,CDKN1A,CLIP4,ENTPD3,GPD1,IFIT1B,MYBPC3,NOG,PADI2,PPP1R14C,PPP1R3C,PROX1,SCN3B,SERPINB1,SYNM,TCAP
ISGF3	complex			0.00582	IRF7,ISG15,RSAD2
NTS	other			0.00582	FOS,NTSR2,TH
MSI1	other			0.00582	CDKN1A,CLDN11,TAC1
PHC2	other			0.00582	HOXB3,HOXB6,HOXB8
BRMS1	enzyme			0.00582	GJA1,GJB1,SPP1
PRKCH	kinase			0.00582	CCND1,CDKN1A,LOR
Foxp1	transcription regulator		0.128	0.00583	CDH9,DNER,E2F3,GJA1,NGEF,RASGRP2,SOX4
DIO2	enzyme		0.128	0.00583	HAPLN1,MARCKSL1,Nefm,RBM3,SEMA7A,STAC2
UPF2	other		-0.64	0.00583	BMP5,CACNB2,CAMK2N1,CLU,KHDRBS3,TNFRSF11B
HNRNPA2B1	other			0.00584	CACNB2,CEMIP,DNER,ELOVL2,ERBB3,GABRA5,GJA1,KCTD12,MEIS2,PDE1A,PKIB,PLOD2,SETBP1,STK32B,SVEP1,TOX3
PSEN1	peptidase		0.574	0.00608	ARHGDIG,BASP1,CASP3,CCND1,DLL3,EIF5A2,Erdr1,F2R,FOS,GFAP,GJA1,GRIN2B,HPCA,IMPACT,IRF7,KCNAB2,LRP1B,MBP,MME,NTF3,PAK3,PCP4,Pcp4l1,PER3,PTPRF,RELN,RYR2,SNCA,STMN1,TH,TPPP,TUBA8
HES1	transcription regulator		0.386	0.00614	CCK,CDKN1A,DLK1,DLL3,HTR1A,PAX6,SLC5A5,SPP1,SST
NEUROG1	transcription regulator		-1	0.00614	ASS1,CEMIP,LIX1,NOG,P4HA2,PXDN,SCG2,TACR1,TMTC2
CDX1	transcription regulator		-1.23	0.00618	CCK,CCND1,CLU,DDC,Gkn3,HOXB8,SLC7A8,TAC1
PRKAA1	kinase		1.212	0.00656	CA2,CAMKK1,CARTPT,CDKN1A,DLGAP2,ELOVL2,Foxp2,GRIA3,KCNQ2,NFIB,PAK5,SOCS3
KCNK9	ion channel		1.026	0.00676	DKK3,ECEL1,NEFL,SLC14A1,SNCG,SV2C,TAC1
GJA1	transporter		-0.218	0.00694	CCND1,CDKN1A,GJA1,MBP,SPP1,TNFRSF11B
FGF1	growth factor		0.054	0.00712	CCND1,CDKN1A,FOS,Irgm1,JUN,LRRC17,PMEPA1,PRICKLE1,PXYLP1,SERPINB1,SPP1,TCF4,TGFB3,TH
FOXA1	transcription regulator		-1.857	0.00719	CDKN1A,COL18A1,DDC,ERBB3,LHFPL6,LYN,NPTX2,NPY,PAM,PAX6,PPP1R14C,SLC6A15,SST,TACR3,TH,UST
ATXN1	transcription regulator	Activated	2	0.00723	ICMT,INPP5A,SLC1A6,TRPC3
CCK	other		0.017	0.00723	CARTPT,FOS,NPY,NPY2R
NTF4	growth factor		-0.747	0.00723	FOS,SPP1,TAC1,TH
GRK2	kinase			0.00723	FOS,GRM5,HRH2,TNFRSF11B
Histone h3	group			0.00745	BAHCC1,CA9,CCND1,CDK14,CDKN1A,EOMES,EPHB3,FOS,GABRG3,GATA3,HOXB5,HOXB6,IRF7,JUN,LOR,LRRC55,Meis1,MEIS2,NOG,NRARP,PAX7,POLR2A,PRDM8,RAB27B,RELN,RGS10,RGS4,RSAD2,RSPO1,SCD,SOCS3,SPP1,STX1A,TFAP2D,USP18,ZMAT4
PRKAA2	kinase		0.262	0.00749	CA2,CAMKK1,CARTPT,CDKN1A,DLGAP2,DUSP4,ELOVL2,Foxp2,GATA3,GRIA3,KCNQ2,NFIB,PAK5
PDGF-AA	complex		0.692	0.00771	CDKN1A,FGF7,FOS,GFAP,ID4
CRYAB	other			0.00771	CASP3,CCND1,CRYAB,HSPB8,MME
APOE	transporter		0.647	0.00777	BEGAIN,CASP3,CCND1,CLU,COL18A1,DAGLA,F2R,FOS,GATA3,GPX3,GRIA3,GRIN2B,HPCAL1,JUN,KCNJ10,LPL,LTBP2,MAP3K1,NPNT,PCSK2,PMEPA1,RELN,SERPINA3,SOCS3,SPP1,THY1
SST	other		1.593	0.00779	CCND1,FOS,RXFP3,SST,SSTR1,SSTR3,TOX
RNASEH2A	enzyme			0.00779	IFI16,IFI44,IFIT1B,IRF7,ISG15,RSAD2,USP18
KLF11	transcription regulator			0.00779	CHRM1,CHRM3,CHRM5,CHRNA3,CHRNA6,CHRNB4,DRD2
ADAM10	peptidase			0.00797	CAMK2A,CCND1,CDHR1,CRYAB,FOS,GRIN2B,MCHR1,PAX6,PLP1,RGS4,TH
MEIS1	transcription regulator			0.00819	CDKN1A,DLK1,FOS,HLF,Meis1,SST
FGF2	growth factor		-1.3	0.00821	ANGPT1,BTG2,CCK,CCND1,CDKN1A,CHRM3,CRYAB,EPOR,FOS,GFAP,GJA1,GRIA3,GRM7,IGFBP5,JUN,MBP,Meis1,NOG,NPY,NTF3,PCSK2,PLXDC1,SCD,SCG2,SLC20A1,SOCS3,SPP1,ST3GAL1,TAC1,VGF
TNF	cytokine		0.906	0.00822	ABR,Acan,AGFG2,AGT,ALAD,ANGPT1,ARHGAP22,ASS1,BTG2,CA2,CASP3,CCK,CCND1,CD38,CDH13,CDKN1A,CHI3L1,CHSY3,CLDN11,CLU,CMIP,CRHR1,CRYAB,CX3CL1,DSC2,DUSP4,DUSP5,EGR3,EPHB2,FABP5,FADS1,FOS,GABRA5,GFAP,GJA1,GPD1,HAPLN1,HAS1,HOXB8,Hrk,IFI16,IFIT1B,IGFBP5,IL16,IL1R1,IL33,IRF7,ISG15,JUN,KCNH2,KCNJ2,LPL,LTBP2,LYN,MAFA,MARCKSL1,MBP,MCF2,NCAN,NRARP,NSG1,OPRM1,P2RX5,PARP14,PAX6,PCDH7,PCP4,PDE7B,PDZD2,PLOD2,PLP1,P…
CREM	transcription regulator		-1.044	0.00822	BTG2,CCND1,CYP46A1,DUSP4,EGR4,FOS,LOR,Marcks,MSMO1,NAB2,PDE3A,RYR2,Sik1,SST,TAC1,TH
BMP2	growth factor		-1.605	0.00857	Acan,CCND1,CDKN1A,FOS,GFAP,GFRA1,Gkn3,ID4,IFI16,IGFBP5,JUN,NOG,PLXNA2,RGS6,SPP1,TAC1,TH,TNFRSF11B,TNNT1
Growth hormone	group		0.003	0.00871	AGT,CCND1,CLU,COL18A1,CRHR1,CX3CL1,DLK1,FOS,GFAP,HBB,IGFBP5,JUN,LPL,PFKFB3,SOCS3,SPP1,SST,SSTR1,STC1,TGFB3
SAV1	other			0.00892	CCND1,SOX4,SPP1
BCKDK	kinase			0.00892	MBP,MOG,PLP1
SOX8	transcription regulator			0.00892	DLK1,MBP,PLP1
SULF1	enzyme			0.00892	Acan,CCND1,NOG
DBH	enzyme			0.00892	DRD2,FOS,NPY
SIAH1	enzyme			0.00892	CDKN1A,DCC,GRM5
SIRT1	transcription regulator	Inhibited	-2.049	0.00915	AGT,CCND1,CDKN1A,CMIP,CNTN6,EVPL,IFI44,IFIT1B,IRF7,Irgm1,KALRN,LTBP2,NPNT,NPY,Oasl2,PARP14,PCSK2,PNPLA3,RGS16,RNF39,RSAD2,SFRP2,SFRP4,SFRP5,SLC7A11,STAT1,SYNPO,TAL1,USP18
SATB1	transcription regulator		-1.028	0.00936	CCND1,CDKN1A,DUSP4,Foxp2,GATA3,GNG4,HBB,IL16,IRF7,MAFA,MAL,Meis1,POU4F1,RASGRP2,SLC27A2,TMEM2
RNASEL	enzyme		1.342	0.00938	CDH9,CDKN1A,ISG15,PCDH7,USP18
HOXB13	transcription regulator		0.447	0.00938	CCND1,CDKN1A,EPHA7,LRRN1,SEMA3A
SOX6	transcription regulator		0.042	0.00938	Acan,CALB2,CCND1,CDKN1A,SOCS3
IHH	enzyme		-1.091	0.00938	ALPL,CCND1,SPP1,TAL1,TNFRSF11B
NR2E1	ligand-dependent nuclear receptor			0.00938	CCND1,CDKN1A,GFAP,POU4F1,POU4F2
PPP1R1B	phosphatase		1.176	0.00941	CASP3,CCND1,FOS,SNCA
PLC	group			0.00941	EGR3,FOS,TH,TNFRSF11B
Hmgb1	transcription regulator			0.00941	CCND1,CDKN1A,NEFL,SCG2
NKX6-1	transcription regulator			0.00941	GFRA1,MAFA,SST,VGF
FOSB	transcription regulator		-0.692	0.00959	CCKBR,CCND1,FOS,LOR,SERPINB2,TH
DNASE2	enzyme			0.00959	IFIT1B,IRF7,ISG15,Oasl2,RSAD2,USP18
potassium channel	group			0.00983	FOS,JUN
OLA1	enzyme			0.00983	CCND1,CDKN1A
CACNA1D	ion channel			0.00983	CACNA1C,RYR2
ELL	transcription regulator			0.00983	CDKN1A,FOS
U2AF2	other			0.00983	CCND1,CDKN1A
ARID1B	transcription regulator			0.00983	ALPL,FOS
FLOT1	other			0.00983	CCND1,CDKN1A
PTTG1IP	other			0.00983	CCND1,SLC5A5
ECT2	other			0.00983	CCND1,CDKN1A
KLF7	transcription regulator			0.00983	CDKN1A,HBB
DLG3	kinase			0.00983	EPHB2,GRIN2B
RING1	transcription regulator			0.00983	FOS,JUN
NBN	other			0.00983	CDKN1A,CLU
CNR1	g-protein coupled receptor	Inhibited	-2.206	0.0102	ALPL,BCL11B,CA9,CARTPT,DRD2,DRD5,EOMES,EPS8,FOS,NOG,PAX6,PTK2B,RXRG,SLIT2,TACR1
MAVS	other	Activated	2.619	0.0102	IFIT1B,IRF7,ISG15,Oasl2,RSAD2,SOCS3,STAT1
SMARCA4	transcription regulator		-1.127	0.0107	ABLIM3,AGT,CALB2,CCND1,CDKN1A,DUSP4,EBF1,EGR4,ENTPD3,EPHB2,FOS,GCHFR,GPR158,GPR83,HBB,IFI16,IGFBP5,IL20RB,JUN,KCNJ2,KCNS3,KHDRBS3,MFGE8,MN1,MYRF,NCALD,NTNG1,PER3,PLS1,PPP1R14C,SEMA7A,SERPINB2,SERPINB8,SERPINE2,SPP1,ST3GAL1,STXBP6,THY1,TIMP2,TNNT2,TRIM36,UNC13D
SOCS1	other	Inhibited	-3.274	0.011	CCND1,CDKN1A,FOS,IFI16,IFI44,IFIT1B,IRF7,ISG15,JUN,MAP3K5,Oasl2,SOCS3,STAT1
ALB	transporter		0.447	0.0112	AGT,CASP3,CDKN1A,CX3CL1,SCD,SYNPO
MMP2	peptidase		0.246	0.0112	CCND1,CDKN1A,COL18A1,CX3CL1,ICAM5,IRF7
TLX1	transcription regulator	Inhibited	-2	0.0113	CCK,NPY1R,SST,TAC1,TAL1
Hdac	group		0.024	0.0113	CCND1,CDKN1A,CX3CL1,DKK3,EGR3,FOS,GATA3,JUN,KCNH2,NPNT,RGS10,ROBO2,SEMA3C,SFRP2,SPP1,STX1A
PRDM5	transcription regulator			0.0116	CACNA1C,CEMIP,COL19A1,DKK3,E2F3,EBF1,ISLR2,PAX6,SOCS3,STK32C
MYOD1	transcription regulator		0.417	0.0119	AGT,ASS1,CDH15,CDKN1A,CRYAB,GREM2,HSPB8,IFI16,IGFBP5,PAX7,PMEPA1,PRIMA1,PRKAR2B,SBK1,SST,SUSD2,TNNT1,TNNT2
SCX	transcription regulator		-0.581	0.012	Acan,COMP,HAPLN1,SPP1
Fus	transcription regulator			0.012	AHI1,KCNIP1,NEFL,Nefm
EGFR	kinase		-0.32	0.0124	CCND1,CDKN1A,CHI3L1,CRYAB,CST3,DSC2,DUSP4,E2F3,EGR3,ERBB3,F2R,FGF7,FOS,GFAP,GJA1,HPCAL4,IGFBP5,IL33,INSM1,JUN,MATN2,MBP,MME,NFIB,SEMA7A,SERPINA3,SERPINE2,SLC7A11,SOCS3,TNFRSF11B,WEE1
SOX3	transcription regulator		-0.333	0.0127	ANGPT1,DUSP4,DUSP5,EOMES,GBP4,LMX1B,Oasl2,PCDH18,POU4F1,USP18
NFATC2	transcription regulator		1.876	0.0128	BBX,CASP3,CDKN1A,CRYAB,EGR3,GATA3,GBP4,IFIT1B,IRF7,ISG15,PDZD2,POU3F2,RSAD2,SOCS3,STAT1,TCF4
Bcl9-Cbp/p300-Ctnnb1-Lef/Tcf	complex			0.0128	CCND1,GJA1,TCF4
SLC18A2	transporter			0.0128	SNCA,TACR1,TH
FRMD6	other			0.0128	CDKN1A,FGF1,RASSF4
ACHE	enzyme			0.0128	CHRM1,CHRM2,SLC5A7
YBX3	transcription regulator			0.0128	CCND1,ERBB3,JUN
EPCAM	other			0.0128	CCND1,CDKN1A,FABP5
KDM2B	enzyme		0.557	0.0129	CDKN1A,CX3CL1,EOMES,FOS,NSG2,SFRP2
ARNTL	transcription regulator		-1	0.0129	CARTPT,NPY,PER3,RYR2,SCD,WEE1
AHR	ligand-dependent nuclear receptor		-0.038	0.0131	BTG2,CAMK2N1,CCND1,CD38,CDKN1A,CHD7,COL11A1,COL5A1,DACT2,DCLK3,FOS,JUN,LTBP2,MATN2,PCDH8,Pcp4l1,PLXNA2,SCD,SEMA3A,SEMA3F,SERPINB2,SHB,SOCS3,SPP1,TGFB3,TH,TIMP2,TUBA8
ADRA1B	g-protein coupled receptor			0.0131	CCND1,CDKN1A,FABP5,FGF7,FOS,JUN,NPY
MYOG	transcription regulator		1.067	0.0135	CDKN1A,FOS,IFI16,PAX7,PRIMA1
ERBB4	kinase		0.817	0.0138	BTG2,CCND1,CDKN1A,FGF7,GJA1,IGFBP5,JUN,SERPINA3,SERPINE2,SOCS3
POU5F1	transcription regulator		0.341	0.0142	ANGPT1,CASP3,CCND1,CDKN1A,DUSP4,DUSP5,EOMES,EVPL,GBP4,HOXB3,HOXC4,IER5L,LHX2,LOR,Meis1,Oasl2,PAX6,PCDH18,PMEPA1,POU4F1,SPP1,TET1,TGFB3,TNFRSF11B,TNFRSF21,USP18,ZFHX3,ZIC3
ZFHX3	transcription regulator			0.0144	CCND1,EBF1,LRRC17,NPR1,NTSR2,RGS16,RORB,SLC5A7,SST,TAC1,VIPR2
STAT1	transcription regulator	Activated	2.429	0.0144	AGT,CASP3,CCND1,CDKN1A,CX3CL1,FGF7,FOS,GATA3,GBP4,Hrk,IFI16,IFIT1B,IL1R1,IRF7,Irgm1,ISG15,JUN,KCTD12,MAFA,PAX6,PCDH17,RSAD2,SERPINA3,SOCS3,STAT1,USP18
STAT5A	transcription regulator		1.309	0.0145	BCL11A,CASP3,CCND1,CDKN1A,CEMIP,DUSP5,EOMES,EPOR,FOS,GCHFR,GJB1,HOXB6,MAL2,PCP4,QPCT,RAB27B,RNF39,SERPINA3,SETBP1,SLC7A8,SNTB1,SOCS3,SYTL2,TNNT1
DICER1	enzyme		-0.797	0.0145	CACNA1C,CAMK2A,CASP3,CCND1,CDKN1A,CHD7,COL18A1,DHCR24,EGR3,ELOVL2,EOMES,EPHA3,FOS,JUN,LHFPL6,Pou3f1,SEMA3C,SERPINB2,SFRP4,SOCS3,STAT1,SYNPO,TNNT1,TRPC3
PARP9	enzyme		1.98	0.0149	IFI44,IRF7,ISG15,STAT1
AXIN1	other		-1.165	0.0149	CCND1,ENC1,FOS,TCF4
Mt2	other			0.0149	CCND1,FOS,JUN,LPL
ZNF217	transcription regulator		-0.378	0.0155	EOMES,ERBB3,HAPLN1,IFI16,NEFL,PAK3,PAX6,SEMA3A,SLC6A15
MIR17HG	other			0.0156	ALPL,BBX,CCND1,CDKN1A,CLIC1,COL5A1,DLL3,FOXB1,HOXB5,MAP3K1,MDFI,Sik1,SOX4
RET	kinase	Inhibited	-2.449	0.0157	CCND1,CLU,FOS,GJA1,GRP,INSM1,PER3,PLOD2,SST,STC1,TH,VGF
PLAT	peptidase		1.131	0.0159	CCND1,FOS,GFAP,GRIN2B,JUN
CPE	peptidase			0.0159	CCK,PAM,PCSK2,SCG2,TAC1
EZH2	transcription regulator		-0.335	0.0166	ALPL,CACNA1E,CACNG4,CCND1,CDKN1A,CEMIP,CHRM3,CX3CL1,EOMES,GATA3,GPR26,HOXB5,HOXB6,HOXB8,LOR,LYPD6B,MAL2,NKD2,PAX6,PAX7,PRICKLE1,SATB1,SFRP2,SFRP4,SFRP5,SLC7A11,SOX10,TMEM200A
GHR	transmembrane receptor		-0.762	0.0169	CDKN1A,LPL,NPY,SOCS3,SPP1,SST
ACVR1	kinase			0.0169	ALPL,BRINP3,CDKN1A,EDIL3,IL33,NOG
ZFP57	transcription regulator			0.0175	DLK1,MBP,RASGRF1
EIF4G2	translation regulator			0.0175	CDKN1A,JUN,SERPINE2
HOXB3	transcription regulator			0.0175	HOXB5,HOXB6,HOXB8
RANBP9	other			0.0175	FOS,JUN,PTK2B
ATP7A	transporter			0.0175	CCK,PAM,PLP1
JMJD1C	enzyme			0.0175	CDKN1A,NOG,TAL1
NCOA6	transcription regulator			0.0175	FOS,LPL,SST
HSPA1A/HSPA1B	enzyme			0.0175	CDKN1A,FOS,KCNH2
GMNN	transcription regulator		-0.333	0.0178	ANGPT1,CDKN1A,DUSP4,DUSP5,EOMES,GBP4,Oasl2,PCDH18,POU4F1,USP18
CDX2	transcription regulator		0.38	0.0178	CCK,CDKN1A,CLU,DDC,FGF1,Gkn3,HOXB5,HOXB8,JUN,SLC7A8,SYNPO,TAC1,TCF7L2
IFNB1	cytokine		1.761	0.0181	CASP3,Cd24a,CD38,CDKN1A,CRYAB,CX3CL1,DKK3,F2R,FOS,GBP4,IFI16,IFIT1B,IL1R1,IRF7,Irgm1,ISG15,Oasl2,RSAD2,SERPINB2,STAT1,TIMP2,USP18
MEF2C	transcription regulator		-0.197	0.0181	CACNA1C,CDKN1A,CLSTN2,FOS,GJA1,JUN,KCNJ2,RYR2,SFRP2,SMYD1,TNNT1,TNNT2
GPER1	g-protein coupled receptor		0.992	0.0183	CCND1,CDKN1A,FOS,SFRP2
Ras homolog	group			0.0183	CCND1,CDKN1A,FOS,IL16
DLL1	enzyme			0.0183	GATA3,HOXB5,HOXB6,UNCX
SLC6A3	transporter			0.0183	DRD2,GFAP,PPP1R1B,TH
DDX5	enzyme			0.0183	CCND1,CDKN1A,FOS,JUN
DDX58	enzyme	Activated	2.581	0.0185	IFI44,IFIT1B,IRF7,ISG15,RSAD2,SOCS3,STAT1
IRF5	transcription regulator	Activated	2.588	0.0189	CASP3,CDKN1A,IFI44,IRF7,ISG15,Oasl2,RSAD2,STAT1
Raf	group		1.987	0.0189	CCND1,CDKN1A,DUSP4,FOS,IFI16,JUN,SEMA3C,SLC20A1
BCL11B	transcription regulator		-1.89	0.0189	KCNIP2,NETO1,NGEF,OPRM1,Pcp4l1,PPP1R1B,RELN,SOX4
nicotinic acetylcholine receptor	complex			0.0189	FOS,JUN
RNF187	enzyme			0.0189	CCND1,JUN
CINP	other			0.0189	CCND1,CDKN1A
ARX	transcription regulator			0.0189	CALB2,CCK
Gpcr	group			0.0189	FOS,JUN
GPR17	g-protein coupled receptor			0.0189	FOS,MBP
LEO1	other			0.0189	Meis1,SOX4
GJB6	transporter			0.0189	GJB1,MBP
TEX11	other			0.0189	CCND1,FOS
MUCL1	other			0.0189	CCND1,CDKN1A
SLC39A4	transporter			0.0189	CCND1,NELL1
TBR1	transcription regulator			0.0189	BCL11B,RELN
ENPP1	enzyme			0.0189	ALPL,SPP1
KCNJ2	ion channel			0.0189	FOS,KCNJ2
FAM57A	other			0.0189	CASP3,CCND1
COMT	enzyme			0.0189	CAMK2A,DRD2
CALCR	g-protein coupled receptor			0.0189	CDKN1A,FOS
GCLC	enzyme			0.0189	FOS,JUN
SPTBN2	other			0.0189	NPY,SLC1A6
RAP1A	enzyme			0.0189	CDKN1A,SLC5A5
PLAC8	other			0.0189	CCND1,CDKN1A
GCLM	enzyme			0.0189	FOS,JUN
AGTR1	g-protein coupled receptor	Activated	2.2	0.0192	AGT,CASP3,CCND1,FOS,JUN,TGFB3
IKZF1	transcription regulator		0.043	0.0196	CDKN1A,EBF1,EPOR,GATA3,IFI16,LHFPL2,LHFPL6,LYN,NRARP,OPRD1,OPRK1,SLC27A3,SULF2,TNNT2
TGFB1	growth factor		-1.237	0.02	ABLIM3,Acan,ADRA2A,ANGPT1,ASS1,BDH1,CALB2,CAMK2G,CAMK2N1,CASP3,CCND1,CDHR1,CDKN1A,CEMIP,CHI3L1,CHRNB4,CHST8,CLU,COL11A1,COL18A1,COL5A1,COMP,CST3,CX3CL1,DKK3,DLL3,DSC2,DUSP4,EGR3,EOMES,EPHB2,F2R,FABP5,FGF7,FOS,FXYD6,GABBR1,GABRG1,GATA3,GCNT1,GFAP,GJA1,GPR158,GPR83,GPR85,GRIN2B,GRM7,HAS1,HOOK1,HOXB5,HRH2,ID4,IFI16,IGFBP5,IL1R1,IL33,ITIH3,JADE2,JUN,LANCL1,LPL,LTBP2,MAP3K1,MSMO1,NAB2,NCAN,NFIB,NOG,NP…
AR	ligand-dependent nuclear receptor		-1.103	0.0201	BASP1,CACNA1C,CAMK2A,CCND1,CDK14,CDKN1A,CLDN11,DHCR24,ELOVL2,ERBB3,FABP5,FGF7,GFAP,GJA1,IGFBP5,IL1R1,KCNH2,KCNJ2,Marcks,MME,MSMO1,Nrgn,PCDH11X,PDE9A,PLOD2,PMEPA1,Sik1,SLC7A11,SMYD1,SPP1,STAT1,TNNT2,TPD52L1,WEE1
SOX1	transcription regulator		-0.333	0.0202	ANGPT1,DUSP4,DUSP5,EOMES,GBP4,Oasl2,PCDH18,POU4F1,USP18
FGF8	growth factor		-0.095	0.0208	CCND1,COL18A1,CRYAB,Meis1,NOG,PAX6,SLC27A3,SPP1,TH,TNFRSF11B
TIMP1	cytokine		0.447	0.0215	CD38,CDKN1A,IL33,MME,TIMP2
NPY	other		-0.557	0.0215	FOS,NPY,NPY5R,SST,TH
DMP1	other		0.816	0.0217	ALPL,ELAVL2,FGF1,NPY,SOX10,SPP1
NFIB	transcription regulator			0.0217	CACNA2D2,CDK18,GFRA1,MYOC,Pitpnc1,SLC16A14
PAX2	transcription regulator		-1	0.0222	GRIK2,GRM5,PAX6,SFRP2
HTATIP2	transcription regulator			0.0222	ANGPT1,CCND1,FOS,SPP1
PDLIM2	other		-1.32	0.0225	CCND1,CEMIP,FHDC1,FXYD6,IFI44,KCTD12,MME,PDLIM2,PHLDA3,STAT1
TRIM24	transcription regulator		-1.673	0.0225	CA2,GBP4,IFI44,IFIT1B,IRF7,Irgm1,ISG15,PRPS2,SPP1,STAT1,USP18
SOX9	transcription regulator	Inhibited	-2.096	0.0227	Acan,CBLN4,CDKN1A,COMP,FOS,HAPLN1,SOX10,TCF7L2
ELK1	transcription regulator		0.735	0.0228	CDKN1A,EGR4,FOS,JUN,SLC7A11,SPP1,TPD52L1
mir-137	microrna			0.023	CLDN11,NEFL,RAPGEF5
GRIN1	ion channel			0.023	CAMK2A,GRIN2B,NTF3
HNRNPD	transcription regulator			0.023	CDKN1A,FOS,HBB
Ncoa6	transcription regulator			0.023	FOS,LPL,SCD
POU3F1	transcription regulator			0.023	DDN,MBP,SSTR1
EP300	transcription regulator		-0.045	0.0231	AGT,AHI1,ANGPT1,ARHGAP24,CA2,CCND1,CDKN1A,DDC,DRD2,DUSP4,EPHB2,FOS,GATA3,GFRA1,HBB,IFIT1B,IL1R1,JUN,LOR,MME,NPR1,PTPRF,RNF39,RSAD2,SCN4B,SH3GL3,SLC7A11,SOCS3,TANC2,TESC,TRHR,TUBA8,USP18
LEP	growth factor		1.249	0.0233	ASS1,CARTPT,CASP3,CCK,CCND1,CDKN1A,DLK1,DRD2,E2F3,FADS2,FOS,GFAP,IL1R1,Irgm1,JUN,KCNB1,LPL,MBP,MCHR1,MSMO1,NPR1,NPY,NPY1R,PCSK2,PLP1,SCD,SOCS3,SPP1,SST,TH,TNFRSF11B,VGF
MMP9	peptidase		0.579	0.0239	CCND1,CDKN1A,COL18A1,FOS,GJA1,ICAM5,MATK,Nefm,SERPINE2
PAX7	transcription regulator		-1.937	0.0239	ASS1,CAMK1D,Cd24a,FAM107B,LIX1,LRFN5,Marcks,NPNT,OTUD7A
TLR3	transmembrane receptor		0.553	0.0241	CD38,CLU,CX3CL1,FOS,GBP4,IFI16,IFI44,IL33,IRF7,ISG15,LIX1,Marcks,NPY,Oasl2,PFKFB3,RSAD2,SOCS3,STAT1,USP18
Mek	group		-0.501	0.0241	CCND1,CDKN1A,CLU,CRYAB,DUSP4,DUSP5,EGR3,EPHB2,ERBB3,FOS,GDA,JUN,PAX6,POU3F2,SEMA3C,SLC20A1,SLC5A5,SNCG,TET1
PPP3CA	phosphatase		-0.692	0.0249	B3GAT1,CA2,CDKN1A,CRYAB,GFAP,Hrk,LOR,SPP1
JUND	transcription regulator		-0.781	0.0249	AGT,CCND1,CLU,SERPINB2,SOX4,SPP1,SST,TH
GATA4	transcription regulator		-0.177	0.025	CACNA1C,CLSTN2,EPOR,EVPL,FOS,GATA3,GJA1,IFI16,JUN,KCNJ2,LOR,LTBP2,RYR2,SPP1,TAL1,TNNT2
VCAN	other		0.128	0.0263	ASS1,CASP3,CDH13,CDKN1A,CLU,COMP,FABP5,IFI44,PAM,PARP14,RXRA,STAT1,TCF7L2,TGFB3
ACVR1C	kinase		0	0.0265	CCND1,CDKN1A,FOS,NPY
DUSP5	phosphatase		0	0.0265	CA2,EGR3,EGR4,SERPINB2
PCDH11Y	other		0	0.0265	CCND1,GJA1,JUN,SFRP2
CASR	g-protein coupled receptor		-1.091	0.0265	Acan,GABBR1,GABBR2,LOR
SRC	kinase		0.824	0.0276	CA2,CCND1,CDKN1A,CDON,F2R,FOS,GJA1,HAS1,JUN,SPP1,SYNPO
Mapk	group		0.91	0.028	CCND1,CDKN1A,CHRNB4,FOS,GJA1,JUN,SNCG,SPP1,STAT1,TH
DACH1	transcription regulator		-1.446	0.0284	CDKN1A,FOS,JUN,PAK3,RELN
NRXN1	transporter			0.0284	EPHA7,GFAP,LMX1B,NCAN,PCDH19
THRA	ligand-dependent nuclear receptor		-1.133	0.0286	CCND1,CDKN1A,FOS,JUN,KCNJ10,LPL,MAFA,MBP,Nrgn,PCP2,PCSK2,RCAN2
NR3C1	ligand-dependent nuclear receptor		-0.165	0.0287	AGT,CBX4,CCND1,CD38,CDKN1A,CRYAB,DNER,ENC1,F2R,FOS,GATA3,GPR83,GPX3,GRIA3,GRIN2B,GRM5,GRM7,HTR1A,IFIT1B,IL1RAP,ISG15,JUN,KCNJ10,KLF13,LOR,MAL,MCF2,MYOC,NPY,NTF3,PAK6,PPP1R14C,PRPH,PTK2B,SCG2,SEMA3C,SEMA5B,SH3KBP1,SLC1A6,SNCA,SOX4,SPP1,STK17B,TAC1,TNFRSF11B,TNFRSF21,YWHAH
TGM2	enzyme		0.5	0.0287	Acan,ALPL,BTG2,CA2,CCND1,DAAM2,GJA1,KCNQ5,PARP14,PPP1R16B,SEMA7A,SERPINB2,SLC20A1,SLC27A2,SPP1,STAT1,TNFRSF11B
IFNG	cytokine		1.462	0.0289	ABLIM3,ADRA2A,AGT,ALPL,ASS1,CALB2,CASP3,CCND1,Cd24a,CD38,CDH13,CDKN1A,CHST8,CX3CL1,DUSP5,EGR3,ELAVL2,ENTPD2,EPOR,F2R,FABP5,FGF1,FOS,GAL3ST1,GATA3,GBP4,GCHFR,GFAP,GJA1,GPR158,GPR83,GPR85,Hrk,IFI16,IFI44,IFIT1B,IL1R1,IRF7,Irgm1,ISG15,JUN,KCTD12,LIMK1,LIX1,LPL,LYN,MAFA,MARCKSL1,MCHR1,NCALD,NCAN,NPY2R,PAM,PAX6,PCDH17,PCSK2,PFKFB3,POU4F2,PPP1R1B,PSD2,RSAD2,SEMA4A,SEMA7A,SHB,SLC14A1,SLC6A6,SLC7A11,SOCS…
SULF2	enzyme			0.0294	Acan,CCND1,NOG
FH	enzyme			0.0294	CDKN1A,LTBP2,PCP4
NPY2R	g-protein coupled receptor			0.0294	CARTPT,NPY,NPY2R
CYP51A1	enzyme			0.0294	DHCR24,MSMO1,RXRA
ASIP	other			0.0294	HTR2C,NPY,TCF4
GFAP	other			0.0294	GFAP,KCNJ10,KCNJ2
Ifn	group		1.878	0.0301	FOS,IFI16,IL1R1,IL33,IRF7,ISG15,PTPRJ,RSAD2,SPP1,STAT1
DRD3	g-protein coupled receptor			0.0303	FOS,TH
RASSF6	other			0.0303	BTG2,CDKN1A
CC2D1A	transcription regulator			0.0303	DRD2,HTR1A
ZMIZ2	transcription regulator			0.0303	CCND1,JUN
PRPF19	enzyme			0.0303	CDKN1A,GFAP
7S NGF	complex			0.0303	CLU,FOS
ARHGEF1	other			0.0303	CCND1,FOS
TFPI	other			0.0303	CASP3,CDKN1A
SLC6A4	transporter			0.0303	HTR1A,HTR2A
RAP1GAP	other			0.0303	CCND1,FOS
AKAP12	transporter			0.0303	ANGPT1,CCND1
BAD	other			0.0303	CASP3,CCND1
OPRK1	g-protein coupled receptor			0.0303	FOS,SLC6A4
LRP8	transmembrane receptor			0.0303	CLU,RELN
SNCB	other			0.0303	CASP3,TH
miR-292b-5p (and other miRNAs w/seed CUCAAAA)	mature microrna			0.0303	BCL11A,BCL11B
SOX18	transcription regulator			0.0303	PROX1,RXRA
WSB1	enzyme			0.0303	ALDOC,CA9
CD2AP	other			0.0303	CASP3,SH3KBP1
KAT7	enzyme			0.0303	CDKN1A,TAL1
AATF	transcription regulator			0.0303	CDKN1A,JUN
TRPC3	ion channel			0.0303	CCND1,JPH1
HTR4	g-protein coupled receptor			0.0303	ANGPT1,CARTPT
DDX3X	enzyme			0.0303	CCND1,CDKN1A
SUPT5H	transcription regulator			0.0303	CDKN1A,MEIS2
YWHAB	transcription regulator			0.0303	CCND1,OPRK1
HIVEP2	transcription regulator			0.0303	FOS,GATA3
BAMBI	other			0.0303	OPRD1,OPRM1
PMCH	other			0.0303	MCHR1,SCD
Irgm1	other		-1.633	0.0306	IFI16,IFIT1B,IRF7,RSAD2,SPAG5,USP18
EBF1	transcription regulator		1.912	0.0308	CBLB,CDH8,EBF1,GATA3,IRF7,Pou3f1,PPP1R3C,PRKAR2B,PTPRF,RASGRF2,SCD,SOCS3,STAT1
PTGS2	enzyme		0.272	0.031	ANGPT1,CCND1,CDKN1A,CLU,DLK1,ERBB3,FOS,GRIN2B,LOR,LPL,NEB,SEMA7A,ST3GAL1,STC1
DNA-methyltransferase	group		0.94	0.0312	CDKN1A,NAB2,PDLIM2,RGS10
NFIX	transcription regulator		-1.938	0.0312	CCND1,CHI3L1,GFAP,SERPINA3
PDGF-DD	complex	Inhibited	-2	0.0312	CASP3,CLU,EGR3,PDE1B
MAP3K3	kinase			0.0312	ADSSL1,FOS,JUN,TGFB3
TFAP2C	transcription regulator		-0.128	0.0321	CDKN1A,EGR3,EOMES,F2R,LOR,MAL,MBP,Meis1
TNFSF11	cytokine		-1.593	0.0322	CA2,CCND1,CDK14,CDKN1A,FOS,HRH2,JUN,LDB2,LIMK1,MARCKSL1,NAB2,PCDH7,PHLDA3,RGS16,SLC20A1,SOCS3,SPP1,STAT1,STMN1,TNFRSF11B,USP18
STAT	group		1.103	0.0323	AGT,CDKN1A,FOS,SERPINA3,SOCS3
TRH	other		0.414	0.0323	CDK14,F2R,FOS,JUN,TRHR
EPO	cytokine		0.181	0.0323	CA2,CASP3,CDKN1A,CLIC1,CREG1,DHCR24,EPOR,FABP5,FOS,GATA3,HBB,Hrk,JUN,KCNH6,NAB2,NFIB,PAX6,PDLIM2,SOCS3,SPP1,TAL1,TNFRSF11B
Ifn gamma	complex		0.921	0.0325	AGT,CASP3,CDKN1A,CHI3L1,IGFBP5,IL33,PCDH7,SOCS3,STAT1
RARB	ligand-dependent nuclear receptor		-1.596	0.0325	CDKN1A,CRYAB,DRD2,Meis1,SATB1,SPP1,STAT1,TAC1,USP18
HIC1	transcription regulator		-1.134	0.0336	CA2,CCND1,CDKN1A,FADS1,ID4,SLC7A11,SPP1
ESRRG	ligand-dependent nuclear receptor		-0.655	0.034	ALDOC,CDKN1A,FGF1,KCNH2,KLK6,LPL
MECP2	transcription regulator		-1.78	0.0357	CALB2,CAMK2A,GABBR2,KCNF1,MBP,Nefm,NPY1R,PLP1,RELN,SLC17A7,TH
RARA	ligand-dependent nuclear receptor		-1.253	0.0361	CCND1,CD38,CDKN1A,CLMN,COBL,DRD2,EGR3,EIF5A2,FOS,GATA3,GPR158,IFI44,IFIT1B,IL16,IL1R1,JUN,PLXNA2,PRDM8,RSAD2,SLC7A11,SPP1,STAT1,TH,TNFRSF11B
BAG1	other		1.982	0.0365	CCND1,CDKN1A,FOS,JUN
FHIT	enzyme		1.091	0.0365	CDKN1A,GCHFR,GNG13,TGFB3
Stat3-Stat3	complex		0.958	0.0365	CDKN1A,JUN,SERPINA3,SOCS3
MST1	growth factor		0.152	0.0365	CCND1,FOS,SOX4,SPP1
NPR1	enzyme		-1.067	0.0365	ABCC8,AGT,RGS4,TGFB3
SIX5	transcription regulator		-1.982	0.0365	EBF2,IGFBP5,MDFI,SFRP2
Calcineurin A	group			0.0365	B3GAT1,CCND1,FOS,JUN
MFSD2A	transporter			0.0365	ALDOC,FADS1,FADS2,SCD
Cdkn1c	other			0.0365	CDKN1A,E2F3,MAL,SOX10
BCL3	transcription regulator		1.467	0.0365	AGT,CCND1,GATA3,JUN,STAP2
MSX2	transcription regulator			0.0365	ALPL,CCND1,PROX1,SPP1,TGFB3
TERC	other			0.0365	ALAD,CDKN1A,CLU,Erdr1,GFAP
GSX2	transcription regulator			0.0366	EBF1,PAX6,PPP1R1B
KLF9	transcription regulator			0.0366	CALB2,CCND1,KLF13
CDH2	other			0.0366	CCND1,CDKN1A,THY1
miR-128-3p (and other miRNAs w/seed CACAGUG)	mature microrna			0.0366	E2F3,RELN,WEE1
TNFRSF11B	transmembrane receptor			0.0366	CA2,SPP1,TNFRSF11B
DDX17	enzyme			0.0366	CCND1,CDKN1A,JUN
GTF2I	transcription regulator			0.0366	CCND1,CDKN1A,FOS
MTOR	kinase		-0.799	0.0374	CASP3,CCND1,CDKN1A,EOMES,ERICH5,FABP5,GATA3,IFI16,IL1R1,ISLR2,MBP,MOG,NAB2,NEURL1B,PLP1,PRKAR2B,SERPINB1,SNCG,SOCS3,SOX4,STAT1,TCF4,TNFRSF11B,TPPP
PRKACA	kinase		0.555	0.0376	CCK,CCND1,LOR,SFRP4,Sik1,SOCS3
HSPA5	enzyme		-1.091	0.0376	CASP3,CLU,ISG15,MBP,PLP1,SCD
PSEN2	peptidase		0.841	0.0376	ARHGDIG,CASP3,Erdr1,F2R,GFAP,GJA1,IMPACT,KCNAB2,PTPRF
IRF7	transcription regulator	Activated	2.948	0.0384	GBP4,IFI16,IFI44,IFIT1B,IL33,IRF7,Irgm1,ISG15,Oasl2,PARP14,RSAD2,STAT1,USP18
NR3C2	ligand-dependent nuclear receptor		0.211	0.0403	AGT,CACNA1H,CNKSR3,GPR83,GPX3,HTR1A,KCNJ10,NFIA,NTF3,SEMA3C,SERPINA3
FSH	complex		-0.05	0.0403	ALPL,BCL11A,BTG2,CAMK2G,CCND1,CDK14,COL18A1,CX3CL1,ECEL1,ENC1,FOS,HCRTR1,ID4,JUN,MAP3K5,MN1,MSMO1,MYRF,NPY,NPY1R,P4HA2,PLCL1,PTPRF,RGS16,RGS4,STAT1,TIMP2,TNFRSF11B,VGF
Ifnar	group	Activated	2.929	0.0404	IFI16,IFIT1B,IRF7,Irgm1,ISG15,RSAD2,SPP1,STAT1,USP18
FADD	other		1.109	0.0404	CDKN1A,ELAVL2,FOS,IFIT1B,IRF7,JUN,MAP3K1,PAX7,STAT1
PGR	ligand-dependent nuclear receptor		-1.736	0.0406	CCND1,CDKN1A,DDC,ENC1,FOS,GATA3,GRIA3,HPCAL1,IGFBP5,IL1R1,MATK,P4HA2,PFKFB3,PRKG2,RAB27B,RASGRP2,SERPINB8,ST3GAL1,STAT1,STC1,TGFB3,TNFRSF21
RXRA	ligand-dependent nuclear receptor		0.372	0.0406	CCND1,CD38,CDKN1A,CLMN,CRYAB,DLK1,DRD2,FABP5,FADS2,FOS,GPD1,LPL,MBP,PCSK2,RXRA,RXRG,SCD,SPP1,TH,WEE1
F2	peptidase		-0.759	0.0406	ANGPT1,CASP3,CCND1,CDKN1A,CLIC1,CLU,CX3CL1,DKK3,DOCK10,F2R,FOS,IGFBP5,JUN,MAP3K5,PLCB3,SLIT2,TGFB3,TIMP2,TNNT2,TRPC3
DNMT1	enzyme			0.0407	CDKN1A,RELN,RGS10,SERPINB2,SFRP2,SFRP4,SFRP5,SLC7A11
IFNA4	cytokine		1.411	0.041	Irgm1,ISG15,PMEPA1,RSAD2,USP18
SETDB1	enzyme			0.041	CBLB,EPS8,GRIN2B,Lmo3,ROBO2
NR2F1	ligand-dependent nuclear receptor			0.041	AGT,CDH8,LPL,RORB,TH
IL1RN	cytokine		0.334	0.0419	IFI44,IGFBP5,IRF7,NPY2R,RSAD2,SLC6A4,SPP1,TAC1,TCF7L2,USP18
KITLG	growth factor		-0.868	0.0421	CA2,CASP3,Cd24a,CDKN1A,CLIC1,CREG1,CX3CL1,DHCR24,EPOR,FABP5,FOS,GFAP,GJA1,IL16,MME,PAX6,TACR1,TAL1,WEE1
HEXIM1	transcription regulator		-0.9	0.0422	ANGPT1,CCND1,CDKN1A,POLR2A
SUPT16H	transcription regulator			0.0422	CDKN1A,CPNE6,DUSP5,TMTC1
EPAS1	transcription regulator		0.095	0.0431	ALDOC,CA9,CCND1,CDKN1A,CEMIP,FOS,GAL3ST1,GCHFR,GJA1,IGFBP5,NEFL,NRARP,PFKFB3,PKIB,PLOD2,TGFB3,TNFRSF11B
EGLN	group		1.123	0.0432	ALDOC,BBX,BCL11B,CA9,PAM,RNF122,SH2B2,STC1,TH
TCF	group			0.0432	CCND1,EPHB3,FOS,GJA1,IL1R1,MME,QPCT,SEMA3C,SERPINA3
NFkB (complex)	complex		0.2	0.0434	ADRA2A,AGT,BCL11A,CCK,CCND1,Cd24a,CDKN1A,CLU,COL18A1,CRHR1,CX3CL1,DRD2,DUSP5,EOMES,FABP5,FGF1,FOS,GATA3,GFAP,HTR1A,IRF7,ISG15,JUN,OPRM1,PAX7,RGS16,RSAD2,SERPINA3,SERPINB2,SFRP2,SLIT2,SOCS3,SPP1,ST18,TAC1,TACR1,TGFB3,TIMP2,TNFRSF11B,TRPC3
TBX5	transcription regulator		-0.716	0.0436	CACNA1C,CLSTN2,GJA1,IFI16,KCNJ2,RYR2,TNNT2
EPHB2	kinase			0.0437	EPHB2,GRIN2B
SERCA	group			0.0437	BTG2,JUN
RDH10	enzyme			0.0437	SFRP2,SFRP5
RASSF3	other			0.0437	CASP3,CDKN1A
ATE1	enzyme			0.0437	CCND1,JUN
QRFP	other			0.0437	LPL,NPY
VSX1	transcription regulator			0.0437	NETO1,TACR3
PLSCR1	enzyme			0.0437	CCND1,CDKN1A
FOXN1	transcription regulator			0.0437	PPP1R16B,SERPINB1
CD82	other			0.0437	BCAR1,LYN
OLIG2	transcription regulator			0.0437	GFAP,GPR17
BCL2L12	other			0.0437	CDKN1A,CRYAB
STRA6	transporter			0.0437	RXRA,SOCS3
PDE3A	enzyme			0.0437	CCND1,CDKN1A
PHOX2A	transcription regulator			0.0437	CHRNA3,TH
MAGED1	transcription regulator			0.0437	CDKN1A,JUN
DEAF1	transcription regulator			0.0437	CASP3,HTR1A
PTPRR	phosphatase			0.0437	FOS,JUN
LMO4	transcription regulator			0.0437	ALK,RYR2
DYNLL1	other			0.0437	CDKN1A,FOS
BACE1	peptidase			0.0437	MBP,PLP1
SIX3	transcription regulator			0.0437	CCND1,PAX6
TSG101	transcription regulator			0.0437	CDKN1A,STMN1
CHGA	other			0.0437	SERPINE2,TH
RASSF10	other			0.0437	CASP3,JUN
SNW1	transcription regulator			0.0437	CCND1,CDKN1A
CDH13	other			0.0437	CCND1,CDKN1A
Ifna4	other			0.0437	IRF7,ISG15
VGF	growth factor			0.0437	FOS,NPY
SREBF2	transcription regulator		-1.463	0.0439	AACS,ALDOC,CAMK1D,CDKN1A,FABP5,FADS2,MSMO1,SCD
CBX2	transcription regulator			0.0446	CDKN1A,HBB,LHX9
CTBP2	transcription regulator			0.0446	EOMES,HBB,NEFL
miR-132-3p (and other miRNAs w/seed AACAGUC)	mature microrna			0.0446	ARHGAP32,GRIN2B,SOX4
miR-503-5p (miRNAs w/seed AGCAGCG)	mature microrna			0.0446	CCND1,CDKN1A,WEE1
STK3	kinase			0.0446	CCND1,SOX4,SPP1
SP2	transcription regulator			0.0446	CCND1,CDKN1A,FOS
BACH1	transcription regulator			0.0446	HBB,SLC7A11,SPP1
DAXX	transcription regulator			0.0446	CASP3,CCND1,CDKN1A
CTNNB1	transcription regulator		-0.787	0.0448	Acan,CCND1,CDKN1A,CLU,CREG1,EDIL3,EOMES,EPHB2,EPHB3,ERBB3,F2R,FOS,FOXB1,GATA3,GFAP,GJA1,GJB1,HAPLN1,ID4,IGFBP5,IL1R1,JUN,LHX2,LMX1B,LPL,MAP3K5,MFGE8,MME,NOTUM,OLIG1,PAX7,PDE1C,POLR2A,POU3F2,PTPRJ,QPCT,RASSF4,SCD,SEMA3C,SERPINA3,SERPINE2,SFRP4,SH2B2,SHOX2,SOX4,SPP1,SYNM,TCF4,TCF7L2,TGFB3,TMEM2,TNFRSF11B
MAPK7	kinase		0.784	0.0456	CCND1,JUN,PDE3A,SEMA3F,SERPINB2,TH
ZMPSTE24	peptidase			0.0456	BTG2,CDKN1A,ETNPPL,IGFBP5,RGS16,SOCS3
FGFR1	kinase		-0.419	0.0462	CCND1,CDKN1A,FGF1,FGF7,FOS,JUN,MBP,PLP1,TH
PCYT1A	enzyme		0.152	0.0484	CDK18,EPHA7,GFRA1,SCD
CNOT7	transcription regulator			0.0484	ISG15,SLC14A1,SLC7A11,STAT1
NTRK1	kinase			0.0484	CDKN1A,EGR4,FOS,TACR1
MKL2	transcription regulator			0.0493	DHCR24,F2R,FADS2,RAB27B,SERPINB2,SLC20A1,SLC35D3,SLC6A4,TAL1
IL6ST	transmembrane receptor		0.239	0.0499	CCND1,ECEL1,GFAP,JUN,SLC5A7,SOCS3
BCL2	transporter		-1.97	0.0596	Acan,CASP3,CCND1,CDKN1A,FOS,Hrk,NNAT,NSG2,TIMP2
PRNP	other	Activated	2.608	0.0736	CASP3,CCND1,CHST8,EPS8,GJA1,TCF4,TH
PPARD	ligand-dependent nuclear receptor	Inhibited	-2.03	0.116	CCND1,GPD1,Irgm1,LPL,MDFI,MFGE8,MOG,NPY,Pcp4l1,PER3,PLP1,SCD,SLC27A2,STAT1,TNFRSF11B
SUMO3	other	Inhibited	-2	0.135	AGT,CD38,ISG15,TNFRSF21
SUMO2	enzyme	Inhibited	-2	0.156	AGT,CD38,ISG15,TNFRSF21
PTGER4	g-protein coupled receptor	Inhibited	-2.17	0.166	GBP4,GPR85,IFI16,IFIT1B,IRF7,Irgm1,LHFPL2,PARP14,RSAD2,SHISA3,USP18
INS	other	Activated	2.362	0.183	CCND1,CDKN1A,ERBB3,FOS,IGFBP5,JUN,LPL,NPY,SCD,SNCA,SSTR1
FAS	transmembrane receptor		1.992	0.192	BCL11A,CAMK2G,CASP3,CDKN1A,COL18A1,COL5A1,EPOR,FAIM2,FOS,GRIA3,IL16,IL1RAP,JUN,MME,RAPGEF5,RASGRP2,RND2,RSAD2,SERPINB2,SPP1,STK17B,TNFRSF11B
PAX6	transcription regulator	Inhibited	-2.514	0.227	CCND1,CDH6,CDH8,CRYAB,DKK3,EOMES,KLHL1,MAFA,MRGPRE,NECAB2,PCSK2,SEMA3C,SNCA,SST
ESR1	ligand-dependent nuclear receptor	Inhibited	-2.369	0.297	AGT,ALK,ASS1,ATP2A3,CA2,CCND1,CDKN1A,CGN,CHRM2,COBL,DUSP4,DUSP5,EIF5A2,EPOR,ERBB3,FOS,FXYD6,GABBR2,GATA3,GFAP,GJA1,GJB1,Gm15807/Hmgn5,GPR158,HOMER3,HTR1A,IFI44,IGFBP5,JUN,KLHL13,LANCL1,LOR,LPL,MAP3K1,MME,NEB,NFIB,PAK6,PCBD1,PCDH18,PCP4,PKIB,PLOD2,PLS1,PLXDC1,PLXNA2,PPP1R3C,RERG,RGS16,ROBO2,RSAD2,SEMA3C,SEMA3F,SLC6A4,SLC6A6,SLC7A11,SLC7A8,SOX4,SPP1,STAT1,SYNPO,TCF7L2,TGFB3,TH,TIMP2,TMEM2,TNFRSF11B…
HMOX1	enzyme	Inhibited	-2.414	0.441	ANGPT1,CASP3,FGF1,FOS,RELN,TH
AREG	growth factor		1.96	1	CCND1,FOS,JUN,NIPAL4
HNF4A	transcription regulator		1.845	1	AGT,ARMC8,BCAR1,BDH1,BMP5,CACNA2D2,CCND1,CDHR1,CDKN1A,CHI3L1,CMSS1,DSC2,DZANK1,EFCAB1,ENC1,ETNPPL,EVPL,FAIM2,FAM107B,FAM117A,FGF7,FXYD6,GCHFR,GJB1,GRHPR,IL1RAP,ITIH3,JUN,KCNQ5,LARS2,LOR,LRRC6,MAL2,MDFI,NPNT,PAK5,PCBD1,PDE11A,PNPLA3,POLR2A,PPP1R3C,RBKS,RXRA,SCD,SEMA3C,SEMA7A,SERPINA3,SERPINB8,SH2D3C,SLC27A2,SOX10,SPP1,SSTR1,STAT1,SYNPO,TBC1D16,TCF7L2,TEF,TENM4,THY1,TMEM176A,TNFRSF11B,TOX,VAMP1
TP53	transcription regulator		-1.824	1	ANGPT1,ASS1,BTG2,CA9,CAMK2N1,CASP3,CCND1,CDKN1A,CLU,COL18A1,CRYAB,CX3CL1,DDIT4L,DHCR24,DKK3,DUSP4,DUSP5,EDIL3,EGFL6,EGR3,EPS8,F2R,FAM212B,FGF7,FOS,GDA,GPX3,IFI16,IGFBP5,IL16,IRF7,ISG15,JUN,KCNJ4,LRRC17,NPNT,NRARP,NYNRIN,PADI2,PAK3,PARD6G,PCDH7,PFKFB3,PHLDA3,PLOD2,PMEPA1,PTPRM,PTPRO,RBM3,RGS16,RTKN,SCN3B,SEMA3C,SERPINA3,SERPINB2,SERPINE2,SFRP2,SLC6A6,SNRK,SPP1,STAT1,STMN1,SULF2,TCF4,TCF7L2,TGFB3,T…
NR4A2	ligand-dependent nuclear receptor		-1.983	1	DDC,LMX1B,TGFB3,TH
