# Supplementary material for: Molecular pathway analysis towards understanding tissue vulnerability in spinocerebellar ataxia type 1
Source: eLife. 2018 Dec 3;7:e39981. doi: 10.7554/eLife.39981 (PMC6292693; doi:10.7554/eLife.39981)
Supplement: Supplementary file 4. [file elife-39981-supp4.xlsx]

## Sheet: Supplementary File 4
Supplementary File 4. 5 week old ATXN1-82Q Tg inferior olive IPA canonical pathways.
Ingenuity Canonical Pathways	-log(B-H p-value)	Ratio	z-score	Molecules
Hepatic Fibrosis / Hepatic Stellate Cell Activation	6.7	0.0814	NaN	COL8A2,CTGF,COL6A2,COL8A1,MYH11,COL1A2,COL1A1,IGF2,ACTA2,IGF1,COL4A4,LBP,A2M,COL3A1
GP6 Signaling Pathway	3.38	0.0703	3	COL1A2,COL1A1,COL8A2,COL6A2,KL,COL8A1,COL4A4,ITPR1,COL3A1
Growth Hormone Signaling	2.07	0.0759	2	IGF2,IGF1,KL,PRL,CSHL1,A2M
Intrinsic Prothrombin Activation Pathway	1.55	0.105	2	COL1A2,COL1A1,F5,COL3A1
ILK Signaling	1.12	0.0393	1.633	CDH1,ACTA2,KL,FLNC,KRT18,MYH11,DSP
IGF-1 Signaling	0.97	0.0467	NaN	NOV,CTGF,IGF1,KL,IGFBP2
Acute Phase Response Signaling	0.97	0.0385	NaN	TTR,SERPING1,VWF,LBP,RBP1,A2M
Agranulocyte Adhesion and Diapedesis	0.97	0.038	NaN	ACTA2,CLDN1,EZR,CLDN2,MYH11,CCL19
Coagulation System	0.97	0.0882	NaN	F5,VWF,A2M
Glioblastoma Multiforme Signaling	0.97	0.037	2.449	IGF2,IGF1,KL,WNT6,ITPR1,FZD7
Sertoli Cell-Sertoli Cell Junction Signaling	0.97	0.0364	NaN	CDH1,ACTA2,CLDN1,MYO7A,CLDN2,A2M
Cellular Effects of Sildenafil (Viagra)	0.97	0.0427	NaN	SLC4A5,ACTA2,MYLPF,ITPR1,MYH11
Regulation of the Epithelial-Mesenchymal Transition Pathway	0.772	0.0321	NaN	FOXC2,LOX,CDH1,KL,WNT6,FZD7
Actin Cytoskeleton Signaling	0.631	0.0284	2.236	ACTA2,KL,EZR,MYLPF,LBP,MYH11
RhoA Signaling	0.631	0.0392	2	IGF1,ACTA2,EZR,MYLPF
Signaling by Rho Family GTPases	0.631	0.0273	2.449	CDH1,ACTA2,KL,EZR,MYLPF,CDH15
LXR/RXR Activation	0.631	0.0377	0	TTR,LYZ,LBP,PON3
Germ Cell-Sertoli Cell Junction Signaling	0.631	0.0311	NaN	CDH1,ACTA2,KL,MYO7A,A2M
Virus Entry via Endocytic Pathways	0.631	0.037	NaN	ACTA2,KL,FLNC,FOLR1
Role of Osteoblasts, Osteoclasts and Chondrocytes in Rheumatoid Arthritis	0.631	0.0268	NaN	COL1A1,IGF1,KL,BMP7,WNT6,FZD7
RhoGDI Signaling	0.631	0.0305	-2.236	CDH1,ACTA2,EZR,MYLPF,CDH15
Axonal Guidance Signaling	0.631	0.021	NaN	IGF1,KL,MYLPF,BMP7,WNT6,SEMA3B,ACE,GDF7,FZD7
Atherosclerosis Signaling	0.626	0.036	NaN	COL1A2,COL1A1,LYZ,COL3A1
Basal Cell Carcinoma Signaling	0.578	0.0441	NaN	BMP7,WNT6,FZD7
Retinoate Biosynthesis II	0.578	0.333	NaN	RBP1
Thyronamine and Iodothyronamine Metabolism	0.578	0.333	NaN	DIO2
Thyroid Hormone Metabolism I (via Deiodination)	0.578	0.333	NaN	DIO2
Role of NANOG in Mammalian Embryonic Stem Cell Pluripotency	0.578	0.0325	NaN	KL,BMP7,WNT6,FZD7
Retinoate Biosynthesis I	0.578	0.069	NaN	ALDH1A2,RBP1
Adipogenesis pathway	0.578	0.0317	NaN	FOXC2,BMP7,RBP1,FZD7
Complement System	0.578	0.0667	NaN	SERPING1,CFH
IL-6 Signaling	0.578	0.0312	NaN	COL1A1,KL,LBP,A2M
Gap Junction Signaling	0.578	0.0262	NaN	NOV,NPR3,ACTA2,KL,ITPR1
Epithelial Adherens Junction Signaling	0.578	0.0308	NaN	CDH1,ACTA2,MYO7A,MYH11
Corticotropin Releasing Hormone Signaling	0.578	0.0305	NaN	CRHR2,NPR3,POMC,ITPR1
GÎ±12/13 Signaling	0.57	0.0301	0	CDH1,KL,MYLPF,CDH15
Leukocyte Extravasation Signaling	0.558	0.0253	NaN	ACTA2,KL,CLDN1,EZR,CLDN2
Human Embryonic Stem Cell Pluripotency	0.534	0.0288	NaN	KL,BMP7,WNT6,FZD7
Inhibition of Matrix Metalloproteases	0.512	0.0556	NaN	HSPG2,A2M
Glycine Cleavage Complex	0.507	0.2	NaN	OCA2
Tight Junction Signaling	0.475	0.0268	NaN	ACTA2,CLDN1,CLDN2,MYH11
Granulocyte Adhesion and Diapedesis	0.46	0.0263	NaN	CLDN1,EZR,CLDN2,CCL19
TR/RXR Activation	0.44	0.0319	NaN	KL,SLC16A2,DIO2
Glucocorticoid Receptor Signaling	0.416	0.0199	NaN	KRT8,KL,PRL,KRT18,POMC,A2M
Dendritic Cell Maturation	0.416	0.0248	2	COL1A2,COL1A1,KL,COL3A1
Nicotine Degradation II	0.411	0.0444	NaN	INMT,Aox3
Nitric Oxide Signaling in the Cardiovascular System	0.401	0.0291	NaN	KL,ATP2A3,ITPR1
Superoxide Radicals Degradation	0.401	0.125	NaN	SOD3
Sphingomyelin Metabolism	0.401	0.125	NaN	SGMS2
Synaptic Long Term Depression	0.401	0.0237	2	NPR3,IGF1,PPP1R17,ITPR1
Calcium-induced T Lymphocyte Apoptosis	0.332	0.0377	NaN	ATP2A3,ITPR1
Calcium Transport I	0.33	0.1	NaN	ATP2A3
Glioma Signaling	0.314	0.0256	NaN	IGF2,IGF1,KL
Calcium Signaling	0.314	0.0214	NaN	ACTA2,ATP2A3,ITPR1,MYH11
Clathrin-mediated Endocytosis Signaling	0.314	0.0212	NaN	LYZ,IGF1,ACTA2,KL
Adrenomedullin signaling pathway	0.314	0.0212	2	NPR3,KL,CFH,ITPR1
Renin-Angiotensin Signaling	0.305	0.0246	NaN	KL,ITPR1,ACE
Remodeling of Epithelial Adherens Junctions	0.305	0.0333	NaN	CDH1,ACTA2
PCP pathway	0.305	0.0333	NaN	WNT6,FZD7
Melanoma Signaling	0.3	0.0328	NaN	CDH1,KL
Role of Wnt/GSK-3Î² Signaling in the Pathogenesis of Influenza	0.273	0.0312	NaN	WNT6,FZD7
EGF Signaling	0.269	0.0308	NaN	KL,ITPR1
Caveolar-mediated Endocytosis Signaling	0.267	0.0303	NaN	ACTA2,FLNC
MSP-RON Signaling Pathway	0.267	0.0294	NaN	ACTA2,KL
Endometrial Cancer Signaling	0.267	0.029	NaN	CDH1,KL
GPCR-Mediated Integration of Enteroendocrine Signaling Exemplified by an L Cell	0.267	0.029	NaN	ITPR1,VIP
Dopamine Receptor Signaling	0.267	0.0286	NaN	PPP1R1B,PRL
Cardiomyocyte Differentiation via BMP Receptors	0.267	0.0625	NaN	BMP7
Extrinsic Prothrombin Activation Pathway	0.267	0.0625	NaN	F5
Histamine Degradation	0.267	0.0625	NaN	ALDH1A2
The Visual Cycle	0.259	0.0588	NaN	RBP1
Myc Mediated Apoptosis Signaling	0.259	0.0267	NaN	IGF1,KL
Ovarian Cancer Signaling	0.259	0.0205	NaN	KL,WNT6,FZD7
Oxidative Ethanol Degradation III	0.259	0.0556	NaN	ALDH1A2
Huntington's Disease Signaling	0.259	0.0177	NaN	NEUROD1,IGF1,KL,ITPR1
Regulation of Actin-based Motility by Rho	0.259	0.026	NaN	ACTA2,MYLPF
Antiproliferative Role of Somatostatin Receptor 2	0.259	0.026	NaN	NPR3,KL
BMP signaling pathway	0.259	0.026	NaN	SOSTDC1,BMP7
Putrescine Degradation III	0.259	0.0526	NaN	ALDH1A2
Fatty Acid Î±-oxidation	0.259	0.0526	NaN	ALDH1A2
GDNF Family Ligand-Receptor Interactions	0.259	0.0253	NaN	KL,ITPR1
Dopamine-DARPP32 Feedback in cAMP Signaling	0.259	0.0197	NaN	PPP1R1B,ATP2A3,ITPR1
Tryptophan Degradation X (Mammalian, via Tryptamine)	0.259	0.05	NaN	ALDH1A2
Non-Small Cell Lung Cancer Signaling	0.259	0.0244	NaN	KL,ITPR1
Maturity Onset Diabetes of Young (MODY) Signaling	0.259	0.0476	NaN	NEUROD1
Thyroid Hormone Metabolism II (via Conjugation and/or Degradation)	0.259	0.0476	NaN	DIO2
eNOS Signaling	0.259	0.0191	NaN	KL,AQP1,ITPR1
Estrogen-Dependent Breast Cancer Signaling	0.259	0.0241	NaN	IGF1,KL
Leptin Signaling in Obesity	0.259	0.0241	NaN	KL,POMC
Colorectal Cancer Metastasis Signaling	0.259	0.0167	1	CDH1,KL,WNT6,FZD7
Tumoricidal Function of Hepatic Natural Killer Cells	0.259	0.0455	NaN	LYVE1
Ethanol Degradation IV	0.259	0.0455	NaN	ALDH1A2
CXCR4 Signaling	0.258	0.0186	NaN	KL,MYLPF,ITPR1
Factors Promoting Cardiogenesis in Vertebrates	0.258	0.0233	NaN	BMP7,FZD7
Prolactin Signaling	0.258	0.023	NaN	KL,PRL
FcÎ³ Receptor-mediated Phagocytosis in Macrophages and Monocytes	0.258	0.0227	NaN	ACTA2,EZR
GABA Receptor Signaling	0.258	0.0227	NaN	GABRA6,SLC6A13
Wnt/Î²-catenin Signaling	0.258	0.0182	NaN	CDH1,WNT6,FZD7
FGF Signaling	0.258	0.0225	NaN	KL,ITPR1
LPS-stimulated MAPK Signaling	0.255	0.0222	NaN	KL,LBP
Interferon Signaling	0.235	0.0385	NaN	IFITM2
Dopamine Degradation	0.22	0.0357	NaN	ALDH1A2
PAK Signaling	0.22	0.0202	NaN	KL,MYLPF
NRF2-mediated Oxidative Stress Response	0.22	0.0167	NaN	ACTA2,KL,SOD3
RAR Activation	0.22	0.0167	NaN	ALDH1A2,RBP1,ZBTB16
Ethanol Degradation II	0.22	0.0345	NaN	ALDH1A2
Melanocyte Development and Pigmentation Signaling	0.22	0.02	NaN	KL,POMC
Neuroprotective Role of THOP1 in Alzheimer's Disease	0.22	0.0198	NaN	FAP,ACE
VEGF Signaling	0.22	0.0196	NaN	ACTA2,KL
p53 Signaling	0.22	0.0194	NaN	KL,PERP
FAK Signaling	0.22	0.0194	NaN	ACTA2,KL
Inhibition of Angiogenesis by TSP1	0.22	0.0323	NaN	HSPG2
Role of JAK2 in Hormone-like Cytokine Signaling	0.22	0.0323	NaN	PRL
Noradrenaline and Adrenaline Degradation	0.22	0.0323	NaN	ALDH1A2
Amyotrophic Lateral Sclerosis Signaling	0.218	0.019	NaN	IGF1,KL
Circadian Rhythm Signaling	0.216	0.0312	NaN	VIP
Molecular Mechanisms of Cancer	0.212	0.0134	NaN	CDH1,KL,BMP7,WNT6,FZD7
LPS/IL-1 Mediated Inhibition of RXR Function	0.212	0.0155	NaN	ALDH1A2,LBP,SOD3
Neuropathic Pain Signaling In Dorsal Horn Neurons	0.212	0.0182	NaN	KL,ITPR1
iCOS-iCOSL Signaling in T Helper Cells	0.212	0.0182	NaN	KL,ITPR1
Mouse Embryonic Stem Cell Pluripotency	0.212	0.0182	NaN	KL,FZD7
FXR/RXR Activation	0.212	0.018	NaN	TTR,PON3
Retinol Biosynthesis	0.212	0.0286	NaN	RBP1
Thrombin Signaling	0.212	0.0151	NaN	KL,MYLPF,ITPR1
Paxillin Signaling	0.212	0.0177	NaN	ACTA2,KL
Role of IL-17F in Allergic Inflammatory Airway Diseases	0.212	0.0278	NaN	IGF1
Nicotine Degradation III	0.212	0.0278	NaN	Aox3
Mechanisms of Viral Exit from Host Cells	0.205	0.027	NaN	ACTA2
CD28 Signaling in T Helper Cells	0.198	0.0169	NaN	KL,ITPR1
Iron homeostasis signaling pathway	0.196	0.0168	NaN	HIF3A,BMP7
Role of p14/p19ARF in Tumor Suppression	0.196	0.0256	NaN	KL
Role of Tissue Factor in Cancer	0.193	0.0165	NaN	CTGF,KL
fMLP Signaling in Neutrophils	0.187	0.0163	NaN	KL,ITPR1
Role of NFAT in Cardiac Hypertrophy	0.183	0.014	NaN	IGF1,KL,ITPR1
iNOS Signaling	0.183	0.0238	NaN	LBP
IL-12 Signaling and Production in Macrophages	0.181	0.0157	NaN	LYZ,KL
CCR3 Signaling in Eosinophils	0.181	0.0157	NaN	KL,ITPR1
IL-9 Signaling	0.179	0.0227	NaN	KL
Thyroid Cancer Signaling	0.179	0.0227	NaN	CDH1
Serotonin Degradation	0.169	0.0217	NaN	ALDH1A2
Cardiac Hypertrophy Signaling	0.169	0.0133	NaN	IGF1,KL,MYLPF
Docosahexaenoic Acid (DHA) Signaling	0.131	0.0192	NaN	KL
Sirtuin Signaling Pathway	0.125	0.0122	NaN	CDH1,ZIC2,SOD3
Relaxin Signaling	0.125	0.0134	NaN	NPR3,KL
autophagy	0.125	0.0172	NaN	ACE
GÎ±q Signaling	0.125	0.013	NaN	KL,ITPR1
Ephrin A Signaling	0.125	0.0169	NaN	KL
Tec Kinase Signaling	0.125	0.0128	NaN	ACTA2,KL
Xenobiotic Metabolism Signaling	0.125	0.0117	NaN	KL,ALDH1A2,SOD3
Regulation of Cellular Mechanics by Calpain Protease	0.125	0.0167	NaN	EZR
Aldosterone Signaling in Epithelial Cells	0.125	0.0127	NaN	KL,ITPR1
Protein Kinase A Signaling	0.125	0.011	NaN	PPP1R1B,FLNC,MYLPF,ITPR1
Wnt/Ca+ pathway	0.125	0.0161	NaN	FZD7
CNTF Signaling	0.125	0.0159	NaN	KL
Role of IL-17A in Arthritis	0.125	0.0156	NaN	KL
UVB-Induced MAPK Signaling	0.125	0.0156	NaN	KL
IL-10 Signaling	0.125	0.0154	NaN	LBP
Lymphotoxin Î² Receptor Signaling	0.125	0.0154	NaN	KL
Role of PI3K/AKT Signaling in the Pathogenesis of Influenza	0.125	0.0152	NaN	KL
Crosstalk between Dendritic Cells and Natural Killer Cells	0.125	0.0149	NaN	ACTA2
IL-2 Signaling	0.125	0.0149	NaN	KL
Toll-like Receptor Signaling	0.125	0.0145	NaN	LBP
Neuroinflammation Signaling Pathway	0.125	0.0108	NaN	KL,GABRA6,SLC6A13
Thrombopoietin Signaling	0.125	0.0143	NaN	KL
Agrin Interactions at Neuromuscular Junction	0.125	0.0143	NaN	ACTA2
ErbB2-ErbB3 Signaling	0.125	0.0141	NaN	KL
Role of NFAT in Regulation of the Immune Response	0.125	0.0114	NaN	KL,ITPR1
IL-17A Signaling in Airway Cells	0.125	0.0139	NaN	KL
Production of Nitric Oxide and Reactive Oxygen Species in Macrophages	0.125	0.0112	NaN	LYZ,KL
Glioma Invasiveness Signaling	0.125	0.0135	NaN	KL
Role of JAK1 and JAK3 in Î³c Cytokine Signaling	0.125	0.0135	NaN	KL
CD40 Signaling	0.125	0.0133	NaN	KL
ErbB4 Signaling	0.125	0.0133	NaN	KL
Endothelin-1 Signaling	0.125	0.011	NaN	KL,ITPR1
GM-CSF Signaling	0.125	0.0132	NaN	KL
3-phosphoinositide Biosynthesis	0.125	0.0109	NaN	PPP1R1B,KL
VDR/RXR Activation	0.125	0.0128	NaN	SEMA3B
IL-15 Signaling	0.125	0.0128	NaN	KL
Neurotrophin/TRK Signaling	0.125	0.0125	NaN	KL
Renal Cell Carcinoma Signaling	0.125	0.0123	NaN	KL
IL-7 Signaling Pathway	0.125	0.0123	NaN	KL
IL-8 Signaling	0.125	0.0105	NaN	CDH1,KL
Role of Macrophages, Fibroblasts and Endothelial Cells in Rheumatoid Arthritis	0.125	0.00997	NaN	KL,WNT6,FZD7
IL-17 Signaling	0.125	0.012	NaN	KL
Angiopoietin Signaling	0.125	0.012	NaN	KL
Osteoarthritis Pathway	0.125	0.0103	NaN	DCN,FZD7
FcÎ³RIIB Signaling in B Lymphocytes	0.125	0.0119	NaN	KL
EIF2 Signaling	0.125	0.0102	NaN	ACTA2,KL
Erythropoietin Signaling	0.125	0.0118	NaN	KL
CTLA4 Signaling in Cytotoxic T Lymphocytes	0.125	0.0118	NaN	KL
Small Cell Lung Cancer Signaling	0.125	0.0118	NaN	KL
Breast Cancer Regulation by Stathmin1	0.125	0.0101	NaN	KL,ITPR1
IL-3 Signaling	0.125	0.0116	NaN	KL
FLT3 Signaling in Hematopoietic Progenitor Cells	0.125	0.0116	NaN	KL
Bladder Cancer Signaling	0.125	0.0116	NaN	CDH1
IL-4 Signaling	0.125	0.0116	NaN	KL
Death Receptor Signaling	0.125	0.0116	NaN	ACTA2
Macropinocytosis Signaling	0.125	0.0116	NaN	KL
Neuregulin Signaling	0.125	0.0115	NaN	DCN
JAK/Stat Signaling	0.125	0.0115	NaN	KL
Sumoylation Pathway	0.125	0.0115	NaN	CDH1
VEGF Family Ligand-Receptor Interactions	0.125	0.0114	NaN	KL
Î±-Adrenergic Signaling	0.125	0.0112	NaN	ITPR1
Integrin Signaling	0.125	0.0098	NaN	ACTA2,KL
Reelin Signaling in Neurons	0.125	0.0111	NaN	KL
TGF-Î² Signaling	0.125	0.0111	NaN	BMP7
PEDF Signaling	0.125	0.011	NaN	KL
NF-ÎºB Activation by Viruses	0.125	0.0109	NaN	KL
HER-2 Signaling in Breast Cancer	0.125	0.0109	NaN	KL
CREB Signaling in Neurons	0.125	0.00957	NaN	KL,ITPR1
PDGF Signaling	0.125	0.0108	NaN	KL
Ceramide Signaling	0.125	0.0105	NaN	KL
Phospholipase C Signaling	0.125	0.00939	NaN	MYLPF,ITPR1
SAPK/JNK Signaling	0.125	0.0104	NaN	KL
Acute Myeloid Leukemia Signaling	0.125	0.0103	NaN	KL
RANK Signaling in Osteoclasts	0.125	0.0102	NaN	KL
CDK5 Signaling	0.125	0.0101	NaN	PPP1R1B
Cholecystokinin/Gastrin-mediated Signaling	0.125	0.0101	NaN	ITPR1
ErbB Signaling	0.125	0.0101	NaN	KL
STAT3 Pathway	0.125	0.0101	NaN	IGF1
Prostate Cancer Signaling	0.122	0.0099	NaN	KL
Natural Killer Cell Signaling	0	0.00917	NaN	KL
Synaptic Long Term Potentiation	0	0.00826	NaN	ITPR1
Fc Epsilon RI Signaling	0	0.00847	NaN	KL
Aryl Hydrocarbon Receptor Signaling	0	0.00763	NaN	ALDH1A2
Hepatic Cholestasis	0	0.00676	NaN	LBP
14-3-3-mediated Signaling	0	0.00758	NaN	KL
Role of Pattern Recognition Receptors in Recognition of Bacteria and Viruses	0	0.00794	NaN	KL
HIF1Î± Signaling	0	0.00885	NaN	KL
HGF Signaling	0	0.00877	NaN	KL
HMGB1 Signaling	0	0.00787	NaN	KL
GNRH Signaling	0	0.00613	NaN	ITPR1
Type II Diabetes Mellitus Signaling	0	0.0068	NaN	KL
Chronic Myeloid Leukemia Signaling	0	0.00909	NaN	KL
p70S6K Signaling	0	0.00752	NaN	KL
mTOR Signaling	0	0.00535	NaN	KL
Pancreatic Adenocarcinoma Signaling	0	0.00885	NaN	KL
Sphingosine-1-phosphate Signaling	0	0.00847	NaN	KL
Systemic Lupus Erythematosus Signaling	0	0.00595	NaN	KL
Cdc42 Signaling	0	0.00877	NaN	MYLPF
AMPK Signaling	0	0.00485	NaN	KL
Hereditary Breast Cancer Signaling	0	0.00709	NaN	KL
Rac Signaling	0	0.00862	NaN	KL
Regulation of eIF4 and p70S6K Signaling	0	0.0069	NaN	KL
PKCÎ¸ Signaling in T Lymphocytes	0	0.00658	NaN	KL
PI3K Signaling in B Lymphocytes	0	0.00763	NaN	ITPR1
P2Y Purigenic Receptor Signaling Pathway	0	0.00735	NaN	KL
NGF Signaling	0	0.0084	NaN	KL
Telomerase Signaling	0	0.00917	NaN	KL
D-myo-inositol-5-phosphate Metabolism	0	0.00685	NaN	PPP1R1B
D-myo-inositol (1,4,5,6)-Tetrakisphosphate Biosynthesis	0	0.00781	NaN	PPP1R1B
Superpathway of Inositol Phosphate Compounds	0	0.00926	NaN	KL,PPP1R1B
D-myo-inositol (3,4,5,6)-tetrakisphosphate Biosynthesis	0	0.00781	NaN	PPP1R1B
3-phosphoinositide Degradation	0	0.00709	NaN	PPP1R1B
GÎ±i Signaling	0	0.0084	NaN	NPR3
Sperm Motility	0	0.00885	NaN	ITPR1
UVA-Induced MAPK Signaling	0	0.00926	NaN	KL
ERK/MAPK Signaling	0	0.00532	NaN	KL
Cardiac Î²-adrenergic Signaling	0	0.00794	NaN	ATP2A3
B Cell Receptor Signaling	0	0.00568	NaN	KL
Insulin Receptor Signaling	0	0.00709	NaN	KL
cAMP-mediated signaling	0	0.00465	NaN	NPR3
NF-ÎºB Signaling	0	0.00581	NaN	KL
T Cell Receptor Signaling	0	0.00901	NaN	KL
G-Protein Coupled Receptor Signaling	0	0.0073	NaN	NPR3,KL
GPCR-Mediated Nutrient Sensing in Enteroendocrine Cells	0	0.00926	NaN	ITPR1
Gustation Pathway	0	0.00725	NaN	ITPR1
Phagosome Formation	0	0.0087	NaN	KL
Phagosome Maturation	0	0.00775	NaN	ACE
Th1 and Th2 Activation Pathway	0	0.00637	NaN	KL
Th1 Pathway	0	0.00885	NaN	KL
Th2 Pathway	0	0.00794	NaN	KL
Opioid Signaling Pathway	0	0.00885	NaN	POMC,ITPR1
