# Supplementary material for: Molecular pathway analysis towards understanding tissue vulnerability in spinocerebellar ataxia type 1
Source: eLife. 2018 Dec 3;7:e39981. doi: 10.7554/eLife.39981 (PMC6292693; doi:10.7554/eLife.39981)
Supplement: Supplementary file 5. [file elife-39981-supp5.xlsx]

## Sheet: Supplementary File 5
Supplementary File 5. 12 week old ATXN1-82Q Tg inferior olive upstream regulators predicted in IPA.
Upstream Regulator	Molecule Type	Predicted Activation State	Activation z-score	p-value of overlap	Target molecules in dataset
ESR1	ligand-dependent nuclear receptor	Inhibited	-3.61	2.42e-14	ABCA4,ACE,AQP1,CCL2,CDKN1A,CGA,CLDN1,CLDN2,CLIC6,CTSS,ENPP2,FOLR1,IGF2,IGFBP2,KCNE2,KL,LBP,LCN2,LTF,NOV,OTX2,PDK4,PRL,PRR32,PTGS2,S100A9,SEMA3B,SGK1,SLC13A4,SLC16A2,SLC4A5,SOSTDC1,STEAP1,SULF1,TC2N,TGM2,TMEM72,TTR
TCL1A	transcription regulator	Activated	2.236	2.53e-13	C1QA,C1QB,C1QC,CAMP,CTSS,FKBP5,LCN2,LTF,Ly6a (includes others),Ngp,S100A8,S100A9,TLR7
TGFB1	growth factor	Activated	2.185	1.13e-12	ACE,ACTA1,AQP1,C1QA,C1QB,C1QC,CAMP,CCL2,CDKN1A,Cdkn1c,CFH,CKM,COL3A1,CRHR2,CTGF,CTSS,DES,DNAJA1,EPCAM,F5,FAM107A,FAP,FN1,IGF2,IGFBP2,IL1R1,KRT18,KRT8,LCN2,Ly6a (includes others),MPZ,NOV,POMC,PRL,PTGDS,PTGS2,SEMA3B,SGK1,SOD3,TGM2,TP73,VWF
SRF	transcription regulator		-1.125	4.77e-12	ABCA4,ACTA1,APOLD1,CAMP,CDKN1A,CKM,CLDN1,CTGF,DES,LCN2,LTF,MYH1,MYH4,MYL1,Ngp,PTGS2,S100A8,S100A9,SOSTDC1
IL6	cytokine	Activated	2.118	1.41e-11	CCL2,CDKN1A,Chil3/Chil4,CLDN2,COL3A1,CTGF,ENPP2,FN1,IGF2,IL1R1,KRT18,KRT8,LBP,LCN2,LRG1,LTF,LYZ,Mt2,POMC,PTGS2,S100A9,SGK1,TGM2,TLR7,TTR
Pkc(s)	group		1.547	3.02e-11	CCL2,CDKN1A,CGA,CLDN1,COL3A1,CTGF,DES,FN1,IGF2,KRT8,POU1F1,PRL,PTGS2,S100A8,TP73
NFKBIA	transcription regulator		0.915	9.08e-11	CAMP,CCL2,CDKN1A,Cdkn1c,COL3A1,ENPP2,FN1,IGF2,KRT18,KRT8,LCN2,Mt2,PRL,PTGS2,RBP1,S100A8,S100A9,SGK1,SLC16A2,SOD3
TNF	cytokine	Activated	2.947	4.03e-10	ACE,ACTA1,AQP1,CA12,CCL2,CDKN1A,CKM,COL3A1,CTGF,CTSS,ENPP2,EPCAM,FN1,IGF2,IGFBP2,IL1R1,KL,KRT18,KRT8,LBP,LCN2,LRG1,Mt2,NOV,OSMR,PLIN4,POMC,PRL,PTGS2,RBP1,S100A8,S100A9,SGK1,SLC16A2,SOD3,TGM2,TLR7
LHX3	transcription regulator	Activated	2.205	7.11e-10	CGA,CSHL1,POMC,POU1F1,PRL
HOXA10	transcription regulator		1.155	8.89e-10	ACTA1,AQP1,CDKN1A,Cdkn1c,COL3A1,ENPP2,FN1,IL1R1,KRT18,LCN2,LTF,LYZ,RBP1
ZFP36	transcription regulator	Inhibited	-2.19	9.83e-10	CAMP,CDKN1A,COL3A1,CTSS,LCN2,LTF,Ngp,PTGS2,S100A8,S100A9
IGF1	growth factor		1.912	1.38e-09	ACTA1,C1QA,CAMP,CDKN1A,COL3A1,CSHL1,CTGF,FN1,IGF2,IGFBP2,IL1R1,LCN2,Ly6a (includes others),MPZ,OSMR,POU1F1,PRL,PTGS2,SGK1
ESR2	ligand-dependent nuclear receptor		-0.402	1.72e-09	CA12,CCL2,CDKN1A,CGA,CLDN1,CTGF,ENPP2,KRT8,NOV,PDK4,PRL,PTGDS,PTGS2,S100A9,SEMA3B,SGK1,TGM2,VWF
JUN	transcription regulator		-0.539	3.75e-09	CAMP,CCL2,CDKN1A,CGA,CLDN2,CTGF,EZR,FN1,IGFBP2,LBP,MPZ,NOV,Pmaip1,PRL,PTGDS,PTGS2,SGK1,TP73
DUSP1	phosphatase	Inhibited	-2.349	3.96e-09	CAMP,CCL2,CGA,COL3A1,LTF,MYH1,MYH4,Ngp,PTGS2,S100A9
FOS	transcription regulator		0.236	4.41e-09	CAMP,CCL2,CGA,CLDN2,COL8A2,CTGF,EZR,FN1,KLHL41,KRT8,Mt2,Pmaip1,POMC,PRL,PTGDS,PTGS2,RBP1,S100A8,S100A9,SEMA3B
HTT	transcription regulator		0	7.16e-09	ACTA1,AQP1,C2orf40,CA12,CDKN1A,CKM,CLDN1,CLIC6,COX6B2,CTGF,ENPP2,FN1,FOLR1,IGF2,KL,LTF,MYH1,MYL1,OTX2,SGK1,TGM2,TNNI2
BIRC5	other			7.8e-09	C1QC,CDKN1A,COL3A1,CTGF,FN1,LYZ,TP73,VWF
FGF2	growth factor		0.708	9.54e-09	ACE,CCL2,CDKN1A,COL3A1,ENPP2,EPCAM,FN1,IGF2,IGFBP2,KL,MPZ,NOV,PRL,PTGS2,S100A8,VWF
NR3C2	ligand-dependent nuclear receptor		1.463	1.45e-08	CCL2,Cmya5,COL3A1,CTGF,DES,FKBP5,FN1,PLIN4,PTGS2,SGK1
Akt	group		-0.323	1.68e-08	CCL2,CDKN1A,COL3A1,CTGF,FKBP5,FN1,IGF2,IGFBP2,IL1R1,KL,LCN2,PDK4,PTGS2,SGK1
EGR1	transcription regulator		1.057	1.73e-08	ACE,CCL2,CDKN1A,Cdkn1c,CSHL1,FN1,IGF2,LYZ,PRL,PTGS2,SGK1,TP73
JAK2	kinase		1.597	2.28e-08	ACE,ACER2,CCL2,CDKN1A,F5,Ifitm1,LCN2,OSMR,PTGS2,RBP1
EGFR	kinase		1.276	2.4e-08	ACTA1,Actn3,CCL2,CDKN1A,Chil3/Chil4,CLDN2,COL3A1,CTGF,FAP,IGF2,IQUB,LCN2,OSMR,POMC,PTGS2,TGM2
IKBKB	kinase		-0.302	2.5e-08	CCL2,CDKN1A,CTGF,ENPP2,IGFBP2,KRT18,KRT8,LCN2,Mt2,PTGS2,RBP1,SGK1,SLC16A2,SOD3
SMARCA4	transcription regulator		0.481	2.71e-08	ACE,ACTA1,CCL2,CDKN1A,CKM,CTGF,CTSS,DES,FKBP5,FN1,FOLR1,KRT18,MYL1,Pmaip1,RBP1,SEMA3B,SOD3,TNNI2,TTR
Alpha catenin	group	Inhibited	-2.098	3.21e-08	COL3A1,IGF2,IGFBP2,LYZ,NOV,PTGS2,S100A8,S100A9,SGK1,TGM2
SFN	other	Activated	2	4.22e-08	FKBP5,IL1R1,KRT18,KRT8,PDK4,SGK1
HDAC1	transcription regulator		-0.808	5.01e-08	CDKN1A,CSHL1,FAM107A,LCN2,MPZ,Mt2,MYH4,PTGS2,S100A9,SGK1,TGM2,TNNI2,TP73
Rock	group		1.98	6.31e-08	ACTA1,CCL2,CDKN1A,COL3A1,CTGF,DES,FN1
APP	other		0.57	6.89e-08	ACTA1,CA12,CCL2,Chil3/Chil4,CLDN1,CTGF,Ctla2a/Ctla2b,ENPP2,FAP,FN1,FOLR1,IGF2,IGFBP2,KL,LBP,Ly6a (includes others),Pmaip1,PTGDS,PTGS2,S100A8,TLR7,TP73,TTR
CHUK	kinase		1.046	6.96e-08	CCL2,CDKN1A,ENPP2,LCN2,Mt2,MYH1,NOV,PTGS2,RBP1,SGK1,SLC16A2,SOD3
TNFRSF12A	transmembrane receptor	Activated	2.219	9.64e-08	ACTA1,CCL2,CKM,KL,MYBPC2
EGF	growth factor	Activated	2.12	1.06e-07	CDKN1A,CGA,CLDN2,COL3A1,CTGF,EZR,FN1,IGF2,IGFBP2,IL1R1,LCN2,LTF,PDK4,PRL,PTGS2,S100A9,TGM2
TEAD3	transcription regulator			1.48e-07	ACTA1,DES,MYH1,MYH4
PGR	ligand-dependent nuclear receptor		-0.405	1.6e-07	CA12,CDKN1A,CGA,EZR,FKBP5,FN1,IL1R1,KRT18,PRL,PTGS2,S100A8,SGK1,STEAP1
ERBB3	kinase		0.659	2.16e-07	ACTA1,Actn3,CDKN1A,EZR,FN1,IGF2,PRL,PTGS2
TEAD4	transcription regulator			2.5e-07	ACTA1,CKM,CTGF,DES,MYH1,MYH4
MKL2	transcription regulator		-1.89	3.21e-07	ACTA1,CAMP,Ifitm1,LCN2,LTF,Ngp,S100A8,S100A9
SNAI1	transcription regulator		1.253	3.42e-07	CCL2,CDKN1A,CLDN1,CTGF,FN1,KRT18,KRT8,PTGS2,SLC28A3
IgG	complex	Activated	2.019	3.57e-07	CCL2,CDKN1A,COL3A1,EZR,FN1,KRT18,LCN2,Ly6a (includes others),PTGS2,TLR7
IL13	cytokine		1.608	4.52e-07	CCL2,Chil3/Chil4,CLDN2,COL3A1,CTGF,CTSS,ENPP2,EZR,IL1R1,PTGS2,S100A8,SLA,SPINT2,TGM2
TEAD1	transcription regulator		1.981	4.82e-07	ACTA1,DES,MYH1,MYH4,PTGS2
PPP3CA	phosphatase		0.603	6.4e-07	CDKN1A,CGA,FN1,KRT18,KRT8,MYH1,PTGS2
SEMA7A	transmembrane receptor	Activated	2.236	8.08e-07	COL3A1,CTGF,CTSS,FN1,NOV
WNT1	cytokine		0.499	8.14e-07	CDKN1A,Cdkn1c,COL3A1,ENPP2,FN1,IGF2,LMX1A,OTX2,PTGS2
PDGF BB	complex	Activated	2.314	8.23e-07	CCL2,CDKN1A,COL3A1,CTGF,FN1,IGF2,LBP,Mt2,MYH1,PTGS2,RBP1,SGK1,TGM2
DMD	other	Activated	2.183	9.26e-07	Actn3,CASQ1,CDKN1A,Cmya5,CTSS,KRT18,MYBPC2,MYH1,MYH4,PDK4
ERK	group	Activated	2.394	9.83e-07	CCL2,CDKN1A,CGA,COL3A1,CTGF,FN1,KRT18,LCN2,PDK4,PTGS2,TGM2
RELA	transcription regulator	Activated	2.562	1.02e-06	CAMP,CCL2,CDKN1A,CTGF,EPCAM,FN1,IGFBP2,KRT18,KRT8,Pmaip1,PTGDS,PTGS2,TGM2,TP73
ADIPOQ	other		-0.619	1.14e-06	ACTA1,CCL2,CDKN1A,CGA,Chil3/Chil4,COL3A1,CTGF,FN1,PTGS2
PPARA	ligand-dependent nuclear receptor		-0.027	1.2e-06	ACTA1,C1QA,C1QB,CDKN1A,CFH,COX6B2,IGFBP2,KRT8,PDK4,PLIN4,PRL,PTGS2,S100A8,S100A9,SERINC2
Ap1	complex	Activated	2.204	1.21e-06	ACE,CAMP,CCL2,CTGF,EZR,FN1,KRT18,PRL,PTGS2
MAPK14	kinase	Activated	2.26	1.29e-06	ACTA1,CCL2,CKM,FN1,IGF2,Pmaip1,PRL,PTGS2,SGK1,TGM2
OTX1	transcription regulator			1.36e-06	CGA,CSHL1,ENPP2,POMC
SRC	kinase		1.966	1.51e-06	CCL2,CDKN1A,CGA,CKM,FN1,KRT18,PRL,PTGS2
MEF2C	transcription regulator		1.731	1.63e-06	ACTA1,CDKN1A,CKM,COL3A1,DES,FAP,MYH1,TNNI2
INHA	growth factor		-0.563	1.63e-06	COL3A1,CTGF,IL1R1,KRT18,KRT8,MYO7A,PTGS2,SGK1
EDN1	cytokine		1.938	1.68e-06	ACTA1,CCL2,CTGF,EZR,FN1,POMC,PRL,PTGS2,TGM2,VWF
MSTN	growth factor		0.017	1.7e-06	CDKN1A,CKM,DES,FN1,IGF2,MYH4
NOTCH1	transcription regulator		0.379	1.72e-06	CDKN1A,Cdkn1c,CKM,CTGF,DES,IGFBP2,KRT8,Ly6a (includes others),MPZ,PTGDS,PTGS2
PRKCA	kinase	Activated	2.678	1.76e-06	ACTA1,CCL2,CDKN1A,CTGF,FN1,PTGS2,S100A8,S100A9
PITX1	transcription regulator		1.982	2.03e-06	CGA,CSHL1,POMC,PRL
SMTNL1	other		-1.522	2.4e-06	ACTA1,MYH4,MYL1,PTGS2,TNNI2
PPARD	ligand-dependent nuclear receptor		1.283	2.52e-06	C1QA,C1QB,C1QC,Cdkn1c,FN1,IGFBP2,PDK4,PTGS2,RBP1,SERINC2
KLF2	transcription regulator		-0.241	2.68e-06	ACE,CCL2,CDKN1A,CTGF,IGF2,LBP,PTGDS,PTGS2,VWF
TP53	transcription regulator		1.196	2.76e-06	ACE,ACER2,C1QC,CCL2,CDKN1A,CKM,COL3A1,CSHL1,CTGF,ENPP2,EZR,F5,FAM83D,FKBP5,FN1,IGF2,IGFBP2,KRT18,KRT8,Ly6a (includes others),LYZ,Mt2,Pmaip1,PRL,PTGDS,PTGS2,SGK1,TGM2,TP73
BMP7	growth factor		-1.07	3.13e-06	CCL2,CDKN1A,EPCAM,FN1,IGF2,POMC,SOSTDC1,SULF1
IL1B	cytokine	Activated	2.46	3.16e-06	CCL2,CDKN1A,Cdkn1c,CTGF,CTSS,ENPP2,FKBP5,FN1,IL1R1,LBP,LCN2,Mt2,OSMR,POMC,PTGDS,PTGS2,S100A8,S100A9,TGM2,TLR7
CEBPE	transcription regulator	Activated	2.207	3.2e-06	CAMP,LCN2,LTF,LYZ,Ngp,PTGS2
Tnf (family)	group	Activated	2.011	3.35e-06	CCL2,CLDN2,ENPP2,IL1R1,KL,LCN2,POMC,PTGS2
Growth hormone	group		-0.895	3.71e-06	COL3A1,CRHR2,CSHL1,FKBP5,FN1,IGF2,IGFBP2,PDK4,PRL,SGK1
S100A9	other	Activated	2.138	3.76e-06	C1QB,Cdkn1c,ENPP2,EPCAM,MYH1,S100A8,S100A9,SEMA3B,SGK1
TEK	kinase		1.98	4.05e-06	CAMP,CDKN1A,S100A8,S100A9
CTNNB1	transcription regulator		1.472	4.54e-06	C2orf40,CDKN1A,Cdkn1c,CLDN2,CTGF,DES,ENPP2,EPCAM,FN1,IGF2,IGFBP2,IL1R1,MPZ,Podxl,PTGS2,S100A8,SGK1,TGM2,TP73
RB1	transcription regulator		0.829	4.73e-06	Actn3,CDKN1A,Cdkn1c,CKM,CTGF,EZR,FN1,KRT18,MYH4,MYL1,POMC,TNNI2,TP73
MAP2K1	kinase		0.777	5.48e-06	CCL2,CDKN1A,CKM,CLDN2,COL3A1,CTGF,MPZ,PTGS2,TGM2
F2R	g-protein coupled receptor	Activated	2.584	5.68e-06	CCL2,CTGF,FN1,KRT8,PTGS2,TGM2,VWF
S100A8	other	Activated	2.121	5.78e-06	C1QB,CCL2,Cdkn1c,ENPP2,EPCAM,MYH1,S100A8,SEMA3B,SGK1
GATA4	transcription regulator		0.709	6.74e-06	ACTA1,CLDN1,CLDN2,COL3A1,CTGF,DES,FAP,MYL1,OTX2
NOS3	enzyme		-0.6	6.77e-06	ACTA1,CCL2,CTGF,PTGS2,SOD3
MKL1	transcription regulator		-1.89	6.82e-06	ACTA1,CAMP,Ifitm1,LCN2,LTF,Ngp,S100A8,S100A9
AGER	transmembrane receptor	Activated	2.202	6.97e-06	CCL2,CDKN1A,CKM,PTGS2,S100A8,S100A9
ID1	transcription regulator		-0.913	7.72e-06	CDKN1A,CGA,CTGF,FN1,IGF2,Ly6a (includes others)
IFNG	cytokine		0.993	8.02e-06	AQP1,C1QA,C1QB,C1QC,CCL2,CDKN1A,Chil3/Chil4,CTGF,CTSS,FAM107A,FKBP5,FN1,Ifitm1,IL1R1,LCN2,Ly6a (includes others),POMC,PRL,PTGS2,S100A8,S100A9,SOD3,TLR7,TP73
ERK1/2	group		0.355	8.1e-06	CCL2,CDKN1A,COL3A1,CTGF,EZR,FKBP5,FN1,POMC,PRL,PTGS2,SGK1
NR4A1	ligand-dependent nuclear receptor			8.65e-06	EPCAM,KRT18,KRT8,MPZ,PDK4,POMC,PRL,PTGDS,SPINT2
PLAU	peptidase	Activated	2.423	9.43e-06	CCL2,Chil3/Chil4,FN1,IGFBP2,S100A8,S100A9
MAP2K6	kinase			9.43e-06	ACTA1,CCL2,CDKN1A,CKM,MYH1,PTGS2
DCAF1	kinase		-1.982	9.45e-06	CDKN1A,NOV,Pmaip1,TGM2
OTX2	transcription regulator		-0.655	1.04e-05	ENPP2,OCA2,POMC,POU1F1,SLC16A8,TTR
INHBA	growth factor		1.173	1.05e-05	CCL2,CDKN1A,CGA,CTGF,FN1,POMC,PRL,S100A8,S100A9
LATS1	kinase			1.06e-05	CSHL1,CTGF,PRL
SOX15	transcription regulator			1.06e-05	CKM,CTGF,OTX2
MYOD1	transcription regulator		1.962	1.15e-05	ACTA1,CDKN1A,CKM,DES,ENPP2,IGF2,MYH4,MYL1,TNNI2
HGF	growth factor		0.463	1.21e-05	CCL2,CDKN1A,COL3A1,CTGF,DES,EPCAM,FKBP5,FN1,KRT18,LCN2,OSMR,PTGS2,S100A9,SGK1
TGFB2	growth factor		1.861	1.38e-05	COL3A1,CTGF,Ctla2a/Ctla2b,DES,FN1,PDK4,S100A8
VCAN	other		1.463	1.44e-05	ACTA1,CCL2,CDKN1A,ENPP2,FN1,LBP,LCN2,RBP1
SCGB1A1	cytokine		-1.982	1.52e-05	FN1,PTGS2,S100A8,S100A9
Jnk	group	Activated	2.457	1.74e-05	CCL2,CLDN2,COL3A1,CTGF,FN1,PRL,PTGS2,RBP1,TGM2
LGALS8	other			1.84e-05	CCL2,CDKN1A,VWF
ACOX1	enzyme		-0.788	1.89e-05	ACER2,CDKN1A,IGFBP2,KRT8,LCN2,MYH1,PDK4,SGK1
LHX1	transcription regulator		-1.134	1.92e-05	CLDN2,KL,Ly6a (includes others),OTX2,RBM47,SLC22A6,SOSTDC1
EPAS1	transcription regulator		0.351	2.07e-05	C1QA,CA12,CDKN1A,CKM,CLDN1,CTGF,FN1,MYH4,MYO7A
MYOCD	transcription regulator		0.818	2.13e-05	ACTA1,CDKN1A,COL3A1,DES,FAP,FN1
BAG1	other		0.152	2.32e-05	CDKN1A,FKBP5,PTGS2,TP73
NPR1	enzyme		-1.154	2.32e-05	ACE,ACTA1,COL3A1,FN1
THRB	ligand-dependent nuclear receptor		-0.374	2.36e-05	CCL2,CGA,CSHL1,IGFBP2,LYZ,PDK4,PRL,PTGDS,PTGS2
OSM	cytokine		1.691	2.44e-05	ACE,CCL2,CDKN1A,CGA,CKM,COL3A1,EPCAM,FN1,LBP,LCN2,OSMR,POMC,S100A8,S100A9
HRAS	enzyme		1.357	2.52e-05	ACTA1,C1QC,CDKN1A,CGA,COL3A1,CTGF,CTSS,FN1,IGF2,KRT18,LYZ,PRL,PTGS2,TGM2,TP73
THRA	ligand-dependent nuclear receptor		-0.849	2.8e-05	CCL2,CDKN1A,CGA,CSHL1,DES,MYH1,PRL
SUPT16H	transcription regulator			2.81e-05	ACTA1,CDKN1A,KRT8,TNNI2
Lefty	group			2.93e-05	CDKN1A,CTGF,PRL
DES	other			2.93e-05	ACE,KRT18,KRT8
SRD5A1	enzyme			2.93e-05	CLDN1,CLDN2,LCN2
AKT1	kinase	Activated	2.085	2.96e-05	C1QC,CCL2,CDKN1A,EZR,FN1,IGF2,LCN2,MYL1,PRL,PTGS2
AR	ligand-dependent nuclear receptor		1.472	3e-05	ACTA1,CDKN1A,Cdkn1c,CGA,COL3A1,DES,FKBP5,IGF2,IL1R1,Ly6a (includes others),POMC,PTGDS,SGK1
IL17A	cytokine	Activated	2.458	3.15e-05	CAMP,CCL2,CTGF,LCN2,OSMR,PTGS2,S100A8,S100A9,VWF
VDR	transcription regulator			3.16e-05	ACE,CDKN1A,CSHL1,KL,POU1F1,PRL,PTGS2
GATA2	transcription regulator		0.64	3.37e-05	C1QC,CAMP,CDKN1A,LCN2,LTF,Ly6a (includes others),Ngp,NOV,PRRG4,S100A8,S100A9,TGM2
IL17C	cytokine		1.969	3.38e-05	LCN2,S100A8,S100A9,SGK1
COL4A3	other			3.38e-05	COL3A1,CTGF,FN1,PTGS2
LGALS3	other		-1.96	3.43e-05	CDKN1A,Chil3/Chil4,COL3A1,ENPP2,FN1,KRT18
IL1	group	Activated	2.161	3.65e-05	CCL2,CDKN1A,FN1,IL1R1,LYZ,POMC,PTGS2,S100A9,TGM2,TLR7
ERBB4	kinase		0.896	3.98e-05	ACTA1,CCL2,CDKN1A,COL3A1,IGF2,PTGS2
AGTR2	g-protein coupled receptor		0.849	4.04e-05	ACTA1,COL3A1,DES,POMC
miR-146a-5p (and other miRNAs w/seed GAGAACU)	mature microrna		-1.671	4.29e-05	CAMP,CCL2,CFH,IL1R1,LBP,LTF
FRMD6	other			4.36e-05	CDKN1A,CTGF,PRL
PI3K (complex)	complex	Activated	2.025	4.47e-05	CCL2,CDKN1A,CTGF,FN1,IGF2,IGFBP2,LCN2,PTGS2,SGK1,TGM2
MTPN	transcription regulator	Activated	2.449	4.61e-05	CASQ1,Ctla2a/Ctla2b,FN1,MYH1,MYL1,S100A8
HDAC2	transcription regulator		-0.176	4.71e-05	CDKN1A,FAM107A,MPZ,Mt2,PTGS2,S100A9,TNNI2
NOS2	enzyme		1.331	4.73e-05	ACTA1,CCL2,CDKN1A,Chil3/Chil4,LCN2,PRL,PTGS2,S100A8
MYOG	transcription regulator		1.214	4.77e-05	ACTA1,CDKN1A,CKM,IGF2
mir-193	microrna		0	4.77e-05	CCL2,CKM,Podxl,SULF1
ADAMTS12	peptidase		-1.987	4.77e-05	Chil3/Chil4,LCN2,S100A8,S100A9
MEF2	group			4.77e-05	CKM,MYH1,MYH4,PTGS2
WISP2	growth factor	Inhibited	-2	4.9e-05	CLDN1,CTGF,FN1,KRT18,KRT8
YY1	transcription regulator			4.93e-05	ACTA1,CDKN1A,Cdkn1c,COL9A3,MYH1,MYH4,MYL1,Pmaip1,TGM2,VWF
STAT6	transcription regulator		0.537	5.44e-05	APOLD1,CCL2,CDKN1A,Chil3/Chil4,CLDN2,CTSS,FKBP5,Ly6a (includes others),PDK4,PTGS2
PTCH1	transmembrane receptor		-0.762	5.61e-05	ACTA1,IGF2,MYH1,TNNI2
DRD2	g-protein coupled receptor		-1.292	5.61e-05	CCL2,CSHL1,POMC,PRL
ELF3	transcription regulator			5.61e-05	FN1,KRT8,LYZ,PTGS2
SSRP1	other			5.61e-05	ACTA1,CDKN1A,KRT8,TNNI2
CDC42	enzyme			5.61e-05	CKM,CTGF,PRL,TGM2
cytokine	group		1.758	5.85e-05	CCL2,IGFBP2,Ly6a (includes others),NOV,PTGS2,SGK1,VWF
SMAD7	transcription regulator		-1.988	5.85e-05	CCL2,CDKN1A,CKM,COL3A1,CTGF,FN1,KRT8
RLIM	enzyme			6.19e-05	CDKN1A,CTGF,FN1
POU1F1	transcription regulator			6.19e-05	CSHL1,POU1F1,PRL
SMAD3	transcription regulator	Activated	2.569	6.28e-05	CCL2,CDKN1A,CKM,COL3A1,CTGF,DES,FN1,Ly6a (includes others),PTGS2
ADCYAP1	other		0.547	6.51e-05	Cdkn1c,CGA,COL3A1,CSHL1,ENPP2,KRT8,POMC,POU1F1,PRL
ACER3	enzyme			6.67e-05	ACER2,CDKN1A
LHX4	transcription regulator			6.67e-05	CGA,CSHL1
TBP	transcription regulator			7.18e-05	CDKN1A,CSHL1,FN1,IGF2,PTGS2
IKBKG	kinase		-0.478	7.2e-05	ACTA1,ENPP2,LCN2,Mt2,SGK1,SLC16A2,SOD3
Mapk	group		1.944	7.44e-05	CCL2,CDKN1A,POU1F1,PRL,PTGS2,S100A8
Vegf	group		0.577	7.49e-05	ACE,CLDN1,Ctla2a/Ctla2b,ENPP2,FKBP5,FN1,IL1R1,LCN2,Mt2,OSMR,PTGS2,SGK1,VWF
PRKG1	kinase		-0.762	7.58e-05	CDKN1A,COL3A1,CTGF,FN1
AIRE	transcription regulator		1.342	7.86e-05	IGF2,LTF,MPZ,Ngp,S100A9
IL17R	complex			8.47e-05	CCL2,S100A8,S100A9
PTGER1	g-protein coupled receptor			8.47e-05	FN1,POMC,PTGS2
EP300	transcription regulator	Activated	2.758	8.58e-05	ACTA1,CA12,CCL2,CDKN1A,CKM,FN1,IL17RE,IL1R1,PDK4,PRL,PTGS2,RBP1
Fgf	group			8.74e-05	ACE,OTX2,PRL,PTGS2
GHRL	growth factor		0.555	9.37e-05	CSHL1,IL1R1,POMC,POU1F1,PTGS2
MAP2K3	kinase			9.37e-05	ACTA1,CDKN1A,COL3A1,PTGS2,SGK1
VIP	other		1.069	9.59e-05	CCL2,CGA,LYZ,POMC,PRL,PTGS2
AGT	growth factor	Activated	2.393	0.000102	ACE,ACTA1,CCL2,CDKN1A,COL3A1,CTGF,CTSS,FN1,KL,PTGS2,SGK1,SOD3
MEF2D	transcription regulator		1.925	0.000102	ACTA1,CKM,COL3A1,CTGF,FN1
NR1I3	ligand-dependent nuclear receptor		1.951	0.000108	CDKN1A,CSHL1,IL1R1,LRG1,POU1F1,Sult1a1
FOXO1	transcription regulator		1.625	0.000109	C1QA,CDKN1A,Cdkn1c,CTGF,FN1,FOLR1,IL1R1,NOV,PDK4,POMC,PRL,SGK1
HMGB1	transcription regulator	Activated	2.189	0.000111	CCL2,CDKN1A,CKM,IL1R1,PTGS2
NEUROG1	transcription regulator		0.447	0.000111	CFH,COL3A1,FAP,FN1,SULF1
LRAT	enzyme			0.000112	CDKN1A,PDK4,RBP1
TGFB3	growth factor		1.701	0.000115	ACTA1,CDKN1A,COL3A1,CTGF,FN1,NOV
IGF1R	transmembrane receptor		-1.285	0.000125	ACTA1,CDKN1A,COL3A1,CSHL1,DES,IGF2,IGFBP2,PTGS2,SLC16A2
Histone h3	group			0.000125	ACTA1,CCL2,CDKN1A,CSHL1,FKBP5,IGFBP2,MPZ,OTX2,PTGS2,S100A8,S100A9,SGK1
IFNB1	cytokine		1.022	0.000129	CCL2,CDKN1A,Ctla2a/Ctla2b,Ifitm1,IL1R1,PDK4,PRL,PTGS2,TLR7
YAP1	transcription regulator		-0.054	0.000137	CDKN1A,CTGF,FN1,IGF2,PTGS2,TP73
ANGPT1	growth factor			0.000147	ACTA1,CCL2,COL3A1,IL1R1
PTGS2	enzyme	Activated	2.336	0.000147	AQP1,CCL2,CDKN1A,EZR,FN1,PTGS2,TGM2
IL6R	transmembrane receptor		1.529	0.000153	CCL2,CDKN1A,FN1,IGF2,PTGS2
STAT3	transcription regulator	Activated	2.015	0.000153	CCL2,CDKN1A,COL3A1,CTGF,FN1,IL1R1,LBP,LTF,LYZ,POMC,PTGS2,S100A9,SGK1
PRL	cytokine		0.296	0.000157	CCL2,CDKN1A,COL3A1,CTSS,DES,FN1,IGF2,PDK4,PRL
JAK1/2	group		1.342	0.000165	CA12,CCL2,CSHL1,FAM107A,NOV
PI3K (family)	group		0.729	0.000172	CCL2,Cdkn1c,CLDN2,PTGS2,TGM2,TP73
HIF1A	transcription regulator		0.988	0.000181	CDKN1A,Cdkn1c,CLDN1,CTGF,FN1,IGF2,IGFBP2,KRT18,NOV,PTGS2,SULF1
GSK3B	kinase		-1.622	0.000181	CCL2,CDKN1A,CKM,LCN2,MPZ,PTGS2
CASZ1	enzyme		1.96	0.000185	ACTA1,CASQ1,CKM,TNNI2
IRF6	transcription regulator		1.165	0.000185	CCL2,ENPP2,LCN2,PTGS2
OLR1	transmembrane receptor		1.131	0.000185	ACE,CCL2,FN1,RBP1
CALR	transcription regulator			0.000185	CDKN1A,COL3A1,FN1,PTGS2
KAT2B	transcription regulator			0.000185	CDKN1A,CKM,CTGF,PTGS2
ETS2	transcription regulator		1.925	0.000191	CDKN1A,CGA,KRT18,LYZ,PRL
RNF144B	enzyme			0.000199	CDKN1A,TP73
CSRP3	other			0.000199	KRT18,KRT8
EID2	other			0.000199	CDKN1A,CKM
PRKAR2A	kinase			0.000199	CDKN1A,PRL
Il3	cytokine			0.000205	CDKN1A,LCN2,LTF,Ly6a (includes others),LYZ
GHR	transmembrane receptor			0.000207	CDKN1A,CSHL1,IGFBP2,PRL
AHR	ligand-dependent nuclear receptor		0	0.000209	CDKN1A,COL3A1,COL9A3,FN1,LBP,Mt2,PRL,PTGS2,RBP1,TP73
CSF3	cytokine		0.374	0.000226	DES,ENPP2,LBP,LCN2,LTF,Ly6a (includes others),LYZ
CHEK2	kinase			0.000228	CDKN1A,Pmaip1,TP73
AGTR1	g-protein coupled receptor		1.067	0.000231	COL3A1,FN1,PTGS2,SGK1
STK40	kinase			0.000231	C1QA,C1QB,CCL2,PTGS2
Ras	group		1.878	0.000236	CCL2,CDKN1A,CTGF,PRL,PTGS2,TGM2
TGFA	growth factor		1.119	0.000271	CCL2,CDKN1A,CTGF,LCN2,PTGS2
SOCS1	other		-0.896	0.000275	CCL2,CDKN1A,Chil3/Chil4,FKBP5,PTGS2,TGM2
IGF2	growth factor		1.506	0.000277	CDKN1A,Cdkn1c,CTGF,FN1,IGF2,IGFBP2,PTGS2
MMP1	peptidase			0.000279	Chil3/Chil4,FN1,PTGS2
Laminin (complex)	complex		0.912	0.000284	CCL2,FN1,IGF2,PTGS2
DYSF	other			0.000309	C1QB,Ctla2a/Ctla2b,CTSS,FN1,LYZ
SPHK1	kinase		0.934	0.000314	CDKN1A,CTGF,FN1,PTGS2
TSC22D3	transcription regulator		0.762	0.000314	CCL2,CDKN1A,PTGS2,SGK1
MGEA5	enzyme		0.843	0.000316	C1QA,C1QB,CCL2,CDKN1A,Cdkn1c,CLDN1,FN1,IGF2,OTX2,PTGDS,TP73
FGF1	growth factor		-0.192	0.000318	ACTA1,CDKN1A,CTGF,PTGS2,TGM2,TTR
ITGB1	transmembrane receptor		0.359	0.00033	ACTA1,CCL2,CDKN1A,IGF2,PTGS2
CSF2	cytokine	Activated	2.672	0.000345	ACE,CCL2,CDKN1A,CFH,Chil3/Chil4,EPCAM,IL1R1,OSMR,PTGS2,SGK1,TGM2
AVP	other		1.925	0.000345	CCL2,CKM,COL3A1,POMC
Insulin	group		0.58	0.000364	ACTA1,CCL2,CDKN1A,FN1,IGF2,IGFBP2,PDK4,POMC,PRL,SGK1
CEBPA	transcription regulator	Activated	2.59	0.000368	CAMP,CDKN1A,LCN2,LTF,Ly6a (includes others),OTX2,PRL,PTGS2,S100A8,S100A9,SPINT2
ITIH2	other			0.000396	ITIH2,SPINT2
LPAR2	g-protein coupled receptor			0.000396	FN1,PTGS2
EPC1	transcription regulator			0.000396	ACTA1,CKM
RRM2B	enzyme			0.000396	CDKN1A,Pmaip1
Ras homolog	group			0.000401	CDKN1A,CTGF,PTGS2
GPER1	g-protein coupled receptor			0.000401	CDKN1A,CTGF,LTF
MAP3K5	kinase			0.000401	ACE,CDKN1A,CTGF
DLX3	transcription regulator			0.000401	CDKN1A,CGA,S100A9
TERF2IP	other			0.000401	CCL2,CTGF,IGF2
Pka	complex	Activated	2.353	0.000402	CDKN1A,CTGF,POMC,POU1F1,PTGS2,SGK1
CAT	enzyme		-1.96	0.000416	CCL2,CDKN1A,FN1,PTGS2
Ins1	other		0.725	0.000418	CDKN1A,CKM,CSHL1,IGF2,IGFBP2,MPZ,POMC,PRL,PTGS2
FGF19	growth factor			0.000423	KL,LCN2,PRL,PTGDS,SGK1
ERBB2	kinase		1.728	0.000423	ACTA1,CCL2,CDKN1A,COL3A1,CTGF,FN1,FOLR1,IGF2,LCN2,PDK4,PRL,PTGS2,SPINT2,Sult1a1,VWF
PSEN2	peptidase		-1.491	0.000449	C1QA,C1QB,CTSS,ENPP2,PTGS2
ZEB1	transcription regulator		0.985	0.000454	CGA,KRT18,RBM47,TP73
ITGA5	transmembrane receptor			0.000454	CDKN1A,ENPP2,IGF2,IGFBP2
ADRA1B	g-protein coupled receptor			0.000454	ACTA1,CDKN1A,COL3A1,FN1
SOX4	transcription regulator		-0.378	0.000469	CLIC6,FN1,Ifitm1,IGF2,Ly6a (includes others),LYZ,NOV
REN	peptidase			0.000474	ACE,COL3A1,CTGF
TGFB1I1	transcription regulator			0.000474	CDKN1A,FN1,KRT18
HRG	other			0.000474	C1QA,C1QB,C1QC
RHOA	enzyme		1.546	0.000476	ACTA1,CDKN1A,COL3A1,CTGF,FN1
RARA	ligand-dependent nuclear receptor	Inhibited	-2.621	0.000477	CA12,CDKN1A,CSHL1,CTSS,IL1R1,LTF,PTGS2,RBP1,SLC16A2
PLAG1	transcription regulator		-1.176	0.000495	AQP1,COL9A3,IGF2,TGM2
CTCF	transcription regulator			0.000495	CDKN1A,IGF2,IL1R1,LYZ
CFTR	ion channel		-1.982	0.000504	AQP1,CFH,LRG1,PTGS2,S100A8
SREBF1	transcription regulator		0.269	0.000505	CDKN1A,Chil3/Chil4,FN1,MYL1,PTGDS,PTGS2,RBP1,TNNI2
NCOR1	transcription regulator			0.000534	CDKN1A,CGA,LYZ,PDK4,PTGS2
IL11	cytokine			0.000539	EZR,LBP,POMC,VWF
STAT1	transcription regulator		1.572	0.000557	CCL2,CDKN1A,Chil3/Chil4,CTSS,IL1R1,LCN2,POMC,PRL,PTGS2
RXRA	ligand-dependent nuclear receptor		1.21	0.000567	CDKN1A,CSHL1,LTF,POU1F1,PRL,PTGDS,RBP1,SLC16A2
TNFRSF1A	transmembrane receptor		0.73	0.000597	CCL2,CDKN1A,CTGF,LBP,LCN2,Ngp
LIF	cytokine			0.000599	CDKN1A,CSHL1,FN1,LBP,POMC,PTGS2,VWF
FOXO3	transcription regulator		1.322	0.0006	C1QA,CDKN1A,CLDN1,CTGF,IL1R1,LCN2,Mt2,POMC,SGK1
IL10	cytokine		0.043	0.0006	CAMP,CCL2,CDKN1A,CTSS,FKBP5,IL1R1,PTGS2,S100A8,TLR7
PPARG	ligand-dependent nuclear receptor		0.135	0.000607	CCL2,CDKN1A,Cdkn1c,CTGF,FN1,KRT18,PDK4,PLIN4,PTGS2,S100A8,SGK1
NOTCH3	transcription regulator		1.124	0.000635	CDKN1A,Cdkn1c,DES,FN1
MSC	transcription regulator			0.000635	CCL2,CKM,MYBPC2,TLR7
SNAI2	transcription regulator			0.000635	CLDN1,CTGF,FN1,KRT18
Cdkn1c	other			0.000643	CDKN1A,MPZ,Pmaip1
Glucocorticoid-GCR	complex			0.000656	POMC,PRL
DNMT3L	transcription regulator			0.000656	Cdkn1c,EPCAM
PRTN3	peptidase			0.000656	CCL2,CDKN1A
CYP4A11	enzyme			0.000656	ACE,SGK1
RAD51C	enzyme			0.000656	KRT18,KRT8
Foxe3	transcription regulator			0.000656	Cdkn1c,TTR
CEBPB	transcription regulator		1.087	0.00066	CCL2,CDKN1A,KRT18,LBP,LCN2,PDK4,POMC,PRL,PTGS2,SGK1
RAC1	enzyme	Activated	2.213	0.000666	CKM,CTGF,FN1,PRL,PTGS2
Pdgf (complex)	complex		1.887	0.000666	CCL2,CDKN1A,FN1,NOV,PTGS2
CYR61	other		1.52	0.000666	CCL2,CDKN1A,FN1,PTGS2,TLR7
GNRH1	other		1.359	0.000687	CGA,CSHL1,PRL,PTGS2
JAK1	kinase			0.000687	CCL2,CDKN1A,LRG1,OSMR
MAP2K7	kinase			0.000687	CDKN1A,ENPP2,FN1,IL1R1
IL10RA	transmembrane receptor		-1.066	0.000696	CLIC6,FN1,LCN2,LRG1,Ly6a (includes others),NOV,Sult1a1,TGM2,TTR
NR1H2	ligand-dependent nuclear receptor		-1.477	0.000702	ACE,AQP1,Chil3/Chil4,PTGS2,SLC16A2
Rxr	group			0.000702	CDKN1A,CSHL1,LTF,PDK4,PTGS2
Stat3-Stat3	complex			0.00074	CDKN1A,LBP,POMC
FAM3B	cytokine			0.00074	CDKN1A,FN1,LCN2
FGF4	growth factor			0.00074	CDKN1A,PRL,SOSTDC1
RCAN1	transcription regulator			0.00074	ACTA1,MYH1,PTGS2
SOX6	transcription regulator			0.00074	CDKN1A,MYL1,TNNI2
SKI	transcription regulator			0.00074	CDKN1A,FAP,MPZ
PTK2	kinase			0.000742	ACTA1,CDKN1A,KRT18,KRT8
BAX	transporter			0.000742	CDKN1A,CTSS,Ifitm1,TGM2
INSR	kinase			0.000752	ACTA1,AQP1,C1QA,CCL2,CDKN1A,CTGF,DES,IGF2,LYZ,PDK4
IL1A	cytokine	Activated	2.527	0.00078	CCL2,CDKN1A,LCN2,POMC,PTGS2,S100A8,S100A9
Ifn	group	Activated	2	0.00078	CFH,IL1R1,LCN2,S100A8,TLR7
TLR2	transmembrane receptor		1.547	0.000793	CCL2,Chil3/Chil4,FN1,POMC,PTGS2,VWF
SP1	transcription regulator		0.836	0.000798	CAMP,CCL2,CDKN1A,CTGF,EZR,FN1,IGF2,KRT18,PTGS2,SGK1,TP73,VWF
MAP3K1	kinase		1.165	0.0008	COL3A1,Ctla2a/Ctla2b,NOV,PTGS2
NFE2L2	transcription regulator		0.198	0.000818	CDKN1A,COL3A1,CTGF,FKBP5,FN1,Pmaip1,PTGS2,SLC16A2,SOD3,TTR
MAPK1	kinase	Activated	2.012	0.000823	CCL2,CDKN1A,CGA,CTGF,FN1,MYH4,PRL,PTGS2,SPAG16
RAF1	kinase		1.473	0.000831	CDKN1A,CLDN1,IL1R1,OSMR,PRL,PTGS2,TGM2
Ikb	group			0.000846	CCL2,PTGS2,TP73
LPIN1	phosphatase			0.000846	CDKN1A,MPZ,PTGS2
Pka catalytic subunit	group			0.000846	CGA,CSHL1,PRL
MECOM	transcription regulator			0.000846	CDKN1A,Cdkn1c,Ly6a (includes others)
ACKR3	g-protein coupled receptor			0.000846	CDKN1A,CFH,VWF
MAPK9	kinase		0.048	0.000858	AQP1,CCL2,CDKN1A,CTGF,IGFBP2,SOD3
SPI1	transcription regulator		1.71	0.000858	C1QC,CDKN1A,Cdkn1c,CTSS,LTF,LYZ,PTGS2
CDKN1A	kinase		-0.373	0.000858	CCL2,CDKN1A,CTGF,FN1,IL1R1,KRT18,Pmaip1
TCF4	transcription regulator			0.000858	CDKN1A,EPCAM,FN1,IGFBP2,Ly6a (includes others),POMC,SGK1
PRKCB	kinase		1.949	0.000861	ACTA1,CDKN1A,FN1,PTGS2
IL22	cytokine		1.253	0.000864	LBP,LCN2,PTGS2,S100A8,S100A9
FOXO4	transcription regulator			0.000864	C1QA,CDKN1A,CTGF,IL1R1,SGK1
26s Proteasome	complex		-1.185	0.000891	CCL2,CDKN1A,Chil3/Chil4,Pmaip1,PTGS2,TGM2
PIN1	enzyme		1.948	0.000926	CDKN1A,COL3A1,FN1,PTGS2
HIC1	transcription regulator		-0.152	0.000926	CA12,CDKN1A,LCN2,NOV
TEAD	group			0.000979	CTGF,FN1
F Actin	complex			0.000979	CTGF,CTSS
KLF17	transcription regulator			0.000979	CDKN1A,FN1
TCF21	transcription regulator			0.000979	CDKN1A,CKM
BCL2L12	other			0.000979	CDKN1A,Pmaip1
PROK1	growth factor			0.000979	CTGF,PTGS2
PLA2G5	enzyme			0.000979	COL3A1,PTGS2
EZH2	transcription regulator		1.091	0.00099	CDKN1A,EZR,FKBP5,LCN2,MYH4,PRL,PTGS2,S100A8,S100A9
AMPK	complex		-0.603	0.001	ACE,CCL2,CDKN1A,CLDN1,PTGS2
P38 MAPK	group	Activated	2.911	0.00104	CCL2,CDKN1A,COL3A1,CTGF,DES,FN1,PTGS2,RBP1,SGK1
PTH	other		0.702	0.00107	CCL2,CDKN1A,CTGF,FN1,KL,PTGS2
CREM	transcription regulator		-1.199	0.00107	ACE,APOLD1,CAMP,CGA,COL3A1,PRL
NFAT5	transcription regulator			0.00109	AQP1,LCN2,VWF
NOX4	enzyme			0.00109	CCL2,CDKN1A,FN1
CGA	other			0.00109	CGA,PTGS2,SGK1
ATM	kinase		1.959	0.00114	CDKN1A,CTGF,FN1,TGM2
EFNA1	other			0.00114	CLDN2,CTGF,FN1,KRT18
ATF4	transcription regulator		1.131	0.00116	CCL2,CDKN1A,IGFBP2,OSMR,Pmaip1,PTGS2
LEP	growth factor		1.343	0.00116	CCL2,CDKN1A,Chil3/Chil4,COL3A1,CRHR2,IGFBP2,IL1R1,POMC,PRL,PTGS2
NFkB (complex)	complex		1.907	0.00116	AQP1,CAMP,CCL2,CDKN1A,CTGF,EPCAM,FN1,IGFBP2,LCN2,PTGS2,SOD3,TGM2
RORC	ligand-dependent nuclear receptor			0.0012	IL1R1,LCN2,Mt2,S100A8,S100A9,Sult1a1
Immunoglobulin	complex		0.512	0.0012	CCL2,FAP,Ly6a (includes others),PTGS2,S100A8,S100A9,TLR7
PTHLH	other			0.00122	CDKN1A,Cdkn1c,FN1,PTGS2
TWIST1	transcription regulator		0.294	0.00124	CCL2,CDKN1A,FN1,LRG1,PRL,SLC28A3
TAZ	enzyme			0.0013	CCL2,CTGF,ENPP2,FN1
NRIP1	transcription regulator			0.0013	CDKN1A,PDK4,PRL,PTGS2
Pki	group			0.00136	ACE,PRL
UCN2	other			0.00136	CCL2,POMC
PROP1	transcription regulator			0.00136	CGA,POU1F1
PKP2	other			0.00136	COL3A1,FN1
GRIP1	transcription regulator			0.00136	FREM1,PTGS2
PTPRS	phosphatase			0.00136	CSHL1,PRL
TNFAIP6	other			0.00136	ITIH2,SPINT2
PPP5C	phosphatase			0.00136	CDKN1A,SGK1
ACTA2	other			0.00136	ACTA1,CTGF
NPPB	other			0.00136	COL3A1,CTGF,FN1
CYBB	enzyme			0.00136	CAMP,COL3A1,CTGF
ANXA1	enzyme			0.00136	CCL2,POMC,PTGS2
RHO	g-protein coupled receptor		-1	0.00139	AQP1,C1QA,CTSS,SGK1
LEF1	transcription regulator			0.00139	CDKN1A,FN1,PTGS2,SGK1
E2F3	transcription regulator		-0.32	0.00143	CA12,CDKN1A,CSHL1,IGF2,S100A8,TP73
Interferon alpha	group		1.011	0.00144	CCL2,CDKN1A,ENPP2,IL1R1,POMC,PRL,PTGS2,S100A9,TLR7
RET	kinase		1.103	0.00145	CCL2,DNAJA1,NOV,POU1F1,S100A9
Rb	group		-1.091	0.00147	CCL2,CDKN1A,Ngp,TP73
UXT	transcription regulator			0.00152	F5,FKBP5,KRT18
TIMP1	cytokine			0.00152	CDKN1A,Cdkn1c,IGF2
KLF6	transcription regulator		0.917	0.00157	CCL2,CDKN1A,Chil3/Chil4,PTGS2
SOX9	transcription regulator		-0.95	0.00157	CDKN1A,CTGF,LBP,PTGDS
PRKAA2	kinase	Inhibited	-2.178	0.00158	ACTA1,CDKN1A,FN1,Ly6a (includes others),TGM2
DNMT3B	enzyme		-0.896	0.00158	ACTA1,CASQ1,CDKN1A,CKM,MYH1,SLC16A2
RBL1	transcription regulator			0.00167	CDKN1A,Cdkn1c,POMC,TP73
ALDH1A2	enzyme			0.00168	COL3A1,CTGF,Ly6a (includes others)
CTBP1	enzyme			0.00168	CDKN1A,ENPP2,KRT8
TG	other			0.00168	CGA,CSHL1,PDK4
Gm15807/Hmgn5	other			0.00168	ACTA1,POMC,TNNI2
SMAD4	transcription regulator		1.465	0.00168	CCL2,CDKN1A,CTGF,FAP,FN1,PTGS2,SGK1
WT1	transcription regulator		0.785	0.00168	CCL2,CDKN1A,CKM,CTGF,EZR,IGF2,Podxl
TFAP2C	transcription regulator			0.00177	CDKN1A,CTGF,KRT8,SEMA3B
N-Cadherin	group			0.00181	CCL2,CDKN1A
TCF/LEF	group			0.00181	FN1,PTGS2
B4GALT6	enzyme			0.00181	CCL2,PTGS2
FANCA	other			0.00181	CDKN1A,CGA
MYF5	transcription regulator			0.00181	CDKN1A,CKM
CBX1	transcription regulator			0.00181	CDKN1A,CKM
HBP1	transcription regulator			0.00181	CDKN1A,PTGS2
GNRHR	g-protein coupled receptor			0.00181	CGA,PRL
ACE	peptidase			0.00181	ACE,CTGF
TNRC6A	other			0.00181	CDKN1A,Cdkn1c
HPSE	enzyme			0.00181	CCL2,PTGS2
SAA	group			0.00186	CCL2,Chil3/Chil4,PTGS2
ADAM17	peptidase			0.00186	ACTA1,COL3A1,FN1
GJA1	transporter			0.00186	CCL2,CDKN1A,NOV
HNRNPK	transcription regulator			0.00186	CDKN1A,CTGF,PTGS2
Hmgn3	other			0.00186	CGA,POMC,TTR
mir-29	microrna		-1	0.00187	CLDN1,COL3A1,FKBP5,FN1
miR-199a-5p (and other miRNAs w/seed CCAGUGU)	mature microrna		-1.982	0.00187	ACTA1,CDKN1A,FN1,LCN2
CCL2	cytokine	Activated	2	0.00198	CCL2,LCN2,PTGDS,PTGS2
TP73	transcription regulator		-0.587	0.00204	CCL2,CDKN1A,Cdkn1c,FN1,LRG1,LYZ,PRL,TP73,TTR
STAT	group			0.00205	CDKN1A,LBP,POMC
TRH	other			0.00205	CGA,POMC,PRL
TRAF3IP2	other			0.00205	CAMP,LCN2,S100A8
MYC	transcription regulator		-0.7	0.00209	ACTA1,AQP1,CDKN1A,COL3A1,EPCAM,EZR,FAP,FKBP5,FN1,Ly6a (includes others),LYZ,Mt2,OTX2,PTGS2,RBP1,SGK1,TP73
WNT5A	cytokine		1.452	0.0022	CCL2,ENPP2,FN1,Ly6a (includes others),PTGS2
DNMT1	enzyme			0.00222	CDKN1A,Cdkn1c,IGF2,PTGS2
GNRH	group			0.00224	CGA,PTGS2,SGK1
SFRP1	transmembrane receptor			0.00224	EPCAM,FN1,KRT18
TERC	other			0.00224	CDKN1A,Ngp,S100A9
CORT	other			0.00224	CSHL1,POMC,PRL
JUNB	transcription regulator			0.00228	CGA,FN1,LCN2,POMC,SGK1
CDX2	transcription regulator			0.00228	CDKN1A,CLDN1,CLDN2,EZR,LMX1A
Agtr1b	g-protein coupled receptor			0.00231	CTGF,PTGS2
ZFP57	transcription regulator			0.00231	IGF2,MPZ
TP53BP2	other			0.00231	CTGF,Pmaip1
GBX2	transcription regulator			0.00231	ENPP2,OTX2
WNT3	other			0.00231	CDKN1A,PTGS2
DNMT3A	enzyme		-1	0.00237	ACE,ACTA1,CKM,MYH1,PTGS2
ALB	transporter			0.00245	CCL2,CDKN1A,PTGS2
TNIP1	other			0.00245	LCN2,S100A8,S100A9
HDAC4	transcription regulator		-1.953	0.00247	ACTA1,C1QC,CDKN1A,CKM,PTGS2
ANGPT2	growth factor	Activated	2.335	0.00262	ACTA1,CDKN1A,COL3A1,FN1,PTGS2,SOD3
TWIST2	transcription regulator			0.00268	CDKN1A,CKM,FN1
NQO1	enzyme			0.00268	CDKN1A,PTGS2,TP73
LIPE	enzyme			0.00276	Actn3,AQP1,FKBP5,MYH4,PDK4
BMP4	growth factor		-0.035	0.00278	CDKN1A,CGA,POMC,SLC13A4,SULF1,TGM2
Pdgfr	group			0.00287	CCL2,FN1
trypsin	group			0.00287	CDKN1A,PTGS2
COL1A1	other			0.00287	CCL2,CDKN1A
EIF4G2	translation regulator			0.00287	CDKN1A,IGF2
PIAS2	transcription regulator			0.00287	CDKN1A,Cdkn1c
LPAR1	g-protein coupled receptor			0.00287	CTGF,PTGS2
ATP7A	transporter			0.00287	CCL2,POMC
CELF1	translation regulator			0.00287	ACTA1,CDKN1A
S100P	other			0.00287	KRT18,KRT8
CYBA	enzyme			0.00287	CDKN1A,FN1
IFN alpha/beta	group		1.953	0.00289	CCL2,Ly6a (includes others),Pmaip1,TLR7
WWTR1	transcription regulator			0.00291	CKM,CTGF,FN1
ABL1	kinase			0.00291	CDKN1A,CGA,TP73
IL4	cytokine		1.41	0.00293	APOLD1,CCL2,CDKN1A,Chil3/Chil4,CTGF,Ctla2a/Ctla2b,FKBP5,FN1,IL1R1,PTGS2,S100A8,S100A9,SPINT2,TGM2
TET2	enzyme		1	0.00297	EPCAM,FN1,Ifitm1,IL1R1,S100A8
PPRC1	transcription regulator			0.00315	CLDN1,LCN2,PTGS2
EHMT2	transcription regulator			0.00315	CDKN1A,FN1,PTGS2
ADM	other			0.00315	ACE,FN1,PTGS2
IL7	cytokine		0.152	0.00319	CCL2,CDKN1A,FN1,IL1R1,Ly6a (includes others)
KLF4	transcription regulator		1.518	0.00333	CDKN1A,Chil3/Chil4,EPCAM,FN1,NOV,OTX2,SOD3
Ifn gamma	complex		1.067	0.00335	CCL2,CDKN1A,FN1,Ly6a (includes others)
RETNLB	other		1	0.00335	CCL2,CTGF,FAP,FN1
mir-223	microrna		1.342	0.00343	Ifitm6,Ly6a (includes others),Mt2,S100A9,TLR7
FGFR2	kinase		-0.284	0.00343	CDKN1A,CLIC6,FN1,IGF2,TTR
RORA	ligand-dependent nuclear receptor			0.00348	LCN2,Mt2,PTGS2,S100A8,S100A9,Sult1a1
Rac	group			0.00349	CCL2,PTGS2
Collagen Alpha1	group			0.00349	CDKN1A,PTGS2
CABIN1	other			0.00349	MYH1,MYH4
PLA2G4A	enzyme			0.00349	KRT18,PTGS2
LIMA1	other			0.00349	KRT18,KRT8
CLCA2	ion channel			0.00349	CDKN1A,FN1
ITGA3	other			0.00349	FN1,PTGS2
SERPINB5	other			0.00349	CDKN1A,KRT18
PRDX2	enzyme			0.00349	CCL2,PTGS2
ACE2	peptidase			0.00349	CTGF,FN1
RHOB	enzyme			0.00349	CDKN1A,PTGS2
NRAS	enzyme			0.00351	CDKN1A,CKM,FN1,PTGS2
BMP2	growth factor		-0.034	0.00358	CDKN1A,FN1,POMC,PTGS2,SOSTDC1,TGM2
RARB	ligand-dependent nuclear receptor			0.00368	CDKN1A,EZR,PTGS2,SLC16A2
TGFBR1	kinase			0.00368	CDKN1A,CTGF,FN1,PDK4
FN1	enzyme		0.999	0.00368	ACE,CCL2,CDKN1A,FN1,IL1R1,TGM2
PPP2CA	phosphatase			0.00368	CDKN1A,MYL1,PTGS2
TFAP4	transcription regulator			0.00368	CDKN1A,CLDN1,FN1
CD44	other		0.365	0.00378	CDKN1A,COL3A1,FKBP5,FN1,Ly6a (includes others),STEAP1
NR1I2	ligand-dependent nuclear receptor		1.982	0.0038	CDKN1A,CSHL1,LCN2,S100A8,TGM2
IL18	cytokine		1.539	0.0038	ACTA1,CAMP,CCL2,ENPP2,PTGS2
NCOR2	transcription regulator			0.00397	CDKN1A,POMC,PTGS2
IKZF1	transcription regulator		-1	0.00406	AQP1,CDKN1A,POMC,Sult1a1,VWF
BPIFA1	other			0.00417	CAMP,LTF
NELFB	other			0.00417	CDKN1A,CTGF
IL-17f dimer	complex			0.00417	CCL2,LCN2
MYF6	transcription regulator			0.00417	CDKN1A,CKM
mir-208	microrna			0.00417	MYL1,TNNI2
DIRAS3	enzyme			0.00417	MYL1,PRL
NPY2R	g-protein coupled receptor			0.00417	CSHL1,POMC
BDKRB2	g-protein coupled receptor			0.00417	CTGF,PTGS2
PLA2G2E	enzyme			0.00417	CAMP,S100A9
GABBR1	g-protein coupled receptor			0.00417	POMC,PRL
CRY1	enzyme			0.00417	PRL,SGK1
TOPBP1	other			0.00417	CDKN1A,Pmaip1
ESRRG	ligand-dependent nuclear receptor			0.00426	CDKN1A,KCNE2,PDK4
HAND2	transcription regulator			0.00426	COL3A1,DES,FAP
CD14	transmembrane receptor			0.00426	CCL2,IL1R1,PTGS2
MYOC	other			0.00441	FN1,KLHL41,MPZ,SOSTDC1
HDAC3	transcription regulator			0.00441	CDKN1A,ENPP2,PTGS2,TNNI2
ETS1	transcription regulator		1.539	0.00443	CCL2,CDKN1A,CTGF,FN1,KRT8,PRL
SOD1	enzyme			0.00455	C1QA,CGA,EZR,FAP,Mt2,PTGS2
CALCA	other		0	0.00461	CCL2,COL3A1,POMC,PRL
VEGFA	growth factor		1.206	0.00476	ACE,CCL2,CDKN1A,CTGF,CTSS,FN1,PTGS2
NRG1	growth factor	Activated	2.199	0.00479	CDKN1A,CTGF,FN1,IGF2,PRL,PTGS2
PRDM1	transcription regulator		-0.186	0.00479	CFH,CLDN1,F5,S100A8,S100A9,TTR
CYP1A2	enzyme			0.00489	COX6B2,IGFBP2,Mt2
PROC	peptidase			0.00489	ACE,CCL2,F5
ZNF106	other			0.00489	LYZ,MPZ,S100A8
TXNIP	other			0.00489	CDKN1A,DES,PTGS2
RYR2	ion channel			0.0049	KRT8,MYLK4
YWHAQ	other			0.0049	CDKN1A,TP73
ZNF148	transcription regulator			0.0049	CDKN1A,FN1
CDH2	other			0.0049	CDKN1A,KCNE2
PLCE1	enzyme			0.0049	CCL2,PTGS2
KLF10	transcription regulator			0.0049	CDKN1A,POMC
GAL	other			0.0049	CDKN1A,PRL
SAT1	enzyme			0.0049	CDKN1A,IGFBP2
LAMC1	other			0.0049	FN1,IGF2
DDX17	enzyme			0.0049	CDKN1A,LCN2
ITIH1	other			0.0049	ITIH2,SPINT2
PTGFR	g-protein coupled receptor			0.0049	ACTA1,PTGS2
RPL22	other			0.0049	CDKN1A,Pmaip1
CBX3	transcription regulator			0.0049	CDKN1A,CKM
COL18A1	other	Inhibited	-2	0.00502	CCL2,FN1,PTGS2,VWF
STAT5a/b	group		1.067	0.00523	CDKN1A,Chil3/Chil4,PTGS2,RBP1
GDF2	growth factor	Inhibited	-2	0.00523	Cdkn1c,COL9A3,ENPP2,SEMA3B
HNRNPA2B1	other			0.00525	CA12,CLDN1,FN1,IGFBP2,SEMA3B
BMP6	growth factor		1.091	0.00546	CDKN1A,CTGF,POMC,PTGS2
INS	other		0.996	0.00558	CDKN1A,CSHL1,CTGF,IGFBP2,PTGS2
Ige	complex			0.00558	CCL2,PTGS2,TLR7
RETN	other			0.00558	CCL2,CTGF,PTGS2
AKT2	kinase			0.00558	CDKN1A,IGF2,PRL
N-cor	group			0.00568	CDKN1A,CSHL1,PTGS2,SGK1
Ptprd	phosphatase			0.00569	CCL2,CDKN1A
INHBB	growth factor			0.00569	COL3A1,Ctla2a/Ctla2b
CGB3 (includes others)	other			0.00569	PTGS2,SGK1
miR-18a-5p (and other miRNAs w/seed AAGGUGC)	mature microrna			0.00569	CDKN1A,CTGF
CSF3R	transmembrane receptor			0.00569	LTF,LYZ
COL6A1	other			0.00569	CKM,TNNI2
RND3	enzyme			0.00569	CDKN1A,PTGS2
EDNRA	transmembrane receptor			0.00569	COL3A1,PTGS2
BTC	growth factor			0.00569	PRL,PTGS2
CTGF	growth factor		-0.065	0.00592	CTGF,FN1,IGF2,NOV
Mek	group		1.324	0.00612	CDKN1A,CLDN2,CTGF,OTX2,PRL,PTGS2
APOE	transporter		-0.977	0.00623	CTGF,CTSS,FKBP5,LCN2,PTGS2,S100A8,S100A9
VitaminD3-VDR-RXR	complex			0.00632	CAMP,CDKN1A,SEMA3B
TCF12	transcription regulator			0.00632	CDKN1A,FN1,POMC
CDX1	transcription regulator			0.00632	CLDN1,CLDN2,PTGS2
mir-155	microrna		0.762	0.0064	CCL2,CDKN1A,CLDN1,PTGS2
PLC	group			0.00653	CCL2,PTGS2
IL17a dimer	complex			0.00653	CCL2,LCN2
Endothelin	group			0.00653	ACTA1,PTGS2
IGFBP7	transporter			0.00653	CDKN1A,PTGS2
DLX2	transcription regulator			0.00653	CDKN1A,CGA
PYCARD	transcription regulator			0.00653	CDKN1A,PTGS2
mir-192	microrna			0.00653	CDKN1A,FN1
miR-199a-3p (and other miRNAs w/seed CAGUAGU)	mature microrna			0.00653	FN1,PTGS2
DDR1	kinase			0.00653	CDKN1A,COL3A1
S1PR1	g-protein coupled receptor			0.00653	CAMP,PTGS2
SMURF2	enzyme			0.00653	CTGF,FN1
TARBP2	other			0.00653	MYL1,TNNI2
PCSK1	peptidase			0.00653	CSHL1,POMC
IL19	cytokine			0.00653	CCL2,FN1
SRC (family)	group			0.00671	CCL2,FN1,PTGS2
PTGES	enzyme			0.00671	CDKN1A,EZR,PTGS2
MAPK8	kinase		0.326	0.00685	AQP1,CDKN1A,CTGF,PTGS2,RBP1
PRKAA1	kinase		-1.982	0.00691	CDKN1A,FN1,Ly6a (includes others),TGM2
PLA2G10	enzyme		1.413	0.00718	CCL2,KRT18,KRT8,PTGS2
TFAP2A	transcription regulator		0	0.00718	CDKN1A,CGA,IGF2,Ly6a (includes others)
IL1RN	cytokine		-0.911	0.00718	CCL2,CTSS,PTGS2,S100A9
NCOA1	transcription regulator			0.00718	CDKN1A,CSHL1,LYZ,PRL
SNCA	enzyme		1.342	0.0072	CA12,CCL2,CSHL1,EZR,FAM107A,NOV
Pde4	group			0.00742	CCL2,CDKN1A
SP100	transcription regulator			0.00742	CDKN1A,CTGF
MDM4	enzyme			0.00742	CDKN1A,KRT8
mir-143	microrna			0.00742	COL3A1,PTGS2
MUC4	other			0.00742	CDKN1A,KRT18
TNFSF12	cytokine		0.928	0.00745	CCL2,MYH4,S100A8,S100A9
KITLG	growth factor		1.959	0.00753	CCL2,CDKN1A,CTGF,LTF,Podxl,PTGS2
POLR2A	enzyme			0.00754	CDKN1A,SGK1,TP73
NOG	growth factor			0.00754	CTGF,POMC,PTGS2
ELK1	transcription regulator			0.00754	CDKN1A,PRL,PTGS2
DCN	other			0.00754	CDKN1A,CKM,CTGF
PSEN1	peptidase	Inhibited	-2.207	0.00771	ACTA1,C1QA,C1QB,C1QC,CTSS,ENPP2,PTGS2,TP73
LDL	complex		1.499	0.00788	CCL2,CDKN1A,CTGF,IGFBP2,PTGS2,S100A8
PDGFB	growth factor			0.00797	FN1,NOV,PTGS2
Pln	other			0.00797	ACTA1,DES,EZR
GFI1	transcription regulator			0.00802	CDKN1A,IL1R1,LYZ,Pmaip1
Pak	group			0.0082	PRL
GÎ±q	group			0.0082	PTGS2
Ca2 ATPase	group			0.0082	TP73
DNAJ	group			0.0082	ENPP2
MAP2K4/7	group			0.0082	PTGS2
LINC00475	other			0.0082	CDKN1A
Pad2	other			0.0082	PTGS2
UBE2Q1	enzyme			0.0082	PRL
FBXL12	enzyme			0.0082	CDKN1A
ARMC10	other			0.0082	CDKN1A
FKBPL	other			0.0082	CDKN1A
ZBTB7C	other			0.0082	CDKN1A
SERPINA6	other			0.0082	POMC
LMAN1	other			0.0082	F5
EBF4	transcription regulator			0.0082	CDKN1A
CXXC1	transcription regulator			0.0082	CDKN1A
IQUB	other			0.0082	PRL
ZBTB8A	other			0.0082	CDKN1A
BAHD1	other			0.0082	IGF2
NAP1L2	other			0.0082	Cdkn1c
PCLAF	other			0.0082	CDKN1A
WNT16	other			0.0082	CDKN1A
MEF2B	transcription regulator			0.0082	CKM
hyaluronidase	group			0.0082	FN1
Mucin	group			0.0082	PTGS2
EDN2	growth factor			0.0082	PTGS2
CABLES1	other			0.0082	CDKN1A
COL3A1	other			0.0082	FN1
CDT1	other			0.0082	CDKN1A
ACVR2B	kinase			0.0082	CDKN1A
UHMK1	kinase			0.0082	AQP1
PAM	enzyme			0.0082	AQP1
ELAC2	enzyme			0.0082	CDKN1A
ZBTB5	transcription regulator			0.0082	CDKN1A
DHX8	enzyme			0.0082	CDKN1A
SIGLEC7	transmembrane receptor			0.0082	PTGS2
SIGLEC9	other			0.0082	PTGS2
COL5A1	other			0.0082	FN1
RBP7	other			0.0082	RBP1
CKAP4	other			0.0082	CTGF
AVPR1B	g-protein coupled receptor			0.0082	POMC
PEX2	enzyme			0.0082	CDKN1A
ALDH3A1	enzyme			0.0082	CDKN1A
H19	other			0.0082	IGF2
DNASE1L3	enzyme			0.0082	CDKN1A
VGLL4	other			0.0082	ACTA1
CCNI	other			0.0082	CDKN1A
ACSL4	enzyme			0.0082	PTGS2
BANF1	other			0.0082	S100A9
FXYD1	ion channel			0.0082	CDKN1A
B4GALNT2	enzyme			0.0082	VWF
LUC7L3	other			0.0082	PTGS2
TFF1	other			0.0082	PTGS2
CRYM	enzyme			0.0082	CSHL1
MAP7	other			0.0082	TRPV4
Pla2g2a	other			0.0082	PTGS2
ZNF184	other			0.0082	S100A9
TBX19	transcription regulator			0.0082	POMC
EID1	transcription regulator			0.0082	CKM
ING3	other			0.0082	CDKN1A
RHOQ	enzyme			0.0082	PRL
CD72	transmembrane receptor			0.0082	CCL2
THEM4	enzyme			0.0082	PTGS2
JADE1	transcription regulator			0.0082	CDKN1A
PRC1	other			0.0082	PTGS2
UBE2E1	enzyme			0.0082	CDKN1A
AP2B1	transporter			0.0082	PTGDS
RANBP2	enzyme			0.0082	FN1
SPAG6	other			0.0082	SPAG16
SH3GLB2	other			0.0082	PTGS2
Immunoglobulin Lambda Light Chain	group			0.0082	CCL2
MTOR	kinase		-1.067	0.00832	CAB39L,CCL2,CDKN1A,FN1,IGF2,IL1R1,PDK4
SPP1	cytokine		1.498	0.00832	CCL2,CDKN1A,FN1,KRT18,PTGS2
Cbp/p300	group			0.00837	CKM,PTGS2
RNF20	enzyme			0.00837	CDKN1A,Cdkn1c
CBX7	other			0.00837	CLDN1,CTSS
FZD8	g-protein coupled receptor			0.00837	CTGF,FN1
CHEK1	kinase			0.00837	CDKN1A,Cdkn1c
TNFRSF18	transmembrane receptor			0.00837	CCL2,PTGS2
PTAFR	g-protein coupled receptor			0.00837	CCL2,PTGS2
S1PR2	g-protein coupled receptor			0.00837	CAMP,PTGS2
BID	other			0.00837	CTSS,FN1
DDX5	enzyme			0.00837	CDKN1A,LCN2
KLK5	peptidase			0.00837	S100A8,S100A9
NFATC3	transcription regulator			0.00842	Cdkn1c,CGA,PTGS2
IRF2	transcription regulator			0.00842	CDKN1A,CTSS,PTGS2
CYP1B1	enzyme			0.00888	COX6B2,IGFBP2,Mt2
MET	kinase			0.00892	CDKN1A,FN1,PTGS2,SLA
Lh	complex		1.708	0.00898	ACTA1,EZR,FKBP5,KRT18,PTGS2,SGK1
estrogen receptor	group	Inhibited	-2.236	0.00898	CA12,CTGF,FN1,KRT18,KRT8,LTF
PRKCD	kinase	Activated	2.177	0.00901	CCL2,CDKN1A,MPZ,PRL,PTGS2
BRCA1	transcription regulator		0.573	0.00925	CDKN1A,ENPP2,EZR,FKBP5,Ly6a (includes others)
F2RL1	g-protein coupled receptor			0.00936	CCL2,CTGF,PTGS2
CREBBP	transcription regulator	Activated	2.418	0.00936	CDKN1A,CGA,CKM,IL17RE,MPZ,MYH1,PRL,PTGS2
cyclooxygenase	group			0.00936	Chil3/Chil4,PTGS2
NUMB	other			0.00936	CDKN1A,Mt2
mir-214	microrna			0.00936	LTF,PTGS2
F10	peptidase			0.00936	CCL2,CTGF
ADRB3	g-protein coupled receptor			0.00936	CCL2,PTGS2
BRD7	transcription regulator			0.00936	CDKN1A,KRT8
CLDN7	other		1.98	0.00955	CA12,CTGF,F5,SOSTDC1
STK11	kinase		-0.628	0.00974	ACE,CCL2,CDKN1A,FN1,PTGS2
miR-21-5p (and other miRNAs w/seed AGCUUAU)	mature microrna			0.00985	CDKN1A,PRRG4,SOD3
NFKB2	transcription regulator			0.00985	CDKN1A,CTSS,PTGS2
F2	peptidase	Activated	2.388	0.0102	CCL2,CDKN1A,CTGF,FN1,PTGS2,VWF
HDAC5	transcription regulator			0.0104	ACTA1,CDKN1A,CKM
TBX5	transcription regulator			0.0104	COL3A1,DES,FAP
DKK1	growth factor			0.0104	CDKN1A,EPCAM,KRT18
SMARCA2	transcription regulator			0.0104	ACTA1,DES,FKBP5
NfkB-RelA	complex			0.0104	CCL2,PTGS2
Collagen type IV	complex			0.0104	CCL2,PTGS2
MLX	transcription regulator			0.0104	IGF2,NOV
FBN1	other			0.0104	COL3A1,CTGF
MAP2K5	kinase			0.0104	ACTA1,PTGS2
MSX1	transcription regulator			0.0104	CDKN1A,CGA
FSHB	other			0.0104	CTGF,SGK1
NAB2	transcription regulator			0.0104	CDKN1A,FN1
HOXA9	transcription regulator			0.0105	CCL2,KRT18,LYZ,S100A8,SERINC2
TLR7	transmembrane receptor		0.943	0.0109	CCL2,CDKN1A,IL1R1,TLR7
POU4F1	transcription regulator		0.159	0.0109	CDKN1A,CLIC6,MYL1,Pmaip1
CREB1	transcription regulator	Activated	2.579	0.0109	APOLD1,CDKN1A,CGA,Chil3/Chil4,FN1,LCN2,PRL,PTGS2,SERINC2,SGK1
HNF1B	transcription regulator			0.0113	CLDN1,FN1,SULF1,TTR
Fibrin	complex			0.0115	FN1,KRT18
ETS	group			0.0115	PRL,VWF
NfkB1-RelA	complex			0.0115	CCL2,PTGS2
thyroid hormone receptor	group			0.0115	CSHL1,PRL
GHRH	other			0.0115	CSHL1,POU1F1
XIAP	enzyme			0.0115	CDKN1A,PTGS2
PPP1R13L	transcription regulator			0.0115	CDKN1A,CLDN1
NOV	growth factor			0.0115	CCL2,CTGF
THBS1	other			0.0115	CTGF,FN1
HEY1	transcription regulator			0.0115	CDKN1A,Cdkn1c
SSTR2	g-protein coupled receptor			0.0115	CSHL1,POMC
PF4	cytokine			0.0115	CCL2,CDKN1A
SHH	peptidase		-0.555	0.0116	FN1,IGF2,LMX1A,OTX2,SOSTDC1
POU2F1	transcription regulator			0.0116	MYH1,MYH4,PTGDS,VWF
RUNX1	transcription regulator		-0.613	0.0119	CDKN1A,Cdkn1c,Ly6a (includes others),Podxl,S100A9
NR4A3	ligand-dependent nuclear receptor			0.012	MYH1,MYH4,POMC
MDM2	transcription regulator			0.012	CDKN1A,LYZ,TP73
HES1	transcription regulator			0.012	CDKN1A,Cdkn1c,PTGDS
CRH	cytokine			0.012	CAMP,POMC,SGK1
F3	transmembrane receptor			0.0125	CCL2,CTGF,TGM2
CCR2	g-protein coupled receptor			0.0125	CCL2,Chil3/Chil4,FN1
DNA-methyltransferase	group			0.0126	CDKN1A,PTGS2
ADCY	group			0.0126	CDKN1A,COL3A1
NCF1	enzyme			0.0126	CDKN1A,FN1
NADPH oxidase	complex			0.0126	CCL2,PTGS2
H2AFZ	other			0.0126	CDKN1A,TTR
RASSF5	other			0.0126	CDKN1A,DNAJA1
TRPC1	ion channel			0.0126	CDKN1A,PRL
SOCS6	other			0.0126	PTGS2,SLA
BMPR1B	kinase			0.0126	CDKN1A,PTGS2
NKX2-1	transcription regulator			0.0128	AQP1,ENPP2,LCN2,LRG1,LYZ
mir-17	microrna			0.0131	CDKN1A,CTGF,FN1
MAPK3	kinase			0.0131	CGA,FN1,PTGS2
SGK1	kinase			0.0131	CDKN1A,CTGF,PRL
CDK4/6	group			0.0137	CLIC6,ITIH2,MYO7A
PTPN11	phosphatase			0.0137	CDKN1A,LTF,TP73
CLEC7A	transmembrane receptor			0.0138	CCL2,PTGS2
SKP2	enzyme			0.0138	CDKN1A,TP73
MST1	growth factor			0.0138	CTGF,PTGS2
USP7	peptidase			0.0138	CDKN1A,FKBP5
HSPA9	other			0.0138	CDKN1A,Cdkn1c
SIX5	transcription regulator			0.0138	IGF2,KRT18
NPPA	other			0.0138	Cdkn1c,PTGS2
PROX1	transcription regulator			0.0138	MYL1,TNNI2
KRAS	enzyme		0.849	0.0139	CDKN1A,COL3A1,CTGF,EPCAM,FN1,IGF2,IGFBP2,Ly6a (includes others),PTGS2
TGFBR2	kinase		1.587	0.014	CDKN1A,CTGF,FN1,KRT18,KRT8
PKD1	ion channel		0.6	0.014	CDKN1A,ITIH2,KRT18,TTR,VWF
RNA polymerase II	complex			0.0142	CA12,CDKN1A,CKM,CSHL1,POMC,PTGS2
VHL	transcription regulator			0.0144	CA12,CDKN1A,CTGF,FN1
SIRT1	transcription regulator		1.078	0.0144	CA12,CDKN1A,FN1,Ms4a6b,PDK4,Pmaip1,TP73
APC	enzyme			0.0148	CDKN1A,PDK4,PTGS2,SGK1
FANCC	other			0.015	IL1R1,MYL1,PTGS2
RNASEL	enzyme			0.0151	CDKN1A,PTGS2
MAC	complex			0.0151	FN1,PTGS2
PRKDC	kinase			0.0151	CDKN1A,FKBP5
FCGR2A	transmembrane receptor			0.0151	CCL2,PTGS2
NFIL3	transcription regulator			0.0151	CDKN1A,PTGS2
TAF4B	transcription regulator			0.0151	CTGF,FN1
GNL3	other			0.0151	CDKN1A,KRT18
TAB1	enzyme			0.0151	CDKN1A,PTGS2
PPP3R1	phosphatase			0.0151	AQP1,LYZ
KDM5A	transcription regulator	Inhibited	-2	0.0153	Actn3,MYH4,MYL1,TNNI2
EPO	cytokine		1.154	0.0156	CDKN1A,DES,IGF2,Podxl,PTGS2,VWF
TLR9	transmembrane receptor		1.4	0.016	LCN2,PTGS2,S100A8,SGMS2,TLR7
GLI1	transcription regulator		0.709	0.016	CDKN1A,EZR,IGF2,POMC,S100A9
SOCS3	phosphatase			0.0163	ACTA1,CDKN1A,POMC
CCL5	cytokine			0.0163	CCL2,PTGDS,SGK1
Npm	group			0.0163	CDKN1A
HP1	group			0.0163	PTGS2
WDR82	other			0.0163	CDKN1A
chitinase	group			0.0163	CCL2
Alp	group			0.0163	LCN2
Metalloprotease	group			0.0163	FN1
RAR-RXR	complex			0.0163	TGM2
CYP4A	group			0.0163	SGK1
cytochrome-c oxidase	complex			0.0163	AQP1
sPla2	group			0.0163	PTGS2
MAGEA11	other			0.0163	FKBP5
USP42	peptidase			0.0163	CDKN1A
ZNF346	other			0.0163	CDKN1A
NSA2	other			0.0163	CDKN1A
RBM17	other			0.0163	FN1
LPAR5	g-protein coupled receptor			0.0163	PTGS2
CLCF1	cytokine			0.0163	POMC
VRK2	kinase			0.0163	PTGS2
MAGEA2/MAGEA2B	other			0.0163	CDKN1A
SENP8	peptidase			0.0163	TP73
N4BP2L2	transcription regulator			0.0163	CDKN1A
LCTL	enzyme			0.0163	KL
ADH1C	enzyme			0.0163	ACTA1
ZBTB49	other			0.0163	CDKN1A
DGKH	kinase			0.0163	CCL2
RNF126	enzyme			0.0163	CDKN1A
WDR13	other			0.0163	CDKN1A
VPS33B	transporter			0.0163	VWF
EXOC3L1	other			0.0163	CDKN1A
ASB4	transcription regulator			0.0163	POMC
Aldosterone-MR dimer	complex			0.0163	SGK1
Importin alpha	group			0.0163	CDKN1A
P-TEFb	complex			0.0163	CDKN1A
NPBWR1	g-protein coupled receptor			0.0163	POMC
ACTC1	enzyme			0.0163	ACTA1
HPGD	enzyme			0.0163	CDKN1A
SYMPK	other			0.0163	CLDN2
PMAIP1	other			0.0163	Pmaip1
NUP98	transporter			0.0163	CDKN1A
PLA2G2F	enzyme			0.0163	PTGS2
CUL4A	other			0.0163	CDKN1A
SLC20A1	transporter			0.0163	CSHL1
FERMT2	other			0.0163	FN1
SALL2	transcription regulator			0.0163	CDKN1A
IGK	other			0.0163	CCL2
Id	group			0.0163	CKM
ABHD5	enzyme			0.0163	PDK4
CCNG1	other			0.0163	TP73
SYNM	other			0.0163	CDKN1A
HSPB3	other			0.0163	CCL2
TOP3A	enzyme			0.0163	CDKN1A
KLF16	other			0.0163	CDKN1A
GNAZ	enzyme			0.0163	POMC
LTK	kinase			0.0163	ACTA1
MAGEA4	other			0.0163	CDKN1A
RCAN2	other			0.0163	MYH1
POLDIP3	other			0.0163	CDKN1A
MYH1	enzyme			0.0163	MYH4
TSPYL2	other			0.0163	CDKN1A
IFI30	enzyme			0.0163	CTSS
ATG12	other			0.0163	MPZ
SRCAP	transcription regulator			0.0163	CDKN1A
NASP	other			0.0163	CDKN1A
PIK3C3	kinase			0.0163	IGF2
CCT5	other			0.0163	CDKN1A
PLPP3	phosphatase			0.0163	FN1
BRF1	transcription regulator			0.0163	CDKN1A
DDX24	enzyme			0.0163	CDKN1A
NAGLU	enzyme			0.0163	LYZ
CRADD	other			0.0163	CCL2
ING5	other			0.0163	CDKN1A
SERP1	other			0.0163	CSHL1
BLM	enzyme			0.0163	CDKN1A
CBR1	enzyme			0.0163	PTGS2
KHDRBS2	other			0.0163	CDKN1A
GALR2	g-protein coupled receptor			0.0163	CDKN1A
ST3GAL4	enzyme			0.0163	CSHL1
ARHGDIB	enzyme			0.0163	PTGS2
PCBP4	other			0.0163	CDKN1A
AGXT	enzyme			0.0163	COL3A1
ERC1	other			0.0163	PTGS2
PREB	transcription regulator			0.0163	PRL
SCG5	other			0.0163	POMC
RACGAP1	transporter			0.0163	CDKN1A
UBA3	enzyme			0.0163	Cdkn1c
MUT	enzyme			0.0163	LCN2
CGGBP1	transcription regulator			0.0163	CDKN1A
PVALB	other			0.0163	C1QC
DDX20	transcription regulator			0.0163	IGF2
FXYD5	ion channel			0.0163	CCL2
CRTAP	other			0.0163	CDKN1A
Cops2	transcription regulator			0.0163	CDKN1A
S100A11	other			0.0163	CDKN1A
PALLD	other			0.0163	ACTA1
WASF1	other			0.0163	EZR
NOC2L	transcription regulator			0.0163	CDKN1A
DUOX2	enzyme			0.0163	CDKN1A
ZFYVE16	transporter			0.0163	CDKN1A
GABA-A receptor	complex			0.0163	MPZ
Smad	complex			0.0164	CDKN1A,CTGF
NOTCH4	transcription regulator			0.0164	Cdkn1c,DES
NTRK1	kinase			0.0164	CDKN1A,IGF2
CDK5	kinase			0.0164	CDKN1A,LRG1
PRKCE	kinase			0.0169	CDKN1A,POMC,PTGS2
CYP19A1	enzyme			0.0169	CSHL1,POU1F1,PRL
IFNAR1	transmembrane receptor			0.0175	Ly6a (includes others),PTGS2,TGM2,TLR7
PAX8	transcription regulator			0.0177	CSHL1,PRL
OSMR	transmembrane receptor			0.0177	LBP,OSMR
FOXA2	transcription regulator			0.0178	EPCAM,LYZ,PTGDS,SOD3,TTR
IFI16	transcription regulator			0.0183	CCL2,CDKN1A,CGA
STAT5A	transcription regulator			0.0189	CDKN1A,Ctla2a/Ctla2b,Ifitm1,LCN2,MYH1,PRL
USF1	transcription regulator			0.019	CTSS,POMC,PTGS2
ZFPM1	transcription regulator			0.019	Ctla2a/Ctla2b,IL1R1,SLA
ETV4	transcription regulator			0.0191	FN1,PTGS2
SELPLG	other			0.0191	CCL2,CDKN1A
IFNE	cytokine			0.0191	CDKN1A,PTGS2
CLU	other			0.0191	CCL2,CDKN1A
CPE	peptidase			0.0191	CSHL1,POMC
KNG1	other			0.0191	CTGF,PTGS2
GNAQ	enzyme			0.0191	ACTA1,PTGS2
IL17F	cytokine			0.0191	CCL2,PTGS2
caspase	group			0.0205	ACER2,CDKN1A
Focal adhesion kinase	group			0.0205	KRT18,KRT8
NFATC4	transcription regulator			0.0205	CGA,COL3A1
IL23A	cytokine			0.0205	S100A8,S100A9
CTF1	cytokine			0.0205	LBP,POMC
PRKCI	kinase			0.0205	EZR,PTGS2
ANXA2	other			0.0205	CDKN1A,PTGS2
CR1L	other			0.0205	COL3A1,CTGF
VEGFB	growth factor			0.0205	ACTA1,Pmaip1
WNT4	cytokine			0.0205	FKBP5,PTGS2
KLF1	transcription regulator			0.0205	AQP1,CDKN1A
PRLR	transmembrane receptor			0.0205	CDKN1A,PRL
NPC2	transporter			0.0205	PTGDS,PTGS2
ELF4	transcription regulator			0.0205	CDKN1A,LYZ
Sos	group			0.021	Mt2,Pmaip1,PTGS2,RBP1,SEMA3B
CAV1	transmembrane receptor			0.0216	CDKN1A,FOLR1,KRT18,KRT8
TFDP1	transcription regulator			0.0219	CDKN1A,TP73
ALOX5	enzyme			0.0219	CDKN1A,PTGS2
HSD11B1	enzyme			0.0219	CCL2,PDK4
miR-26a-5p (and other miRNAs w/seed UCAAGUA)	mature microrna			0.0219	CDKN1A,PTGS2
CHADL	other			0.0219	CDKN1A,FAM107A
SOX10	transcription regulator			0.0219	MPZ,SOD3
SELP	transmembrane receptor			0.0219	CCL2,CDKN1A
MEF2A	transcription regulator			0.0219	ACTA1,CKM
ZBTB7B	transcription regulator			0.0219	IL17RE,IL1R1
GAST	other			0.0221	DNAJA1,POMC,PTGS2
Tlr	group			0.0229	CCL2,LCN2,PTGS2
Ap2	group			0.0234	IGF2,PTGDS
Hsp27	group			0.0234	CDKN1A,PTGS2
Rar	group			0.0234	CDKN1A,TGM2
OSCAR	other			0.0234	IL1R1,TLR7
CA4	enzyme			0.0234	ACTA1,Ngp
HLX	transcription regulator			0.0234	CLDN1,CTSS
ROCK2	kinase			0.0234	DES,S100A8
RPSA	translation regulator			0.0234	IL1R1,PTGS2
MMP14	peptidase			0.0234	CDKN1A,PTGS2
UPF2	other			0.0234	KLHL41,PTGS2
PTX3	other			0.0234	CCL2,CTGF
IFRD1	other			0.0234	CTGF,DES
IL17RA	transmembrane receptor			0.0234	S100A8,S100A9
VTN	other			0.0234	CDKN1A,PTGS2
UBE2I	enzyme			0.0234	PDK4,SGK1
ZBTB17	transcription regulator			0.0234	CDKN1A,OSMR
Creb	group		0.911	0.0239	CAMP,CDKN1A,CGA,POU1F1,PRL,PTGS2
IRF1	transcription regulator			0.0239	CCL2,CDKN1A,CTSS,PTGS2
AMOT	other			0.0244	CTGF
Calcineurin B	group			0.0244	CDKN1A
Smad1/5/8	group			0.0244	CDKN1A
Pld	group			0.0244	FN1
lipoxygenase	group			0.0244	CCL2
TFIIH	complex			0.0244	CDKN1A
G protein beta gamma	complex			0.0244	CTGF
Dexamethasone-GR	complex			0.0244	SGK1
NLR	group			0.0244	LCN2
KDM4D	enzyme			0.0244	CDKN1A
DESI2	other			0.0244	CDKN1A
RFFL	enzyme			0.0244	CDKN1A
TTC5	other			0.0244	CDKN1A
TSPAN33	other			0.0244	PTGS2
PTPMT1	phosphatase			0.0244	CDKN1A
NOP58	enzyme			0.0244	LTF
AMOTL2	other			0.0244	CTGF
ZNF451	enzyme			0.0244	CDKN1A
Fascin	group			0.0244	CTGF
PYHIN1	other			0.0244	CDKN1A
FREM2	other			0.0244	FREM1
CTBP1-AS2	other			0.0244	CDKN1A
AMOTL1	other			0.0244	CTGF
USP22	peptidase			0.0244	CDKN1A
OLA1	enzyme			0.0244	CDKN1A
K Channel	complex			0.0244	CDKN1A
Ap2 alpha	group			0.0244	PTGDS
Eif2	complex			0.0244	PTGS2
FLII	other			0.0244	CLDN1
YEATS4	transcription regulator			0.0244	CDKN1A
Atf	group			0.0244	PTGS2
ELL	transcription regulator			0.0244	CDKN1A
PLEC	other			0.0244	KRT18
CELA2A	peptidase			0.0244	CDKN1A
PMEPA1	other			0.0244	CDKN1A
GNLY	other			0.0244	CCL2
ANXA5	transporter			0.0244	CDKN1A
MCRS1	other			0.0244	CDKN1A
U2AF2	other			0.0244	CDKN1A
RIMS2	other			0.0244	CSHL1
PHF19	other			0.0244	OTX2
mir-138	microrna			0.0244	LCN2
HOXB2	transcription regulator			0.0244	OTX2
RPS14	translation regulator			0.0244	S100A8
MOV10L1	enzyme			0.0244	CDKN1A
HAS3	enzyme			0.0244	CDKN1A
FLOT1	other			0.0244	CDKN1A
BOP1	other			0.0244	CDKN1A
SLC3A2	transporter			0.0244	CTGF
LCOR	transcription regulator			0.0244	CDKN1A
INPP5K	phosphatase			0.0244	IGF2
RYK	kinase			0.0244	FN1
PER3	other			0.0244	PRL
HSPB6	other			0.0244	CCL2
H3F3A/H3F3B	other			0.0244	CDKN1A
RBM38	other			0.0244	TP73
N4BP1	other			0.0244	TP73
RTN4R	transmembrane receptor			0.0244	PTGS2
SYF2	other			0.0244	CDKN1A
AES	transcription regulator			0.0244	POU1F1
CLDN4	transmembrane receptor			0.0244	CLDN1
IGF2BP3	translation regulator			0.0244	IGF2
MBD5	other			0.0244	CSHL1
ECT2	other			0.0244	CDKN1A
Sry	transcription regulator			0.0244	PTGDS
SETD3	enzyme			0.0244	CKM
SPAG9	other			0.0244	CDKN1A
KLF7	transcription regulator			0.0244	CDKN1A
AP2A2	transporter			0.0244	CDKN1A
ELOA	transcription regulator			0.0244	CDKN1A
SERPINB7	other			0.0244	CCL2
AKAP13	other			0.0244	FKBP5
HES6	transcription regulator			0.0244	CDKN1A
ITGB8	other			0.0244	CDKN1A
PLK3	kinase			0.0244	CDKN1A
BUB3	other			0.0244	CDKN1A
TCP1	other			0.0244	CDKN1A
RSU1	other			0.0244	CDKN1A
ANP32A	other			0.0244	PTGS2
CMYA5	other			0.0244	MYH1
SCT	other			0.0244	AQP1
CHTOP	other			0.0244	LTF
NBN	other			0.0244	CDKN1A
UIMC1	other			0.0244	CDKN1A
ZBTB16	transcription regulator		-0.277	0.0245	CDKN1A,Ctla2a/Ctla2b,Ly6a (includes others),PTGS2
RBPJ	transcription regulator			0.0245	CAMP,CDKN1A,Cdkn1c,IGF2
TLR3	transmembrane receptor	Activated	2.169	0.0245	CCL2,LCN2,PTGS2,S100A8,TLR7
FBXO32	enzyme			0.0245	IL1R1,LBP,PTGS2
EZR	other			0.025	IGFBP2,PTGS2
mir-30	microrna			0.025	CDKN1A,CTGF
PRKCQ	kinase			0.025	CDKN1A,EZR
Nr1h	group		-1.231	0.0251	ACE,CCL2,MPZ,PTGS2
SMAD2	transcription regulator			0.0254	CDKN1A,CTGF,FN1
ATF2	transcription regulator			0.0254	CGA,FN1,PTGS2
FSH	complex		1.444	0.026	ACTA1,CTGF,EZR,FKBP5,KRT18,PTGS2,SGK1
ATF3	transcription regulator			0.0262	CDKN1A,CGA,TP73
HMGA1	transcription regulator		0.152	0.0263	Ly6a (includes others),Ngp,PTGS2,SOD3
ZBED6	other			0.0266	IGF2,SGK1
PLP1	other			0.0266	CCL2,ENPP2
ITGAV	transmembrane receptor			0.0266	CDKN1A,FN1
FGFR3	kinase			0.0266	CDKN1A,Cdkn1c
DACH1	transcription regulator			0.0266	CDKN1A,PTGS2
CAMP	other			0.0271	CAMP,CCL2,PTGS2
NR3C1	ligand-dependent nuclear receptor		-0.324	0.0277	AQP1,CCL2,CDKN1A,CGA,FKBP5,FN1,POMC,PRL,PTGS2,SGK1
TFRC	transporter			0.028	CDKN1A,MS4A6A,Pmaip1
NPM1	transcription regulator			0.0282	CCL2,LTF
MEN1	transcription regulator			0.0282	CDKN1A,IGFBP2
PTGS1	enzyme			0.0282	PTGS2,TNNI2
RASSF1	other			0.0289	CDKN1A,PTGS2,TGM2
TCF	group			0.0289	EPCAM,IL1R1,PTGS2
GATA1	transcription regulator			0.0294	AQP1,LYZ,Podxl,TGM2,VWF
KDM1A	enzyme			0.0298	CDKN1A,KRT18,KRT8
FGF8	growth factor			0.0298	CCL2,LMX1A,OTX2
mir-146	microrna			0.0298	CCL2,PTGS2
GDF9	growth factor			0.0298	CTGF,PTGS2
BCL3	transcription regulator			0.0298	CAMP,PDK4
MMP2	peptidase			0.0298	CDKN1A,FN1
NR2F1	ligand-dependent nuclear receptor			0.0298	LTF,POMC
TLR7/8	group			0.0298	CCL2,PTGS2
BDNF	growth factor		-1	0.0305	CDKN1A,Cdkn1c,LCN2,POMC,S100A9,SOSTDC1
KAT5	transcription regulator			0.0308	CDKN1A,PRL,TTR
Tgf beta	group	Activated	2.189	0.031	CCL2,CDKN1A,CTGF,FN1,PTGS2
SCARB1	transporter			0.0315	CCL2,PTGS2
EED	transcription regulator			0.0315	IGFBP2,PTGS2
KRT14	other			0.0315	KRT18,KRT8
MEOX2	transcription regulator			0.0315	CCL2,CDKN1A
ING1	transcription regulator			0.0315	CCL2,CDKN1A
LRP1	transmembrane receptor			0.0315	COL3A1,PTGS2
RBL2	other			0.0317	CDKN1A,Cdkn1c,TP73
SATB1	transcription regulator		-1.982	0.0321	CDKN1A,F5,PTGS2,SGK1
Dgk	group			0.0324	CCL2
Cpla2	group			0.0324	PTGS2
cAMP-Gef	group			0.0324	CCL2
CINP	other			0.0324	CDKN1A
MLYCD	enzyme			0.0324	PDK4
ZXDC	transcription regulator			0.0324	CCL2
OLFM2	other			0.0324	ACTA1
TRIM29	transcription regulator			0.0324	CDKN1A
GNL3L	other			0.0324	CDKN1A
DNAJB4	other			0.0324	CDKN1A
BCAS2	other			0.0324	CDKN1A
GALNT6	enzyme			0.0324	FN1
NOX5	ion channel			0.0324	PTGS2
BUD23	enzyme			0.0324	FKBP5
endothelin receptor	group			0.0324	ACTA1
NDST2	enzyme			0.0324	FN1
SLU7	enzyme			0.0324	CDKN1A
GALNT3	enzyme			0.0324	FN1
MUCL1	other			0.0324	CDKN1A
HMX2	transcription regulator			0.0324	CSHL1
Igf	group			0.0324	FN1
GPR68	g-protein coupled receptor			0.0324	PTGS2
CDCA2	other			0.0324	CDKN1A
B-cell receptor	complex			0.0324	TLR7
G6PD	enzyme			0.0324	PRL
GADD45G	other			0.0324	CDKN1A
HOXB1	transcription regulator			0.0324	OTX2
MEFV	other			0.0324	LYZ
BRS3	g-protein coupled receptor			0.0324	CSHL1
PKIA	other			0.0324	FN1
PRLH	cytokine			0.0324	PRL
UFD1	peptidase			0.0324	CCL2
MUC2	other			0.0324	PTGS2
Nppb	other			0.0324	ACE
GRPR	g-protein coupled receptor			0.0324	CDKN1A
SERPINA4	other			0.0324	CCL2
PGRMC1	transmembrane receptor			0.0324	LCN2
miR-516a-3p (and other miRNAs w/seed GCUUCCU)	mature microrna			0.0324	SULF1
miR-193a-5p (miRNAs w/seed GGGUCUU)	mature microrna			0.0324	TP73
PPP1R13B	phosphatase			0.0324	CDKN1A
TOPORS	enzyme			0.0324	CDKN1A
NUCB2	other			0.0324	PTGS2
CALCR	g-protein coupled receptor			0.0324	CDKN1A
SSPN	other			0.0324	PTGS2
NPLOC4	other			0.0324	CCL2
IL17B	cytokine			0.0324	CDKN1A
TRU-TCA1-1	other			0.0324	Chil3/Chil4
FKBP1A	enzyme			0.0324	CDKN1A
DCC	transmembrane receptor			0.0324	TP73
CTNNAL1	other			0.0324	FN1
TACC3	other			0.0324	CDKN1A
UBE2D1	enzyme			0.0324	PTGS2
APOBEC1	enzyme			0.0324	PTGS2
RGD1560225	other			0.0324	PTGS2
IL18RAP	transmembrane receptor			0.0324	PTGS2
PLAGL2	transcription regulator			0.0324	IGF2
CMA1	peptidase			0.0324	COL3A1
CTSK	peptidase			0.0324	PTGS2
LETMD1	other			0.0324	CDKN1A
EEF2K	kinase			0.0324	CDKN1A
RAP1A	enzyme			0.0324	CDKN1A
NPY5R	g-protein coupled receptor			0.0324	POMC
PLAC8	other			0.0324	CDKN1A
CTH	enzyme			0.0324	CDKN1A
EHMT1	transcription regulator			0.0324	CDKN1A
PITPNA	transporter			0.0324	PTGS2
PLAA	other			0.0324	PTGS2
Muc4	other			0.0324	LYZ
Pou3f1	transcription regulator			0.0324	MPZ
PAXIP1	other			0.0324	CDKN1A
PPP2R5B	phosphatase			0.0324	FAP
C/ebp	group			0.0333	LCN2,PTGS2
S100A4	other			0.0333	CDKN1A,FN1
CCND1	transcription regulator		-0.577	0.0337	CDKN1A,CLIC6,ENPP2,FAM83D,ITIH2,MYO7A
NFKB1	transcription regulator			0.0349	CCL2,CDKN1A,CTGF,ENPP2,PTGS2
PRKAA	group			0.035	CDKN1A,CLDN1
ACKR2	g-protein coupled receptor			0.035	Ifitm1,Ifitm6
ACVR1	kinase			0.035	CDKN1A,NOV
LRP6	transmembrane receptor			0.035	EPCAM,KRT18
NEUROD1	transcription regulator			0.035	CDKN1A,POMC
TNC	other			0.035	CCL2,CDKN1A
ENG	transmembrane receptor			0.035	CTGF,FN1
mir-24	microrna			0.035	CDKN1A,FN1
BACH2	transcription regulator			0.035	S100A8,S100A9
mir-21	microrna		1.972	0.0355	CCL2,CDKN1A,COL3A1,FN1,SOD3
ZFHX3	transcription regulator			0.0357	POMC,POU1F1,PRL
NGF	growth factor			0.0365	CDKN1A,IGF2,TP73,TRPV4
GNA15	enzyme			0.0367	LBP,MYH1,RBP1
Collagen type II	complex			0.0368	IL1R1,TLR7
SMAD1	transcription regulator			0.0368	CDKN1A,CTGF
mir-133	microrna			0.0368	CTGF,FN1
HBEGF	growth factor			0.0368	PDK4,PTGS2
Hbb-b2	other			0.0368	C1QA,FN1
EFNA4	kinase			0.0368	CTGF,KRT18
IL3	cytokine			0.0377	C1QA,CCL2,CDKN1A,Chil3/Chil4,LCN2,NOV
FOXP3	transcription regulator			0.0378	CDKN1A,Pmaip1,TTR
CEBPD	transcription regulator			0.0378	MPZ,PRL,PTGS2
CYP1A1	enzyme			0.0378	COX6B2,IGFBP2,Mt2
IRF3	transcription regulator		1.103	0.038	CCL2,FN1,LCN2,Pmaip1
JAK	group			0.0387	CCL2,PTGS2
AURK	group			0.0387	ACER2,CDKN1A
ITGB2	transmembrane receptor			0.0387	FN1,PTGS2
DMP1	other			0.0387	C1QB,EPCAM
LPL	enzyme			0.0387	CCL2,PDK4
ANLN	other			0.0387	ACER2,CDKN1A
PTPN6	phosphatase			0.0387	FN1,POMC
GABPA	transcription regulator			0.0387	PRL,SOD3
HMOX1	enzyme			0.0388	AQP1,CCL2,PTGS2
Nfatc	group			0.0403	PTGS2
TPPP2	other			0.0403	CDKN1A
C9orf116	other			0.0403	CDKN1A
ADRA1	group			0.0403	ACTA1
Tcf 1/3/4	group			0.0403	TTR
PADI4	enzyme			0.0403	CDKN1A
VIPAS39	other			0.0403	VWF
MELK	kinase			0.0403	CDKN1A
KCNK2	ion channel			0.0403	CCL2
RASSF6	other			0.0403	CDKN1A
IRX4	transcription regulator			0.0403	ACTA1
AMER1	other			0.0403	CDKN1A
KMT5B	enzyme			0.0403	SGK1
PRPF19	enzyme			0.0403	CDKN1A
TCIM	other			0.0403	PTGS2
RSF1	transcription regulator			0.0403	PTGS2
SPTAN1	other			0.0403	CDKN1A
PARG	enzyme			0.0403	PTGS2
PDGFD	growth factor			0.0403	PTGS2
TFPI	other			0.0403	CDKN1A
BAG6	enzyme			0.0403	CDKN1A
SLC6A4	transporter			0.0403	POMC
HSPB2	other			0.0403	CCL2
XPC	other			0.0403	TP73
FGF13	growth factor			0.0403	CDKN1A
SEMA4D	transmembrane receptor			0.0403	CCL2
MC2R	g-protein coupled receptor			0.0403	POMC
RALB	enzyme			0.0403	CDKN1A
RAPGEF1	other			0.0403	PTGS2
RYR1	ion channel			0.0403	MYH4
TYMS	enzyme			0.0403	CDKN1A
RNF34	enzyme			0.0403	CDKN1A
mir-365	microrna			0.0403	CKM
HPGDS	enzyme			0.0403	PTGDS
NUAK1	kinase			0.0403	CDKN1A
AMBN	growth factor			0.0403	CDKN1A
RHOH	enzyme			0.0403	CDKN1A
TSC22D1	transcription regulator			0.0403	FN1
KAT7	enzyme			0.0403	CDKN1A
RSC1A1	other			0.0403	SLC28A3
KCNMA1	ion channel			0.0403	POMC
AATF	transcription regulator			0.0403	CDKN1A
UTRN	transmembrane receptor			0.0403	MYBPC2
PEBP4	other			0.0403	CDKN1A
KCTD11	other			0.0403	IGF2
TPSD1	peptidase			0.0403	PTGS2
TAB2	other			0.0403	PTGS2
CDH4	other			0.0403	PTGS2
USP11	peptidase			0.0403	CDKN1A
BRCA2	transcription regulator			0.0403	CDKN1A
RPL11	other			0.0403	CDKN1A
PPP2R2A	phosphatase			0.0403	FAP
CITED1	transcription regulator			0.0403	IGF2
CLTC	other			0.0403	CDKN1A
CA9	enzyme			0.0403	CA12
TDG	enzyme			0.0403	RBP1
DDX3X	enzyme			0.0403	CDKN1A
SUPT5H	transcription regulator			0.0403	CDKN1A
URI1	transcription regulator			0.0403	FKBP5
RCHY1	enzyme			0.0403	TP73
CXCL16	cytokine			0.0403	FN1
SLCO1B3	transporter			0.0403	CDKN1A
WRN	enzyme			0.0403	CDKN1A
XPA	other			0.0403	PTGS2
BAMBI	other			0.0403	POMC
GNL2	enzyme			0.0403	CDKN1A
PMCH	other			0.0403	POMC
UBR5	enzyme			0.0403	CDKN1A
SF1	transcription regulator			0.0403	FN1
BCL2A1	other			0.0403	Ly6a (includes others)
HDL	complex			0.0406	CCL2,PTGS2
POU2AF1	transcription regulator			0.0406	MS4A6A,RBP1
KLF15	transcription regulator			0.0406	CTGF,PDK4
EFNA3	kinase			0.0406	CTGF,KRT18
IFN Beta	group			0.041	CDKN1A,FN1,Mt2
WNT3A	cytokine		0.193	0.0416	C2orf40,CTGF,FN1,LCN2,PTGS2
STAT5B	transcription regulator		-0.577	0.0419	CDKN1A,CSHL1,MYH1,MYL1
EFNA5	kinase			0.0425	CTGF,KRT18
RXRB	ligand-dependent nuclear receptor			0.0425	CSHL1,LYZ
Hbb-b1	transporter			0.0425	C1QA,FN1
SST	other			0.0425	CSHL1,PRL
TLR4	transmembrane receptor		1.28	0.0436	ACTA1,CCL2,LCN2,PTGS2,SGMS2,SLA
mir-1	microrna			0.0443	CCL2,FN1,SULF1
CBX5	transcription regulator			0.0443	CDKN1A,CKM,LCN2
INSIG1	other			0.0443	LCN2,S100A8,S100A9
NPC1	transporter			0.0444	PTGS2,S100A8
FBXW7	transcription regulator			0.0444	Cdkn1c,DNAJA1
CXCL12	cytokine		0.659	0.0469	CCL2,FN1,Ly6a (includes others),PTGS2
PDX1	transcription regulator			0.0469	COL3A1,KRT18,KRT8,Pmaip1
MECP2	transcription regulator			0.0478	FKBP5,PTGS2,SGK1
Smad1/5/8-Smad4	complex			0.0482	PTGS2
Cyclin A	group			0.0482	CDKN1A
Retinoic acid-RAR-RXR	complex			0.0482	RBP1
SCGB3A2	other			0.0482	CTSS
HMG20A	transcription regulator			0.0482	KRT18
RASSF3	other			0.0482	CDKN1A
MARCKSL1	other			0.0482	ACTA1
CACNA1C	ion channel			0.0482	PTGS2
LIN9	other			0.0482	CDKN1A
SFRP5	transmembrane receptor			0.0482	CCL2
UNC93B1	transporter			0.0482	TLR7
sphingomyelinase	group			0.0482	PTGS2
PCM1	other			0.0482	CDKN1A
CYP11A1	enzyme			0.0482	POMC
PRKACB	kinase			0.0482	PRL
PLSCR1	enzyme			0.0482	CDKN1A
TSHR	g-protein coupled receptor			0.0482	SLC16A2
CTNNBIP1	other			0.0482	CDKN1A
PITX3	transcription regulator			0.0482	POMC
HMGCR	enzyme			0.0482	CTGF
DYRK1B	kinase			0.0482	SOD3
CCNA2	other			0.0482	CDKN1A
STRA6	transporter			0.0482	RBP1
ENO1	enzyme			0.0482	PTGS2
mir-320	microrna			0.0482	AQP1
mir-224	microrna			0.0482	CDKN1A
PDE3A	enzyme			0.0482	CDKN1A
EIF5A	translation regulator			0.0482	CDKN1A
TDO2	enzyme			0.0482	PTGS2
IL4I1	enzyme			0.0482	CCL2
DUSP6	phosphatase			0.0482	CDKN1A
ERCC1	enzyme			0.0482	CDKN1A
PPM1B	phosphatase			0.0482	SLA
MAGED1	transcription regulator			0.0482	CDKN1A
P2RY1	g-protein coupled receptor			0.0482	FN1
BDKRB1	g-protein coupled receptor			0.0482	CTGF
RGS4	other			0.0482	ACTA1
TADA3	transcription regulator			0.0482	CDKN1A
CALCB	other			0.0482	PRL
DYNLL1	other			0.0482	CDKN1A
FSTL3	other			0.0482	CDKN1A
BACE1	peptidase			0.0482	KCNE2
TP53INP1	other			0.0482	CDKN1A
TSG101	transcription regulator			0.0482	CDKN1A
ARID4A	transcription regulator			0.0482	PTGDS
MLLT3	other			0.0482	SGK1
GLIS1	transcription regulator			0.0482	S100A9
PLA2G2A	enzyme			0.0482	PTGS2
WAC	other			0.0482	PDK4
EFEMP2	other			0.0482	CTGF
ERBIN	other			0.0482	CDKN1A
SNW1	transcription regulator			0.0482	CDKN1A
ITGA11	other			0.0482	CSHL1
DDB1	other			0.0482	CDKN1A
GALP	other			0.0482	POMC
ERF	transcription regulator			0.0482	PRL
CDH13	other			0.0482	CDKN1A
IKZF4	transcription regulator			0.0482	POMC
Hrg	other			0.0482	CCL2
Npy4r	g-protein coupled receptor			0.0482	CSHL1
SULT1E1	enzyme			0.0482	PTGS2
Pde4d	enzyme			0.0482	PTGS2
ARID4B	enzyme			0.0482	PTGDS
SLC19A1	transporter			0.0482	Ly6a (includes others)
NET1	other			0.0482	FN1
RHOC	enzyme			0.0482	CDKN1A
CBL	transcription regulator			0.0484	CDKN1A,FN1
NME1	kinase			0.0484	CDKN1A,CTGF
CD40	transmembrane receptor		1.985	0.0522	CCL2,CDKN1A,Ly6a (includes others),PTGS2
TGM2	enzyme		1.964	0.0569	ACTA1,CCL2,FN1,S100A8
IL2	cytokine		1.967	0.0959	CCL2,CDKN1A,ENPP2,IL1R1,Ly6a (includes others),PTGS2,S100A8
