# Supplementary material for: Molecular pathway analysis towards understanding tissue vulnerability in spinocerebellar ataxia type 1
Source: eLife. 2018 Dec 3;7:e39981. doi: 10.7554/eLife.39981 (PMC6292693; doi:10.7554/eLife.39981)
Supplement: Supplementary file 6. [file elife-39981-supp6.xlsx]

## Sheet: Supplementary File 6
Supplementary File 6. RNA integrity numbers (RIN) for samples used in RNA-seq analysis.
	WT 1	WT 2	WT 3	Atxn1 154Q/2Q 1	Atxn1 154Q/2Q 2	Atxn1 154Q/2Q 3
5 week Inferior Olive	10	9.8	9.7	9.8	9.8	9.9
12 week Inferior Olive	10	9.9	9.9	9.7	10	9.8
5 week Cerebellum	10	10	10	9.9	10	10
12 week Cerebellum	9.5	10	10	10	10	10
	WT 1	WT 2	WT 3	ATXN1-82Q Tg 1	ATXN1-82Q Tg 2	ATXN1-82Q Tg 3
5 week Inferior Olive	9.9	9.9	9.9	9.9	10	10
12 week Inferior Olive	10	9.9	10	10	10	10
5 week Cerebellum	10	10	10	10	10	10
12 week Cerebellum	10	10	10	10	10	10
